# Supplementary material for: Phylotranscriptomic insights into a Mesoproterozoic–Neoproterozoic origin and early radiation of green seaweeds (Ulvophyceae)
Source: Nat Commun. 2022 Mar 22;13:1610. doi: 10.1038/s41467-022-29282-9 (PMC8941102; doi:10.1038/s41467-022-29282-9)
Supplement: Supplementary file 3 — Supplementary Data 1 [file 41467_2022_29282_MOESM3_ESM.xlsx]

## Sheet: taxon
Class	Order	Species	Type	Source
Ulvophyceae	Bryopsidales	Bryopsis hypnoides	Transcriptome	This study (SRR14413274)
Ulvophyceae	Bryopsidales	Bryopsis plumosa	Transcriptome	1kp
Ulvophyceae	Bryopsidales	Caulerpa cylindracea	Raw data	SRR7168057
Ulvophyceae	Bryopsidales	Caulerpa lentillifera	Genome	Arimoto et al. 2019
Ulvophyceae	Bryopsidales	Caulerpa taxifolia	Transcriptome	Ranjan et al. 2015
Ulvophyceae	Bryopsidales	Codium fragile	Transcriptome	1kp
Ulvophyceae	Bryopsidales	Ostreobium quekettii	Transcriptome	This study (SRR14413273)
Ulvophyceae	Ulvales	Ulva mutabilis	Genome	De Clerck et al. 2018
Ulvophyceae	Ulvales	Ulva prolifera	Raw data	SRR3524808
Ulvophyceae	Ulvales	Percursaria percursa	Transcriptome	1kp
Ulvophyceae	Ulvales	Ochlochaete sp.	Transcriptome	1kp
Ulvophyceae	Ulvales	Entocladia endozoica	Transcriptome	1kp
Ulvophyceae	Ulvales	Phaeophila dendroides	Transcriptome	https://dx.doi.org/10.6084/m9.figshare.1604778
Ulvophyceae	Ulvales	Halofilum salinum	Transcriptome	1kp
Ulvophyceae	Ulvales	Bolbocoleon piliferum	Transcriptome	1kp
Ulvophyceae	Ulvales	Blidingia minima	Transcriptome	Li et al. 2021
Ulvophyceae	Ulvales	Desmochloris halophila	Transcriptome	1kp
Ulvophyceae	Ulvales	Pseudoneochloris marina	Transcriptome	1kp
Ulvophyceae	Ulotrichales	Acrosiphonia sp.	Transcriptome	1kp
Ulvophyceae	Ulotrichales	Helicodictyon planctonicum	Transcriptome	1kp
Ulvophyceae	Ulotrichales	Rhexinema paucicellulare	Transcriptome	This study (SRR14413271)
Ulvophyceae	Ulotrichales	Hazenia basiliensis	Transcriptome	This study (SRR14413270)
Ulvophyceae	Ulotrichales	Planophila laetevirens	Transcriptome	1kp
Ulvophyceae	Ulotrichales	Planophila terrestris	Transcriptome	1kp
Ulvophyceae	Oltmannsiellopsidales	Halochlorococcum marinum	Transcriptome	1kp
Ulvophyceae	Oltmannsiellopsidales	Oltmannsiellopsis viridis	Transcriptome	1kp
Ulvophyceae	Oltmannsiellopsidales	Oltmannsiellopsis unicellularis	Transcriptome	https://dx.doi.org/10.6084/m9.figshare.1604778
Ulvophyceae	Ignatiales	Ignatius tetrasporus	Transcriptome	1kp
Ulvophyceae	Dasycladales	Acetabularia calyculus	Transcriptome	This study (SRR14413269)
Ulvophyceae	Dasycladales	Acetabularia kilneri	Transcriptome	This study (SRR14413268)
Ulvophyceae	Dasycladales	Polyphysa clavata	Transcriptome	This study (SRR14413267)
Ulvophyceae	Dasycladales	Chlorocladus australasicus	Transcriptome	This study (SRR14413266)
Ulvophyceae	Scotinosphaerales	Scotinosphaera austriaca	Transcriptome	This study (SRR14413265)
Ulvophyceae	Scotinosphaerales	Scotinosphaera sp.	Transcriptome	Li et al. 2021
Ulvophyceae	Trentepohliales	Trentepohlia annulata	Transcriptome	1kp
Ulvophyceae	Trentepohliales	Cephaleuros sp.	Transcriptome	Li et al. 2021
Ulvophyceae	Trentepohliales	Cephaleuros virescens	Transcriptome	1kp
Ulvophyceae	Trentepohliales	Trentepohlia sp.	Transcriptome	Li et al. 2021
Ulvophyceae	Cladophorales	Chlorocladiella pisiformis	Transcriptome	This study (SRR14413264)
Ulvophyceae	Cladophorales	Chlorocladiella medogensis	Transcriptome	This study (SRR14413272)
Ulvophyceae	Cladophorales	Pithophora roettleri	Transcriptome	Li et al. 2021
Ulvophyceae	Cladophorales	Cladophora glomerata	Transcriptome	1kp
Ulvophyceae	Ulvophyceae incertae sedis	Blastophysa cf. rhizopus	Transcriptome	1kp
Trebouxiophyceae	Chlorellales	Chlorella variabilis	Genome	https://genome.jgi.doe.gov/portal/pages/dynamicOrganismDownload.jsf?organism=ChlNC64A_1
Trebouxiophyceae	Chlorellales	Nannochloris atomus	Transcriptome	1kp
Trebouxiophyceae	Chlorellales	Prototheca wickerhamii	Transcriptome	1kp
Trebouxiophyceae	Microthamniales	Microthamnion kuetzingianum	Transcriptome	1kp
Trebouxiophyceae	Prasiolales	Stichococcus bacillaris	Transcriptome	1kp
Trebouxiophyceae	Trebouxiales	Botryococcus braunii	Transcriptome	1kp
Trebouxiophyceae	Trebouxiales	Trebouxia arboricola	Transcriptome	1kp
Trebouxiophyceae	Trebouxiophyceae incertae sedis	Coccomyxa subellipsoidea	Genome	https://phytozome-next.jgi.doe.gov/info/CsubellipsoideaC_169_v2_0
Chlorophyceae	Chaetopeltidales	Chaetopeltis orbicularis	Transcriptome	1kp
Chlorophyceae	Chaetophorales	Aphanochaete repens	Transcriptome	1kp
Chlorophyceae	Chlamydomonadales	Carteria crucifera	Transcriptome	1kp
Chlorophyceae	Chlamydomonadales	Chlamydomonas reinhardtii	Genome	https://phytozome-next.jgi.doe.gov/info/Creinhardtii_v5_6
Chlorophyceae	Chlamydomonadales	Dunaliella salina	Genome	https://phytozome-next.jgi.doe.gov/info/Dsalina_v1_0
Chlorophyceae	Chlamydomonadales	Haematococcus lacustris	Transcriptome	1kp
Chlorophyceae	Chlamydomonadales	Pteromonas angulosa	Transcriptome	1kp
Chlorophyceae	Chlamydomonadales	Volvox carteri	Genome	https://phytozome-next.jgi.doe.gov/info/Vcarteri_v2_1
Chlorophyceae	Chlamydomonadales	Spermatozopsis exsultans	Transcriptome	1kp
Chlorophyceae	Oedogoniales	Oedogonium cardiacum	Transcriptome	1kp
Chlorophyceae	Sphaeropleales	Chromochloris zofingiensis	Genome	https://phytozome-next.jgi.doe.gov/info/Czofingiensis_v5_2_3_2
Chlorophyceae	Sphaeropleales	Golenkinia longispicula	Transcriptome	1kp
Chlorophyceae	Sphaeropleales	Pediastrum duplex	Transcriptome	1kp
Chlorophyceae	Sphaeropleales	Scenedesmus dimorphus	Transcriptome	1kp
Chlorodendrophyceae	Chlorodendrales	Scherffelia dubia	Transcriptome	1kp
Chlorodendrophyceae	Chlorodendrales	Tetraselmis chui	Transcriptome	1kp
Chlorodendrophyceae	Chlorodendrales	Tetraselmis cordiformis	Transcriptome	1kp
Chlorodendrophyceae	Chlorodendrales	Tetraselmis striata	Transcriptome	1kp
Referemce:
Arimoto, A., et al., A siphonous macroalgal genome suggests convergent functions of homeobox genes in algae and land plants. DNA Res, 2019. 26(2): p. 183-192.
De Clerck, O., et al., Insights into the Evolution of Multicellularity from the Sea Lettuce Genome. Curr Biol, 2018. 28(18): p. 1-13.
Li, X., et al., Large phylogenomic datasets reveal deep relationships and trait evolution in chlorophyte green algae. GENOME BIOL EVOL, 2021: p. evab101. https://doi.org/10.1093/gbe/evab101
Ranjan, A., et al., An intracellular transcriptomic atlas of the giant coenocyte Caulerpa taxifolia. PLoS Genet, 2015. 11(1): p. e1004900.
