# Supplementary material for: Phylotranscriptomic insights into a Mesoproterozoic–Neoproterozoic origin and early radiation of green seaweeds (Ulvophyceae)
Source: Nat Commun. 2022 Mar 22;13:1610. doi: 10.1038/s41467-022-29282-9 (PMC8941102; doi:10.1038/s41467-022-29282-9)
Supplement: Supplementary file 5 — Source Data [file 41467_2022_29282_MOESM5_ESM.zip]

Archive with 146 entries (143 files):
- source data/
- source data/Figure2_phyparts/
- source data/Figure2_phyparts/884mfp_bs20.concon.tre
- source data/Figure2_phyparts/884mfp_bs20.concord.node.0
- source data/Figure2_phyparts/884mfp_bs20.concord.node.1
- source data/Figure2_phyparts/884mfp_bs20.concord.node.10
- source data/Figure2_phyparts/884mfp_bs20.concord.node.11
- source data/Figure2_phyparts/884mfp_bs20.concord.node.12
- source data/Figure2_phyparts/884mfp_bs20.concord.node.13
- source data/Figure2_phyparts/884mfp_bs20.concord.node.14
- source data/Figure2_phyparts/884mfp_bs20.concord.node.15
- source data/Figure2_phyparts/884mfp_bs20.concord.node.16
- source data/Figure2_phyparts/884mfp_bs20.concord.node.17
- source data/Figure2_phyparts/884mfp_bs20.concord.node.18
- source data/Figure2_phyparts/884mfp_bs20.concord.node.19
- source data/Figure2_phyparts/884mfp_bs20.concord.node.2
- source data/Figure2_phyparts/884mfp_bs20.concord.node.20
- source data/Figure2_phyparts/884mfp_bs20.concord.node.21
- source data/Figure2_phyparts/884mfp_bs20.concord.node.22
- source data/Figure2_phyparts/884mfp_bs20.concord.node.23
- source data/Figure2_phyparts/884mfp_bs20.concord.node.24
- source data/Figure2_phyparts/884mfp_bs20.concord.node.25
- source data/Figure2_phyparts/884mfp_bs20.concord.node.26
- source data/Figure2_phyparts/884mfp_bs20.concord.node.27
- source data/Figure2_phyparts/884mfp_bs20.concord.node.28
- source data/Figure2_phyparts/884mfp_bs20.concord.node.29
- source data/Figure2_phyparts/884mfp_bs20.concord.node.3
- source data/Figure2_phyparts/884mfp_bs20.concord.node.30
- source data/Figure2_phyparts/884mfp_bs20.concord.node.31
- source data/Figure2_phyparts/884mfp_bs20.concord.node.32
- source data/Figure2_phyparts/884mfp_bs20.concord.node.33
- source data/Figure2_phyparts/884mfp_bs20.concord.node.34
- source data/Figure2_phyparts/884mfp_bs20.concord.node.35
- source data/Figure2_phyparts/884mfp_bs20.concord.node.36
- source data/Figure2_phyparts/884mfp_bs20.concord.node.37
- source data/Figure2_phyparts/884mfp_bs20.concord.node.38
- source data/Figure2_phyparts/884mfp_bs20.concord.node.39
- source data/Figure2_phyparts/884mfp_bs20.concord.node.4
- source data/Figure2_phyparts/884mfp_bs20.concord.node.40
- source data/Figure2_phyparts/884mfp_bs20.concord.node.41
- source data/Figure2_phyparts/884mfp_bs20.concord.node.42
- source data/Figure2_phyparts/884mfp_bs20.concord.node.43
- source data/Figure2_phyparts/884mfp_bs20.concord.node.44
- source data/Figure2_phyparts/884mfp_bs20.concord.node.45
- source data/Figure2_phyparts/884mfp_bs20.concord.node.46
- source data/Figure2_phyparts/884mfp_bs20.concord.node.47
- source data/Figure2_phyparts/884mfp_bs20.concord.node.48
- source data/Figure2_phyparts/884mfp_bs20.concord.node.49
- source data/Figure2_phyparts/884mfp_bs20.concord.node.5
- source data/Figure2_phyparts/884mfp_bs20.concord.node.50
- source data/Figure2_phyparts/884mfp_bs20.concord.node.51
- source data/Figure2_phyparts/884mfp_bs20.concord.node.52
- source data/Figure2_phyparts/884mfp_bs20.concord.node.53
- source data/Figure2_phyparts/884mfp_bs20.concord.node.54
- source data/Figure2_phyparts/884mfp_bs20.concord.node.55
- source data/Figure2_phyparts/884mfp_bs20.concord.node.56
- source data/Figure2_phyparts/884mfp_bs20.concord.node.57
- source data/Figure2_phyparts/884mfp_bs20.concord.node.58
- source data/Figure2_phyparts/884mfp_bs20.concord.node.59
- source data/Figure2_phyparts/884mfp_bs20.concord.node.6
- source data/Figure2_phyparts/884mfp_bs20.concord.node.60
- source data/Figure2_phyparts/884mfp_bs20.concord.node.61
- source data/Figure2_phyparts/884mfp_bs20.concord.node.62
- source data/Figure2_phyparts/884mfp_bs20.concord.node.63
- source data/Figure2_phyparts/884mfp_bs20.concord.node.64
- source data/Figure2_phyparts/884mfp_bs20.concord.node.65
- source data/Figure2_phyparts/884mfp_bs20.concord.node.66
- source data/Figure2_phyparts/884mfp_bs20.concord.node.7
- source data/Figure2_phyparts/884mfp_bs20.concord.node.8
- source data/Figure2_phyparts/884mfp_bs20.concord.node.9
- source data/Figure2_phyparts/884mfp_bs20.conflict.node.0
- source data/Figure2_phyparts/884mfp_bs20.conflict.node.1
- source data/Figure2_phyparts/884mfp_bs20.conflict.node.10
- source data/Figure2_phyparts/884mfp_bs20.conflict.node.11
- source data/Figure2_phyparts/884mfp_bs20.conflict.node.12
- source data/Figure2_phyparts/884mfp_bs20.conflict.node.13
- source data/Figure2_phyparts/884mfp_bs20.conflict.node.14
- source data/Figure2_phyparts/884mfp_bs20.conflict.node.15
- source data/Figure2_phyparts/884mfp_bs20.conflict.node.16
- source data/Figure2_phyparts/884mfp_bs20.conflict.node.17
- source data/Figure2_phyparts/884mfp_bs20.conflict.node.18
- source data/Figure2_phyparts/884mfp_bs20.conflict.node.19
- source data/Figure2_phyparts/884mfp_bs20.conflict.node.2
- source data/Figure2_phyparts/884mfp_bs20.conflict.node.20
- source data/Figure2_phyparts/884mfp_bs20.conflict.node.21
- source data/Figure2_phyparts/884mfp_bs20.conflict.node.22
- source data/Figure2_phyparts/884mfp_bs20.conflict.node.23
- source data/Figure2_phyparts/884mfp_bs20.conflict.node.24
- source data/Figure2_phyparts/884mfp_bs20.conflict.node.25
- source data/Figure2_phyparts/884mfp_bs20.conflict.node.26
- source data/Figure2_phyparts/884mfp_bs20.conflict.node.27
- source data/Figure2_phyparts/884mfp_bs20.conflict.node.28
- source data/Figure2_phyparts/884mfp_bs20.conflict.node.29
- source data/Figure2_phyparts/884mfp_bs20.conflict.node.3
- source data/Figure2_phyparts/884mfp_bs20.conflict.node.30
- source data/Figure2_phyparts/884mfp_bs20.conflict.node.31
- source data/Figure2_phyparts/884mfp_bs20.conflict.node.32
- source data/Figure2_phyparts/884mfp_bs20.conflict.node.33
- source data/Figure2_phyparts/884mfp_bs20.conflict.node.34
- source data/Figure2_phyparts/884mfp_bs20.conflict.node.35
- source data/Figure2_phyparts/884mfp_bs20.conflict.node.36
- source data/Figure2_phyparts/884mfp_bs20.conflict.node.37
- source data/Figure2_phyparts/884mfp_bs20.conflict.node.38
- source data/Figure2_phyparts/884mfp_bs20.conflict.node.39
- source data/Figure2_phyparts/884mfp_bs20.conflict.node.4
- source data/Figure2_phyparts/884mfp_bs20.conflict.node.40
- source data/Figure2_phyparts/884mfp_bs20.conflict.node.41
- source data/Figure2_phyparts/884mfp_bs20.conflict.node.42
- source data/Figure2_phyparts/884mfp_bs20.conflict.node.43
- source data/Figure2_phyparts/884mfp_bs20.conflict.node.44
- source data/Figure2_phyparts/884mfp_bs20.conflict.node.45
- source data/Figure2_phyparts/884mfp_bs20.conflict.node.46
- source data/Figure2_phyparts/884mfp_bs20.conflict.node.47
- source data/Figure2_phyparts/884mfp_bs20.conflict.node.48
- source data/Figure2_phyparts/884mfp_bs20.conflict.node.49
- source data/Figure2_phyparts/884mfp_bs20.conflict.node.5
- source data/Figure2_phyparts/884mfp_bs20.conflict.node.50
- source data/Figure2_phyparts/884mfp_bs20.conflict.node.51
- source data/Figure2_phyparts/884mfp_bs20.conflict.node.52
- source data/Figure2_phyparts/884mfp_bs20.conflict.node.53
- source data/Figure2_phyparts/884mfp_bs20.conflict.node.54
- source data/Figure2_phyparts/884mfp_bs20.conflict.node.55
- source data/Figure2_phyparts/884mfp_bs20.conflict.node.56
- source data/Figure2_phyparts/884mfp_bs20.conflict.node.57
- source data/Figure2_phyparts/884mfp_bs20.conflict.node.58
- source data/Figure2_phyparts/884mfp_bs20.conflict.node.59
- source data/Figure2_phyparts/884mfp_bs20.conflict.node.6
- source data/Figure2_phyparts/884mfp_bs20.conflict.node.60
- source data/Figure2_phyparts/884mfp_bs20.conflict.node.61
- source data/Figure2_phyparts/884mfp_bs20.conflict.node.62
- source data/Figure2_phyparts/884mfp_bs20.conflict.node.63
- source data/Figure2_phyparts/884mfp_bs20.conflict.node.64
- source data/Figure2_phyparts/884mfp_bs20.conflict.node.65
- source data/Figure2_phyparts/884mfp_bs20.conflict.node.66
- source data/Figure2_phyparts/884mfp_bs20.conflict.node.7
- source data/Figure2_phyparts/884mfp_bs20.conflict.node.8
- source data/Figure2_phyparts/884mfp_bs20.conflict.node.9
- source data/Figure2_phyparts/884mfp_bs20.hist
- source data/Figure2_phyparts/884mfp_bs20.hist.alts
- source data/Figure2_phyparts/884mfp_bs20.node.key
- source data/Figure2_phyparts/nohup.out
- source data/Figure2_phyparts/s50pies.svg
- source data/Supplementary Figure5_prior and posterior/
- source data/Supplementary Figure5_prior and posterior/exclude_prior_posterior.xls
- source data/Supplementary Figure5_prior and posterior/stem_Cladophorales_prior_posterior.xls
- source data/Supplementary Figure5_prior and posterior/stem_ulvophycean_prior_posterior.xls
