# Supplementary material for: Phylotranscriptomic insights into a Mesoproterozoic–Neoproterozoic origin and early radiation of green seaweeds (Ulvophyceae)
Source: Nat Commun. 2022 Mar 22;13:1610. doi: 10.1038/s41467-022-29282-9 (PMC8941102; doi:10.1038/s41467-022-29282-9)
Supplement: Supplementary file 5 — Source Data [file 41467_2022_29282_MOESM5_ESM.zip › source data/Figure2_phyparts/884mfp_bs20.concon.tre]

((((MFYC	(Cvari	BILC)425)122	(WXRI	((Csube	ETGN)99	(NKXU	EATP)133)98)74)84	((((NATT	(TRSP	(CESP	YDCQ)517)509)674	(VHIJ	(VBLH	(PROE	(CPIS	CMED)615)389)318)102)95	(((SAUS	SCSP)812	(CAUS	(PCLA	(ACAL	AKIL)708)558)730)92	(KADG	((ALZF	(NSTT	OUNI)715)703	((JIWJ	((CBNG	LETF)573	(AJAU	(RPAU	HBAS)760)772)610)267	(GJIY	(KSFK	(BMIN	(PDEN	((LSHT	NQYP)166	(OQON	(CQQP	(OAEZ	(Umuta	UPRO)504)694)414)633)61)97)118)396)266)600)78)22)19)24	((((BZSH	(Czofi	(XKWQ	PZIF)273)455)118	(MXDS	(VIAU
((((MFYC	(Cvari	BILC)225)644	(WXRI	((Csube	ETGN)353	(NKXU	EATP)640)727)721)732	((((NATT	(TRSP	(CESP	YDCQ)216)256)119	(VHIJ	(VBLH	(PROE	(CPIS	CMED)190)447)495)668)730	(((SAUS	SCSP)25	(CAUS	(PCLA	(ACAL	AKIL)102)257)111)694	(KADG	((ALZF	(NSTT	OUNI)47)128	((JIWJ	((CBNG	LETF)36	(AJAU	(RPAU	HBAS)61)93)234)531	(GJIY	(KSFK	(BMIN	(PDEN	((LSHT	NQYP)595	(OQON	(CQQP	(OAEZ	(Umuta	UPRO)259)148)412)192)758)720)694)416)553)262)727)801)820)821	((((BZSH	(Czofi	(XKWQ	PZIF)318)303)639	(MXDS	(VIAU
((((MFYC	(Cvari	BILC)0.3165091455449502)0.06457451348074987	(WXRI	((Csube	ETGN)0.10040270782267421	(NKXU	EATP)0.12801110540514576)0.0709242812914197)0.053908097464761266)0.038629663841060854	((((NATT	(TRSP	(CESP	YDCQ)0.5163973493702172)0.3510962373963975)0.41757273538381257	(VHIJ	(VBLH	(PROE	(CPIS	CMED)0.38505884966718373)0.13732465747850442)0.09888653954107243)0.05112894346793902)0.03737863040166197	(((SAUS	SCSP)0.8131489747590962	(CAUS	(PCLA	(ACAL	AKIL)0.6107005403411744)0.48966997733819895)0.49231770139241343)0.046955335358359884	(KADG	((ALZF	(NSTT	OUNI)0.8220793243716986)0.5838568575785358	((JIWJ	((CBNG	LETF)0.6686934804859728	(AJAU	(RPAU	HBAS)0.5870003288670805)0.46326014649768726)0.3180382543622378)0.14403942767108813	(GJIY	(KSFK	(BMIN	(PDEN	((LSHT	NQYP)0.14988192998257002	(OQON	(CQQP	(OAEZ	(Umuta	UPRO)0.565851310052787)0.6043883051465457)0.37038664334258065)0.42152574482815386)0.0712688073949632)0.07366949679872632)0.06894582451289114)0.1657802815571852)0.12584165957936436)0.24006930223491824)0.03711478989907865)0.024564805096228284)0.019803958431142382)-0.024838075608107125	((((BZSH	(Czofi	(XKWQ	PZIF)0.2818689534646372)0.2830387972003509)0.06622498505405951	(MXDS	(VIAU
((((MFYC	(Cvari	BILC)0.32068697393526874)0.06696926876559936	(WXRI	((Csube	ETGN)0.10040270782267421	(NKXU	EATP)0.12801110540514576)0.07334512592850911)0.056041655862770455)0.038629663841060854	((((NATT	(TRSP	(CESP	YDCQ)0.5222784266541646)0.3613984864968231)0.42226050259708925	(VHIJ	(VBLH	(PROE	(CPIS	CMED)0.38852146002178106)0.1444340637903749)0.11058318987730908)0.05795269194594918)0.038162525920270085	(((SAUS	SCSP)0.8137659151748353	(CAUS	(PCLA	(ACAL	AKIL)0.6125034163186592)0.49546824003746115)0.4957557557671686)0.04846595146849493	(KADG	((ALZF	(NSTT	OUNI)0.8236007843291382)0.5865317959011112	((JIWJ	((CBNG	LETF)0.668881819292264	(AJAU	(RPAU	HBAS)0.588095929484012)0.4653486591295138)0.32128859331200976)0.14616468443195693	(GJIY	(KSFK	(BMIN	(PDEN	((LSHT	NQYP)0.14988192998257002	(OQON	(CQQP	(OAEZ	(Umuta	UPRO)0.5691914886312289)0.6106319155328052)0.3831552176658032)0.4269612581228667)0.07215924318592336)0.07409300783901424)0.06979990527745165)0.1679105533111794)0.1272404519036014)0.24047278224814178)0.037383492971009735)0.024720518091035405)0.019841723360465805)-0.024838075608107125	((((BZSH	(Czofi	(XKWQ	PZIF)0.28906209139726124)0.2897908636387287)0.06793991882541732	(MXDS	(VIAU
[truncated: 19 more columns]
