# Supplementary material for: Phylotranscriptomic insights into a Mesoproterozoic–Neoproterozoic origin and early radiation of green seaweeds (Ulvophyceae)
Source: Nat Commun. 2022 Mar 22;13:1610. doi: 10.1038/s41467-022-29282-9 (PMC8941102; doi:10.1038/s41467-022-29282-9)
Supplement: Supplementary file 5 — Source Data [file 41467_2022_29282_MOESM5_ESM.zip › source data/Figure2_phyparts/884mfp_bs20.concord.node.12]

rooted_genetrees/trim_mafft_aFungi2766-gb.fasta.treefile.rr
rooted_genetrees/trim_mafft_aFungi2221-gb.fasta.treefile.rr
rooted_genetrees/trim_mafft_aFungi2686-gb.fasta.treefile.rr
rooted_genetrees/trim_mafft_aFungi2775-gb.fasta.treefile.rr
rooted_genetrees/trim_mafft_aFungi2850-gb.fasta.treefile.rr
rooted_genetrees/trim_mafft_aFungi1971-gb.fasta.treefile.rr
rooted_genetrees/trim_mafft_aFungi1987-gb.fasta.treefile.rr
rooted_genetrees/trim_mafft_aFungi2786-gb.fasta.treefile.rr
rooted_genetrees/trim_mafft_aFungi2896-gb.fasta.treefile.rr
rooted_genetrees/trim_mafft_aFungi2148-gb.fasta.treefile.rr
rooted_genetrees/trim_mafft_aFungi2823-gb.fasta.treefile.rr
rooted_genetrees/trim_mafft_aFungi2100-gb.fasta.treefile.rr
rooted_genetrees/trim_mafft_aFungi2968-gb.fasta.treefile.rr
rooted_genetrees/trim_mafft_aFungi1892-gb.fasta.treefile.rr
rooted_genetrees/trim_mafft_aFungi3243-gb.fasta.treefile.rr
rooted_genetrees/trim_mafft_aFungi2675-gb.fasta.treefile.rr
rooted_genetrees/trim_mafft_aFungi2853-gb.fasta.treefile.rr
rooted_genetrees/trim_mafft_aFungi2557-gb.fasta.treefile.rr
rooted_genetrees/trim_mafft_aFungi2670-gb.fasta.treefile.rr
rooted_genetrees/trim_mafft_aFungi3236-gb.fasta.treefile.rr
rooted_genetrees/trim_mafft_aFungi2641-gb.fasta.treefile.rr
rooted_genetrees/trim_mafft_aFungi2516-gb.fasta.treefile.rr
rooted_genetrees/trim_mafft_aFungi2494-gb.fasta.treefile.rr
rooted_genetrees/trim_mafft_aFungi2955-gb.fasta.treefile.rr
rooted_genetrees/trim_mafft_aFungi2014-gb.fasta.treefile.rr
rooted_genetrees/trim_mafft_aFungi2629-gb.fasta.treefile.rr
rooted_genetrees/trim_mafft_aFungi2559-gb.fasta.treefile.rr
rooted_genetrees/trim_mafft_aFungi3039-gb.fasta.treefile.rr
rooted_genetrees/trim_mafft_aFungi3020-gb.fasta.treefile.rr
rooted_genetrees/trim_mafft_aFungi3137-gb.fasta.treefile.rr
rooted_genetrees/trim_mafft_aFungi2355-gb.fasta.treefile.rr
rooted_genetrees/trim_mafft_aFungi1728-gb.fasta.treefile.rr
rooted_genetrees/trim_mafft_aFungi2751-gb.fasta.treefile.rr
rooted_genetrees/trim_mafft_aFungi2531-gb.fasta.treefile.rr
rooted_genetrees/trim_mafft_aFungi2027-gb.fasta.treefile.rr
rooted_genetrees/trim_mafft_aFungi2329-gb.fasta.treefile.rr
rooted_genetrees/trim_mafft_aFungi2460-gb.fasta.treefile.rr
rooted_genetrees/trim_mafft_aFungi2497-gb.fasta.treefile.rr
rooted_genetrees/trim_mafft_aFungi2805-gb.fasta.treefile.rr
rooted_genetrees/trim_mafft_aFungi2513-gb.fasta.treefile.rr
rooted_genetrees/trim_mafft_aFungi2180-gb.fasta.treefile.rr
rooted_genetrees/trim_mafft_aFungi2832-gb.fasta.treefile.rr
rooted_genetrees/trim_mafft_aFungi2491-gb.fasta.treefile.rr
rooted_genetrees/trim_mafft_aFungi1947-gb.fasta.treefile.rr
rooted_genetrees/trim_mafft_aFungi2875-gb.fasta.treefile.rr
rooted_genetrees/trim_mafft_aFungi2704-gb.fasta.treefile.rr
rooted_genetrees/trim_mafft_aFungi2772-gb.fasta.treefile.rr
rooted_genetrees/trim_mafft_aFungi1653-gb.fasta.treefile.rr
rooted_genetrees/trim_mafft_aFungi2586-gb.fasta.treefile.rr
rooted_genetrees/trim_mafft_aFungi2998-gb.fasta.treefile.rr
rooted_genetrees/trim_mafft_aFungi2919-gb.fasta.treefile.rr
rooted_genetrees/trim_mafft_aFungi1932-gb.fasta.treefile.rr
rooted_genetrees/trim_mafft_aFungi2373-gb.fasta.treefile.rr
rooted_genetrees/trim_mafft_aFungi1713-gb.fasta.treefile.rr
rooted_genetrees/trim_mafft_aFungi2473-gb.fasta.treefile.rr
rooted_genetrees/trim_mafft_aFungi1878-gb.fasta.treefile.rr
rooted_genetrees/trim_mafft_aFungi2499-gb.fasta.treefile.rr
rooted_genetrees/trim_mafft_aFungi2986-gb.fasta.treefile.rr
rooted_genetrees/trim_mafft_aFungi2147-gb.fasta.treefile.rr
rooted_genetrees/trim_mafft_aFungi2290-gb.fasta.treefile.rr
rooted_genetrees/trim_mafft_aFungi3102-gb.fasta.treefile.rr
rooted_genetrees/trim_mafft_aFungi2347-gb.fasta.treefile.rr
rooted_genetrees/trim_mafft_aFungi2737-gb.fasta.treefile.rr
rooted_genetrees/trim_mafft_aFungi1972-gb.fasta.treefile.rr
rooted_genetrees/trim_mafft_aFungi2565-gb.fasta.treefile.rr
rooted_genetrees/trim_mafft_aFungi1933-gb.fasta.treefile.rr
rooted_genetrees/trim_mafft_aFungi2169-gb.fasta.treefile.rr
rooted_genetrees/trim_mafft_aFungi2475-gb.fasta.treefile.rr
rooted_genetrees/trim_mafft_aFungi2456-gb.fasta.treefile.rr
rooted_genetrees/trim_mafft_aFungi2407-gb.fasta.treefile.rr
rooted_genetrees/trim_mafft_aFungi2301-gb.fasta.treefile.rr
rooted_genetrees/trim_mafft_aFungi1908-gb.fasta.treefile.rr
rooted_genetrees/trim_mafft_aFungi2466-gb.fasta.treefile.rr
rooted_genetrees/trim_mafft_aFungi2281-gb.fasta.treefile.rr
rooted_genetrees/trim_mafft_aFungi2871-gb.fasta.treefile.rr
rooted_genetrees/trim_mafft_aFungi1786-gb.fasta.treefile.rr
rooted_genetrees/trim_mafft_aFungi2037-gb.fasta.treefile.rr
rooted_genetrees/trim_mafft_aFungi2371-gb.fasta.treefile.rr
rooted_genetrees/trim_mafft_aFungi2813-gb.fasta.treefile.rr
rooted_genetrees/trim_mafft_aFungi2802-gb.fasta.treefile.rr
rooted_genetrees/trim_mafft_aFungi2841-gb.fasta.treefile.rr
rooted_genetrees/trim_mafft_aFungi2982-gb.fasta.treefile.rr
rooted_genetrees/trim_mafft_aFungi2521-gb.fasta.treefile.rr
rooted_genetrees/trim_mafft_aFungi2803-gb.fasta.treefile.rr
rooted_genetrees/trim_mafft_aFungi1681-gb.fasta.treefile.rr
rooted_genetrees/trim_mafft_aFungi1941-gb.fasta.treefile.rr
rooted_genetrees/trim_mafft_aFungi2906-gb.fasta.treefile.rr
rooted_genetrees/trim_mafft_aFungi2166-gb.fasta.treefile.rr
rooted_genetrees/trim_mafft_aFungi1922-gb.fasta.treefile.rr
rooted_genetrees/trim_mafft_aFungi1722-gb.fasta.treefile.rr
rooted_genetrees/trim_mafft_aFungi2987-gb.fasta.treefile.rr
rooted_genetrees/trim_mafft_aFungi2363-gb.fasta.treefile.rr
rooted_genetrees/trim_mafft_aFungi1897-gb.fasta.treefile.rr
rooted_genetrees/trim_mafft_aFungi3106-gb.fasta.treefile.rr
rooted_genetrees/trim_mafft_aFungi1707-gb.fasta.treefile.rr
rooted_genetrees/trim_mafft_aFungi1887-gb.fasta.treefile.rr
rooted_genetrees/trim_mafft_aFungi2421-gb.fasta.treefile.rr
rooted_genetrees/trim_mafft_aFungi3113-gb.fasta.treefile.rr
rooted_genetrees/trim_mafft_aFungi2069-gb.fasta.treefile.rr
rooted_genetrees/trim_mafft_aFungi2197-gb.fasta.treefile.rr
rooted_genetrees/trim_mafft_aFungi2685-gb.fasta.treefile.rr
rooted_genetrees/trim_mafft_aFungi2457-gb.fasta.treefile.rr
rooted_genetrees/trim_mafft_aFungi3183-gb.fasta.treefile.rr
rooted_genetrees/trim_mafft_aFungi1789-gb.fasta.treefile.rr
rooted_genetrees/trim_mafft_aFungi1731-gb.fasta.treefile.rr
rooted_genetrees/trim_mafft_aFungi2302-gb.fasta.treefile.rr
rooted_genetrees/trim_mafft_aFungi1866-gb.fasta.treefile.rr
rooted_genetrees/trim_mafft_aFungi1845-gb.fasta.treefile.rr
rooted_genetrees/trim_mafft_aFungi1753-gb.fasta.treefile.rr
rooted_genetrees/trim_mafft_aFungi2232-gb.fasta.treefile.rr
rooted_genetrees/trim_mafft_aFungi3018-gb.fasta.treefile.rr
rooted_genetrees/trim_mafft_aFungi2948-gb.fasta.treefile.rr
rooted_genetrees/trim_mafft_aFungi2860-gb.fasta.treefile.rr
rooted_genetrees/trim_mafft_aFungi2464-gb.fasta.treefile.rr
rooted_genetrees/trim_mafft_aFungi2515-gb.fasta.treefile.rr
rooted_genetrees/trim_mafft_aFungi2625-gb.fasta.treefile.rr
rooted_genetrees/trim_mafft_aFungi2447-gb.fasta.treefile.rr
rooted_genetrees/trim_mafft_aFungi2374-gb.fasta.treefile.rr
rooted_genetrees/trim_mafft_aFungi2068-gb.fasta.treefile.rr
rooted_genetrees/trim_mafft_aFungi2877-gb.fasta.treefile.rr
rooted_genetrees/trim_mafft_aFungi3250-gb.fasta.treefile.rr
rooted_genetrees/trim_mafft_aFungi2378-gb.fasta.treefile.rr
rooted_genetrees/trim_mafft_aFungi2867-gb.fasta.treefile.rr
rooted_genetrees/trim_mafft_aFungi1902-gb.fasta.treefile.rr
rooted_genetrees/trim_mafft_aFungi1962-gb.fasta.treefile.rr
rooted_genetrees/trim_mafft_aFungi1885-gb.fasta.treefile.rr
rooted_genetrees/trim_mafft_aFungi2323-gb.fasta.treefile.rr
rooted_genetrees/trim_mafft_aFungi3152-gb.fasta.treefile.rr
rooted_genetrees/trim_mafft_aFungi1985-gb.fasta.treefile.rr
rooted_genetrees/trim_mafft_aFungi2379-gb.fasta.treefile.rr
rooted_genetrees/trim_mafft_aFungi1883-gb.fasta.treefile.rr
rooted_genetrees/trim_mafft_aFungi2872-gb.fasta.treefile.rr
rooted_genetrees/trim_mafft_aFungi2114-gb.fasta.treefile.rr
rooted_genetrees/trim_mafft_aFungi3034-gb.fasta.treefile.rr
rooted_genetrees/trim_mafft_aFungi2589-gb.fasta.treefile.rr
rooted_genetrees/trim_mafft_aFungi2023-gb.fasta.treefile.rr
rooted_genetrees/trim_mafft_aFungi2435-gb.fasta.treefile.rr
rooted_genetrees/trim_mafft_aFungi2703-gb.fasta.treefile.rr
rooted_genetrees/trim_mafft_aFungi2800-gb.fasta.treefile.rr
rooted_genetrees/trim_mafft_aFungi1768-gb.fasta.treefile.rr
rooted_genetrees/trim_mafft_aFungi1990-gb.fasta.treefile.rr
rooted_genetrees/trim_mafft_aFungi3248-gb.fasta.treefile.rr
rooted_genetrees/trim_mafft_aFungi3076-gb.fasta.treefile.rr
rooted_genetrees/trim_mafft_aFungi1819-gb.fasta.treefile.rr
rooted_genetrees/trim_mafft_aFungi2995-gb.fasta.treefile.rr
rooted_genetrees/trim_mafft_aFungi2596-gb.fasta.treefile.rr
rooted_genetrees/trim_mafft_aFungi3087-gb.fasta.treefile.rr
rooted_genetrees/trim_mafft_aFungi2838-gb.fasta.treefile.rr
rooted_genetrees/trim_mafft_aFungi2039-gb.fasta.treefile.rr
rooted_genetrees/trim_mafft_aFungi2660-gb.fasta.treefile.rr
rooted_genetrees/trim_mafft_aFungi1683-gb.fasta.treefile.rr
rooted_genetrees/trim_mafft_aFungi2479-gb.fasta.treefile.rr
rooted_genetrees/trim_mafft_aFungi3141-gb.fasta.treefile.rr
rooted_genetrees/trim_mafft_aFungi2137-gb.fasta.treefile.rr
rooted_genetrees/trim_mafft_aFungi1821-gb.fasta.treefile.rr
rooted_genetrees/trim_mafft_aFungi3187-gb.fasta.treefile.rr
rooted_genetrees/trim_mafft_aFungi2264-gb.fasta.treefile.rr
rooted_genetrees/trim_mafft_aFungi2470-gb.fasta.treefile.rr
rooted_genetrees/trim_mafft_aFungi2077-gb.fasta.treefile.rr
rooted_genetrees/trim_mafft_aFungi2335-gb.fasta.treefile.rr
rooted_genetrees/trim_mafft_aFungi3008-gb.fasta.treefile.rr
rooted_genetrees/trim_mafft_aFungi3244-gb.fasta.treefile.rr
rooted_genetrees/trim_mafft_aFungi3117-gb.fasta.treefile.rr
rooted_genetrees/trim_mafft_aFungi1790-gb.fasta.treefile.rr
rooted_genetrees/trim_mafft_aFungi1663-gb.fasta.treefile.rr
rooted_genetrees/trim_mafft_aFungi2325-gb.fasta.treefile.rr
rooted_genetrees/trim_mafft_aFungi2175-gb.fasta.treefile.rr
rooted_genetrees/trim_mafft_aFungi3071-gb.fasta.treefile.rr
rooted_genetrees/trim_mafft_aFungi3044-gb.fasta.treefile.rr
rooted_genetrees/trim_mafft_aFungi2912-gb.fasta.treefile.rr
rooted_genetrees/trim_mafft_aFungi2505-gb.fasta.treefile.rr
rooted_genetrees/trim_mafft_aFungi3237-gb.fasta.treefile.rr
rooted_genetrees/trim_mafft_aFungi2996-gb.fasta.treefile.rr
rooted_genetrees/trim_mafft_aFungi2569-gb.fasta.treefile.rr
rooted_genetrees/trim_mafft_aFungi2308-gb.fasta.treefile.rr
rooted_genetrees/trim_mafft_aFungi2915-gb.fasta.treefile.rr
rooted_genetrees/trim_mafft_aFungi2866-gb.fasta.treefile.rr
rooted_genetrees/trim_mafft_aFungi2111-gb.fasta.treefile.rr
rooted_genetrees/trim_mafft_aFungi2334-gb.fasta.treefile.rr
rooted_genetrees/trim_mafft_aFungi2950-gb.fasta.treefile.rr
rooted_genetrees/trim_mafft_aFungi2973-gb.fasta.treefile.rr
rooted_genetrees/trim_mafft_aFungi3053-gb.fasta.treefile.rr
rooted_genetrees/trim_mafft_aFungi2131-gb.fasta.treefile.rr
rooted_genetrees/trim_mafft_aFungi1804-gb.fasta.treefile.rr
rooted_genetrees/trim_mafft_aFungi2587-gb.fasta.treefile.rr
rooted_genetrees/trim_mafft_aFungi1893-gb.fasta.treefile.rr
rooted_genetrees/trim_mafft_aFungi2482-gb.fasta.treefile.rr
rooted_genetrees/trim_mafft_aFungi1673-gb.fasta.treefile.rr
rooted_genetrees/trim_mafft_aFungi3173-gb.fasta.treefile.rr
rooted_genetrees/trim_mafft_aFungi3136-gb.fasta.treefile.rr
rooted_genetrees/trim_mafft_aFungi3129-gb.fasta.treefile.rr
rooted_genetrees/trim_mafft_aFungi2295-gb.fasta.treefile.rr
rooted_genetrees/trim_mafft_aFungi2294-gb.fasta.treefile.rr
rooted_genetrees/trim_mafft_aFungi1914-gb.fasta.treefile.rr
rooted_genetrees/trim_mafft_aFungi2130-gb.fasta.treefile.rr
rooted_genetrees/trim_mafft_aFungi1827-gb.fasta.treefile.rr
rooted_genetrees/trim_mafft_aFungi2496-gb.fasta.treefile.rr
rooted_genetrees/trim_mafft_aFungi3104-gb.fasta.treefile.rr
rooted_genetrees/trim_mafft_aFungi3070-gb.fasta.treefile.rr
rooted_genetrees/trim_mafft_aFungi3185-gb.fasta.treefile.rr
rooted_genetrees/trim_mafft_aFungi2071-gb.fasta.treefile.rr
rooted_genetrees/trim_mafft_aFungi3182-gb.fasta.treefile.rr
rooted_genetrees/trim_mafft_aFungi2082-gb.fasta.treefile.rr
rooted_genetrees/trim_mafft_aFungi2544-gb.fasta.treefile.rr
rooted_genetrees/trim_mafft_aFungi1802-gb.fasta.treefile.rr
rooted_genetrees/trim_mafft_aFungi1837-gb.fasta.treefile.rr
rooted_genetrees/trim_mafft_aFungi2160-gb.fasta.treefile.rr
rooted_genetrees/trim_mafft_aFungi1756-gb.fasta.treefile.rr
rooted_genetrees/trim_mafft_aFungi2699-gb.fasta.treefile.rr
rooted_genetrees/trim_mafft_aFungi2088-gb.fasta.treefile.rr
rooted_genetrees/trim_mafft_aFungi3107-gb.fasta.treefile.rr
rooted_genetrees/trim_mafft_aFungi2972-gb.fasta.treefile.rr
rooted_genetrees/trim_mafft_aFungi3166-gb.fasta.treefile.rr
rooted_genetrees/trim_mafft_aFungi2489-gb.fasta.treefile.rr
rooted_genetrees/trim_mafft_aFungi3068-gb.fasta.treefile.rr
rooted_genetrees/trim_mafft_aFungi2192-gb.fasta.treefile.rr
rooted_genetrees/trim_mafft_aFungi3038-gb.fasta.treefile.rr
rooted_genetrees/trim_mafft_aFungi2310-gb.fasta.treefile.rr
rooted_genetrees/trim_mafft_aFungi3178-gb.fasta.treefile.rr
rooted_genetrees/trim_mafft_aFungi2002-gb.fasta.treefile.rr
rooted_genetrees/trim_mafft_aFungi1741-gb.fasta.treefile.rr
rooted_genetrees/trim_mafft_aFungi2646-gb.fasta.treefile.rr
rooted_genetrees/trim_mafft_aFungi1905-gb.fasta.treefile.rr
rooted_genetrees/trim_mafft_aFungi2582-gb.fasta.treefile.rr
rooted_genetrees/trim_mafft_aFungi2927-gb.fasta.treefile.rr
rooted_genetrees/trim_mafft_aFungi2162-gb.fasta.treefile.rr
rooted_genetrees/trim_mafft_aFungi1854-gb.fasta.treefile.rr
rooted_genetrees/trim_mafft_aFungi1907-gb.fasta.treefile.rr
rooted_genetrees/trim_mafft_aFungi2730-gb.fasta.treefile.rr
rooted_genetrees/trim_mafft_aFungi2093-gb.fasta.treefile.rr
rooted_genetrees/trim_mafft_aFungi2610-gb.fasta.treefile.rr
rooted_genetrees/trim_mafft_aFungi3022-gb.fasta.treefile.rr
rooted_genetrees/trim_mafft_aFungi2981-gb.fasta.treefile.rr
rooted_genetrees/trim_mafft_aFungi3228-gb.fasta.treefile.rr
rooted_genetrees/trim_mafft_aFungi3198-gb.fasta.treefile.rr
rooted_genetrees/trim_mafft_aFungi3094-gb.fasta.treefile.rr
rooted_genetrees/trim_mafft_aFungi3146-gb.fasta.treefile.rr
rooted_genetrees/trim_mafft_aFungi2401-gb.fasta.treefile.rr
rooted_genetrees/trim_mafft_aFungi2654-gb.fasta.treefile.rr
rooted_genetrees/trim_mafft_aFungi2738-gb.fasta.treefile.rr
rooted_genetrees/trim_mafft_aFungi2420-gb.fasta.treefile.rr
rooted_genetrees/trim_mafft_aFungi2087-gb.fasta.treefile.rr
rooted_genetrees/trim_mafft_aFungi3065-gb.fasta.treefile.rr
rooted_genetrees/trim_mafft_aFungi2061-gb.fasta.treefile.rr
rooted_genetrees/trim_mafft_aFungi1704-gb.fasta.treefile.rr
rooted_genetrees/trim_mafft_aFungi2758-gb.fasta.treefile.rr
rooted_genetrees/trim_mafft_aFungi3229-gb.fasta.treefile.rr
rooted_genetrees/trim_mafft_aFungi2561-gb.fasta.treefile.rr
rooted_genetrees/trim_mafft_aFungi2692-gb.fasta.treefile.rr
rooted_genetrees/trim_mafft_aFungi1981-gb.fasta.treefile.rr
rooted_genetrees/trim_mafft_aFungi2154-gb.fasta.treefile.rr
rooted_genetrees/trim_mafft_aFungi1667-gb.fasta.treefile.rr
rooted_genetrees/trim_mafft_aFungi2731-gb.fasta.treefile.rr
rooted_genetrees/trim_mafft_aFungi3184-gb.fasta.treefile.rr
rooted_genetrees/trim_mafft_aFungi3060-gb.fasta.treefile.rr
rooted_genetrees/trim_mafft_aFungi3138-gb.fasta.treefile.rr
rooted_genetrees/trim_mafft_aFungi2817-gb.fasta.treefile.rr
rooted_genetrees/trim_mafft_aFungi1659-gb.fasta.treefile.rr
rooted_genetrees/trim_mafft_aFungi1912-gb.fasta.treefile.rr
rooted_genetrees/trim_mafft_aFungi2092-gb.fasta.treefile.rr
rooted_genetrees/trim_mafft_aFungi3149-gb.fasta.treefile.rr
rooted_genetrees/trim_mafft_aFungi2402-gb.fasta.treefile.rr
rooted_genetrees/trim_mafft_aFungi1715-gb.fasta.treefile.rr
rooted_genetrees/trim_mafft_aFungi2050-gb.fasta.treefile.rr
rooted_genetrees/trim_mafft_aFungi3014-gb.fasta.treefile.rr
rooted_genetrees/trim_mafft_aFungi3147-gb.fasta.treefile.rr
rooted_genetrees/trim_mafft_aFungi2527-gb.fasta.treefile.rr
rooted_genetrees/trim_mafft_aFungi2116-gb.fasta.treefile.rr
rooted_genetrees/trim_mafft_aFungi2164-gb.fasta.treefile.rr
rooted_genetrees/trim_mafft_aFungi2004-gb.fasta.treefile.rr
rooted_genetrees/trim_mafft_aFungi3027-gb.fasta.treefile.rr
rooted_genetrees/trim_mafft_aFungi3079-gb.fasta.treefile.rr
rooted_genetrees/trim_mafft_aFungi2579-gb.fasta.treefile.rr
rooted_genetrees/trim_mafft_aFungi2438-gb.fasta.treefile.rr
rooted_genetrees/trim_mafft_aFungi2834-gb.fasta.treefile.rr
rooted_genetrees/trim_mafft_aFungi2809-gb.fasta.treefile.rr
rooted_genetrees/trim_mafft_aFungi2609-gb.fasta.treefile.rr
rooted_genetrees/trim_mafft_aFungi3195-gb.fasta.treefile.rr
rooted_genetrees/trim_mafft_aFungi3046-gb.fasta.treefile.rr
rooted_genetrees/trim_mafft_aFungi3131-gb.fasta.treefile.rr
rooted_genetrees/trim_mafft_aFungi2272-gb.fasta.treefile.rr
rooted_genetrees/trim_mafft_aFungi1774-gb.fasta.treefile.rr
rooted_genetrees/trim_mafft_aFungi2854-gb.fasta.treefile.rr
rooted_genetrees/trim_mafft_aFungi3193-gb.fasta.treefile.rr
rooted_genetrees/trim_mafft_aFungi1828-gb.fasta.treefile.rr
rooted_genetrees/trim_mafft_aFungi2757-gb.fasta.treefile.rr
rooted_genetrees/trim_mafft_aFungi3066-gb.fasta.treefile.rr
rooted_genetrees/trim_mafft_aFungi1701-gb.fasta.treefile.rr
rooted_genetrees/trim_mafft_aFungi2099-gb.fasta.treefile.rr
rooted_genetrees/trim_mafft_aFungi2634-gb.fasta.treefile.rr
rooted_genetrees/trim_mafft_aFungi3103-gb.fasta.treefile.rr
rooted_genetrees/trim_mafft_aFungi3213-gb.fasta.treefile.rr
rooted_genetrees/trim_mafft_aFungi2390-gb.fasta.treefile.rr
rooted_genetrees/trim_mafft_aFungi2729-gb.fasta.treefile.rr
rooted_genetrees/trim_mafft_aFungi2202-gb.fasta.treefile.rr
rooted_genetrees/trim_mafft_aFungi3045-gb.fasta.treefile.rr
rooted_genetrees/trim_mafft_aFungi2315-gb.fasta.treefile.rr
rooted_genetrees/trim_mafft_aFungi1800-gb.fasta.treefile.rr
rooted_genetrees/trim_mafft_aFungi3221-gb.fasta.treefile.rr
rooted_genetrees/trim_mafft_aFungi3189-gb.fasta.treefile.rr
rooted_genetrees/trim_mafft_aFungi2793-gb.fasta.treefile.rr
rooted_genetrees/trim_mafft_aFungi1815-gb.fasta.treefile.rr
rooted_genetrees/trim_mafft_aFungi1831-gb.fasta.treefile.rr
rooted_genetrees/trim_mafft_aFungi2185-gb.fasta.treefile.rr
rooted_genetrees/trim_mafft_aFungi2980-gb.fasta.treefile.rr
rooted_genetrees/trim_mafft_aFungi2305-gb.fasta.treefile.rr
rooted_genetrees/trim_mafft_aFungi2976-gb.fasta.treefile.rr
rooted_genetrees/trim_mafft_aFungi1814-gb.fasta.treefile.rr
rooted_genetrees/trim_mafft_aFungi2469-gb.fasta.treefile.rr
rooted_genetrees/trim_mafft_aFungi3111-gb.fasta.treefile.rr
rooted_genetrees/trim_mafft_aFungi1983-gb.fasta.treefile.rr
rooted_genetrees/trim_mafft_aFungi3167-gb.fasta.treefile.rr
rooted_genetrees/trim_mafft_aFungi1930-gb.fasta.treefile.rr
rooted_genetrees/trim_mafft_aFungi1770-gb.fasta.treefile.rr
rooted_genetrees/trim_mafft_aFungi3084-gb.fasta.treefile.rr
rooted_genetrees/trim_mafft_aFungi2894-gb.fasta.treefile.rr
rooted_genetrees/trim_mafft_aFungi2765-gb.fasta.treefile.rr
rooted_genetrees/trim_mafft_aFungi2682-gb.fasta.treefile.rr
rooted_genetrees/trim_mafft_aFungi2393-gb.fasta.treefile.rr
rooted_genetrees/trim_mafft_aFungi2427-gb.fasta.treefile.rr
rooted_genetrees/trim_mafft_aFungi2899-gb.fasta.treefile.rr
rooted_genetrees/trim_mafft_aFungi2548-gb.fasta.treefile.rr
rooted_genetrees/trim_mafft_aFungi2396-gb.fasta.treefile.rr
rooted_genetrees/trim_mafft_aFungi2929-gb.fasta.treefile.rr
rooted_genetrees/trim_mafft_aFungi2073-gb.fasta.treefile.rr
rooted_genetrees/trim_mafft_aFungi2354-gb.fasta.treefile.rr
rooted_genetrees/trim_mafft_aFungi3114-gb.fasta.treefile.rr
rooted_genetrees/trim_mafft_aFungi3105-gb.fasta.treefile.rr
rooted_genetrees/trim_mafft_aFungi1696-gb.fasta.treefile.rr
rooted_genetrees/trim_mafft_aFungi3202-gb.fasta.treefile.rr
rooted_genetrees/trim_mafft_aFungi3133-gb.fasta.treefile.rr
rooted_genetrees/trim_mafft_aFungi2471-gb.fasta.treefile.rr
rooted_genetrees/trim_mafft_aFungi2397-gb.fasta.treefile.rr
rooted_genetrees/trim_mafft_aFungi3120-gb.fasta.treefile.rr
rooted_genetrees/trim_mafft_aFungi1691-gb.fasta.treefile.rr
rooted_genetrees/trim_mafft_aFungi2431-gb.fasta.treefile.rr
rooted_genetrees/trim_mafft_aFungi1833-gb.fasta.treefile.rr
rooted_genetrees/trim_mafft_aFungi2917-gb.fasta.treefile.rr
rooted_genetrees/trim_mafft_aFungi1894-gb.fasta.treefile.rr
rooted_genetrees/trim_mafft_aFungi1760-gb.fasta.treefile.rr
rooted_genetrees/trim_mafft_aFungi2246-gb.fasta.treefile.rr
rooted_genetrees/trim_mafft_aFungi1952-gb.fasta.treefile.rr
rooted_genetrees/trim_mafft_aFungi2957-gb.fasta.treefile.rr
rooted_genetrees/trim_mafft_aFungi2555-gb.fasta.treefile.rr
rooted_genetrees/trim_mafft_aFungi3179-gb.fasta.treefile.rr
rooted_genetrees/trim_mafft_aFungi2724-gb.fasta.treefile.rr
rooted_genetrees/trim_mafft_aFungi2350-gb.fasta.treefile.rr
rooted_genetrees/trim_mafft_aFungi3226-gb.fasta.treefile.rr
rooted_genetrees/trim_mafft_aFungi3083-gb.fasta.treefile.rr
rooted_genetrees/trim_mafft_aFungi2472-gb.fasta.treefile.rr
rooted_genetrees/trim_mafft_aFungi2177-gb.fasta.treefile.rr
rooted_genetrees/trim_mafft_aFungi2205-gb.fasta.treefile.rr
rooted_genetrees/trim_mafft_aFungi1920-gb.fasta.treefile.rr
rooted_genetrees/trim_mafft_aFungi1782-gb.fasta.treefile.rr
rooted_genetrees/trim_mafft_aFungi2266-gb.fasta.treefile.rr
rooted_genetrees/trim_mafft_aFungi2081-gb.fasta.treefile.rr
rooted_genetrees/trim_mafft_aFungi1372-gb.fasta.treefile.rr
rooted_genetrees/trim_mafft_aFungi2117-gb.fasta.treefile.rr
rooted_genetrees/trim_mafft_aFungi1839-gb.fasta.treefile.rr
rooted_genetrees/trim_mafft_aFungi2060-gb.fasta.treefile.rr
rooted_genetrees/trim_mafft_aFungi2846-gb.fasta.treefile.rr
rooted_genetrees/trim_mafft_aFungi2554-gb.fasta.treefile.rr
rooted_genetrees/trim_mafft_aFungi3151-gb.fasta.treefile.rr
rooted_genetrees/trim_mafft_aFungi2951-gb.fasta.treefile.rr
rooted_genetrees/trim_mafft_aFungi2080-gb.fasta.treefile.rr
rooted_genetrees/trim_mafft_aFungi2261-gb.fasta.treefile.rr
rooted_genetrees/trim_mafft_aFungi1729-gb.fasta.treefile.rr
rooted_genetrees/trim_mafft_aFungi1738-gb.fasta.treefile.rr
rooted_genetrees/trim_mafft_aFungi2217-gb.fasta.treefile.rr
rooted_genetrees/trim_mafft_aFungi2891-gb.fasta.treefile.rr
rooted_genetrees/trim_mafft_aFungi2443-gb.fasta.treefile.rr
rooted_genetrees/trim_mafft_aFungi2628-gb.fasta.treefile.rr
rooted_genetrees/trim_mafft_aFungi3112-gb.fasta.treefile.rr
rooted_genetrees/trim_mafft_aFungi3017-gb.fasta.treefile.rr
rooted_genetrees/trim_mafft_aFungi2244-gb.fasta.treefile.rr
rooted_genetrees/trim_mafft_aFungi1934-gb.fasta.treefile.rr
rooted_genetrees/trim_mafft_aFungi1373-gb.fasta.treefile.rr
rooted_genetrees/trim_mafft_aFungi2195-gb.fasta.treefile.rr
rooted_genetrees/trim_mafft_aFungi2865-gb.fasta.treefile.rr
rooted_genetrees/trim_mafft_aFungi2127-gb.fasta.treefile.rr
rooted_genetrees/trim_mafft_aFungi1911-gb.fasta.treefile.rr
rooted_genetrees/trim_mafft_aFungi3196-gb.fasta.treefile.rr
rooted_genetrees/trim_mafft_aFungi2190-gb.fasta.treefile.rr
rooted_genetrees/trim_mafft_aFungi2663-gb.fasta.treefile.rr
rooted_genetrees/trim_mafft_aFungi2653-gb.fasta.treefile.rr
rooted_genetrees/trim_mafft_aFungi2857-gb.fasta.treefile.rr
rooted_genetrees/trim_mafft_aFungi2223-gb.fasta.treefile.rr
rooted_genetrees/trim_mafft_aFungi2297-gb.fasta.treefile.rr
rooted_genetrees/trim_mafft_aFungi2465-gb.fasta.treefile.rr
rooted_genetrees/trim_mafft_aFungi3170-gb.fasta.treefile.rr
rooted_genetrees/trim_mafft_aFungi2270-gb.fasta.treefile.rr
rooted_genetrees/trim_mafft_aFungi2573-gb.fasta.treefile.rr
rooted_genetrees/trim_mafft_aFungi2975-gb.fasta.treefile.rr
rooted_genetrees/trim_mafft_aFungi2010-gb.fasta.treefile.rr
rooted_genetrees/trim_mafft_aFungi2819-gb.fasta.treefile.rr
rooted_genetrees/trim_mafft_aFungi1775-gb.fasta.treefile.rr
rooted_genetrees/trim_mafft_aFungi2155-gb.fasta.treefile.rr
rooted_genetrees/trim_mafft_aFungi2224-gb.fasta.treefile.rr
rooted_genetrees/trim_mafft_aFungi1661-gb.fasta.treefile.rr
rooted_genetrees/trim_mafft_aFungi2538-gb.fasta.treefile.rr
rooted_genetrees/trim_mafft_aFungi2078-gb.fasta.treefile.rr
rooted_genetrees/trim_mafft_aFungi2106-gb.fasta.treefile.rr
rooted_genetrees/trim_mafft_aFungi3223-gb.fasta.treefile.rr
rooted_genetrees/trim_mafft_aFungi2044-gb.fasta.treefile.rr
rooted_genetrees/trim_mafft_aFungi1773-gb.fasta.treefile.rr
rooted_genetrees/trim_mafft_aFungi3021-gb.fasta.treefile.rr
rooted_genetrees/trim_mafft_aFungi2245-gb.fasta.treefile.rr
rooted_genetrees/trim_mafft_aFungi2502-gb.fasta.treefile.rr
rooted_genetrees/trim_mafft_aFungi2341-gb.fasta.treefile.rr
rooted_genetrees/trim_mafft_aFungi1835-gb.fasta.treefile.rr
rooted_genetrees/trim_mafft_aFungi1919-gb.fasta.treefile.rr
rooted_genetrees/trim_mafft_aFungi2251-gb.fasta.treefile.rr
rooted_genetrees/trim_mafft_aFungi2163-gb.fasta.treefile.rr
rooted_genetrees/trim_mafft_aFungi2259-gb.fasta.treefile.rr
rooted_genetrees/trim_mafft_aFungi2089-gb.fasta.treefile.rr
rooted_genetrees/trim_mafft_aFungi2159-gb.fasta.treefile.rr
rooted_genetrees/trim_mafft_aFungi2403-gb.fasta.treefile.rr
rooted_genetrees/trim_mafft_aFungi1764-gb.fasta.treefile.rr
rooted_genetrees/trim_mafft_aFungi2873-gb.fasta.treefile.rr
rooted_genetrees/trim_mafft_aFungi2441-gb.fasta.treefile.rr
rooted_genetrees/trim_mafft_aFungi1993-gb.fasta.treefile.rr
rooted_genetrees/trim_mafft_aFungi1678-gb.fasta.treefile.rr
rooted_genetrees/trim_mafft_aFungi2121-gb.fasta.treefile.rr
rooted_genetrees/trim_mafft_aFungi1744-gb.fasta.treefile.rr
rooted_genetrees/trim_mafft_aFungi2021-gb.fasta.treefile.rr
rooted_genetrees/trim_mafft_aFungi2370-gb.fasta.treefile.rr
rooted_genetrees/trim_mafft_aFungi2755-gb.fasta.treefile.rr
rooted_genetrees/trim_mafft_aFungi1872-gb.fasta.treefile.rr
rooted_genetrees/trim_mafft_aFungi1777-gb.fasta.treefile.rr
rooted_genetrees/trim_mafft_aFungi1969-gb.fasta.treefile.rr
rooted_genetrees/trim_mafft_aFungi1843-gb.fasta.treefile.rr
rooted_genetrees/trim_mafft_aFungi1957-gb.fasta.treefile.rr
rooted_genetrees/trim_mafft_aFungi2405-gb.fasta.treefile.rr
rooted_genetrees/trim_mafft_aFungi2075-gb.fasta.treefile.rr
rooted_genetrees/trim_mafft_aFungi2136-gb.fasta.treefile.rr
rooted_genetrees/trim_mafft_aFungi1725-gb.fasta.treefile.rr
rooted_genetrees/trim_mafft_aFungi1852-gb.fasta.treefile.rr
rooted_genetrees/trim_mafft_aFungi2478-gb.fasta.treefile.rr
rooted_genetrees/trim_mafft_aFungi2530-gb.fasta.treefile.rr
rooted_genetrees/trim_mafft_aFungi2448-gb.fasta.treefile.rr
rooted_genetrees/trim_mafft_aFungi3163-gb.fasta.treefile.rr
rooted_genetrees/trim_mafft_aFungi2678-gb.fasta.treefile.rr
rooted_genetrees/trim_mafft_aFungi1924-gb.fasta.treefile.rr
rooted_genetrees/trim_mafft_aFungi1825-gb.fasta.treefile.rr
rooted_genetrees/trim_mafft_aFungi1792-gb.fasta.treefile.rr
rooted_genetrees/trim_mafft_aFungi2428-gb.fasta.treefile.rr
rooted_genetrees/trim_mafft_aFungi2708-gb.fasta.treefile.rr
rooted_genetrees/trim_mafft_aFungi2639-gb.fasta.treefile.rr
rooted_genetrees/trim_mafft_aFungi1954-gb.fasta.treefile.rr
rooted_genetrees/trim_mafft_aFungi2278-gb.fasta.treefile.rr
rooted_genetrees/trim_mafft_aFungi2056-gb.fasta.treefile.rr
rooted_genetrees/trim_mafft_aFungi1991-gb.fasta.treefile.rr
rooted_genetrees/trim_mafft_aFungi2468-gb.fasta.treefile.rr
rooted_genetrees/trim_mafft_aFungi2415-gb.fasta.treefile.rr
rooted_genetrees/trim_mafft_aFungi2815-gb.fasta.treefile.rr
rooted_genetrees/trim_mafft_aFungi1950-gb.fasta.treefile.rr
rooted_genetrees/trim_mafft_aFungi2198-gb.fasta.treefile.rr
rooted_genetrees/trim_mafft_aFungi2598-gb.fasta.treefile.rr
rooted_genetrees/trim_mafft_aFungi1867-gb.fasta.treefile.rr
rooted_genetrees/trim_mafft_aFungi2572-gb.fasta.treefile.rr
rooted_genetrees/trim_mafft_aFungi3064-gb.fasta.treefile.rr
rooted_genetrees/trim_mafft_aFungi3190-gb.fasta.treefile.rr
rooted_genetrees/trim_mafft_aFungi3192-gb.fasta.treefile.rr
rooted_genetrees/trim_mafft_aFungi2752-gb.fasta.treefile.rr
rooted_genetrees/trim_mafft_aFungi1980-gb.fasta.treefile.rr
rooted_genetrees/trim_mafft_aFungi2859-gb.fasta.treefile.rr
rooted_genetrees/trim_mafft_aFungi2564-gb.fasta.treefile.rr
rooted_genetrees/trim_mafft_aFungi2342-gb.fasta.treefile.rr
rooted_genetrees/trim_mafft_aFungi2269-gb.fasta.treefile.rr
rooted_genetrees/trim_mafft_aFungi2112-gb.fasta.treefile.rr
rooted_genetrees/trim_mafft_aFungi2243-gb.fasta.treefile.rr
rooted_genetrees/trim_mafft_aFungi2890-gb.fasta.treefile.rr
rooted_genetrees/trim_mafft_aFungi2781-gb.fasta.treefile.rr
rooted_genetrees/trim_mafft_aFungi2512-gb.fasta.treefile.rr
rooted_genetrees/trim_mafft_aFungi2814-gb.fasta.treefile.rr
rooted_genetrees/trim_mafft_aFungi2535-gb.fasta.treefile.rr
rooted_genetrees/trim_mafft_aFungi3249-gb.fasta.treefile.rr
rooted_genetrees/trim_mafft_aFungi2042-gb.fasta.treefile.rr
rooted_genetrees/trim_mafft_aFungi2611-gb.fasta.treefile.rr
rooted_genetrees/trim_mafft_aFungi3242-gb.fasta.treefile.rr
rooted_genetrees/trim_mafft_aFungi3212-gb.fasta.treefile.rr
rooted_genetrees/trim_mafft_aFungi2571-gb.fasta.treefile.rr
rooted_genetrees/trim_mafft_aFungi1758-gb.fasta.treefile.rr
rooted_genetrees/trim_mafft_aFungi2942-gb.fasta.treefile.rr
rooted_genetrees/trim_mafft_aFungi2453-gb.fasta.treefile.rr
rooted_genetrees/trim_mafft_aFungi2049-gb.fasta.treefile.rr
rooted_genetrees/trim_mafft_aFungi2070-gb.fasta.treefile.rr
rooted_genetrees/trim_mafft_aFungi2271-gb.fasta.treefile.rr
rooted_genetrees/trim_mafft_aFungi2065-gb.fasta.treefile.rr
rooted_genetrees/trim_mafft_aFungi2304-gb.fasta.treefile.rr
rooted_genetrees/trim_mafft_aFungi2897-gb.fasta.treefile.rr
rooted_genetrees/trim_mafft_aFungi3125-gb.fasta.treefile.rr
rooted_genetrees/trim_mafft_aFungi2655-gb.fasta.treefile.rr
rooted_genetrees/trim_mafft_aFungi3204-gb.fasta.treefile.rr
rooted_genetrees/trim_mafft_aFungi1869-gb.fasta.treefile.rr
rooted_genetrees/trim_mafft_aFungi3100-gb.fasta.treefile.rr
rooted_genetrees/trim_mafft_aFungi2945-gb.fasta.treefile.rr
rooted_genetrees/trim_mafft_aFungi2964-gb.fasta.treefile.rr
rooted_genetrees/trim_mafft_aFungi1672-gb.fasta.treefile.rr
rooted_genetrees/trim_mafft_aFungi2183-gb.fasta.treefile.rr
rooted_genetrees/trim_mafft_aFungi2723-gb.fasta.treefile.rr
rooted_genetrees/trim_mafft_aFungi2542-gb.fasta.treefile.rr
rooted_genetrees/trim_mafft_aFungi2123-gb.fasta.treefile.rr
rooted_genetrees/trim_mafft_aFungi2782-gb.fasta.treefile.rr
rooted_genetrees/trim_mafft_aFungi2135-gb.fasta.treefile.rr
rooted_genetrees/trim_mafft_aFungi1929-gb.fasta.treefile.rr
rooted_genetrees/trim_mafft_aFungi2577-gb.fasta.treefile.rr
rooted_genetrees/trim_mafft_aFungi1682-gb.fasta.treefile.rr
rooted_genetrees/trim_mafft_aFungi3164-gb.fasta.treefile.rr
