# Supplementary material for: Phylotranscriptomic insights into a Mesoproterozoic–Neoproterozoic origin and early radiation of green seaweeds (Ulvophyceae)
Source: Nat Commun. 2022 Mar 22;13:1610. doi: 10.1038/s41467-022-29282-9 (PMC8941102; doi:10.1038/s41467-022-29282-9)
Supplement: Supplementary file 5 — Source Data [file 41467_2022_29282_MOESM5_ESM.zip › source data/Figure2_phyparts/884mfp_bs20.concord.node.15]

rooted_genetrees/trim_mafft_aFungi3014-gb.fasta.treefile.rr
rooted_genetrees/trim_mafft_aFungi2221-gb.fasta.treefile.rr
rooted_genetrees/trim_mafft_aFungi3147-gb.fasta.treefile.rr
rooted_genetrees/trim_mafft_aFungi2567-gb.fasta.treefile.rr
rooted_genetrees/trim_mafft_aFungi2850-gb.fasta.treefile.rr
rooted_genetrees/trim_mafft_aFungi2116-gb.fasta.treefile.rr
rooted_genetrees/trim_mafft_aFungi2118-gb.fasta.treefile.rr
rooted_genetrees/trim_mafft_aFungi1971-gb.fasta.treefile.rr
rooted_genetrees/trim_mafft_aFungi2004-gb.fasta.treefile.rr
rooted_genetrees/trim_mafft_aFungi2823-gb.fasta.treefile.rr
rooted_genetrees/trim_mafft_aFungi2100-gb.fasta.treefile.rr
rooted_genetrees/trim_mafft_aFungi1806-gb.fasta.treefile.rr
rooted_genetrees/trim_mafft_aFungi2095-gb.fasta.treefile.rr
rooted_genetrees/trim_mafft_aFungi3027-gb.fasta.treefile.rr
rooted_genetrees/trim_mafft_aFungi1892-gb.fasta.treefile.rr
rooted_genetrees/trim_mafft_aFungi1749-gb.fasta.treefile.rr
rooted_genetrees/trim_mafft_aFungi2438-gb.fasta.treefile.rr
rooted_genetrees/trim_mafft_aFungi1935-gb.fasta.treefile.rr
rooted_genetrees/trim_mafft_aFungi2609-gb.fasta.treefile.rr
rooted_genetrees/trim_mafft_aFungi2346-gb.fasta.treefile.rr
rooted_genetrees/trim_mafft_aFungi3058-gb.fasta.treefile.rr
rooted_genetrees/trim_mafft_aFungi3236-gb.fasta.treefile.rr
rooted_genetrees/trim_mafft_aFungi2449-gb.fasta.treefile.rr
rooted_genetrees/trim_mafft_aFungi3131-gb.fasta.treefile.rr
rooted_genetrees/trim_mafft_aFungi2641-gb.fasta.treefile.rr
rooted_genetrees/trim_mafft_aFungi2272-gb.fasta.treefile.rr
rooted_genetrees/trim_mafft_aFungi1774-gb.fasta.treefile.rr
rooted_genetrees/trim_mafft_aFungi2955-gb.fasta.treefile.rr
rooted_genetrees/trim_mafft_aFungi2486-gb.fasta.treefile.rr
rooted_genetrees/trim_mafft_aFungi2559-gb.fasta.treefile.rr
rooted_genetrees/trim_mafft_aFungi2355-gb.fasta.treefile.rr
rooted_genetrees/trim_mafft_aFungi2099-gb.fasta.treefile.rr
rooted_genetrees/trim_mafft_aFungi2180-gb.fasta.treefile.rr
rooted_genetrees/trim_mafft_aFungi2832-gb.fasta.treefile.rr
rooted_genetrees/trim_mafft_aFungi3213-gb.fasta.treefile.rr
rooted_genetrees/trim_mafft_aFungi2390-gb.fasta.treefile.rr
rooted_genetrees/trim_mafft_aFungi1703-gb.fasta.treefile.rr
rooted_genetrees/trim_mafft_aFungi2704-gb.fasta.treefile.rr
rooted_genetrees/trim_mafft_aFungi2729-gb.fasta.treefile.rr
rooted_genetrees/trim_mafft_aFungi2586-gb.fasta.treefile.rr
rooted_genetrees/trim_mafft_aFungi3045-gb.fasta.treefile.rr
rooted_genetrees/trim_mafft_aFungi2843-gb.fasta.treefile.rr
rooted_genetrees/trim_mafft_aFungi2919-gb.fasta.treefile.rr
rooted_genetrees/trim_mafft_aFungi2492-gb.fasta.treefile.rr
rooted_genetrees/trim_mafft_aFungi3162-gb.fasta.treefile.rr
rooted_genetrees/trim_mafft_aFungi1800-gb.fasta.treefile.rr
rooted_genetrees/trim_mafft_aFungi2373-gb.fasta.treefile.rr
rooted_genetrees/trim_mafft_aFungi2581-gb.fasta.treefile.rr
rooted_genetrees/trim_mafft_aFungi3221-gb.fasta.treefile.rr
rooted_genetrees/trim_mafft_aFungi2830-gb.fasta.treefile.rr
rooted_genetrees/trim_mafft_aFungi1878-gb.fasta.treefile.rr
rooted_genetrees/trim_mafft_aFungi3189-gb.fasta.treefile.rr
rooted_genetrees/trim_mafft_aFungi2986-gb.fasta.treefile.rr
rooted_genetrees/trim_mafft_aFungi2147-gb.fasta.treefile.rr
rooted_genetrees/trim_mafft_aFungi1863-gb.fasta.treefile.rr
rooted_genetrees/trim_mafft_aFungi3102-gb.fasta.treefile.rr
rooted_genetrees/trim_mafft_aFungi2347-gb.fasta.treefile.rr
rooted_genetrees/trim_mafft_aFungi1945-gb.fasta.treefile.rr
rooted_genetrees/trim_mafft_aFungi1972-gb.fasta.treefile.rr
rooted_genetrees/trim_mafft_aFungi1697-gb.fasta.treefile.rr
rooted_genetrees/trim_mafft_aFungi1723-gb.fasta.treefile.rr
rooted_genetrees/trim_mafft_aFungi2456-gb.fasta.treefile.rr
rooted_genetrees/trim_mafft_aFungi2701-gb.fasta.treefile.rr
rooted_genetrees/trim_mafft_aFungi2980-gb.fasta.treefile.rr
rooted_genetrees/trim_mafft_aFungi2301-gb.fasta.treefile.rr
rooted_genetrees/trim_mafft_aFungi2305-gb.fasta.treefile.rr
rooted_genetrees/trim_mafft_aFungi1797-gb.fasta.treefile.rr
rooted_genetrees/trim_mafft_aFungi1908-gb.fasta.treefile.rr
rooted_genetrees/trim_mafft_aFungi2466-gb.fasta.treefile.rr
rooted_genetrees/trim_mafft_aFungi2417-gb.fasta.treefile.rr
rooted_genetrees/trim_mafft_aFungi2281-gb.fasta.treefile.rr
rooted_genetrees/trim_mafft_aFungi2871-gb.fasta.treefile.rr
rooted_genetrees/trim_mafft_aFungi2836-gb.fasta.treefile.rr
rooted_genetrees/trim_mafft_aFungi2894-gb.fasta.treefile.rr
rooted_genetrees/trim_mafft_aFungi2312-gb.fasta.treefile.rr
rooted_genetrees/trim_mafft_aFungi2813-gb.fasta.treefile.rr
rooted_genetrees/trim_mafft_aFungi2393-gb.fasta.treefile.rr
rooted_genetrees/trim_mafft_aFungi2427-gb.fasta.treefile.rr
rooted_genetrees/trim_mafft_aFungi2548-gb.fasta.treefile.rr
rooted_genetrees/trim_mafft_aFungi2396-gb.fasta.treefile.rr
rooted_genetrees/trim_mafft_aFungi3122-gb.fasta.treefile.rr
rooted_genetrees/trim_mafft_aFungi2084-gb.fasta.treefile.rr
rooted_genetrees/trim_mafft_aFungi2960-gb.fasta.treefile.rr
rooted_genetrees/trim_mafft_aFungi2274-gb.fasta.treefile.rr
rooted_genetrees/trim_mafft_aFungi2113-gb.fasta.treefile.rr
rooted_genetrees/trim_mafft_aFungi2354-gb.fasta.treefile.rr
rooted_genetrees/trim_mafft_aFungi2644-gb.fasta.treefile.rr
rooted_genetrees/trim_mafft_aFungi2658-gb.fasta.treefile.rr
rooted_genetrees/trim_mafft_aFungi2906-gb.fasta.treefile.rr
rooted_genetrees/trim_mafft_aFungi2166-gb.fasta.treefile.rr
rooted_genetrees/trim_mafft_aFungi3105-gb.fasta.treefile.rr
rooted_genetrees/trim_mafft_aFungi3090-gb.fasta.treefile.rr
rooted_genetrees/trim_mafft_aFungi2363-gb.fasta.treefile.rr
rooted_genetrees/trim_mafft_aFungi3214-gb.fasta.treefile.rr
rooted_genetrees/trim_mafft_aFungi3202-gb.fasta.treefile.rr
rooted_genetrees/trim_mafft_aFungi3133-gb.fasta.treefile.rr
rooted_genetrees/trim_mafft_aFungi3245-gb.fasta.treefile.rr
rooted_genetrees/trim_mafft_aFungi3120-gb.fasta.treefile.rr
rooted_genetrees/trim_mafft_aFungi1707-gb.fasta.treefile.rr
rooted_genetrees/trim_mafft_aFungi1887-gb.fasta.treefile.rr
rooted_genetrees/trim_mafft_aFungi3113-gb.fasta.treefile.rr
rooted_genetrees/trim_mafft_aFungi2431-gb.fasta.treefile.rr
rooted_genetrees/trim_mafft_aFungi2197-gb.fasta.treefile.rr
rooted_genetrees/trim_mafft_aFungi1894-gb.fasta.treefile.rr
rooted_genetrees/trim_mafft_aFungi3183-gb.fasta.treefile.rr
rooted_genetrees/trim_mafft_aFungi1952-gb.fasta.treefile.rr
rooted_genetrees/trim_mafft_aFungi2302-gb.fasta.treefile.rr
rooted_genetrees/trim_mafft_aFungi2555-gb.fasta.treefile.rr
rooted_genetrees/trim_mafft_aFungi3179-gb.fasta.treefile.rr
rooted_genetrees/trim_mafft_aFungi2985-gb.fasta.treefile.rr
rooted_genetrees/trim_mafft_aFungi1753-gb.fasta.treefile.rr
rooted_genetrees/trim_mafft_aFungi3083-gb.fasta.treefile.rr
rooted_genetrees/trim_mafft_aFungi2842-gb.fasta.treefile.rr
rooted_genetrees/trim_mafft_aFungi2662-gb.fasta.treefile.rr
rooted_genetrees/trim_mafft_aFungi2948-gb.fasta.treefile.rr
rooted_genetrees/trim_mafft_aFungi2472-gb.fasta.treefile.rr
rooted_genetrees/trim_mafft_aFungi2946-gb.fasta.treefile.rr
rooted_genetrees/trim_mafft_aFungi2387-gb.fasta.treefile.rr
rooted_genetrees/trim_mafft_aFungi2777-gb.fasta.treefile.rr
rooted_genetrees/trim_mafft_aFungi1699-gb.fasta.treefile.rr
rooted_genetrees/trim_mafft_aFungi2464-gb.fasta.treefile.rr
rooted_genetrees/trim_mafft_aFungi2625-gb.fasta.treefile.rr
rooted_genetrees/trim_mafft_aFungi1882-gb.fasta.treefile.rr
rooted_genetrees/trim_mafft_aFungi2177-gb.fasta.treefile.rr
rooted_genetrees/trim_mafft_aFungi3097-gb.fasta.treefile.rr
rooted_genetrees/trim_mafft_aFungi1920-gb.fasta.treefile.rr
rooted_genetrees/trim_mafft_aFungi2877-gb.fasta.treefile.rr
rooted_genetrees/trim_mafft_aFungi2266-gb.fasta.treefile.rr
rooted_genetrees/trim_mafft_aFungi2498-gb.fasta.treefile.rr
rooted_genetrees/trim_mafft_aFungi2081-gb.fasta.treefile.rr
rooted_genetrees/trim_mafft_aFungi2452-gb.fasta.treefile.rr
rooted_genetrees/trim_mafft_aFungi2378-gb.fasta.treefile.rr
rooted_genetrees/trim_mafft_aFungi1974-gb.fasta.treefile.rr
rooted_genetrees/trim_mafft_aFungi2798-gb.fasta.treefile.rr
rooted_genetrees/trim_mafft_aFungi1372-gb.fasta.treefile.rr
rooted_genetrees/trim_mafft_aFungi2060-gb.fasta.treefile.rr
rooted_genetrees/trim_mafft_aFungi2142-gb.fasta.treefile.rr
rooted_genetrees/trim_mafft_aFungi1962-gb.fasta.treefile.rr
rooted_genetrees/trim_mafft_aFungi2607-gb.fasta.treefile.rr
rooted_genetrees/trim_mafft_aFungi2323-gb.fasta.treefile.rr
rooted_genetrees/trim_mafft_aFungi1975-gb.fasta.treefile.rr
rooted_genetrees/trim_mafft_aFungi3151-gb.fasta.treefile.rr
rooted_genetrees/trim_mafft_aFungi1985-gb.fasta.treefile.rr
rooted_genetrees/trim_mafft_aFungi1916-gb.fasta.treefile.rr
rooted_genetrees/trim_mafft_aFungi2261-gb.fasta.treefile.rr
rooted_genetrees/trim_mafft_aFungi2134-gb.fasta.treefile.rr
rooted_genetrees/trim_mafft_aFungi2008-gb.fasta.treefile.rr
rooted_genetrees/trim_mafft_aFungi2104-gb.fasta.treefile.rr
rooted_genetrees/trim_mafft_aFungi2872-gb.fasta.treefile.rr
rooted_genetrees/trim_mafft_aFungi2217-gb.fasta.treefile.rr
rooted_genetrees/trim_mafft_aFungi2203-gb.fasta.treefile.rr
rooted_genetrees/trim_mafft_aFungi1995-gb.fasta.treefile.rr
rooted_genetrees/trim_mafft_aFungi2443-gb.fasta.treefile.rr
rooted_genetrees/trim_mafft_aFungi3034-gb.fasta.treefile.rr
rooted_genetrees/trim_mafft_aFungi2589-gb.fasta.treefile.rr
rooted_genetrees/trim_mafft_aFungi2263-gb.fasta.treefile.rr
rooted_genetrees/trim_mafft_aFungi2435-gb.fasta.treefile.rr
rooted_genetrees/trim_mafft_aFungi2601-gb.fasta.treefile.rr
rooted_genetrees/trim_mafft_aFungi2703-gb.fasta.treefile.rr
rooted_genetrees/trim_mafft_aFungi2848-gb.fasta.treefile.rr
rooted_genetrees/trim_mafft_aFungi2800-gb.fasta.treefile.rr
rooted_genetrees/trim_mafft_aFungi2961-gb.fasta.treefile.rr
rooted_genetrees/trim_mafft_aFungi2126-gb.fasta.treefile.rr
rooted_genetrees/trim_mafft_aFungi1990-gb.fasta.treefile.rr
rooted_genetrees/trim_mafft_aFungi2677-gb.fasta.treefile.rr
rooted_genetrees/trim_mafft_aFungi2195-gb.fasta.treefile.rr
rooted_genetrees/trim_mafft_aFungi2865-gb.fasta.treefile.rr
rooted_genetrees/trim_mafft_aFungi2127-gb.fasta.treefile.rr
rooted_genetrees/trim_mafft_aFungi2995-gb.fasta.treefile.rr
rooted_genetrees/trim_mafft_aFungi2596-gb.fasta.treefile.rr
rooted_genetrees/trim_mafft_aFungi3087-gb.fasta.treefile.rr
rooted_genetrees/trim_mafft_aFungi2539-gb.fasta.treefile.rr
rooted_genetrees/trim_mafft_aFungi2838-gb.fasta.treefile.rr
rooted_genetrees/trim_mafft_aFungi2462-gb.fasta.treefile.rr
rooted_genetrees/trim_mafft_aFungi2653-gb.fasta.treefile.rr
rooted_genetrees/trim_mafft_aFungi2172-gb.fasta.treefile.rr
rooted_genetrees/trim_mafft_aFungi2857-gb.fasta.treefile.rr
rooted_genetrees/trim_mafft_aFungi3141-gb.fasta.treefile.rr
rooted_genetrees/trim_mafft_aFungi3052-gb.fasta.treefile.rr
rooted_genetrees/trim_mafft_aFungi3050-gb.fasta.treefile.rr
rooted_genetrees/trim_mafft_aFungi2297-gb.fasta.treefile.rr
rooted_genetrees/trim_mafft_aFungi2465-gb.fasta.treefile.rr
rooted_genetrees/trim_mafft_aFungi1820-gb.fasta.treefile.rr
rooted_genetrees/trim_mafft_aFungi2137-gb.fasta.treefile.rr
rooted_genetrees/trim_mafft_aFungi3170-gb.fasta.treefile.rr
rooted_genetrees/trim_mafft_aFungi2270-gb.fasta.treefile.rr
rooted_genetrees/trim_mafft_aFungi2264-gb.fasta.treefile.rr
rooted_genetrees/trim_mafft_aFungi2573-gb.fasta.treefile.rr
rooted_genetrees/trim_mafft_aFungi2077-gb.fasta.treefile.rr
rooted_genetrees/trim_mafft_aFungi2010-gb.fasta.treefile.rr
rooted_genetrees/trim_mafft_aFungi2461-gb.fasta.treefile.rr
rooted_genetrees/trim_mafft_aFungi2155-gb.fasta.treefile.rr
rooted_genetrees/trim_mafft_aFungi2924-gb.fasta.treefile.rr
rooted_genetrees/trim_mafft_aFungi1790-gb.fasta.treefile.rr
rooted_genetrees/trim_mafft_aFungi2284-gb.fasta.treefile.rr
rooted_genetrees/trim_mafft_aFungi2257-gb.fasta.treefile.rr
rooted_genetrees/trim_mafft_aFungi2175-gb.fasta.treefile.rr
rooted_genetrees/trim_mafft_aFungi2156-gb.fasta.treefile.rr
rooted_genetrees/trim_mafft_aFungi2078-gb.fasta.treefile.rr
rooted_genetrees/trim_mafft_aFungi2106-gb.fasta.treefile.rr
rooted_genetrees/trim_mafft_aFungi3223-gb.fasta.treefile.rr
rooted_genetrees/trim_mafft_aFungi2287-gb.fasta.treefile.rr
rooted_genetrees/trim_mafft_aFungi2245-gb.fasta.treefile.rr
rooted_genetrees/trim_mafft_aFungi1392-gb.fasta.treefile.rr
rooted_genetrees/trim_mafft_aFungi2893-gb.fasta.treefile.rr
rooted_genetrees/trim_mafft_aFungi2251-gb.fasta.treefile.rr
rooted_genetrees/trim_mafft_aFungi2163-gb.fasta.treefile.rr
rooted_genetrees/trim_mafft_aFungi2259-gb.fasta.treefile.rr
rooted_genetrees/trim_mafft_aFungi2159-gb.fasta.treefile.rr
rooted_genetrees/trim_mafft_aFungi3044-gb.fasta.treefile.rr
rooted_genetrees/trim_mafft_aFungi2912-gb.fasta.treefile.rr
rooted_genetrees/trim_mafft_aFungi2996-gb.fasta.treefile.rr
rooted_genetrees/trim_mafft_aFungi2120-gb.fasta.treefile.rr
rooted_genetrees/trim_mafft_aFungi1764-gb.fasta.treefile.rr
rooted_genetrees/trim_mafft_aFungi2308-gb.fasta.treefile.rr
rooted_genetrees/trim_mafft_aFungi1993-gb.fasta.treefile.rr
rooted_genetrees/trim_mafft_aFungi1678-gb.fasta.treefile.rr
rooted_genetrees/trim_mafft_aFungi2111-gb.fasta.treefile.rr
rooted_genetrees/trim_mafft_aFungi3043-gb.fasta.treefile.rr
rooted_genetrees/trim_mafft_aFungi2950-gb.fasta.treefile.rr
rooted_genetrees/trim_mafft_aFungi2974-gb.fasta.treefile.rr
rooted_genetrees/trim_mafft_aFungi2021-gb.fasta.treefile.rr
rooted_genetrees/trim_mafft_aFungi2370-gb.fasta.treefile.rr
rooted_genetrees/trim_mafft_aFungi1843-gb.fasta.treefile.rr
rooted_genetrees/trim_mafft_aFungi1957-gb.fasta.treefile.rr
rooted_genetrees/trim_mafft_aFungi2642-gb.fasta.treefile.rr
rooted_genetrees/trim_mafft_aFungi3025-gb.fasta.treefile.rr
rooted_genetrees/trim_mafft_aFungi2358-gb.fasta.treefile.rr
rooted_genetrees/trim_mafft_aFungi2075-gb.fasta.treefile.rr
rooted_genetrees/trim_mafft_aFungi1804-gb.fasta.treefile.rr
rooted_genetrees/trim_mafft_aFungi2136-gb.fasta.treefile.rr
rooted_genetrees/trim_mafft_aFungi1725-gb.fasta.treefile.rr
rooted_genetrees/trim_mafft_aFungi1852-gb.fasta.treefile.rr
rooted_genetrees/trim_mafft_aFungi1893-gb.fasta.treefile.rr
rooted_genetrees/trim_mafft_aFungi1673-gb.fasta.treefile.rr
rooted_genetrees/trim_mafft_aFungi2530-gb.fasta.treefile.rr
rooted_genetrees/trim_mafft_aFungi3173-gb.fasta.treefile.rr
rooted_genetrees/trim_mafft_aFungi2216-gb.fasta.treefile.rr
rooted_genetrees/trim_mafft_aFungi3136-gb.fasta.treefile.rr
rooted_genetrees/trim_mafft_aFungi1825-gb.fasta.treefile.rr
rooted_genetrees/trim_mafft_aFungi2171-gb.fasta.treefile.rr
rooted_genetrees/trim_mafft_aFungi2428-gb.fasta.treefile.rr
rooted_genetrees/trim_mafft_aFungi1917-gb.fasta.treefile.rr
rooted_genetrees/trim_mafft_aFungi2295-gb.fasta.treefile.rr
rooted_genetrees/trim_mafft_aFungi2294-gb.fasta.treefile.rr
rooted_genetrees/trim_mafft_aFungi2348-gb.fasta.treefile.rr
rooted_genetrees/trim_mafft_aFungi2939-gb.fasta.treefile.rr
rooted_genetrees/trim_mafft_aFungi3185-gb.fasta.treefile.rr
rooted_genetrees/trim_mafft_aFungi1984-gb.fasta.treefile.rr
rooted_genetrees/trim_mafft_aFungi2825-gb.fasta.treefile.rr
rooted_genetrees/trim_mafft_aFungi1950-gb.fasta.treefile.rr
rooted_genetrees/trim_mafft_aFungi2837-gb.fasta.treefile.rr
rooted_genetrees/trim_mafft_aFungi3064-gb.fasta.treefile.rr
rooted_genetrees/trim_mafft_aFungi2328-gb.fasta.treefile.rr
rooted_genetrees/trim_mafft_aFungi1837-gb.fasta.treefile.rr
rooted_genetrees/trim_mafft_aFungi2752-gb.fasta.treefile.rr
rooted_genetrees/trim_mafft_aFungi1812-gb.fasta.treefile.rr
rooted_genetrees/trim_mafft_aFungi1822-gb.fasta.treefile.rr
rooted_genetrees/trim_mafft_aFungi2088-gb.fasta.treefile.rr
rooted_genetrees/trim_mafft_aFungi1848-gb.fasta.treefile.rr
rooted_genetrees/trim_mafft_aFungi2920-gb.fasta.treefile.rr
rooted_genetrees/trim_mafft_aFungi2972-gb.fasta.treefile.rr
rooted_genetrees/trim_mafft_aFungi3178-gb.fasta.treefile.rr
rooted_genetrees/trim_mafft_aFungi1928-gb.fasta.treefile.rr
rooted_genetrees/trim_mafft_aFungi2112-gb.fasta.treefile.rr
rooted_genetrees/trim_mafft_aFungi2901-gb.fasta.treefile.rr
rooted_genetrees/trim_mafft_aFungi2243-gb.fasta.treefile.rr
rooted_genetrees/trim_mafft_aFungi2002-gb.fasta.treefile.rr
rooted_genetrees/trim_mafft_aFungi2890-gb.fasta.treefile.rr
rooted_genetrees/trim_mafft_aFungi2613-gb.fasta.treefile.rr
rooted_genetrees/trim_mafft_aFungi2528-gb.fasta.treefile.rr
rooted_genetrees/trim_mafft_aFungi2646-gb.fasta.treefile.rr
rooted_genetrees/trim_mafft_aFungi2512-gb.fasta.treefile.rr
rooted_genetrees/trim_mafft_aFungi1905-gb.fasta.treefile.rr
rooted_genetrees/trim_mafft_aFungi2582-gb.fasta.treefile.rr
rooted_genetrees/trim_mafft_aFungi2480-gb.fasta.treefile.rr
rooted_genetrees/trim_mafft_aFungi2162-gb.fasta.treefile.rr
rooted_genetrees/trim_mafft_aFungi1907-gb.fasta.treefile.rr
rooted_genetrees/trim_mafft_aFungi2042-gb.fasta.treefile.rr
rooted_genetrees/trim_mafft_aFungi1780-gb.fasta.treefile.rr
rooted_genetrees/trim_mafft_aFungi1716-gb.fasta.treefile.rr
rooted_genetrees/trim_mafft_aFungi2730-gb.fasta.treefile.rr
rooted_genetrees/trim_mafft_aFungi3242-gb.fasta.treefile.rr
rooted_genetrees/trim_mafft_aFungi2610-gb.fasta.treefile.rr
rooted_genetrees/trim_mafft_aFungi3212-gb.fasta.treefile.rr
rooted_genetrees/trim_mafft_aFungi2571-gb.fasta.treefile.rr
rooted_genetrees/trim_mafft_aFungi3146-gb.fasta.treefile.rr
rooted_genetrees/trim_mafft_aFungi1818-gb.fasta.treefile.rr
rooted_genetrees/trim_mafft_aFungi1684-gb.fasta.treefile.rr
rooted_genetrees/trim_mafft_aFungi2420-gb.fasta.treefile.rr
rooted_genetrees/trim_mafft_aFungi2936-gb.fasta.treefile.rr
rooted_genetrees/trim_mafft_aFungi2070-gb.fasta.treefile.rr
rooted_genetrees/trim_mafft_aFungi2910-gb.fasta.treefile.rr
rooted_genetrees/trim_mafft_aFungi1704-gb.fasta.treefile.rr
rooted_genetrees/trim_mafft_aFungi2220-gb.fasta.treefile.rr
rooted_genetrees/trim_mafft_aFungi2897-gb.fasta.treefile.rr
rooted_genetrees/trim_mafft_aFungi3125-gb.fasta.treefile.rr
rooted_genetrees/trim_mafft_aFungi3229-gb.fasta.treefile.rr
rooted_genetrees/trim_mafft_aFungi2655-gb.fasta.treefile.rr
rooted_genetrees/trim_mafft_aFungi1869-gb.fasta.treefile.rr
rooted_genetrees/trim_mafft_aFungi3100-gb.fasta.treefile.rr
rooted_genetrees/trim_mafft_aFungi2692-gb.fasta.treefile.rr
rooted_genetrees/trim_mafft_aFungi2964-gb.fasta.treefile.rr
rooted_genetrees/trim_mafft_aFungi3184-gb.fasta.treefile.rr
rooted_genetrees/trim_mafft_aFungi2339-gb.fasta.treefile.rr
rooted_genetrees/trim_mafft_aFungi2183-gb.fasta.treefile.rr
rooted_genetrees/trim_mafft_aFungi3138-gb.fasta.treefile.rr
rooted_genetrees/trim_mafft_aFungi2723-gb.fasta.treefile.rr
rooted_genetrees/trim_mafft_aFungi3194-gb.fasta.treefile.rr
rooted_genetrees/trim_mafft_aFungi2782-gb.fasta.treefile.rr
rooted_genetrees/trim_mafft_aFungi2135-gb.fasta.treefile.rr
rooted_genetrees/trim_mafft_aFungi2727-gb.fasta.treefile.rr
rooted_genetrees/trim_mafft_aFungi3149-gb.fasta.treefile.rr
rooted_genetrees/trim_mafft_aFungi1715-gb.fasta.treefile.rr
rooted_genetrees/trim_mafft_aFungi1705-gb.fasta.treefile.rr
rooted_genetrees/trim_mafft_aFungi1682-gb.fasta.treefile.rr
rooted_genetrees/trim_mafft_aFungi2338-gb.fasta.treefile.rr
rooted_genetrees/trim_mafft_aFungi3164-gb.fasta.treefile.rr
