# Supplementary material for: Phylotranscriptomic insights into a Mesoproterozoic–Neoproterozoic origin and early radiation of green seaweeds (Ulvophyceae)
Source: Nat Commun. 2022 Mar 22;13:1610. doi: 10.1038/s41467-022-29282-9 (PMC8941102; doi:10.1038/s41467-022-29282-9)
Supplement: Supplementary file 5 — Source Data [file 41467_2022_29282_MOESM5_ESM.zip › source data/Figure2_phyparts/884mfp_bs20.conflict.node.14]

rooted_genetrees/trim_mafft_aFungi2766-gb.fasta.treefile.rr
rooted_genetrees/trim_mafft_aFungi2686-gb.fasta.treefile.rr
rooted_genetrees/trim_mafft_aFungi2775-gb.fasta.treefile.rr
rooted_genetrees/trim_mafft_aFungi2414-gb.fasta.treefile.rr
rooted_genetrees/trim_mafft_aFungi2850-gb.fasta.treefile.rr
rooted_genetrees/trim_mafft_aFungi3109-gb.fasta.treefile.rr
rooted_genetrees/trim_mafft_aFungi1987-gb.fasta.treefile.rr
rooted_genetrees/trim_mafft_aFungi2786-gb.fasta.treefile.rr
rooted_genetrees/trim_mafft_aFungi2896-gb.fasta.treefile.rr
rooted_genetrees/trim_mafft_aFungi2148-gb.fasta.treefile.rr
rooted_genetrees/trim_mafft_aFungi2100-gb.fasta.treefile.rr
rooted_genetrees/trim_mafft_aFungi2095-gb.fasta.treefile.rr
rooted_genetrees/trim_mafft_aFungi2968-gb.fasta.treefile.rr
rooted_genetrees/trim_mafft_aFungi1892-gb.fasta.treefile.rr
rooted_genetrees/trim_mafft_aFungi3243-gb.fasta.treefile.rr
rooted_genetrees/trim_mafft_aFungi2366-gb.fasta.treefile.rr
rooted_genetrees/trim_mafft_aFungi2675-gb.fasta.treefile.rr
rooted_genetrees/trim_mafft_aFungi2853-gb.fasta.treefile.rr
rooted_genetrees/trim_mafft_aFungi2557-gb.fasta.treefile.rr
rooted_genetrees/trim_mafft_aFungi2670-gb.fasta.treefile.rr
rooted_genetrees/trim_mafft_aFungi2878-gb.fasta.treefile.rr
rooted_genetrees/trim_mafft_aFungi2696-gb.fasta.treefile.rr
rooted_genetrees/trim_mafft_aFungi2149-gb.fasta.treefile.rr
rooted_genetrees/trim_mafft_aFungi3236-gb.fasta.treefile.rr
rooted_genetrees/trim_mafft_aFungi2641-gb.fasta.treefile.rr
rooted_genetrees/trim_mafft_aFungi2524-gb.fasta.treefile.rr
rooted_genetrees/trim_mafft_aFungi2516-gb.fasta.treefile.rr
rooted_genetrees/trim_mafft_aFungi2494-gb.fasta.treefile.rr
rooted_genetrees/trim_mafft_aFungi2955-gb.fasta.treefile.rr
rooted_genetrees/trim_mafft_aFungi2014-gb.fasta.treefile.rr
rooted_genetrees/trim_mafft_aFungi2629-gb.fasta.treefile.rr
rooted_genetrees/trim_mafft_aFungi3039-gb.fasta.treefile.rr
rooted_genetrees/trim_mafft_aFungi3020-gb.fasta.treefile.rr
rooted_genetrees/trim_mafft_aFungi3137-gb.fasta.treefile.rr
rooted_genetrees/trim_mafft_aFungi2355-gb.fasta.treefile.rr
rooted_genetrees/trim_mafft_aFungi1728-gb.fasta.treefile.rr
rooted_genetrees/trim_mafft_aFungi2751-gb.fasta.treefile.rr
rooted_genetrees/trim_mafft_aFungi2531-gb.fasta.treefile.rr
rooted_genetrees/trim_mafft_aFungi2027-gb.fasta.treefile.rr
rooted_genetrees/trim_mafft_aFungi2329-gb.fasta.treefile.rr
rooted_genetrees/trim_mafft_aFungi2736-gb.fasta.treefile.rr
rooted_genetrees/trim_mafft_aFungi2460-gb.fasta.treefile.rr
rooted_genetrees/trim_mafft_aFungi2497-gb.fasta.treefile.rr
rooted_genetrees/trim_mafft_aFungi1718-gb.fasta.treefile.rr
rooted_genetrees/trim_mafft_aFungi2805-gb.fasta.treefile.rr
rooted_genetrees/trim_mafft_aFungi2717-gb.fasta.treefile.rr
rooted_genetrees/trim_mafft_aFungi2832-gb.fasta.treefile.rr
rooted_genetrees/trim_mafft_aFungi2491-gb.fasta.treefile.rr
rooted_genetrees/trim_mafft_aFungi1947-gb.fasta.treefile.rr
rooted_genetrees/trim_mafft_aFungi1970-gb.fasta.treefile.rr
rooted_genetrees/trim_mafft_aFungi2763-gb.fasta.treefile.rr
rooted_genetrees/trim_mafft_aFungi2875-gb.fasta.treefile.rr
rooted_genetrees/trim_mafft_aFungi2704-gb.fasta.treefile.rr
rooted_genetrees/trim_mafft_aFungi2772-gb.fasta.treefile.rr
rooted_genetrees/trim_mafft_aFungi2998-gb.fasta.treefile.rr
rooted_genetrees/trim_mafft_aFungi2919-gb.fasta.treefile.rr
rooted_genetrees/trim_mafft_aFungi2097-gb.fasta.treefile.rr
rooted_genetrees/trim_mafft_aFungi1932-gb.fasta.treefile.rr
rooted_genetrees/trim_mafft_aFungi2764-gb.fasta.treefile.rr
rooted_genetrees/trim_mafft_aFungi1713-gb.fasta.treefile.rr
rooted_genetrees/trim_mafft_aFungi2473-gb.fasta.treefile.rr
rooted_genetrees/trim_mafft_aFungi2590-gb.fasta.treefile.rr
rooted_genetrees/trim_mafft_aFungi2830-gb.fasta.treefile.rr
rooted_genetrees/trim_mafft_aFungi1878-gb.fasta.treefile.rr
rooted_genetrees/trim_mafft_aFungi2499-gb.fasta.treefile.rr
rooted_genetrees/trim_mafft_aFungi2986-gb.fasta.treefile.rr
rooted_genetrees/trim_mafft_aFungi2147-gb.fasta.treefile.rr
rooted_genetrees/trim_mafft_aFungi2290-gb.fasta.treefile.rr
rooted_genetrees/trim_mafft_aFungi2347-gb.fasta.treefile.rr
rooted_genetrees/trim_mafft_aFungi1734-gb.fasta.treefile.rr
rooted_genetrees/trim_mafft_aFungi2565-gb.fasta.treefile.rr
rooted_genetrees/trim_mafft_aFungi2169-gb.fasta.treefile.rr
rooted_genetrees/trim_mafft_aFungi2119-gb.fasta.treefile.rr
rooted_genetrees/trim_mafft_aFungi2456-gb.fasta.treefile.rr
rooted_genetrees/trim_mafft_aFungi2407-gb.fasta.treefile.rr
rooted_genetrees/trim_mafft_aFungi2417-gb.fasta.treefile.rr
rooted_genetrees/trim_mafft_aFungi2281-gb.fasta.treefile.rr
rooted_genetrees/trim_mafft_aFungi2871-gb.fasta.treefile.rr
rooted_genetrees/trim_mafft_aFungi1786-gb.fasta.treefile.rr
rooted_genetrees/trim_mafft_aFungi2037-gb.fasta.treefile.rr
rooted_genetrees/trim_mafft_aFungi2371-gb.fasta.treefile.rr
rooted_genetrees/trim_mafft_aFungi1752-gb.fasta.treefile.rr
rooted_genetrees/trim_mafft_aFungi2254-gb.fasta.treefile.rr
rooted_genetrees/trim_mafft_aFungi1700-gb.fasta.treefile.rr
rooted_genetrees/trim_mafft_aFungi2813-gb.fasta.treefile.rr
rooted_genetrees/trim_mafft_aFungi3122-gb.fasta.treefile.rr
rooted_genetrees/trim_mafft_aFungi2802-gb.fasta.treefile.rr
rooted_genetrees/trim_mafft_aFungi2076-gb.fasta.treefile.rr
rooted_genetrees/trim_mafft_aFungi2841-gb.fasta.treefile.rr
rooted_genetrees/trim_mafft_aFungi2982-gb.fasta.treefile.rr
rooted_genetrees/trim_mafft_aFungi2521-gb.fasta.treefile.rr
rooted_genetrees/trim_mafft_aFungi2113-gb.fasta.treefile.rr
rooted_genetrees/trim_mafft_aFungi2803-gb.fasta.treefile.rr
rooted_genetrees/trim_mafft_aFungi2016-gb.fasta.treefile.rr
rooted_genetrees/trim_mafft_aFungi1681-gb.fasta.treefile.rr
rooted_genetrees/trim_mafft_aFungi1941-gb.fasta.treefile.rr
rooted_genetrees/trim_mafft_aFungi2166-gb.fasta.treefile.rr
rooted_genetrees/trim_mafft_aFungi2174-gb.fasta.treefile.rr
rooted_genetrees/trim_mafft_aFungi1922-gb.fasta.treefile.rr
rooted_genetrees/trim_mafft_aFungi1722-gb.fasta.treefile.rr
rooted_genetrees/trim_mafft_aFungi1799-gb.fasta.treefile.rr
rooted_genetrees/trim_mafft_aFungi2987-gb.fasta.treefile.rr
rooted_genetrees/trim_mafft_aFungi2382-gb.fasta.treefile.rr
rooted_genetrees/trim_mafft_aFungi3199-gb.fasta.treefile.rr
rooted_genetrees/trim_mafft_aFungi2363-gb.fasta.treefile.rr
rooted_genetrees/trim_mafft_aFungi3214-gb.fasta.treefile.rr
rooted_genetrees/trim_mafft_aFungi1897-gb.fasta.treefile.rr
rooted_genetrees/trim_mafft_aFungi3106-gb.fasta.treefile.rr
rooted_genetrees/trim_mafft_aFungi1798-gb.fasta.treefile.rr
rooted_genetrees/trim_mafft_aFungi2421-gb.fasta.treefile.rr
rooted_genetrees/trim_mafft_aFungi2767-gb.fasta.treefile.rr
rooted_genetrees/trim_mafft_aFungi3113-gb.fasta.treefile.rr
rooted_genetrees/trim_mafft_aFungi2069-gb.fasta.treefile.rr
rooted_genetrees/trim_mafft_aFungi2197-gb.fasta.treefile.rr
rooted_genetrees/trim_mafft_aFungi2685-gb.fasta.treefile.rr
rooted_genetrees/trim_mafft_aFungi2052-gb.fasta.treefile.rr
rooted_genetrees/trim_mafft_aFungi2457-gb.fasta.treefile.rr
rooted_genetrees/trim_mafft_aFungi2345-gb.fasta.treefile.rr
rooted_genetrees/trim_mafft_aFungi2219-gb.fasta.treefile.rr
rooted_genetrees/trim_mafft_aFungi1789-gb.fasta.treefile.rr
rooted_genetrees/trim_mafft_aFungi1731-gb.fasta.treefile.rr
rooted_genetrees/trim_mafft_aFungi1866-gb.fasta.treefile.rr
rooted_genetrees/trim_mafft_aFungi1739-gb.fasta.treefile.rr
rooted_genetrees/trim_mafft_aFungi1842-gb.fasta.treefile.rr
rooted_genetrees/trim_mafft_aFungi1845-gb.fasta.treefile.rr
rooted_genetrees/trim_mafft_aFungi2232-gb.fasta.treefile.rr
rooted_genetrees/trim_mafft_aFungi3018-gb.fasta.treefile.rr
rooted_genetrees/trim_mafft_aFungi2946-gb.fasta.treefile.rr
rooted_genetrees/trim_mafft_aFungi2387-gb.fasta.treefile.rr
rooted_genetrees/trim_mafft_aFungi1942-gb.fasta.treefile.rr
rooted_genetrees/trim_mafft_aFungi1719-gb.fasta.treefile.rr
rooted_genetrees/trim_mafft_aFungi2860-gb.fasta.treefile.rr
rooted_genetrees/trim_mafft_aFungi1699-gb.fasta.treefile.rr
rooted_genetrees/trim_mafft_aFungi2515-gb.fasta.treefile.rr
rooted_genetrees/trim_mafft_aFungi2749-gb.fasta.treefile.rr
rooted_genetrees/trim_mafft_aFungi2625-gb.fasta.treefile.rr
rooted_genetrees/trim_mafft_aFungi2447-gb.fasta.treefile.rr
rooted_genetrees/trim_mafft_aFungi2374-gb.fasta.treefile.rr
rooted_genetrees/trim_mafft_aFungi1890-gb.fasta.treefile.rr
rooted_genetrees/trim_mafft_aFungi2068-gb.fasta.treefile.rr
rooted_genetrees/trim_mafft_aFungi2877-gb.fasta.treefile.rr
rooted_genetrees/trim_mafft_aFungi2321-gb.fasta.treefile.rr
rooted_genetrees/trim_mafft_aFungi2498-gb.fasta.treefile.rr
rooted_genetrees/trim_mafft_aFungi2452-gb.fasta.treefile.rr
rooted_genetrees/trim_mafft_aFungi3250-gb.fasta.treefile.rr
rooted_genetrees/trim_mafft_aFungi1974-gb.fasta.treefile.rr
rooted_genetrees/trim_mafft_aFungi2867-gb.fasta.treefile.rr
rooted_genetrees/trim_mafft_aFungi2176-gb.fasta.treefile.rr
rooted_genetrees/trim_mafft_aFungi2142-gb.fasta.treefile.rr
rooted_genetrees/trim_mafft_aFungi3234-gb.fasta.treefile.rr
rooted_genetrees/trim_mafft_aFungi1975-gb.fasta.treefile.rr
rooted_genetrees/trim_mafft_aFungi3152-gb.fasta.treefile.rr
rooted_genetrees/trim_mafft_aFungi2379-gb.fasta.treefile.rr
rooted_genetrees/trim_mafft_aFungi2330-gb.fasta.treefile.rr
rooted_genetrees/trim_mafft_aFungi1883-gb.fasta.treefile.rr
rooted_genetrees/trim_mafft_aFungi2114-gb.fasta.treefile.rr
rooted_genetrees/trim_mafft_aFungi1995-gb.fasta.treefile.rr
rooted_genetrees/trim_mafft_aFungi1660-gb.fasta.treefile.rr
rooted_genetrees/trim_mafft_aFungi3037-gb.fasta.treefile.rr
rooted_genetrees/trim_mafft_aFungi2589-gb.fasta.treefile.rr
rooted_genetrees/trim_mafft_aFungi2023-gb.fasta.treefile.rr
rooted_genetrees/trim_mafft_aFungi1840-gb.fasta.treefile.rr
rooted_genetrees/trim_mafft_aFungi1853-gb.fasta.treefile.rr
rooted_genetrees/trim_mafft_aFungi2435-gb.fasta.treefile.rr
rooted_genetrees/trim_mafft_aFungi2808-gb.fasta.treefile.rr
rooted_genetrees/trim_mafft_aFungi2800-gb.fasta.treefile.rr
rooted_genetrees/trim_mafft_aFungi1768-gb.fasta.treefile.rr
rooted_genetrees/trim_mafft_aFungi2988-gb.fasta.treefile.rr
rooted_genetrees/trim_mafft_aFungi1990-gb.fasta.treefile.rr
rooted_genetrees/trim_mafft_aFungi3248-gb.fasta.treefile.rr
rooted_genetrees/trim_mafft_aFungi3108-gb.fasta.treefile.rr
rooted_genetrees/trim_mafft_aFungi3076-gb.fasta.treefile.rr
rooted_genetrees/trim_mafft_aFungi2650-gb.fasta.treefile.rr
rooted_genetrees/trim_mafft_aFungi1819-gb.fasta.treefile.rr
rooted_genetrees/trim_mafft_aFungi2596-gb.fasta.treefile.rr
rooted_genetrees/trim_mafft_aFungi3087-gb.fasta.treefile.rr
rooted_genetrees/trim_mafft_aFungi2158-gb.fasta.treefile.rr
rooted_genetrees/trim_mafft_aFungi2838-gb.fasta.treefile.rr
rooted_genetrees/trim_mafft_aFungi2039-gb.fasta.treefile.rr
rooted_genetrees/trim_mafft_aFungi2660-gb.fasta.treefile.rr
rooted_genetrees/trim_mafft_aFungi1683-gb.fasta.treefile.rr
rooted_genetrees/trim_mafft_aFungi3169-gb.fasta.treefile.rr
rooted_genetrees/trim_mafft_aFungi2167-gb.fasta.treefile.rr
rooted_genetrees/trim_mafft_aFungi2172-gb.fasta.treefile.rr
rooted_genetrees/trim_mafft_aFungi2479-gb.fasta.treefile.rr
rooted_genetrees/trim_mafft_aFungi2137-gb.fasta.treefile.rr
rooted_genetrees/trim_mafft_aFungi1821-gb.fasta.treefile.rr
rooted_genetrees/trim_mafft_aFungi3187-gb.fasta.treefile.rr
rooted_genetrees/trim_mafft_aFungi2264-gb.fasta.treefile.rr
rooted_genetrees/trim_mafft_aFungi2470-gb.fasta.treefile.rr
rooted_genetrees/trim_mafft_aFungi2077-gb.fasta.treefile.rr
rooted_genetrees/trim_mafft_aFungi2234-gb.fasta.treefile.rr
rooted_genetrees/trim_mafft_aFungi3008-gb.fasta.treefile.rr
rooted_genetrees/trim_mafft_aFungi3244-gb.fasta.treefile.rr
rooted_genetrees/trim_mafft_aFungi2293-gb.fasta.treefile.rr
rooted_genetrees/trim_mafft_aFungi3181-gb.fasta.treefile.rr
rooted_genetrees/trim_mafft_aFungi1790-gb.fasta.treefile.rr
rooted_genetrees/trim_mafft_aFungi1663-gb.fasta.treefile.rr
rooted_genetrees/trim_mafft_aFungi2789-gb.fasta.treefile.rr
rooted_genetrees/trim_mafft_aFungi2325-gb.fasta.treefile.rr
rooted_genetrees/trim_mafft_aFungi3086-gb.fasta.treefile.rr
rooted_genetrees/trim_mafft_aFungi2511-gb.fasta.treefile.rr
rooted_genetrees/trim_mafft_aFungi2175-gb.fasta.treefile.rr
rooted_genetrees/trim_mafft_aFungi3006-gb.fasta.treefile.rr
rooted_genetrees/trim_mafft_aFungi2918-gb.fasta.treefile.rr
rooted_genetrees/trim_mafft_aFungi2898-gb.fasta.treefile.rr
rooted_genetrees/trim_mafft_aFungi1720-gb.fasta.treefile.rr
rooted_genetrees/trim_mafft_aFungi2025-gb.fasta.treefile.rr
rooted_genetrees/trim_mafft_aFungi1665-gb.fasta.treefile.rr
rooted_genetrees/trim_mafft_aFungi2503-gb.fasta.treefile.rr
rooted_genetrees/trim_mafft_aFungi2881-gb.fasta.treefile.rr
rooted_genetrees/trim_mafft_aFungi2001-gb.fasta.treefile.rr
rooted_genetrees/trim_mafft_aFungi3044-gb.fasta.treefile.rr
rooted_genetrees/trim_mafft_aFungi2912-gb.fasta.treefile.rr
rooted_genetrees/trim_mafft_aFungi2505-gb.fasta.treefile.rr
rooted_genetrees/trim_mafft_aFungi3237-gb.fasta.treefile.rr
rooted_genetrees/trim_mafft_aFungi2996-gb.fasta.treefile.rr
rooted_genetrees/trim_mafft_aFungi1721-gb.fasta.treefile.rr
rooted_genetrees/trim_mafft_aFungi2569-gb.fasta.treefile.rr
rooted_genetrees/trim_mafft_aFungi2308-gb.fasta.treefile.rr
rooted_genetrees/trim_mafft_aFungi2915-gb.fasta.treefile.rr
rooted_genetrees/trim_mafft_aFungi2866-gb.fasta.treefile.rr
rooted_genetrees/trim_mafft_aFungi3026-gb.fasta.treefile.rr
rooted_genetrees/trim_mafft_aFungi2111-gb.fasta.treefile.rr
rooted_genetrees/trim_mafft_aFungi2316-gb.fasta.treefile.rr
rooted_genetrees/trim_mafft_aFungi2334-gb.fasta.treefile.rr
rooted_genetrees/trim_mafft_aFungi3176-gb.fasta.treefile.rr
rooted_genetrees/trim_mafft_aFungi2973-gb.fasta.treefile.rr
rooted_genetrees/trim_mafft_aFungi3227-gb.fasta.treefile.rr
rooted_genetrees/trim_mafft_aFungi3053-gb.fasta.treefile.rr
rooted_genetrees/trim_mafft_aFungi2642-gb.fasta.treefile.rr
rooted_genetrees/trim_mafft_aFungi1918-gb.fasta.treefile.rr
rooted_genetrees/trim_mafft_aFungi1804-gb.fasta.treefile.rr
rooted_genetrees/trim_mafft_aFungi2587-gb.fasta.treefile.rr
rooted_genetrees/trim_mafft_aFungi2482-gb.fasta.treefile.rr
rooted_genetrees/trim_mafft_aFungi3124-gb.fasta.treefile.rr
rooted_genetrees/trim_mafft_aFungi3173-gb.fasta.treefile.rr
rooted_genetrees/trim_mafft_aFungi2410-gb.fasta.treefile.rr
rooted_genetrees/trim_mafft_aFungi2523-gb.fasta.treefile.rr
rooted_genetrees/trim_mafft_aFungi3129-gb.fasta.treefile.rr
rooted_genetrees/trim_mafft_aFungi3123-gb.fasta.treefile.rr
rooted_genetrees/trim_mafft_aFungi2295-gb.fasta.treefile.rr
rooted_genetrees/trim_mafft_aFungi1914-gb.fasta.treefile.rr
rooted_genetrees/trim_mafft_aFungi1895-gb.fasta.treefile.rr
rooted_genetrees/trim_mafft_aFungi2939-gb.fasta.treefile.rr
rooted_genetrees/trim_mafft_aFungi2130-gb.fasta.treefile.rr
rooted_genetrees/trim_mafft_aFungi2496-gb.fasta.treefile.rr
rooted_genetrees/trim_mafft_aFungi3104-gb.fasta.treefile.rr
rooted_genetrees/trim_mafft_aFungi1826-gb.fasta.treefile.rr
rooted_genetrees/trim_mafft_aFungi2299-gb.fasta.treefile.rr
rooted_genetrees/trim_mafft_aFungi3070-gb.fasta.treefile.rr
rooted_genetrees/trim_mafft_aFungi2280-gb.fasta.treefile.rr
rooted_genetrees/trim_mafft_aFungi3155-gb.fasta.treefile.rr
rooted_genetrees/trim_mafft_aFungi2071-gb.fasta.treefile.rr
rooted_genetrees/trim_mafft_aFungi3182-gb.fasta.treefile.rr
rooted_genetrees/trim_mafft_aFungi2082-gb.fasta.treefile.rr
rooted_genetrees/trim_mafft_aFungi2544-gb.fasta.treefile.rr
rooted_genetrees/trim_mafft_aFungi1802-gb.fasta.treefile.rr
rooted_genetrees/trim_mafft_aFungi2756-gb.fasta.treefile.rr
rooted_genetrees/trim_mafft_aFungi1837-gb.fasta.treefile.rr
rooted_genetrees/trim_mafft_aFungi2160-gb.fasta.treefile.rr
rooted_genetrees/trim_mafft_aFungi1756-gb.fasta.treefile.rr
rooted_genetrees/trim_mafft_aFungi2699-gb.fasta.treefile.rr
rooted_genetrees/trim_mafft_aFungi3107-gb.fasta.treefile.rr
rooted_genetrees/trim_mafft_aFungi2972-gb.fasta.treefile.rr
rooted_genetrees/trim_mafft_aFungi3166-gb.fasta.treefile.rr
rooted_genetrees/trim_mafft_aFungi2489-gb.fasta.treefile.rr
rooted_genetrees/trim_mafft_aFungi3068-gb.fasta.treefile.rr
rooted_genetrees/trim_mafft_aFungi2192-gb.fasta.treefile.rr
rooted_genetrees/trim_mafft_aFungi1730-gb.fasta.treefile.rr
rooted_genetrees/trim_mafft_aFungi3035-gb.fasta.treefile.rr
rooted_genetrees/trim_mafft_aFungi2901-gb.fasta.treefile.rr
rooted_genetrees/trim_mafft_aFungi1741-gb.fasta.treefile.rr
rooted_genetrees/trim_mafft_aFungi3132-gb.fasta.treefile.rr
rooted_genetrees/trim_mafft_aFungi2646-gb.fasta.treefile.rr
rooted_genetrees/trim_mafft_aFungi1905-gb.fasta.treefile.rr
rooted_genetrees/trim_mafft_aFungi2927-gb.fasta.treefile.rr
rooted_genetrees/trim_mafft_aFungi1854-gb.fasta.treefile.rr
rooted_genetrees/trim_mafft_aFungi2411-gb.fasta.treefile.rr
rooted_genetrees/trim_mafft_aFungi3059-gb.fasta.treefile.rr
rooted_genetrees/trim_mafft_aFungi3118-gb.fasta.treefile.rr
rooted_genetrees/trim_mafft_aFungi2504-gb.fasta.treefile.rr
rooted_genetrees/trim_mafft_aFungi2518-gb.fasta.treefile.rr
rooted_genetrees/trim_mafft_aFungi2730-gb.fasta.treefile.rr
rooted_genetrees/trim_mafft_aFungi2093-gb.fasta.treefile.rr
rooted_genetrees/trim_mafft_aFungi1978-gb.fasta.treefile.rr
rooted_genetrees/trim_mafft_aFungi3022-gb.fasta.treefile.rr
rooted_genetrees/trim_mafft_aFungi3074-gb.fasta.treefile.rr
rooted_genetrees/trim_mafft_aFungi2981-gb.fasta.treefile.rr
rooted_genetrees/trim_mafft_aFungi3228-gb.fasta.treefile.rr
rooted_genetrees/trim_mafft_aFungi3198-gb.fasta.treefile.rr
rooted_genetrees/trim_mafft_aFungi3094-gb.fasta.treefile.rr
rooted_genetrees/trim_mafft_aFungi3146-gb.fasta.treefile.rr
rooted_genetrees/trim_mafft_aFungi1684-gb.fasta.treefile.rr
rooted_genetrees/trim_mafft_aFungi2654-gb.fasta.treefile.rr
rooted_genetrees/trim_mafft_aFungi2495-gb.fasta.treefile.rr
rooted_genetrees/trim_mafft_aFungi2738-gb.fasta.treefile.rr
rooted_genetrees/trim_mafft_aFungi2087-gb.fasta.treefile.rr
rooted_genetrees/trim_mafft_aFungi1732-gb.fasta.treefile.rr
rooted_genetrees/trim_mafft_aFungi2575-gb.fasta.treefile.rr
rooted_genetrees/trim_mafft_aFungi3065-gb.fasta.treefile.rr
rooted_genetrees/trim_mafft_aFungi2061-gb.fasta.treefile.rr
rooted_genetrees/trim_mafft_aFungi2758-gb.fasta.treefile.rr
rooted_genetrees/trim_mafft_aFungi3229-gb.fasta.treefile.rr
rooted_genetrees/trim_mafft_aFungi2529-gb.fasta.treefile.rr
rooted_genetrees/trim_mafft_aFungi1981-gb.fasta.treefile.rr
rooted_genetrees/trim_mafft_aFungi2154-gb.fasta.treefile.rr
rooted_genetrees/trim_mafft_aFungi1667-gb.fasta.treefile.rr
rooted_genetrees/trim_mafft_aFungi2731-gb.fasta.treefile.rr
rooted_genetrees/trim_mafft_aFungi1670-gb.fasta.treefile.rr
rooted_genetrees/trim_mafft_aFungi2970-gb.fasta.treefile.rr
rooted_genetrees/trim_mafft_aFungi3060-gb.fasta.treefile.rr
rooted_genetrees/trim_mafft_aFungi2043-gb.fasta.treefile.rr
rooted_genetrees/trim_mafft_aFungi2817-gb.fasta.treefile.rr
rooted_genetrees/trim_mafft_aFungi3194-gb.fasta.treefile.rr
rooted_genetrees/trim_mafft_aFungi1659-gb.fasta.treefile.rr
rooted_genetrees/trim_mafft_aFungi1912-gb.fasta.treefile.rr
rooted_genetrees/trim_mafft_aFungi2517-gb.fasta.treefile.rr
rooted_genetrees/trim_mafft_aFungi2727-gb.fasta.treefile.rr
rooted_genetrees/trim_mafft_aFungi1737-gb.fasta.treefile.rr
rooted_genetrees/trim_mafft_aFungi3149-gb.fasta.treefile.rr
rooted_genetrees/trim_mafft_aFungi1877-gb.fasta.treefile.rr
rooted_genetrees/trim_mafft_aFungi1457-gb.fasta.treefile.rr
rooted_genetrees/trim_mafft_aFungi2705-gb.fasta.treefile.rr
rooted_genetrees/trim_mafft_aFungi2402-gb.fasta.treefile.rr
rooted_genetrees/trim_mafft_aFungi2050-gb.fasta.treefile.rr
rooted_genetrees/trim_mafft_aFungi2338-gb.fasta.treefile.rr
rooted_genetrees/trim_mafft_aFungi2072-gb.fasta.treefile.rr
rooted_genetrees/trim_mafft_aFungi1870-gb.fasta.treefile.rr
rooted_genetrees/trim_mafft_aFungi2527-gb.fasta.treefile.rr
rooted_genetrees/trim_mafft_aFungi2450-gb.fasta.treefile.rr
rooted_genetrees/trim_mafft_aFungi2164-gb.fasta.treefile.rr
rooted_genetrees/trim_mafft_aFungi2320-gb.fasta.treefile.rr
rooted_genetrees/trim_mafft_aFungi2118-gb.fasta.treefile.rr
rooted_genetrees/trim_mafft_aFungi2400-gb.fasta.treefile.rr
rooted_genetrees/trim_mafft_aFungi2004-gb.fasta.treefile.rr
rooted_genetrees/trim_mafft_aFungi1694-gb.fasta.treefile.rr
rooted_genetrees/trim_mafft_aFungi1806-gb.fasta.treefile.rr
rooted_genetrees/trim_mafft_aFungi3027-gb.fasta.treefile.rr
rooted_genetrees/trim_mafft_aFungi3079-gb.fasta.treefile.rr
rooted_genetrees/trim_mafft_aFungi3206-gb.fasta.treefile.rr
rooted_genetrees/trim_mafft_aFungi2770-gb.fasta.treefile.rr
rooted_genetrees/trim_mafft_aFungi1749-gb.fasta.treefile.rr
rooted_genetrees/trim_mafft_aFungi2579-gb.fasta.treefile.rr
rooted_genetrees/trim_mafft_aFungi2438-gb.fasta.treefile.rr
rooted_genetrees/trim_mafft_aFungi3246-gb.fasta.treefile.rr
rooted_genetrees/trim_mafft_aFungi2997-gb.fasta.treefile.rr
rooted_genetrees/trim_mafft_aFungi2346-gb.fasta.treefile.rr
rooted_genetrees/trim_mafft_aFungi2888-gb.fasta.treefile.rr
rooted_genetrees/trim_mafft_aFungi1765-gb.fasta.treefile.rr
rooted_genetrees/trim_mafft_aFungi3195-gb.fasta.treefile.rr
rooted_genetrees/trim_mafft_aFungi3046-gb.fasta.treefile.rr
rooted_genetrees/trim_mafft_aFungi3131-gb.fasta.treefile.rr
rooted_genetrees/trim_mafft_aFungi2272-gb.fasta.treefile.rr
rooted_genetrees/trim_mafft_aFungi2854-gb.fasta.treefile.rr
rooted_genetrees/trim_mafft_aFungi2486-gb.fasta.treefile.rr
rooted_genetrees/trim_mafft_aFungi2179-gb.fasta.treefile.rr
rooted_genetrees/trim_mafft_aFungi2558-gb.fasta.treefile.rr
rooted_genetrees/trim_mafft_aFungi3193-gb.fasta.treefile.rr
rooted_genetrees/trim_mafft_aFungi1828-gb.fasta.treefile.rr
rooted_genetrees/trim_mafft_aFungi2343-gb.fasta.treefile.rr
rooted_genetrees/trim_mafft_aFungi2757-gb.fasta.treefile.rr
rooted_genetrees/trim_mafft_aFungi3066-gb.fasta.treefile.rr
rooted_genetrees/trim_mafft_aFungi1701-gb.fasta.treefile.rr
rooted_genetrees/trim_mafft_aFungi2740-gb.fasta.treefile.rr
rooted_genetrees/trim_mafft_aFungi2804-gb.fasta.treefile.rr
rooted_genetrees/trim_mafft_aFungi1779-gb.fasta.treefile.rr
rooted_genetrees/trim_mafft_aFungi2634-gb.fasta.treefile.rr
rooted_genetrees/trim_mafft_aFungi2413-gb.fasta.treefile.rr
rooted_genetrees/trim_mafft_aFungi1997-gb.fasta.treefile.rr
rooted_genetrees/trim_mafft_aFungi3103-gb.fasta.treefile.rr
rooted_genetrees/trim_mafft_aFungi2202-gb.fasta.treefile.rr
rooted_genetrees/trim_mafft_aFungi3045-gb.fasta.treefile.rr
rooted_genetrees/trim_mafft_aFungi3238-gb.fasta.treefile.rr
rooted_genetrees/trim_mafft_aFungi2012-gb.fasta.treefile.rr
rooted_genetrees/trim_mafft_aFungi2921-gb.fasta.treefile.rr
rooted_genetrees/trim_mafft_aFungi2483-gb.fasta.treefile.rr
rooted_genetrees/trim_mafft_aFungi2315-gb.fasta.treefile.rr
rooted_genetrees/trim_mafft_aFungi2581-gb.fasta.treefile.rr
rooted_genetrees/trim_mafft_aFungi2806-gb.fasta.treefile.rr
rooted_genetrees/trim_mafft_aFungi3189-gb.fasta.treefile.rr
rooted_genetrees/trim_mafft_aFungi1864-gb.fasta.treefile.rr
rooted_genetrees/trim_mafft_aFungi1944-gb.fasta.treefile.rr
rooted_genetrees/trim_mafft_aFungi2839-gb.fasta.treefile.rr
rooted_genetrees/trim_mafft_aFungi2292-gb.fasta.treefile.rr
rooted_genetrees/trim_mafft_aFungi2793-gb.fasta.treefile.rr
rooted_genetrees/trim_mafft_aFungi1697-gb.fasta.treefile.rr
rooted_genetrees/trim_mafft_aFungi2041-gb.fasta.treefile.rr
rooted_genetrees/trim_mafft_aFungi1686-gb.fasta.treefile.rr
rooted_genetrees/trim_mafft_aFungi3077-gb.fasta.treefile.rr
rooted_genetrees/trim_mafft_aFungi2185-gb.fasta.treefile.rr
rooted_genetrees/trim_mafft_aFungi2980-gb.fasta.treefile.rr
rooted_genetrees/trim_mafft_aFungi2305-gb.fasta.treefile.rr
rooted_genetrees/trim_mafft_aFungi1939-gb.fasta.treefile.rr
rooted_genetrees/trim_mafft_aFungi2976-gb.fasta.treefile.rr
rooted_genetrees/trim_mafft_aFungi1814-gb.fasta.treefile.rr
rooted_genetrees/trim_mafft_aFungi2469-gb.fasta.treefile.rr
rooted_genetrees/trim_mafft_aFungi3111-gb.fasta.treefile.rr
rooted_genetrees/trim_mafft_aFungi1983-gb.fasta.treefile.rr
rooted_genetrees/trim_mafft_aFungi3167-gb.fasta.treefile.rr
rooted_genetrees/trim_mafft_aFungi1930-gb.fasta.treefile.rr
rooted_genetrees/trim_mafft_aFungi2883-gb.fasta.treefile.rr
rooted_genetrees/trim_mafft_aFungi1770-gb.fasta.treefile.rr
rooted_genetrees/trim_mafft_aFungi3084-gb.fasta.treefile.rr
rooted_genetrees/trim_mafft_aFungi2894-gb.fasta.treefile.rr
rooted_genetrees/trim_mafft_aFungi2250-gb.fasta.treefile.rr
rooted_genetrees/trim_mafft_aFungi2765-gb.fasta.treefile.rr
rooted_genetrees/trim_mafft_aFungi2635-gb.fasta.treefile.rr
rooted_genetrees/trim_mafft_aFungi2393-gb.fasta.treefile.rr
rooted_genetrees/trim_mafft_aFungi2899-gb.fasta.treefile.rr
rooted_genetrees/trim_mafft_aFungi2548-gb.fasta.treefile.rr
rooted_genetrees/trim_mafft_aFungi2929-gb.fasta.treefile.rr
rooted_genetrees/trim_mafft_aFungi3029-gb.fasta.treefile.rr
rooted_genetrees/trim_mafft_aFungi2084-gb.fasta.treefile.rr
rooted_genetrees/trim_mafft_aFungi2274-gb.fasta.treefile.rr
rooted_genetrees/trim_mafft_aFungi3144-gb.fasta.treefile.rr
rooted_genetrees/trim_mafft_aFungi2073-gb.fasta.treefile.rr
rooted_genetrees/trim_mafft_aFungi2354-gb.fasta.treefile.rr
rooted_genetrees/trim_mafft_aFungi1698-gb.fasta.treefile.rr
rooted_genetrees/trim_mafft_aFungi2845-gb.fasta.treefile.rr
rooted_genetrees/trim_mafft_aFungi1664-gb.fasta.treefile.rr
rooted_genetrees/trim_mafft_aFungi3093-gb.fasta.treefile.rr
rooted_genetrees/trim_mafft_aFungi2490-gb.fasta.treefile.rr
rooted_genetrees/trim_mafft_aFungi3114-gb.fasta.treefile.rr
rooted_genetrees/trim_mafft_aFungi2710-gb.fasta.treefile.rr
rooted_genetrees/trim_mafft_aFungi3202-gb.fasta.treefile.rr
rooted_genetrees/trim_mafft_aFungi2262-gb.fasta.treefile.rr
rooted_genetrees/trim_mafft_aFungi2336-gb.fasta.treefile.rr
rooted_genetrees/trim_mafft_aFungi3133-gb.fasta.treefile.rr
rooted_genetrees/trim_mafft_aFungi2471-gb.fasta.treefile.rr
rooted_genetrees/trim_mafft_aFungi2397-gb.fasta.treefile.rr
rooted_genetrees/trim_mafft_aFungi3120-gb.fasta.treefile.rr
rooted_genetrees/trim_mafft_aFungi2599-gb.fasta.treefile.rr
rooted_genetrees/trim_mafft_aFungi1691-gb.fasta.treefile.rr
rooted_genetrees/trim_mafft_aFungi2463-gb.fasta.treefile.rr
rooted_genetrees/trim_mafft_aFungi2102-gb.fasta.treefile.rr
rooted_genetrees/trim_mafft_aFungi1833-gb.fasta.treefile.rr
rooted_genetrees/trim_mafft_aFungi2971-gb.fasta.treefile.rr
rooted_genetrees/trim_mafft_aFungi2917-gb.fasta.treefile.rr
rooted_genetrees/trim_mafft_aFungi1894-gb.fasta.treefile.rr
rooted_genetrees/trim_mafft_aFungi1760-gb.fasta.treefile.rr
rooted_genetrees/trim_mafft_aFungi2785-gb.fasta.treefile.rr
rooted_genetrees/trim_mafft_aFungi1956-gb.fasta.treefile.rr
rooted_genetrees/trim_mafft_aFungi2246-gb.fasta.treefile.rr
rooted_genetrees/trim_mafft_aFungi1746-gb.fasta.treefile.rr
rooted_genetrees/trim_mafft_aFungi1952-gb.fasta.treefile.rr
rooted_genetrees/trim_mafft_aFungi2957-gb.fasta.treefile.rr
rooted_genetrees/trim_mafft_aFungi2526-gb.fasta.treefile.rr
rooted_genetrees/trim_mafft_aFungi2724-gb.fasta.treefile.rr
rooted_genetrees/trim_mafft_aFungi2350-gb.fasta.treefile.rr
rooted_genetrees/trim_mafft_aFungi2922-gb.fasta.treefile.rr
rooted_genetrees/trim_mafft_aFungi3226-gb.fasta.treefile.rr
rooted_genetrees/trim_mafft_aFungi3083-gb.fasta.treefile.rr
rooted_genetrees/trim_mafft_aFungi2189-gb.fasta.treefile.rr
rooted_genetrees/trim_mafft_aFungi1862-gb.fasta.treefile.rr
rooted_genetrees/trim_mafft_aFungi2205-gb.fasta.treefile.rr
rooted_genetrees/trim_mafft_aFungi2933-gb.fasta.treefile.rr
rooted_genetrees/trim_mafft_aFungi1782-gb.fasta.treefile.rr
rooted_genetrees/trim_mafft_aFungi2266-gb.fasta.treefile.rr
rooted_genetrees/trim_mafft_aFungi2798-gb.fasta.treefile.rr
rooted_genetrees/trim_mafft_aFungi2595-gb.fasta.treefile.rr
rooted_genetrees/trim_mafft_aFungi2117-gb.fasta.treefile.rr
rooted_genetrees/trim_mafft_aFungi1839-gb.fasta.treefile.rr
rooted_genetrees/trim_mafft_aFungi2060-gb.fasta.treefile.rr
rooted_genetrees/trim_mafft_aFungi2846-gb.fasta.treefile.rr
rooted_genetrees/trim_mafft_aFungi2583-gb.fasta.treefile.rr
rooted_genetrees/trim_mafft_aFungi2725-gb.fasta.treefile.rr
rooted_genetrees/trim_mafft_aFungi2554-gb.fasta.treefile.rr
rooted_genetrees/trim_mafft_aFungi2476-gb.fasta.treefile.rr
rooted_genetrees/trim_mafft_aFungi3156-gb.fasta.treefile.rr
rooted_genetrees/trim_mafft_aFungi2951-gb.fasta.treefile.rr
rooted_genetrees/trim_mafft_aFungi2080-gb.fasta.treefile.rr
rooted_genetrees/trim_mafft_aFungi1916-gb.fasta.treefile.rr
rooted_genetrees/trim_mafft_aFungi1729-gb.fasta.treefile.rr
rooted_genetrees/trim_mafft_aFungi2104-gb.fasta.treefile.rr
rooted_genetrees/trim_mafft_aFungi1738-gb.fasta.treefile.rr
rooted_genetrees/trim_mafft_aFungi2967-gb.fasta.treefile.rr
rooted_genetrees/trim_mafft_aFungi2552-gb.fasta.treefile.rr
rooted_genetrees/trim_mafft_aFungi2203-gb.fasta.treefile.rr
rooted_genetrees/trim_mafft_aFungi3023-gb.fasta.treefile.rr
rooted_genetrees/trim_mafft_aFungi2090-gb.fasta.treefile.rr
rooted_genetrees/trim_mafft_aFungi2628-gb.fasta.treefile.rr
rooted_genetrees/trim_mafft_aFungi3112-gb.fasta.treefile.rr
rooted_genetrees/trim_mafft_aFungi3017-gb.fasta.treefile.rr
rooted_genetrees/trim_mafft_aFungi2150-gb.fasta.treefile.rr
rooted_genetrees/trim_mafft_aFungi2244-gb.fasta.treefile.rr
rooted_genetrees/trim_mafft_aFungi1934-gb.fasta.treefile.rr
rooted_genetrees/trim_mafft_aFungi2848-gb.fasta.treefile.rr
rooted_genetrees/trim_mafft_aFungi1373-gb.fasta.treefile.rr
rooted_genetrees/trim_mafft_aFungi2455-gb.fasta.treefile.rr
rooted_genetrees/trim_mafft_aFungi2195-gb.fasta.treefile.rr
rooted_genetrees/trim_mafft_aFungi2865-gb.fasta.treefile.rr
rooted_genetrees/trim_mafft_aFungi3207-gb.fasta.treefile.rr
rooted_genetrees/trim_mafft_aFungi2127-gb.fasta.treefile.rr
rooted_genetrees/trim_mafft_aFungi1911-gb.fasta.treefile.rr
rooted_genetrees/trim_mafft_aFungi3247-gb.fasta.treefile.rr
rooted_genetrees/trim_mafft_aFungi3196-gb.fasta.treefile.rr
rooted_genetrees/trim_mafft_aFungi2190-gb.fasta.treefile.rr
rooted_genetrees/trim_mafft_aFungi2831-gb.fasta.treefile.rr
rooted_genetrees/trim_mafft_aFungi2539-gb.fasta.treefile.rr
rooted_genetrees/trim_mafft_aFungi3153-gb.fasta.treefile.rr
rooted_genetrees/trim_mafft_aFungi2663-gb.fasta.treefile.rr
rooted_genetrees/trim_mafft_aFungi2668-gb.fasta.treefile.rr
rooted_genetrees/trim_mafft_aFungi2829-gb.fasta.treefile.rr
rooted_genetrees/trim_mafft_aFungi2653-gb.fasta.treefile.rr
rooted_genetrees/trim_mafft_aFungi2799-gb.fasta.treefile.rr
rooted_genetrees/trim_mafft_aFungi2857-gb.fasta.treefile.rr
rooted_genetrees/trim_mafft_aFungi1982-gb.fasta.treefile.rr
rooted_genetrees/trim_mafft_aFungi3052-gb.fasta.treefile.rr
rooted_genetrees/trim_mafft_aFungi2223-gb.fasta.treefile.rr
rooted_genetrees/trim_mafft_aFungi1958-gb.fasta.treefile.rr
rooted_genetrees/trim_mafft_aFungi3165-gb.fasta.treefile.rr
rooted_genetrees/trim_mafft_aFungi2273-gb.fasta.treefile.rr
rooted_genetrees/trim_mafft_aFungi1669-gb.fasta.treefile.rr
rooted_genetrees/trim_mafft_aFungi3170-gb.fasta.treefile.rr
rooted_genetrees/trim_mafft_aFungi3220-gb.fasta.treefile.rr
rooted_genetrees/trim_mafft_aFungi2975-gb.fasta.treefile.rr
rooted_genetrees/trim_mafft_aFungi2461-gb.fasta.treefile.rr
rooted_genetrees/trim_mafft_aFungi2819-gb.fasta.treefile.rr
rooted_genetrees/trim_mafft_aFungi1775-gb.fasta.treefile.rr
rooted_genetrees/trim_mafft_aFungi2155-gb.fasta.treefile.rr
rooted_genetrees/trim_mafft_aFungi1784-gb.fasta.treefile.rr
rooted_genetrees/trim_mafft_aFungi2257-gb.fasta.treefile.rr
rooted_genetrees/trim_mafft_aFungi2224-gb.fasta.treefile.rr
rooted_genetrees/trim_mafft_aFungi1661-gb.fasta.treefile.rr
rooted_genetrees/trim_mafft_aFungi2538-gb.fasta.treefile.rr
rooted_genetrees/trim_mafft_aFungi2240-gb.fasta.treefile.rr
rooted_genetrees/trim_mafft_aFungi3223-gb.fasta.treefile.rr
rooted_genetrees/trim_mafft_aFungi2044-gb.fasta.treefile.rr
rooted_genetrees/trim_mafft_aFungi1773-gb.fasta.treefile.rr
rooted_genetrees/trim_mafft_aFungi3021-gb.fasta.treefile.rr
rooted_genetrees/trim_mafft_aFungi2593-gb.fasta.treefile.rr
rooted_genetrees/trim_mafft_aFungi2211-gb.fasta.treefile.rr
rooted_genetrees/trim_mafft_aFungi2502-gb.fasta.treefile.rr
rooted_genetrees/trim_mafft_aFungi2341-gb.fasta.treefile.rr
rooted_genetrees/trim_mafft_aFungi1835-gb.fasta.treefile.rr
rooted_genetrees/trim_mafft_aFungi1919-gb.fasta.treefile.rr
rooted_genetrees/trim_mafft_aFungi2893-gb.fasta.treefile.rr
rooted_genetrees/trim_mafft_aFungi2251-gb.fasta.treefile.rr
rooted_genetrees/trim_mafft_aFungi2259-gb.fasta.treefile.rr
rooted_genetrees/trim_mafft_aFungi2089-gb.fasta.treefile.rr
rooted_genetrees/trim_mafft_aFungi2780-gb.fasta.treefile.rr
rooted_genetrees/trim_mafft_aFungi2403-gb.fasta.treefile.rr
rooted_genetrees/trim_mafft_aFungi2519-gb.fasta.treefile.rr
rooted_genetrees/trim_mafft_aFungi2873-gb.fasta.treefile.rr
rooted_genetrees/trim_mafft_aFungi2441-gb.fasta.treefile.rr
rooted_genetrees/trim_mafft_aFungi3041-gb.fasta.treefile.rr
rooted_genetrees/trim_mafft_aFungi1993-gb.fasta.treefile.rr
rooted_genetrees/trim_mafft_aFungi1678-gb.fasta.treefile.rr
rooted_genetrees/trim_mafft_aFungi2121-gb.fasta.treefile.rr
rooted_genetrees/trim_mafft_aFungi2054-gb.fasta.treefile.rr
rooted_genetrees/trim_mafft_aFungi1744-gb.fasta.treefile.rr
rooted_genetrees/trim_mafft_aFungi2021-gb.fasta.treefile.rr
rooted_genetrees/trim_mafft_aFungi2370-gb.fasta.treefile.rr
rooted_genetrees/trim_mafft_aFungi2755-gb.fasta.treefile.rr
rooted_genetrees/trim_mafft_aFungi1872-gb.fasta.treefile.rr
rooted_genetrees/trim_mafft_aFungi1777-gb.fasta.treefile.rr
rooted_genetrees/trim_mafft_aFungi1969-gb.fasta.treefile.rr
rooted_genetrees/trim_mafft_aFungi1957-gb.fasta.treefile.rr
rooted_genetrees/trim_mafft_aFungi1813-gb.fasta.treefile.rr
rooted_genetrees/trim_mafft_aFungi3025-gb.fasta.treefile.rr
rooted_genetrees/trim_mafft_aFungi1896-gb.fasta.treefile.rr
rooted_genetrees/trim_mafft_aFungi2405-gb.fasta.treefile.rr
rooted_genetrees/trim_mafft_aFungi2358-gb.fasta.treefile.rr
rooted_genetrees/trim_mafft_aFungi1921-gb.fasta.treefile.rr
rooted_genetrees/trim_mafft_aFungi2318-gb.fasta.treefile.rr
rooted_genetrees/trim_mafft_aFungi2075-gb.fasta.treefile.rr
rooted_genetrees/trim_mafft_aFungi2389-gb.fasta.treefile.rr
rooted_genetrees/trim_mafft_aFungi1852-gb.fasta.treefile.rr
rooted_genetrees/trim_mafft_aFungi2794-gb.fasta.treefile.rr
rooted_genetrees/trim_mafft_aFungi2478-gb.fasta.treefile.rr
rooted_genetrees/trim_mafft_aFungi2949-gb.fasta.treefile.rr
rooted_genetrees/trim_mafft_aFungi2448-gb.fasta.treefile.rr
rooted_genetrees/trim_mafft_aFungi3163-gb.fasta.treefile.rr
rooted_genetrees/trim_mafft_aFungi2678-gb.fasta.treefile.rr
rooted_genetrees/trim_mafft_aFungi2386-gb.fasta.treefile.rr
rooted_genetrees/trim_mafft_aFungi1924-gb.fasta.treefile.rr
rooted_genetrees/trim_mafft_aFungi1792-gb.fasta.treefile.rr
rooted_genetrees/trim_mafft_aFungi2428-gb.fasta.treefile.rr
rooted_genetrees/trim_mafft_aFungi2708-gb.fasta.treefile.rr
rooted_genetrees/trim_mafft_aFungi2667-gb.fasta.treefile.rr
rooted_genetrees/trim_mafft_aFungi2656-gb.fasta.treefile.rr
rooted_genetrees/trim_mafft_aFungi1824-gb.fasta.treefile.rr
rooted_genetrees/trim_mafft_aFungi2639-gb.fasta.treefile.rr
rooted_genetrees/trim_mafft_aFungi1954-gb.fasta.treefile.rr
rooted_genetrees/trim_mafft_aFungi2278-gb.fasta.treefile.rr
rooted_genetrees/trim_mafft_aFungi2286-gb.fasta.treefile.rr
rooted_genetrees/trim_mafft_aFungi2056-gb.fasta.treefile.rr
rooted_genetrees/trim_mafft_aFungi1991-gb.fasta.treefile.rr
rooted_genetrees/trim_mafft_aFungi2733-gb.fasta.treefile.rr
rooted_genetrees/trim_mafft_aFungi1685-gb.fasta.treefile.rr
rooted_genetrees/trim_mafft_aFungi2825-gb.fasta.treefile.rr
rooted_genetrees/trim_mafft_aFungi2468-gb.fasta.treefile.rr
rooted_genetrees/trim_mafft_aFungi2415-gb.fasta.treefile.rr
rooted_genetrees/trim_mafft_aFungi2815-gb.fasta.treefile.rr
rooted_genetrees/trim_mafft_aFungi2307-gb.fasta.treefile.rr
rooted_genetrees/trim_mafft_aFungi2837-gb.fasta.treefile.rr
rooted_genetrees/trim_mafft_aFungi2198-gb.fasta.treefile.rr
rooted_genetrees/trim_mafft_aFungi2598-gb.fasta.treefile.rr
rooted_genetrees/trim_mafft_aFungi1867-gb.fasta.treefile.rr
rooted_genetrees/trim_mafft_aFungi2572-gb.fasta.treefile.rr
rooted_genetrees/trim_mafft_aFungi3064-gb.fasta.treefile.rr
rooted_genetrees/trim_mafft_aFungi2760-gb.fasta.treefile.rr
rooted_genetrees/trim_mafft_aFungi2768-gb.fasta.treefile.rr
rooted_genetrees/trim_mafft_aFungi3192-gb.fasta.treefile.rr
rooted_genetrees/trim_mafft_aFungi2647-gb.fasta.treefile.rr
rooted_genetrees/trim_mafft_aFungi2752-gb.fasta.treefile.rr
rooted_genetrees/trim_mafft_aFungi1980-gb.fasta.treefile.rr
rooted_genetrees/trim_mafft_aFungi2140-gb.fasta.treefile.rr
rooted_genetrees/trim_mafft_aFungi1743-gb.fasta.treefile.rr
rooted_genetrees/trim_mafft_aFungi2859-gb.fasta.treefile.rr
rooted_genetrees/trim_mafft_aFungi2909-gb.fasta.treefile.rr
rooted_genetrees/trim_mafft_aFungi2005-gb.fasta.treefile.rr
rooted_genetrees/trim_mafft_aFungi1848-gb.fasta.treefile.rr
rooted_genetrees/trim_mafft_aFungi2342-gb.fasta.treefile.rr
rooted_genetrees/trim_mafft_aFungi1973-gb.fasta.treefile.rr
rooted_genetrees/trim_mafft_aFungi2715-gb.fasta.treefile.rr
rooted_genetrees/trim_mafft_aFungi2269-gb.fasta.treefile.rr
rooted_genetrees/trim_mafft_aFungi2868-gb.fasta.treefile.rr
rooted_genetrees/trim_mafft_aFungi2941-gb.fasta.treefile.rr
rooted_genetrees/trim_mafft_aFungi2112-gb.fasta.treefile.rr
rooted_genetrees/trim_mafft_aFungi2243-gb.fasta.treefile.rr
rooted_genetrees/trim_mafft_aFungi2781-gb.fasta.treefile.rr
rooted_genetrees/trim_mafft_aFungi2613-gb.fasta.treefile.rr
rooted_genetrees/trim_mafft_aFungi2528-gb.fasta.treefile.rr
rooted_genetrees/trim_mafft_aFungi2512-gb.fasta.treefile.rr
rooted_genetrees/trim_mafft_aFungi2814-gb.fasta.treefile.rr
rooted_genetrees/trim_mafft_aFungi2535-gb.fasta.treefile.rr
rooted_genetrees/trim_mafft_aFungi2833-gb.fasta.treefile.rr
rooted_genetrees/trim_mafft_aFungi2649-gb.fasta.treefile.rr
rooted_genetrees/trim_mafft_aFungi2480-gb.fasta.treefile.rr
rooted_genetrees/trim_mafft_aFungi2032-gb.fasta.treefile.rr
rooted_genetrees/trim_mafft_aFungi3200-gb.fasta.treefile.rr
rooted_genetrees/trim_mafft_aFungi3249-gb.fasta.treefile.rr
rooted_genetrees/trim_mafft_aFungi2034-gb.fasta.treefile.rr
rooted_genetrees/trim_mafft_aFungi2611-gb.fasta.treefile.rr
rooted_genetrees/trim_mafft_aFungi1817-gb.fasta.treefile.rr
rooted_genetrees/trim_mafft_aFungi3212-gb.fasta.treefile.rr
rooted_genetrees/trim_mafft_aFungi1875-gb.fasta.treefile.rr
rooted_genetrees/trim_mafft_aFungi1758-gb.fasta.treefile.rr
rooted_genetrees/trim_mafft_aFungi2942-gb.fasta.treefile.rr
rooted_genetrees/trim_mafft_aFungi2453-gb.fasta.treefile.rr
rooted_genetrees/trim_mafft_aFungi3219-gb.fasta.treefile.rr
rooted_genetrees/trim_mafft_aFungi2936-gb.fasta.treefile.rr
rooted_genetrees/trim_mafft_aFungi2271-gb.fasta.treefile.rr
rooted_genetrees/trim_mafft_aFungi2065-gb.fasta.treefile.rr
rooted_genetrees/trim_mafft_aFungi2304-gb.fasta.treefile.rr
rooted_genetrees/trim_mafft_aFungi2683-gb.fasta.treefile.rr
rooted_genetrees/trim_mafft_aFungi3125-gb.fasta.treefile.rr
rooted_genetrees/trim_mafft_aFungi3204-gb.fasta.treefile.rr
rooted_genetrees/trim_mafft_aFungi1869-gb.fasta.treefile.rr
rooted_genetrees/trim_mafft_aFungi3100-gb.fasta.treefile.rr
rooted_genetrees/trim_mafft_aFungi2945-gb.fasta.treefile.rr
rooted_genetrees/trim_mafft_aFungi1672-gb.fasta.treefile.rr
rooted_genetrees/trim_mafft_aFungi2332-gb.fasta.treefile.rr
rooted_genetrees/trim_mafft_aFungi2183-gb.fasta.treefile.rr
rooted_genetrees/trim_mafft_aFungi1871-gb.fasta.treefile.rr
rooted_genetrees/trim_mafft_aFungi2723-gb.fasta.treefile.rr
rooted_genetrees/trim_mafft_aFungi2306-gb.fasta.treefile.rr
rooted_genetrees/trim_mafft_aFungi2542-gb.fasta.treefile.rr
rooted_genetrees/trim_mafft_aFungi2123-gb.fasta.treefile.rr
rooted_genetrees/trim_mafft_aFungi2135-gb.fasta.treefile.rr
rooted_genetrees/trim_mafft_aFungi1929-gb.fasta.treefile.rr
rooted_genetrees/trim_mafft_aFungi1886-gb.fasta.treefile.rr
rooted_genetrees/trim_mafft_aFungi2702-gb.fasta.treefile.rr
rooted_genetrees/trim_mafft_aFungi2577-gb.fasta.treefile.rr
rooted_genetrees/trim_mafft_aFungi1682-gb.fasta.treefile.rr
rooted_genetrees/trim_mafft_aFungi3164-gb.fasta.treefile.rr
