# Supplementary material for: Phylotranscriptomic insights into a Mesoproterozoic–Neoproterozoic origin and early radiation of green seaweeds (Ulvophyceae)
Source: Nat Commun. 2022 Mar 22;13:1610. doi: 10.1038/s41467-022-29282-9 (PMC8941102; doi:10.1038/s41467-022-29282-9)
Supplement: Supplementary file 5 — Source Data [file 41467_2022_29282_MOESM5_ESM.zip › source data/Figure2_phyparts/884mfp_bs20.conflict.node.17]

rooted_genetrees/trim_mafft_aFungi3248-gb.fasta.treefile.rr
rooted_genetrees/trim_mafft_aFungi3108-gb.fasta.treefile.rr
rooted_genetrees/trim_mafft_aFungi2072-gb.fasta.treefile.rr
rooted_genetrees/trim_mafft_aFungi2686-gb.fasta.treefile.rr
rooted_genetrees/trim_mafft_aFungi2775-gb.fasta.treefile.rr
rooted_genetrees/trim_mafft_aFungi2414-gb.fasta.treefile.rr
rooted_genetrees/trim_mafft_aFungi2892-gb.fasta.treefile.rr
rooted_genetrees/trim_mafft_aFungi2527-gb.fasta.treefile.rr
rooted_genetrees/trim_mafft_aFungi3247-gb.fasta.treefile.rr
rooted_genetrees/trim_mafft_aFungi2190-gb.fasta.treefile.rr
rooted_genetrees/trim_mafft_aFungi2039-gb.fasta.treefile.rr
rooted_genetrees/trim_mafft_aFungi2829-gb.fasta.treefile.rr
rooted_genetrees/trim_mafft_aFungi2320-gb.fasta.treefile.rr
rooted_genetrees/trim_mafft_aFungi3109-gb.fasta.treefile.rr
rooted_genetrees/trim_mafft_aFungi2896-gb.fasta.treefile.rr
rooted_genetrees/trim_mafft_aFungi3169-gb.fasta.treefile.rr
rooted_genetrees/trim_mafft_aFungi2799-gb.fasta.treefile.rr
rooted_genetrees/trim_mafft_aFungi2167-gb.fasta.treefile.rr
rooted_genetrees/trim_mafft_aFungi3243-gb.fasta.treefile.rr
rooted_genetrees/trim_mafft_aFungi2770-gb.fasta.treefile.rr
rooted_genetrees/trim_mafft_aFungi2223-gb.fasta.treefile.rr
rooted_genetrees/trim_mafft_aFungi1958-gb.fasta.treefile.rr
rooted_genetrees/trim_mafft_aFungi2853-gb.fasta.treefile.rr
rooted_genetrees/trim_mafft_aFungi2273-gb.fasta.treefile.rr
rooted_genetrees/trim_mafft_aFungi1935-gb.fasta.treefile.rr
rooted_genetrees/trim_mafft_aFungi2888-gb.fasta.treefile.rr
rooted_genetrees/trim_mafft_aFungi1821-gb.fasta.treefile.rr
rooted_genetrees/trim_mafft_aFungi2470-gb.fasta.treefile.rr
rooted_genetrees/trim_mafft_aFungi3220-gb.fasta.treefile.rr
rooted_genetrees/trim_mafft_aFungi2975-gb.fasta.treefile.rr
rooted_genetrees/trim_mafft_aFungi1775-gb.fasta.treefile.rr
rooted_genetrees/trim_mafft_aFungi3181-gb.fasta.treefile.rr
rooted_genetrees/trim_mafft_aFungi1663-gb.fasta.treefile.rr
rooted_genetrees/trim_mafft_aFungi2486-gb.fasta.treefile.rr
rooted_genetrees/trim_mafft_aFungi2179-gb.fasta.treefile.rr
rooted_genetrees/trim_mafft_aFungi2855-gb.fasta.treefile.rr
rooted_genetrees/trim_mafft_aFungi2629-gb.fasta.treefile.rr
rooted_genetrees/trim_mafft_aFungi2284-gb.fasta.treefile.rr
rooted_genetrees/trim_mafft_aFungi3086-gb.fasta.treefile.rr
rooted_genetrees/trim_mafft_aFungi2558-gb.fasta.treefile.rr
rooted_genetrees/trim_mafft_aFungi3020-gb.fasta.treefile.rr
rooted_genetrees/trim_mafft_aFungi2224-gb.fasta.treefile.rr
rooted_genetrees/trim_mafft_aFungi1661-gb.fasta.treefile.rr
rooted_genetrees/trim_mafft_aFungi2511-gb.fasta.treefile.rr
rooted_genetrees/trim_mafft_aFungi2027-gb.fasta.treefile.rr
rooted_genetrees/trim_mafft_aFungi2736-gb.fasta.treefile.rr
rooted_genetrees/trim_mafft_aFungi3066-gb.fasta.treefile.rr
rooted_genetrees/trim_mafft_aFungi2717-gb.fasta.treefile.rr
rooted_genetrees/trim_mafft_aFungi2513-gb.fasta.treefile.rr
rooted_genetrees/trim_mafft_aFungi1720-gb.fasta.treefile.rr
rooted_genetrees/trim_mafft_aFungi2025-gb.fasta.treefile.rr
rooted_genetrees/trim_mafft_aFungi1835-gb.fasta.treefile.rr
rooted_genetrees/trim_mafft_aFungi2202-gb.fasta.treefile.rr
rooted_genetrees/trim_mafft_aFungi2998-gb.fasta.treefile.rr
rooted_genetrees/trim_mafft_aFungi2403-gb.fasta.treefile.rr
rooted_genetrees/trim_mafft_aFungi2519-gb.fasta.treefile.rr
rooted_genetrees/trim_mafft_aFungi2012-gb.fasta.treefile.rr
rooted_genetrees/trim_mafft_aFungi2764-gb.fasta.treefile.rr
rooted_genetrees/trim_mafft_aFungi2569-gb.fasta.treefile.rr
rooted_genetrees/trim_mafft_aFungi2441-gb.fasta.treefile.rr
rooted_genetrees/trim_mafft_aFungi3041-gb.fasta.treefile.rr
rooted_genetrees/trim_mafft_aFungi1993-gb.fasta.treefile.rr
rooted_genetrees/trim_mafft_aFungi2316-gb.fasta.treefile.rr
rooted_genetrees/trim_mafft_aFungi2590-gb.fasta.treefile.rr
rooted_genetrees/trim_mafft_aFungi1864-gb.fasta.treefile.rr
rooted_genetrees/trim_mafft_aFungi1944-gb.fasta.treefile.rr
rooted_genetrees/trim_mafft_aFungi2839-gb.fasta.treefile.rr
rooted_genetrees/trim_mafft_aFungi1744-gb.fasta.treefile.rr
rooted_genetrees/trim_mafft_aFungi1777-gb.fasta.treefile.rr
rooted_genetrees/trim_mafft_aFungi1969-gb.fasta.treefile.rr
rooted_genetrees/trim_mafft_aFungi1896-gb.fasta.treefile.rr
rooted_genetrees/trim_mafft_aFungi1921-gb.fasta.treefile.rr
rooted_genetrees/trim_mafft_aFungi2565-gb.fasta.treefile.rr
rooted_genetrees/trim_mafft_aFungi2318-gb.fasta.treefile.rr
rooted_genetrees/trim_mafft_aFungi2119-gb.fasta.treefile.rr
rooted_genetrees/trim_mafft_aFungi3124-gb.fasta.treefile.rr
rooted_genetrees/trim_mafft_aFungi1831-gb.fasta.treefile.rr
rooted_genetrees/trim_mafft_aFungi2216-gb.fasta.treefile.rr
rooted_genetrees/trim_mafft_aFungi3163-gb.fasta.treefile.rr
rooted_genetrees/trim_mafft_aFungi2678-gb.fasta.treefile.rr
rooted_genetrees/trim_mafft_aFungi1924-gb.fasta.treefile.rr
rooted_genetrees/trim_mafft_aFungi1908-gb.fasta.treefile.rr
rooted_genetrees/trim_mafft_aFungi1814-gb.fasta.treefile.rr
rooted_genetrees/trim_mafft_aFungi2469-gb.fasta.treefile.rr
rooted_genetrees/trim_mafft_aFungi1752-gb.fasta.treefile.rr
rooted_genetrees/trim_mafft_aFungi2254-gb.fasta.treefile.rr
rooted_genetrees/trim_mafft_aFungi1930-gb.fasta.treefile.rr
rooted_genetrees/trim_mafft_aFungi1824-gb.fasta.treefile.rr
rooted_genetrees/trim_mafft_aFungi2639-gb.fasta.treefile.rr
rooted_genetrees/trim_mafft_aFungi2130-gb.fasta.treefile.rr
rooted_genetrees/trim_mafft_aFungi1677-gb.fasta.treefile.rr
rooted_genetrees/trim_mafft_aFungi3104-gb.fasta.treefile.rr
rooted_genetrees/trim_mafft_aFungi1826-gb.fasta.treefile.rr
rooted_genetrees/trim_mafft_aFungi2765-gb.fasta.treefile.rr
rooted_genetrees/trim_mafft_aFungi2635-gb.fasta.treefile.rr
rooted_genetrees/trim_mafft_aFungi3070-gb.fasta.treefile.rr
rooted_genetrees/trim_mafft_aFungi3155-gb.fasta.treefile.rr
rooted_genetrees/trim_mafft_aFungi2899-gb.fasta.treefile.rr
rooted_genetrees/trim_mafft_aFungi3185-gb.fasta.treefile.rr
rooted_genetrees/trim_mafft_aFungi2071-gb.fasta.treefile.rr
rooted_genetrees/trim_mafft_aFungi2929-gb.fasta.treefile.rr
rooted_genetrees/trim_mafft_aFungi2415-gb.fasta.treefile.rr
rooted_genetrees/trim_mafft_aFungi2802-gb.fasta.treefile.rr
rooted_genetrees/trim_mafft_aFungi2879-gb.fasta.treefile.rr
rooted_genetrees/trim_mafft_aFungi2082-gb.fasta.treefile.rr
rooted_genetrees/trim_mafft_aFungi2815-gb.fasta.treefile.rr
rooted_genetrees/trim_mafft_aFungi3144-gb.fasta.treefile.rr
rooted_genetrees/trim_mafft_aFungi2521-gb.fasta.treefile.rr
rooted_genetrees/trim_mafft_aFungi2572-gb.fasta.treefile.rr
rooted_genetrees/trim_mafft_aFungi1802-gb.fasta.treefile.rr
rooted_genetrees/trim_mafft_aFungi2845-gb.fasta.treefile.rr
rooted_genetrees/trim_mafft_aFungi1837-gb.fasta.treefile.rr
rooted_genetrees/trim_mafft_aFungi2647-gb.fasta.treefile.rr
rooted_genetrees/trim_mafft_aFungi2140-gb.fasta.treefile.rr
rooted_genetrees/trim_mafft_aFungi1756-gb.fasta.treefile.rr
rooted_genetrees/trim_mafft_aFungi2699-gb.fasta.treefile.rr
rooted_genetrees/trim_mafft_aFungi1743-gb.fasta.treefile.rr
rooted_genetrees/trim_mafft_aFungi2909-gb.fasta.treefile.rr
rooted_genetrees/trim_mafft_aFungi2710-gb.fasta.treefile.rr
rooted_genetrees/trim_mafft_aFungi3107-gb.fasta.treefile.rr
rooted_genetrees/trim_mafft_aFungi3166-gb.fasta.treefile.rr
rooted_genetrees/trim_mafft_aFungi2342-gb.fasta.treefile.rr
rooted_genetrees/trim_mafft_aFungi2363-gb.fasta.treefile.rr
rooted_genetrees/trim_mafft_aFungi3068-gb.fasta.treefile.rr
rooted_genetrees/trim_mafft_aFungi2262-gb.fasta.treefile.rr
rooted_genetrees/trim_mafft_aFungi2192-gb.fasta.treefile.rr
rooted_genetrees/trim_mafft_aFungi2868-gb.fasta.treefile.rr
rooted_genetrees/trim_mafft_aFungi1897-gb.fasta.treefile.rr
rooted_genetrees/trim_mafft_aFungi2002-gb.fasta.treefile.rr
rooted_genetrees/trim_mafft_aFungi2890-gb.fasta.treefile.rr
rooted_genetrees/trim_mafft_aFungi2599-gb.fasta.treefile.rr
rooted_genetrees/trim_mafft_aFungi2767-gb.fasta.treefile.rr
rooted_genetrees/trim_mafft_aFungi2069-gb.fasta.treefile.rr
rooted_genetrees/trim_mafft_aFungi2102-gb.fasta.treefile.rr
rooted_genetrees/trim_mafft_aFungi2649-gb.fasta.treefile.rr
rooted_genetrees/trim_mafft_aFungi3200-gb.fasta.treefile.rr
rooted_genetrees/trim_mafft_aFungi1854-gb.fasta.treefile.rr
rooted_genetrees/trim_mafft_aFungi2457-gb.fasta.treefile.rr
rooted_genetrees/trim_mafft_aFungi3118-gb.fasta.treefile.rr
rooted_genetrees/trim_mafft_aFungi3249-gb.fasta.treefile.rr
rooted_genetrees/trim_mafft_aFungi2246-gb.fasta.treefile.rr
rooted_genetrees/trim_mafft_aFungi3242-gb.fasta.treefile.rr
rooted_genetrees/trim_mafft_aFungi1731-gb.fasta.treefile.rr
rooted_genetrees/trim_mafft_aFungi2526-gb.fasta.treefile.rr
rooted_genetrees/trim_mafft_aFungi2922-gb.fasta.treefile.rr
rooted_genetrees/trim_mafft_aFungi1758-gb.fasta.treefile.rr
rooted_genetrees/trim_mafft_aFungi3228-gb.fasta.treefile.rr
rooted_genetrees/trim_mafft_aFungi3219-gb.fasta.treefile.rr
rooted_genetrees/trim_mafft_aFungi3018-gb.fasta.treefile.rr
rooted_genetrees/trim_mafft_aFungi2654-gb.fasta.treefile.rr
rooted_genetrees/trim_mafft_aFungi1719-gb.fasta.treefile.rr
rooted_genetrees/trim_mafft_aFungi2087-gb.fasta.treefile.rr
rooted_genetrees/trim_mafft_aFungi1732-gb.fasta.treefile.rr
rooted_genetrees/trim_mafft_aFungi3065-gb.fasta.treefile.rr
rooted_genetrees/trim_mafft_aFungi2515-gb.fasta.treefile.rr
rooted_genetrees/trim_mafft_aFungi2061-gb.fasta.treefile.rr
rooted_genetrees/trim_mafft_aFungi2205-gb.fasta.treefile.rr
rooted_genetrees/trim_mafft_aFungi1890-gb.fasta.treefile.rr
rooted_genetrees/trim_mafft_aFungi2933-gb.fasta.treefile.rr
rooted_genetrees/trim_mafft_aFungi1782-gb.fasta.treefile.rr
rooted_genetrees/trim_mafft_aFungi2068-gb.fasta.treefile.rr
rooted_genetrees/trim_mafft_aFungi2683-gb.fasta.treefile.rr
rooted_genetrees/trim_mafft_aFungi2867-gb.fasta.treefile.rr
rooted_genetrees/trim_mafft_aFungi2176-gb.fasta.treefile.rr
rooted_genetrees/trim_mafft_aFungi2529-gb.fasta.treefile.rr
rooted_genetrees/trim_mafft_aFungi2117-gb.fasta.treefile.rr
rooted_genetrees/trim_mafft_aFungi1981-gb.fasta.treefile.rr
rooted_genetrees/trim_mafft_aFungi2154-gb.fasta.treefile.rr
rooted_genetrees/trim_mafft_aFungi2554-gb.fasta.treefile.rr
rooted_genetrees/trim_mafft_aFungi3152-gb.fasta.treefile.rr
rooted_genetrees/trim_mafft_aFungi2379-gb.fasta.treefile.rr
rooted_genetrees/trim_mafft_aFungi3060-gb.fasta.treefile.rr
rooted_genetrees/trim_mafft_aFungi2332-gb.fasta.treefile.rr
rooted_genetrees/trim_mafft_aFungi1738-gb.fasta.treefile.rr
rooted_genetrees/trim_mafft_aFungi2330-gb.fasta.treefile.rr
rooted_genetrees/trim_mafft_aFungi1871-gb.fasta.treefile.rr
rooted_genetrees/trim_mafft_aFungi2552-gb.fasta.treefile.rr
rooted_genetrees/trim_mafft_aFungi2817-gb.fasta.treefile.rr
rooted_genetrees/trim_mafft_aFungi2023-gb.fasta.treefile.rr
rooted_genetrees/trim_mafft_aFungi3112-gb.fasta.treefile.rr
rooted_genetrees/trim_mafft_aFungi2542-gb.fasta.treefile.rr
rooted_genetrees/trim_mafft_aFungi2150-gb.fasta.treefile.rr
rooted_genetrees/trim_mafft_aFungi2244-gb.fasta.treefile.rr
rooted_genetrees/trim_mafft_aFungi1912-gb.fasta.treefile.rr
rooted_genetrees/trim_mafft_aFungi2517-gb.fasta.treefile.rr
rooted_genetrees/trim_mafft_aFungi1934-gb.fasta.treefile.rr
rooted_genetrees/trim_mafft_aFungi1737-gb.fasta.treefile.rr
rooted_genetrees/trim_mafft_aFungi1877-gb.fasta.treefile.rr
rooted_genetrees/trim_mafft_aFungi2705-gb.fasta.treefile.rr
rooted_genetrees/trim_mafft_aFungi2338-gb.fasta.treefile.rr
