# Supplementary material for: Phylotranscriptomic insights into a Mesoproterozoic–Neoproterozoic origin and early radiation of green seaweeds (Ulvophyceae)
Source: Nat Commun. 2022 Mar 22;13:1610. doi: 10.1038/s41467-022-29282-9 (PMC8941102; doi:10.1038/s41467-022-29282-9)
Supplement: Supplementary file 5 — Source Data [file 41467_2022_29282_MOESM5_ESM.zip › source data/Figure2_phyparts/884mfp_bs20.conflict.node.55]

rooted_genetrees/trim_mafft_aFungi2221-gb.fasta.treefile.rr
rooted_genetrees/trim_mafft_aFungi2567-gb.fasta.treefile.rr
rooted_genetrees/trim_mafft_aFungi2164-gb.fasta.treefile.rr
rooted_genetrees/trim_mafft_aFungi2004-gb.fasta.treefile.rr
rooted_genetrees/trim_mafft_aFungi1987-gb.fasta.treefile.rr
rooted_genetrees/trim_mafft_aFungi2100-gb.fasta.treefile.rr
rooted_genetrees/trim_mafft_aFungi2095-gb.fasta.treefile.rr
rooted_genetrees/trim_mafft_aFungi1749-gb.fasta.treefile.rr
rooted_genetrees/trim_mafft_aFungi2834-gb.fasta.treefile.rr
rooted_genetrees/trim_mafft_aFungi1935-gb.fasta.treefile.rr
rooted_genetrees/trim_mafft_aFungi2878-gb.fasta.treefile.rr
rooted_genetrees/trim_mafft_aFungi2267-gb.fasta.treefile.rr
rooted_genetrees/trim_mafft_aFungi2696-gb.fasta.treefile.rr
rooted_genetrees/trim_mafft_aFungi2149-gb.fasta.treefile.rr
rooted_genetrees/trim_mafft_aFungi3058-gb.fasta.treefile.rr
rooted_genetrees/trim_mafft_aFungi3046-gb.fasta.treefile.rr
rooted_genetrees/trim_mafft_aFungi3131-gb.fasta.treefile.rr
rooted_genetrees/trim_mafft_aFungi2641-gb.fasta.treefile.rr
rooted_genetrees/trim_mafft_aFungi2524-gb.fasta.treefile.rr
rooted_genetrees/trim_mafft_aFungi2272-gb.fasta.treefile.rr
rooted_genetrees/trim_mafft_aFungi2854-gb.fasta.treefile.rr
rooted_genetrees/trim_mafft_aFungi2736-gb.fasta.treefile.rr
rooted_genetrees/trim_mafft_aFungi1828-gb.fasta.treefile.rr
rooted_genetrees/trim_mafft_aFungi2343-gb.fasta.treefile.rr
rooted_genetrees/trim_mafft_aFungi1701-gb.fasta.treefile.rr
rooted_genetrees/trim_mafft_aFungi1718-gb.fasta.treefile.rr
rooted_genetrees/trim_mafft_aFungi2717-gb.fasta.treefile.rr
rooted_genetrees/trim_mafft_aFungi2740-gb.fasta.treefile.rr
rooted_genetrees/trim_mafft_aFungi2804-gb.fasta.treefile.rr
rooted_genetrees/trim_mafft_aFungi2832-gb.fasta.treefile.rr
rooted_genetrees/trim_mafft_aFungi1779-gb.fasta.treefile.rr
rooted_genetrees/trim_mafft_aFungi1970-gb.fasta.treefile.rr
rooted_genetrees/trim_mafft_aFungi1997-gb.fasta.treefile.rr
rooted_genetrees/trim_mafft_aFungi3103-gb.fasta.treefile.rr
rooted_genetrees/trim_mafft_aFungi2875-gb.fasta.treefile.rr
rooted_genetrees/trim_mafft_aFungi2390-gb.fasta.treefile.rr
rooted_genetrees/trim_mafft_aFungi2202-gb.fasta.treefile.rr
rooted_genetrees/trim_mafft_aFungi1653-gb.fasta.treefile.rr
rooted_genetrees/trim_mafft_aFungi2998-gb.fasta.treefile.rr
rooted_genetrees/trim_mafft_aFungi2843-gb.fasta.treefile.rr
rooted_genetrees/trim_mafft_aFungi2012-gb.fasta.treefile.rr
rooted_genetrees/trim_mafft_aFungi1932-gb.fasta.treefile.rr
rooted_genetrees/trim_mafft_aFungi2764-gb.fasta.treefile.rr
rooted_genetrees/trim_mafft_aFungi2483-gb.fasta.treefile.rr
rooted_genetrees/trim_mafft_aFungi2315-gb.fasta.treefile.rr
rooted_genetrees/trim_mafft_aFungi3162-gb.fasta.treefile.rr
rooted_genetrees/trim_mafft_aFungi1713-gb.fasta.treefile.rr
rooted_genetrees/trim_mafft_aFungi1878-gb.fasta.treefile.rr
rooted_genetrees/trim_mafft_aFungi1864-gb.fasta.treefile.rr
rooted_genetrees/trim_mafft_aFungi1944-gb.fasta.treefile.rr
rooted_genetrees/trim_mafft_aFungi2290-gb.fasta.treefile.rr
rooted_genetrees/trim_mafft_aFungi1863-gb.fasta.treefile.rr
rooted_genetrees/trim_mafft_aFungi2169-gb.fasta.treefile.rr
rooted_genetrees/trim_mafft_aFungi2119-gb.fasta.treefile.rr
rooted_genetrees/trim_mafft_aFungi2456-gb.fasta.treefile.rr
rooted_genetrees/trim_mafft_aFungi2407-gb.fasta.treefile.rr
rooted_genetrees/trim_mafft_aFungi2701-gb.fasta.treefile.rr
rooted_genetrees/trim_mafft_aFungi2301-gb.fasta.treefile.rr
rooted_genetrees/trim_mafft_aFungi1908-gb.fasta.treefile.rr
rooted_genetrees/trim_mafft_aFungi1939-gb.fasta.treefile.rr
rooted_genetrees/trim_mafft_aFungi1814-gb.fasta.treefile.rr
rooted_genetrees/trim_mafft_aFungi2417-gb.fasta.treefile.rr
rooted_genetrees/trim_mafft_aFungi2469-gb.fasta.treefile.rr
rooted_genetrees/trim_mafft_aFungi2871-gb.fasta.treefile.rr
rooted_genetrees/trim_mafft_aFungi3167-gb.fasta.treefile.rr
rooted_genetrees/trim_mafft_aFungi1930-gb.fasta.treefile.rr
rooted_genetrees/trim_mafft_aFungi2883-gb.fasta.treefile.rr
rooted_genetrees/trim_mafft_aFungi3084-gb.fasta.treefile.rr
rooted_genetrees/trim_mafft_aFungi2706-gb.fasta.treefile.rr
rooted_genetrees/trim_mafft_aFungi2894-gb.fasta.treefile.rr
rooted_genetrees/trim_mafft_aFungi2250-gb.fasta.treefile.rr
rooted_genetrees/trim_mafft_aFungi2813-gb.fasta.treefile.rr
rooted_genetrees/trim_mafft_aFungi2393-gb.fasta.treefile.rr
rooted_genetrees/trim_mafft_aFungi2427-gb.fasta.treefile.rr
rooted_genetrees/trim_mafft_aFungi3029-gb.fasta.treefile.rr
rooted_genetrees/trim_mafft_aFungi2076-gb.fasta.treefile.rr
rooted_genetrees/trim_mafft_aFungi2960-gb.fasta.treefile.rr
rooted_genetrees/trim_mafft_aFungi2841-gb.fasta.treefile.rr
rooted_genetrees/trim_mafft_aFungi2982-gb.fasta.treefile.rr
rooted_genetrees/trim_mafft_aFungi2803-gb.fasta.treefile.rr
rooted_genetrees/trim_mafft_aFungi2016-gb.fasta.treefile.rr
rooted_genetrees/trim_mafft_aFungi2845-gb.fasta.treefile.rr
rooted_genetrees/trim_mafft_aFungi2166-gb.fasta.treefile.rr
rooted_genetrees/trim_mafft_aFungi2174-gb.fasta.treefile.rr
rooted_genetrees/trim_mafft_aFungi2333-gb.fasta.treefile.rr
rooted_genetrees/trim_mafft_aFungi3093-gb.fasta.treefile.rr
rooted_genetrees/trim_mafft_aFungi2490-gb.fasta.treefile.rr
rooted_genetrees/trim_mafft_aFungi1799-gb.fasta.treefile.rr
rooted_genetrees/trim_mafft_aFungi3090-gb.fasta.treefile.rr
rooted_genetrees/trim_mafft_aFungi1696-gb.fasta.treefile.rr
rooted_genetrees/trim_mafft_aFungi2336-gb.fasta.treefile.rr
rooted_genetrees/trim_mafft_aFungi3133-gb.fasta.treefile.rr
rooted_genetrees/trim_mafft_aFungi3106-gb.fasta.treefile.rr
rooted_genetrees/trim_mafft_aFungi1798-gb.fasta.treefile.rr
rooted_genetrees/trim_mafft_aFungi3120-gb.fasta.treefile.rr
rooted_genetrees/trim_mafft_aFungi1707-gb.fasta.treefile.rr
rooted_genetrees/trim_mafft_aFungi2421-gb.fasta.treefile.rr
rooted_genetrees/trim_mafft_aFungi2463-gb.fasta.treefile.rr
rooted_genetrees/trim_mafft_aFungi2069-gb.fasta.treefile.rr
rooted_genetrees/trim_mafft_aFungi2197-gb.fasta.treefile.rr
rooted_genetrees/trim_mafft_aFungi2102-gb.fasta.treefile.rr
rooted_genetrees/trim_mafft_aFungi2457-gb.fasta.treefile.rr
rooted_genetrees/trim_mafft_aFungi1760-gb.fasta.treefile.rr
rooted_genetrees/trim_mafft_aFungi2246-gb.fasta.treefile.rr
rooted_genetrees/trim_mafft_aFungi1746-gb.fasta.treefile.rr
rooted_genetrees/trim_mafft_aFungi1952-gb.fasta.treefile.rr
rooted_genetrees/trim_mafft_aFungi1866-gb.fasta.treefile.rr
rooted_genetrees/trim_mafft_aFungi2724-gb.fasta.treefile.rr
rooted_genetrees/trim_mafft_aFungi2350-gb.fasta.treefile.rr
rooted_genetrees/trim_mafft_aFungi3226-gb.fasta.treefile.rr
rooted_genetrees/trim_mafft_aFungi2985-gb.fasta.treefile.rr
rooted_genetrees/trim_mafft_aFungi2842-gb.fasta.treefile.rr
rooted_genetrees/trim_mafft_aFungi2189-gb.fasta.treefile.rr
rooted_genetrees/trim_mafft_aFungi2662-gb.fasta.treefile.rr
rooted_genetrees/trim_mafft_aFungi2472-gb.fasta.treefile.rr
rooted_genetrees/trim_mafft_aFungi2946-gb.fasta.treefile.rr
rooted_genetrees/trim_mafft_aFungi2387-gb.fasta.treefile.rr
rooted_genetrees/trim_mafft_aFungi2777-gb.fasta.treefile.rr
rooted_genetrees/trim_mafft_aFungi2860-gb.fasta.treefile.rr
rooted_genetrees/trim_mafft_aFungi2464-gb.fasta.treefile.rr
rooted_genetrees/trim_mafft_aFungi2749-gb.fasta.treefile.rr
rooted_genetrees/trim_mafft_aFungi2447-gb.fasta.treefile.rr
rooted_genetrees/trim_mafft_aFungi1882-gb.fasta.treefile.rr
rooted_genetrees/trim_mafft_aFungi2374-gb.fasta.treefile.rr
rooted_genetrees/trim_mafft_aFungi2877-gb.fasta.treefile.rr
rooted_genetrees/trim_mafft_aFungi2266-gb.fasta.treefile.rr
rooted_genetrees/trim_mafft_aFungi2498-gb.fasta.treefile.rr
rooted_genetrees/trim_mafft_aFungi2081-gb.fasta.treefile.rr
rooted_genetrees/trim_mafft_aFungi2378-gb.fasta.treefile.rr
rooted_genetrees/trim_mafft_aFungi2176-gb.fasta.treefile.rr
rooted_genetrees/trim_mafft_aFungi2117-gb.fasta.treefile.rr
rooted_genetrees/trim_mafft_aFungi2846-gb.fasta.treefile.rr
rooted_genetrees/trim_mafft_aFungi2142-gb.fasta.treefile.rr
rooted_genetrees/trim_mafft_aFungi1885-gb.fasta.treefile.rr
rooted_genetrees/trim_mafft_aFungi3234-gb.fasta.treefile.rr
rooted_genetrees/trim_mafft_aFungi2607-gb.fasta.treefile.rr
rooted_genetrees/trim_mafft_aFungi2554-gb.fasta.treefile.rr
rooted_genetrees/trim_mafft_aFungi3152-gb.fasta.treefile.rr
rooted_genetrees/trim_mafft_aFungi3156-gb.fasta.treefile.rr
rooted_genetrees/trim_mafft_aFungi2379-gb.fasta.treefile.rr
rooted_genetrees/trim_mafft_aFungi2080-gb.fasta.treefile.rr
rooted_genetrees/trim_mafft_aFungi1916-gb.fasta.treefile.rr
rooted_genetrees/trim_mafft_aFungi1729-gb.fasta.treefile.rr
rooted_genetrees/trim_mafft_aFungi2203-gb.fasta.treefile.rr
rooted_genetrees/trim_mafft_aFungi1995-gb.fasta.treefile.rr
rooted_genetrees/trim_mafft_aFungi1660-gb.fasta.treefile.rr
rooted_genetrees/trim_mafft_aFungi3037-gb.fasta.treefile.rr
rooted_genetrees/trim_mafft_aFungi2090-gb.fasta.treefile.rr
rooted_genetrees/trim_mafft_aFungi3034-gb.fasta.treefile.rr
rooted_genetrees/trim_mafft_aFungi1840-gb.fasta.treefile.rr
rooted_genetrees/trim_mafft_aFungi3017-gb.fasta.treefile.rr
rooted_genetrees/trim_mafft_aFungi1853-gb.fasta.treefile.rr
rooted_genetrees/trim_mafft_aFungi2435-gb.fasta.treefile.rr
rooted_genetrees/trim_mafft_aFungi2455-gb.fasta.treefile.rr
rooted_genetrees/trim_mafft_aFungi2865-gb.fasta.treefile.rr
rooted_genetrees/trim_mafft_aFungi3248-gb.fasta.treefile.rr
rooted_genetrees/trim_mafft_aFungi1911-gb.fasta.treefile.rr
rooted_genetrees/trim_mafft_aFungi2596-gb.fasta.treefile.rr
rooted_genetrees/trim_mafft_aFungi3247-gb.fasta.treefile.rr
rooted_genetrees/trim_mafft_aFungi3196-gb.fasta.treefile.rr
rooted_genetrees/trim_mafft_aFungi2831-gb.fasta.treefile.rr
rooted_genetrees/trim_mafft_aFungi3087-gb.fasta.treefile.rr
rooted_genetrees/trim_mafft_aFungi2539-gb.fasta.treefile.rr
rooted_genetrees/trim_mafft_aFungi2838-gb.fasta.treefile.rr
rooted_genetrees/trim_mafft_aFungi3153-gb.fasta.treefile.rr
rooted_genetrees/trim_mafft_aFungi2668-gb.fasta.treefile.rr
rooted_genetrees/trim_mafft_aFungi2039-gb.fasta.treefile.rr
rooted_genetrees/trim_mafft_aFungi2829-gb.fasta.treefile.rr
rooted_genetrees/trim_mafft_aFungi2660-gb.fasta.treefile.rr
rooted_genetrees/trim_mafft_aFungi2653-gb.fasta.treefile.rr
rooted_genetrees/trim_mafft_aFungi3169-gb.fasta.treefile.rr
rooted_genetrees/trim_mafft_aFungi2799-gb.fasta.treefile.rr
rooted_genetrees/trim_mafft_aFungi2167-gb.fasta.treefile.rr
rooted_genetrees/trim_mafft_aFungi2172-gb.fasta.treefile.rr
rooted_genetrees/trim_mafft_aFungi1958-gb.fasta.treefile.rr
rooted_genetrees/trim_mafft_aFungi2297-gb.fasta.treefile.rr
rooted_genetrees/trim_mafft_aFungi2465-gb.fasta.treefile.rr
rooted_genetrees/trim_mafft_aFungi2273-gb.fasta.treefile.rr
rooted_genetrees/trim_mafft_aFungi1820-gb.fasta.treefile.rr
rooted_genetrees/trim_mafft_aFungi2137-gb.fasta.treefile.rr
rooted_genetrees/trim_mafft_aFungi3187-gb.fasta.treefile.rr
rooted_genetrees/trim_mafft_aFungi2461-gb.fasta.treefile.rr
rooted_genetrees/trim_mafft_aFungi1775-gb.fasta.treefile.rr
rooted_genetrees/trim_mafft_aFungi2293-gb.fasta.treefile.rr
rooted_genetrees/trim_mafft_aFungi2789-gb.fasta.treefile.rr
rooted_genetrees/trim_mafft_aFungi2325-gb.fasta.treefile.rr
rooted_genetrees/trim_mafft_aFungi2257-gb.fasta.treefile.rr
rooted_genetrees/trim_mafft_aFungi2224-gb.fasta.treefile.rr
rooted_genetrees/trim_mafft_aFungi2511-gb.fasta.treefile.rr
rooted_genetrees/trim_mafft_aFungi2538-gb.fasta.treefile.rr
rooted_genetrees/trim_mafft_aFungi3006-gb.fasta.treefile.rr
rooted_genetrees/trim_mafft_aFungi2044-gb.fasta.treefile.rr
rooted_genetrees/trim_mafft_aFungi3021-gb.fasta.treefile.rr
rooted_genetrees/trim_mafft_aFungi2593-gb.fasta.treefile.rr
rooted_genetrees/trim_mafft_aFungi2502-gb.fasta.treefile.rr
rooted_genetrees/trim_mafft_aFungi2341-gb.fasta.treefile.rr
rooted_genetrees/trim_mafft_aFungi1665-gb.fasta.treefile.rr
rooted_genetrees/trim_mafft_aFungi2503-gb.fasta.treefile.rr
rooted_genetrees/trim_mafft_aFungi1392-gb.fasta.treefile.rr
rooted_genetrees/trim_mafft_aFungi2251-gb.fasta.treefile.rr
rooted_genetrees/trim_mafft_aFungi2089-gb.fasta.treefile.rr
rooted_genetrees/trim_mafft_aFungi2159-gb.fasta.treefile.rr
rooted_genetrees/trim_mafft_aFungi3044-gb.fasta.treefile.rr
rooted_genetrees/trim_mafft_aFungi2912-gb.fasta.treefile.rr
rooted_genetrees/trim_mafft_aFungi2403-gb.fasta.treefile.rr
rooted_genetrees/trim_mafft_aFungi3237-gb.fasta.treefile.rr
rooted_genetrees/trim_mafft_aFungi2996-gb.fasta.treefile.rr
rooted_genetrees/trim_mafft_aFungi1721-gb.fasta.treefile.rr
rooted_genetrees/trim_mafft_aFungi1764-gb.fasta.treefile.rr
rooted_genetrees/trim_mafft_aFungi2441-gb.fasta.treefile.rr
rooted_genetrees/trim_mafft_aFungi1678-gb.fasta.treefile.rr
rooted_genetrees/trim_mafft_aFungi2121-gb.fasta.treefile.rr
rooted_genetrees/trim_mafft_aFungi2054-gb.fasta.treefile.rr
rooted_genetrees/trim_mafft_aFungi2950-gb.fasta.treefile.rr
rooted_genetrees/trim_mafft_aFungi2974-gb.fasta.treefile.rr
rooted_genetrees/trim_mafft_aFungi2021-gb.fasta.treefile.rr
rooted_genetrees/trim_mafft_aFungi2370-gb.fasta.treefile.rr
rooted_genetrees/trim_mafft_aFungi2755-gb.fasta.treefile.rr
rooted_genetrees/trim_mafft_aFungi1872-gb.fasta.treefile.rr
rooted_genetrees/trim_mafft_aFungi1969-gb.fasta.treefile.rr
rooted_genetrees/trim_mafft_aFungi1918-gb.fasta.treefile.rr
rooted_genetrees/trim_mafft_aFungi1813-gb.fasta.treefile.rr
rooted_genetrees/trim_mafft_aFungi2405-gb.fasta.treefile.rr
rooted_genetrees/trim_mafft_aFungi1804-gb.fasta.treefile.rr
rooted_genetrees/trim_mafft_aFungi2389-gb.fasta.treefile.rr
rooted_genetrees/trim_mafft_aFungi1852-gb.fasta.treefile.rr
rooted_genetrees/trim_mafft_aFungi2587-gb.fasta.treefile.rr
rooted_genetrees/trim_mafft_aFungi1893-gb.fasta.treefile.rr
rooted_genetrees/trim_mafft_aFungi2482-gb.fasta.treefile.rr
rooted_genetrees/trim_mafft_aFungi3124-gb.fasta.treefile.rr
rooted_genetrees/trim_mafft_aFungi2386-gb.fasta.treefile.rr
rooted_genetrees/trim_mafft_aFungi1825-gb.fasta.treefile.rr
rooted_genetrees/trim_mafft_aFungi2171-gb.fasta.treefile.rr
rooted_genetrees/trim_mafft_aFungi1792-gb.fasta.treefile.rr
rooted_genetrees/trim_mafft_aFungi2584-gb.fasta.treefile.rr
rooted_genetrees/trim_mafft_aFungi2295-gb.fasta.treefile.rr
rooted_genetrees/trim_mafft_aFungi1914-gb.fasta.treefile.rr
rooted_genetrees/trim_mafft_aFungi1824-gb.fasta.treefile.rr
rooted_genetrees/trim_mafft_aFungi2278-gb.fasta.treefile.rr
rooted_genetrees/trim_mafft_aFungi1827-gb.fasta.treefile.rr
rooted_genetrees/trim_mafft_aFungi1991-gb.fasta.treefile.rr
rooted_genetrees/trim_mafft_aFungi3070-gb.fasta.treefile.rr
rooted_genetrees/trim_mafft_aFungi3155-gb.fasta.treefile.rr
rooted_genetrees/trim_mafft_aFungi2825-gb.fasta.treefile.rr
rooted_genetrees/trim_mafft_aFungi2415-gb.fasta.treefile.rr
rooted_genetrees/trim_mafft_aFungi2879-gb.fasta.treefile.rr
rooted_genetrees/trim_mafft_aFungi2815-gb.fasta.treefile.rr
rooted_genetrees/trim_mafft_aFungi1950-gb.fasta.treefile.rr
rooted_genetrees/trim_mafft_aFungi2198-gb.fasta.treefile.rr
rooted_genetrees/trim_mafft_aFungi2572-gb.fasta.treefile.rr
rooted_genetrees/trim_mafft_aFungi3064-gb.fasta.treefile.rr
rooted_genetrees/trim_mafft_aFungi2760-gb.fasta.treefile.rr
rooted_genetrees/trim_mafft_aFungi2328-gb.fasta.treefile.rr
rooted_genetrees/trim_mafft_aFungi3192-gb.fasta.treefile.rr
rooted_genetrees/trim_mafft_aFungi2647-gb.fasta.treefile.rr
rooted_genetrees/trim_mafft_aFungi1812-gb.fasta.treefile.rr
rooted_genetrees/trim_mafft_aFungi2859-gb.fasta.treefile.rr
rooted_genetrees/trim_mafft_aFungi2564-gb.fasta.treefile.rr
rooted_genetrees/trim_mafft_aFungi2920-gb.fasta.treefile.rr
rooted_genetrees/trim_mafft_aFungi2342-gb.fasta.treefile.rr
rooted_genetrees/trim_mafft_aFungi1973-gb.fasta.treefile.rr
rooted_genetrees/trim_mafft_aFungi3068-gb.fasta.treefile.rr
rooted_genetrees/trim_mafft_aFungi2310-gb.fasta.treefile.rr
rooted_genetrees/trim_mafft_aFungi2868-gb.fasta.treefile.rr
rooted_genetrees/trim_mafft_aFungi2941-gb.fasta.treefile.rr
rooted_genetrees/trim_mafft_aFungi2901-gb.fasta.treefile.rr
rooted_genetrees/trim_mafft_aFungi2243-gb.fasta.treefile.rr
rooted_genetrees/trim_mafft_aFungi2002-gb.fasta.treefile.rr
rooted_genetrees/trim_mafft_aFungi2613-gb.fasta.treefile.rr
rooted_genetrees/trim_mafft_aFungi3132-gb.fasta.treefile.rr
rooted_genetrees/trim_mafft_aFungi2512-gb.fasta.treefile.rr
rooted_genetrees/trim_mafft_aFungi2833-gb.fasta.treefile.rr
rooted_genetrees/trim_mafft_aFungi3200-gb.fasta.treefile.rr
rooted_genetrees/trim_mafft_aFungi1854-gb.fasta.treefile.rr
rooted_genetrees/trim_mafft_aFungi1907-gb.fasta.treefile.rr
rooted_genetrees/trim_mafft_aFungi3118-gb.fasta.treefile.rr
rooted_genetrees/trim_mafft_aFungi2034-gb.fasta.treefile.rr
rooted_genetrees/trim_mafft_aFungi2518-gb.fasta.treefile.rr
rooted_genetrees/trim_mafft_aFungi1716-gb.fasta.treefile.rr
rooted_genetrees/trim_mafft_aFungi2730-gb.fasta.treefile.rr
rooted_genetrees/trim_mafft_aFungi2093-gb.fasta.treefile.rr
rooted_genetrees/trim_mafft_aFungi1817-gb.fasta.treefile.rr
rooted_genetrees/trim_mafft_aFungi2571-gb.fasta.treefile.rr
rooted_genetrees/trim_mafft_aFungi1978-gb.fasta.treefile.rr
rooted_genetrees/trim_mafft_aFungi3022-gb.fasta.treefile.rr
rooted_genetrees/trim_mafft_aFungi1758-gb.fasta.treefile.rr
rooted_genetrees/trim_mafft_aFungi3198-gb.fasta.treefile.rr
rooted_genetrees/trim_mafft_aFungi3094-gb.fasta.treefile.rr
rooted_genetrees/trim_mafft_aFungi2453-gb.fasta.treefile.rr
rooted_genetrees/trim_mafft_aFungi1684-gb.fasta.treefile.rr
rooted_genetrees/trim_mafft_aFungi2738-gb.fasta.treefile.rr
rooted_genetrees/trim_mafft_aFungi2087-gb.fasta.treefile.rr
rooted_genetrees/trim_mafft_aFungi1732-gb.fasta.treefile.rr
rooted_genetrees/trim_mafft_aFungi2304-gb.fasta.treefile.rr
rooted_genetrees/trim_mafft_aFungi2758-gb.fasta.treefile.rr
rooted_genetrees/trim_mafft_aFungi2683-gb.fasta.treefile.rr
rooted_genetrees/trim_mafft_aFungi3125-gb.fasta.treefile.rr
rooted_genetrees/trim_mafft_aFungi1869-gb.fasta.treefile.rr
rooted_genetrees/trim_mafft_aFungi3100-gb.fasta.treefile.rr
rooted_genetrees/trim_mafft_aFungi2561-gb.fasta.treefile.rr
rooted_genetrees/trim_mafft_aFungi1981-gb.fasta.treefile.rr
rooted_genetrees/trim_mafft_aFungi1670-gb.fasta.treefile.rr
rooted_genetrees/trim_mafft_aFungi2970-gb.fasta.treefile.rr
rooted_genetrees/trim_mafft_aFungi2964-gb.fasta.treefile.rr
rooted_genetrees/trim_mafft_aFungi2339-gb.fasta.treefile.rr
rooted_genetrees/trim_mafft_aFungi2183-gb.fasta.treefile.rr
rooted_genetrees/trim_mafft_aFungi3138-gb.fasta.treefile.rr
rooted_genetrees/trim_mafft_aFungi2723-gb.fasta.treefile.rr
rooted_genetrees/trim_mafft_aFungi2123-gb.fasta.treefile.rr
rooted_genetrees/trim_mafft_aFungi2135-gb.fasta.treefile.rr
rooted_genetrees/trim_mafft_aFungi2727-gb.fasta.treefile.rr
rooted_genetrees/trim_mafft_aFungi2402-gb.fasta.treefile.rr
rooted_genetrees/trim_mafft_aFungi1715-gb.fasta.treefile.rr
rooted_genetrees/trim_mafft_aFungi2577-gb.fasta.treefile.rr
