# Supplementary material for: Phylotranscriptomic insights into a Mesoproterozoic–Neoproterozoic origin and early radiation of green seaweeds (Ulvophyceae)
Source: Nat Commun. 2022 Mar 22;13:1610. doi: 10.1038/s41467-022-29282-9 (PMC8941102; doi:10.1038/s41467-022-29282-9)
Supplement: Supplementary file 5 — Source Data [file 41467_2022_29282_MOESM5_ESM.zip › source data/Figure2_phyparts/884mfp_bs20.conflict.node.6]

rooted_genetrees/trim_mafft_aFungi2072-gb.fasta.treefile.rr
rooted_genetrees/trim_mafft_aFungi2892-gb.fasta.treefile.rr
rooted_genetrees/trim_mafft_aFungi3147-gb.fasta.treefile.rr
rooted_genetrees/trim_mafft_aFungi2527-gb.fasta.treefile.rr
rooted_genetrees/trim_mafft_aFungi2164-gb.fasta.treefile.rr
rooted_genetrees/trim_mafft_aFungi2320-gb.fasta.treefile.rr
rooted_genetrees/trim_mafft_aFungi2118-gb.fasta.treefile.rr
rooted_genetrees/trim_mafft_aFungi2148-gb.fasta.treefile.rr
rooted_genetrees/trim_mafft_aFungi2823-gb.fasta.treefile.rr
rooted_genetrees/trim_mafft_aFungi1806-gb.fasta.treefile.rr
rooted_genetrees/trim_mafft_aFungi3027-gb.fasta.treefile.rr
rooted_genetrees/trim_mafft_aFungi3079-gb.fasta.treefile.rr
rooted_genetrees/trim_mafft_aFungi2366-gb.fasta.treefile.rr
rooted_genetrees/trim_mafft_aFungi2675-gb.fasta.treefile.rr
rooted_genetrees/trim_mafft_aFungi2770-gb.fasta.treefile.rr
rooted_genetrees/trim_mafft_aFungi1749-gb.fasta.treefile.rr
rooted_genetrees/trim_mafft_aFungi2853-gb.fasta.treefile.rr
rooted_genetrees/trim_mafft_aFungi2557-gb.fasta.treefile.rr
rooted_genetrees/trim_mafft_aFungi2609-gb.fasta.treefile.rr
rooted_genetrees/trim_mafft_aFungi2997-gb.fasta.treefile.rr
rooted_genetrees/trim_mafft_aFungi2346-gb.fasta.treefile.rr
rooted_genetrees/trim_mafft_aFungi2888-gb.fasta.treefile.rr
rooted_genetrees/trim_mafft_aFungi1765-gb.fasta.treefile.rr
rooted_genetrees/trim_mafft_aFungi2149-gb.fasta.treefile.rr
rooted_genetrees/trim_mafft_aFungi3046-gb.fasta.treefile.rr
rooted_genetrees/trim_mafft_aFungi1774-gb.fasta.treefile.rr
rooted_genetrees/trim_mafft_aFungi2516-gb.fasta.treefile.rr
rooted_genetrees/trim_mafft_aFungi2969-gb.fasta.treefile.rr
rooted_genetrees/trim_mafft_aFungi2629-gb.fasta.treefile.rr
rooted_genetrees/trim_mafft_aFungi3039-gb.fasta.treefile.rr
rooted_genetrees/trim_mafft_aFungi3137-gb.fasta.treefile.rr
rooted_genetrees/trim_mafft_aFungi2355-gb.fasta.treefile.rr
rooted_genetrees/trim_mafft_aFungi1728-gb.fasta.treefile.rr
rooted_genetrees/trim_mafft_aFungi2751-gb.fasta.treefile.rr
rooted_genetrees/trim_mafft_aFungi2531-gb.fasta.treefile.rr
rooted_genetrees/trim_mafft_aFungi2027-gb.fasta.treefile.rr
rooted_genetrees/trim_mafft_aFungi2329-gb.fasta.treefile.rr
rooted_genetrees/trim_mafft_aFungi1828-gb.fasta.treefile.rr
rooted_genetrees/trim_mafft_aFungi2343-gb.fasta.treefile.rr
rooted_genetrees/trim_mafft_aFungi2757-gb.fasta.treefile.rr
rooted_genetrees/trim_mafft_aFungi3066-gb.fasta.treefile.rr
rooted_genetrees/trim_mafft_aFungi1701-gb.fasta.treefile.rr
rooted_genetrees/trim_mafft_aFungi2717-gb.fasta.treefile.rr
rooted_genetrees/trim_mafft_aFungi2804-gb.fasta.treefile.rr
rooted_genetrees/trim_mafft_aFungi2180-gb.fasta.treefile.rr
rooted_genetrees/trim_mafft_aFungi1779-gb.fasta.treefile.rr
rooted_genetrees/trim_mafft_aFungi2634-gb.fasta.treefile.rr
rooted_genetrees/trim_mafft_aFungi1947-gb.fasta.treefile.rr
rooted_genetrees/trim_mafft_aFungi2704-gb.fasta.treefile.rr
rooted_genetrees/trim_mafft_aFungi2998-gb.fasta.treefile.rr
rooted_genetrees/trim_mafft_aFungi3238-gb.fasta.treefile.rr
rooted_genetrees/trim_mafft_aFungi2012-gb.fasta.treefile.rr
rooted_genetrees/trim_mafft_aFungi2097-gb.fasta.treefile.rr
rooted_genetrees/trim_mafft_aFungi2492-gb.fasta.treefile.rr
rooted_genetrees/trim_mafft_aFungi1932-gb.fasta.treefile.rr
rooted_genetrees/trim_mafft_aFungi2764-gb.fasta.treefile.rr
rooted_genetrees/trim_mafft_aFungi2483-gb.fasta.treefile.rr
rooted_genetrees/trim_mafft_aFungi3162-gb.fasta.treefile.rr
rooted_genetrees/trim_mafft_aFungi1713-gb.fasta.treefile.rr
rooted_genetrees/trim_mafft_aFungi2473-gb.fasta.treefile.rr
rooted_genetrees/trim_mafft_aFungi2830-gb.fasta.treefile.rr
rooted_genetrees/trim_mafft_aFungi1878-gb.fasta.treefile.rr
rooted_genetrees/trim_mafft_aFungi3189-gb.fasta.treefile.rr
rooted_genetrees/trim_mafft_aFungi1944-gb.fasta.treefile.rr
rooted_genetrees/trim_mafft_aFungi2394-gb.fasta.treefile.rr
rooted_genetrees/trim_mafft_aFungi1863-gb.fasta.treefile.rr
rooted_genetrees/trim_mafft_aFungi1945-gb.fasta.treefile.rr
rooted_genetrees/trim_mafft_aFungi1734-gb.fasta.treefile.rr
rooted_genetrees/trim_mafft_aFungi1697-gb.fasta.treefile.rr
rooted_genetrees/trim_mafft_aFungi2565-gb.fasta.treefile.rr
rooted_genetrees/trim_mafft_aFungi2041-gb.fasta.treefile.rr
rooted_genetrees/trim_mafft_aFungi2475-gb.fasta.treefile.rr
rooted_genetrees/trim_mafft_aFungi2119-gb.fasta.treefile.rr
rooted_genetrees/trim_mafft_aFungi1831-gb.fasta.treefile.rr
rooted_genetrees/trim_mafft_aFungi2456-gb.fasta.treefile.rr
rooted_genetrees/trim_mafft_aFungi2407-gb.fasta.treefile.rr
rooted_genetrees/trim_mafft_aFungi2701-gb.fasta.treefile.rr
rooted_genetrees/trim_mafft_aFungi2980-gb.fasta.treefile.rr
rooted_genetrees/trim_mafft_aFungi2301-gb.fasta.treefile.rr
rooted_genetrees/trim_mafft_aFungi2305-gb.fasta.treefile.rr
rooted_genetrees/trim_mafft_aFungi1939-gb.fasta.treefile.rr
rooted_genetrees/trim_mafft_aFungi2976-gb.fasta.treefile.rr
rooted_genetrees/trim_mafft_aFungi2417-gb.fasta.treefile.rr
rooted_genetrees/trim_mafft_aFungi2871-gb.fasta.treefile.rr
rooted_genetrees/trim_mafft_aFungi1983-gb.fasta.treefile.rr
rooted_genetrees/trim_mafft_aFungi3167-gb.fasta.treefile.rr
rooted_genetrees/trim_mafft_aFungi2254-gb.fasta.treefile.rr
rooted_genetrees/trim_mafft_aFungi1930-gb.fasta.treefile.rr
rooted_genetrees/trim_mafft_aFungi1700-gb.fasta.treefile.rr
rooted_genetrees/trim_mafft_aFungi2813-gb.fasta.treefile.rr
rooted_genetrees/trim_mafft_aFungi2765-gb.fasta.treefile.rr
rooted_genetrees/trim_mafft_aFungi2682-gb.fasta.treefile.rr
rooted_genetrees/trim_mafft_aFungi2396-gb.fasta.treefile.rr
rooted_genetrees/trim_mafft_aFungi3029-gb.fasta.treefile.rr
rooted_genetrees/trim_mafft_aFungi2802-gb.fasta.treefile.rr
rooted_genetrees/trim_mafft_aFungi2076-gb.fasta.treefile.rr
rooted_genetrees/trim_mafft_aFungi2841-gb.fasta.treefile.rr
rooted_genetrees/trim_mafft_aFungi3144-gb.fasta.treefile.rr
rooted_genetrees/trim_mafft_aFungi2521-gb.fasta.treefile.rr
rooted_genetrees/trim_mafft_aFungi2354-gb.fasta.treefile.rr
rooted_genetrees/trim_mafft_aFungi2803-gb.fasta.treefile.rr
rooted_genetrees/trim_mafft_aFungi2658-gb.fasta.treefile.rr
rooted_genetrees/trim_mafft_aFungi2906-gb.fasta.treefile.rr
rooted_genetrees/trim_mafft_aFungi2174-gb.fasta.treefile.rr
rooted_genetrees/trim_mafft_aFungi1922-gb.fasta.treefile.rr
rooted_genetrees/trim_mafft_aFungi1722-gb.fasta.treefile.rr
rooted_genetrees/trim_mafft_aFungi2490-gb.fasta.treefile.rr
rooted_genetrees/trim_mafft_aFungi1799-gb.fasta.treefile.rr
rooted_genetrees/trim_mafft_aFungi2987-gb.fasta.treefile.rr
rooted_genetrees/trim_mafft_aFungi2710-gb.fasta.treefile.rr
rooted_genetrees/trim_mafft_aFungi2382-gb.fasta.treefile.rr
rooted_genetrees/trim_mafft_aFungi1787-gb.fasta.treefile.rr
rooted_genetrees/trim_mafft_aFungi3090-gb.fasta.treefile.rr
rooted_genetrees/trim_mafft_aFungi3202-gb.fasta.treefile.rr
rooted_genetrees/trim_mafft_aFungi2262-gb.fasta.treefile.rr
rooted_genetrees/trim_mafft_aFungi2336-gb.fasta.treefile.rr
rooted_genetrees/trim_mafft_aFungi3133-gb.fasta.treefile.rr
rooted_genetrees/trim_mafft_aFungi1897-gb.fasta.treefile.rr
rooted_genetrees/trim_mafft_aFungi1798-gb.fasta.treefile.rr
rooted_genetrees/trim_mafft_aFungi2471-gb.fasta.treefile.rr
rooted_genetrees/trim_mafft_aFungi3245-gb.fasta.treefile.rr
rooted_genetrees/trim_mafft_aFungi2397-gb.fasta.treefile.rr
rooted_genetrees/trim_mafft_aFungi1707-gb.fasta.treefile.rr
rooted_genetrees/trim_mafft_aFungi1691-gb.fasta.treefile.rr
rooted_genetrees/trim_mafft_aFungi2767-gb.fasta.treefile.rr
rooted_genetrees/trim_mafft_aFungi2463-gb.fasta.treefile.rr
rooted_genetrees/trim_mafft_aFungi2069-gb.fasta.treefile.rr
rooted_genetrees/trim_mafft_aFungi2197-gb.fasta.treefile.rr
rooted_genetrees/trim_mafft_aFungi2052-gb.fasta.treefile.rr
rooted_genetrees/trim_mafft_aFungi2971-gb.fasta.treefile.rr
rooted_genetrees/trim_mafft_aFungi2917-gb.fasta.treefile.rr
rooted_genetrees/trim_mafft_aFungi2457-gb.fasta.treefile.rr
rooted_genetrees/trim_mafft_aFungi1894-gb.fasta.treefile.rr
rooted_genetrees/trim_mafft_aFungi1760-gb.fasta.treefile.rr
rooted_genetrees/trim_mafft_aFungi2785-gb.fasta.treefile.rr
rooted_genetrees/trim_mafft_aFungi1746-gb.fasta.treefile.rr
rooted_genetrees/trim_mafft_aFungi2345-gb.fasta.treefile.rr
rooted_genetrees/trim_mafft_aFungi2957-gb.fasta.treefile.rr
rooted_genetrees/trim_mafft_aFungi2302-gb.fasta.treefile.rr
rooted_genetrees/trim_mafft_aFungi2526-gb.fasta.treefile.rr
rooted_genetrees/trim_mafft_aFungi1866-gb.fasta.treefile.rr
rooted_genetrees/trim_mafft_aFungi2724-gb.fasta.treefile.rr
rooted_genetrees/trim_mafft_aFungi2922-gb.fasta.treefile.rr
rooted_genetrees/trim_mafft_aFungi3226-gb.fasta.treefile.rr
rooted_genetrees/trim_mafft_aFungi1845-gb.fasta.treefile.rr
rooted_genetrees/trim_mafft_aFungi2189-gb.fasta.treefile.rr
rooted_genetrees/trim_mafft_aFungi3018-gb.fasta.treefile.rr
rooted_genetrees/trim_mafft_aFungi2948-gb.fasta.treefile.rr
rooted_genetrees/trim_mafft_aFungi2387-gb.fasta.treefile.rr
rooted_genetrees/trim_mafft_aFungi1942-gb.fasta.treefile.rr
rooted_genetrees/trim_mafft_aFungi1719-gb.fasta.treefile.rr
rooted_genetrees/trim_mafft_aFungi1862-gb.fasta.treefile.rr
rooted_genetrees/trim_mafft_aFungi2749-gb.fasta.treefile.rr
rooted_genetrees/trim_mafft_aFungi2625-gb.fasta.treefile.rr
rooted_genetrees/trim_mafft_aFungi2447-gb.fasta.treefile.rr
rooted_genetrees/trim_mafft_aFungi1882-gb.fasta.treefile.rr
rooted_genetrees/trim_mafft_aFungi2205-gb.fasta.treefile.rr
rooted_genetrees/trim_mafft_aFungi1890-gb.fasta.treefile.rr
rooted_genetrees/trim_mafft_aFungi2933-gb.fasta.treefile.rr
rooted_genetrees/trim_mafft_aFungi2266-gb.fasta.treefile.rr
rooted_genetrees/trim_mafft_aFungi2321-gb.fasta.treefile.rr
rooted_genetrees/trim_mafft_aFungi2452-gb.fasta.treefile.rr
rooted_genetrees/trim_mafft_aFungi3250-gb.fasta.treefile.rr
rooted_genetrees/trim_mafft_aFungi1974-gb.fasta.treefile.rr
rooted_genetrees/trim_mafft_aFungi2117-gb.fasta.treefile.rr
rooted_genetrees/trim_mafft_aFungi2142-gb.fasta.treefile.rr
rooted_genetrees/trim_mafft_aFungi1885-gb.fasta.treefile.rr
rooted_genetrees/trim_mafft_aFungi3234-gb.fasta.treefile.rr
rooted_genetrees/trim_mafft_aFungi2607-gb.fasta.treefile.rr
rooted_genetrees/trim_mafft_aFungi2323-gb.fasta.treefile.rr
rooted_genetrees/trim_mafft_aFungi2725-gb.fasta.treefile.rr
rooted_genetrees/trim_mafft_aFungi3156-gb.fasta.treefile.rr
rooted_genetrees/trim_mafft_aFungi2379-gb.fasta.treefile.rr
rooted_genetrees/trim_mafft_aFungi2434-gb.fasta.treefile.rr
rooted_genetrees/trim_mafft_aFungi2261-gb.fasta.treefile.rr
rooted_genetrees/trim_mafft_aFungi2008-gb.fasta.treefile.rr
rooted_genetrees/trim_mafft_aFungi2967-gb.fasta.treefile.rr
rooted_genetrees/trim_mafft_aFungi2114-gb.fasta.treefile.rr
rooted_genetrees/trim_mafft_aFungi1995-gb.fasta.treefile.rr
rooted_genetrees/trim_mafft_aFungi1660-gb.fasta.treefile.rr
rooted_genetrees/trim_mafft_aFungi3023-gb.fasta.treefile.rr
rooted_genetrees/trim_mafft_aFungi2090-gb.fasta.treefile.rr
rooted_genetrees/trim_mafft_aFungi1840-gb.fasta.treefile.rr
rooted_genetrees/trim_mafft_aFungi3112-gb.fasta.treefile.rr
rooted_genetrees/trim_mafft_aFungi2150-gb.fasta.treefile.rr
rooted_genetrees/trim_mafft_aFungi2263-gb.fasta.treefile.rr
rooted_genetrees/trim_mafft_aFungi2703-gb.fasta.treefile.rr
rooted_genetrees/trim_mafft_aFungi2783-gb.fasta.treefile.rr
rooted_genetrees/trim_mafft_aFungi2988-gb.fasta.treefile.rr
rooted_genetrees/trim_mafft_aFungi3076-gb.fasta.treefile.rr
rooted_genetrees/trim_mafft_aFungi2650-gb.fasta.treefile.rr
rooted_genetrees/trim_mafft_aFungi1911-gb.fasta.treefile.rr
rooted_genetrees/trim_mafft_aFungi2596-gb.fasta.treefile.rr
rooted_genetrees/trim_mafft_aFungi3247-gb.fasta.treefile.rr
rooted_genetrees/trim_mafft_aFungi3196-gb.fasta.treefile.rr
rooted_genetrees/trim_mafft_aFungi2190-gb.fasta.treefile.rr
rooted_genetrees/trim_mafft_aFungi2831-gb.fasta.treefile.rr
rooted_genetrees/trim_mafft_aFungi2668-gb.fasta.treefile.rr
rooted_genetrees/trim_mafft_aFungi3169-gb.fasta.treefile.rr
rooted_genetrees/trim_mafft_aFungi2799-gb.fasta.treefile.rr
rooted_genetrees/trim_mafft_aFungi2167-gb.fasta.treefile.rr
rooted_genetrees/trim_mafft_aFungi1982-gb.fasta.treefile.rr
rooted_genetrees/trim_mafft_aFungi1958-gb.fasta.treefile.rr
rooted_genetrees/trim_mafft_aFungi3165-gb.fasta.treefile.rr
rooted_genetrees/trim_mafft_aFungi2297-gb.fasta.treefile.rr
rooted_genetrees/trim_mafft_aFungi2273-gb.fasta.treefile.rr
rooted_genetrees/trim_mafft_aFungi2137-gb.fasta.treefile.rr
rooted_genetrees/trim_mafft_aFungi3187-gb.fasta.treefile.rr
rooted_genetrees/trim_mafft_aFungi2470-gb.fasta.treefile.rr
rooted_genetrees/trim_mafft_aFungi2573-gb.fasta.treefile.rr
rooted_genetrees/trim_mafft_aFungi3220-gb.fasta.treefile.rr
rooted_genetrees/trim_mafft_aFungi2335-gb.fasta.treefile.rr
rooted_genetrees/trim_mafft_aFungi2819-gb.fasta.treefile.rr
rooted_genetrees/trim_mafft_aFungi3244-gb.fasta.treefile.rr
rooted_genetrees/trim_mafft_aFungi2155-gb.fasta.treefile.rr
rooted_genetrees/trim_mafft_aFungi2924-gb.fasta.treefile.rr
rooted_genetrees/trim_mafft_aFungi1784-gb.fasta.treefile.rr
rooted_genetrees/trim_mafft_aFungi3006-gb.fasta.treefile.rr
rooted_genetrees/trim_mafft_aFungi2240-gb.fasta.treefile.rr
rooted_genetrees/trim_mafft_aFungi2106-gb.fasta.treefile.rr
rooted_genetrees/trim_mafft_aFungi2044-gb.fasta.treefile.rr
rooted_genetrees/trim_mafft_aFungi3021-gb.fasta.treefile.rr
rooted_genetrees/trim_mafft_aFungi2918-gb.fasta.treefile.rr
rooted_genetrees/trim_mafft_aFungi1720-gb.fasta.treefile.rr
rooted_genetrees/trim_mafft_aFungi2593-gb.fasta.treefile.rr
rooted_genetrees/trim_mafft_aFungi2211-gb.fasta.treefile.rr
rooted_genetrees/trim_mafft_aFungi2502-gb.fasta.treefile.rr
rooted_genetrees/trim_mafft_aFungi2341-gb.fasta.treefile.rr
rooted_genetrees/trim_mafft_aFungi2503-gb.fasta.treefile.rr
rooted_genetrees/trim_mafft_aFungi2089-gb.fasta.treefile.rr
rooted_genetrees/trim_mafft_aFungi2881-gb.fasta.treefile.rr
rooted_genetrees/trim_mafft_aFungi2001-gb.fasta.treefile.rr
rooted_genetrees/trim_mafft_aFungi2505-gb.fasta.treefile.rr
rooted_genetrees/trim_mafft_aFungi2519-gb.fasta.treefile.rr
rooted_genetrees/trim_mafft_aFungi3237-gb.fasta.treefile.rr
rooted_genetrees/trim_mafft_aFungi1721-gb.fasta.treefile.rr
rooted_genetrees/trim_mafft_aFungi1764-gb.fasta.treefile.rr
rooted_genetrees/trim_mafft_aFungi2308-gb.fasta.treefile.rr
rooted_genetrees/trim_mafft_aFungi2873-gb.fasta.treefile.rr
rooted_genetrees/trim_mafft_aFungi3041-gb.fasta.treefile.rr
rooted_genetrees/trim_mafft_aFungi1993-gb.fasta.treefile.rr
rooted_genetrees/trim_mafft_aFungi3026-gb.fasta.treefile.rr
rooted_genetrees/trim_mafft_aFungi2111-gb.fasta.treefile.rr
rooted_genetrees/trim_mafft_aFungi3176-gb.fasta.treefile.rr
rooted_genetrees/trim_mafft_aFungi2054-gb.fasta.treefile.rr
rooted_genetrees/trim_mafft_aFungi2973-gb.fasta.treefile.rr
rooted_genetrees/trim_mafft_aFungi3227-gb.fasta.treefile.rr
rooted_genetrees/trim_mafft_aFungi2755-gb.fasta.treefile.rr
rooted_genetrees/trim_mafft_aFungi1872-gb.fasta.treefile.rr
rooted_genetrees/trim_mafft_aFungi1918-gb.fasta.treefile.rr
rooted_genetrees/trim_mafft_aFungi1813-gb.fasta.treefile.rr
rooted_genetrees/trim_mafft_aFungi1896-gb.fasta.treefile.rr
rooted_genetrees/trim_mafft_aFungi2405-gb.fasta.treefile.rr
rooted_genetrees/trim_mafft_aFungi1921-gb.fasta.treefile.rr
rooted_genetrees/trim_mafft_aFungi2318-gb.fasta.treefile.rr
rooted_genetrees/trim_mafft_aFungi2389-gb.fasta.treefile.rr
rooted_genetrees/trim_mafft_aFungi1893-gb.fasta.treefile.rr
rooted_genetrees/trim_mafft_aFungi2478-gb.fasta.treefile.rr
rooted_genetrees/trim_mafft_aFungi3173-gb.fasta.treefile.rr
rooted_genetrees/trim_mafft_aFungi3163-gb.fasta.treefile.rr
rooted_genetrees/trim_mafft_aFungi2678-gb.fasta.treefile.rr
rooted_genetrees/trim_mafft_aFungi2386-gb.fasta.treefile.rr
rooted_genetrees/trim_mafft_aFungi2523-gb.fasta.treefile.rr
rooted_genetrees/trim_mafft_aFungi2708-gb.fasta.treefile.rr
rooted_genetrees/trim_mafft_aFungi2667-gb.fasta.treefile.rr
rooted_genetrees/trim_mafft_aFungi1895-gb.fasta.treefile.rr
rooted_genetrees/trim_mafft_aFungi1824-gb.fasta.treefile.rr
rooted_genetrees/trim_mafft_aFungi1954-gb.fasta.treefile.rr
rooted_genetrees/trim_mafft_aFungi2278-gb.fasta.treefile.rr
rooted_genetrees/trim_mafft_aFungi2286-gb.fasta.treefile.rr
rooted_genetrees/trim_mafft_aFungi3104-gb.fasta.treefile.rr
rooted_genetrees/trim_mafft_aFungi2299-gb.fasta.treefile.rr
rooted_genetrees/trim_mafft_aFungi3070-gb.fasta.treefile.rr
rooted_genetrees/trim_mafft_aFungi2280-gb.fasta.treefile.rr
rooted_genetrees/trim_mafft_aFungi3155-gb.fasta.treefile.rr
rooted_genetrees/trim_mafft_aFungi2733-gb.fasta.treefile.rr
rooted_genetrees/trim_mafft_aFungi3185-gb.fasta.treefile.rr
rooted_genetrees/trim_mafft_aFungi1685-gb.fasta.treefile.rr
rooted_genetrees/trim_mafft_aFungi2468-gb.fasta.treefile.rr
rooted_genetrees/trim_mafft_aFungi2307-gb.fasta.treefile.rr
rooted_genetrees/trim_mafft_aFungi2143-gb.fasta.treefile.rr
rooted_genetrees/trim_mafft_aFungi2837-gb.fasta.treefile.rr
rooted_genetrees/trim_mafft_aFungi2198-gb.fasta.treefile.rr
rooted_genetrees/trim_mafft_aFungi2544-gb.fasta.treefile.rr
rooted_genetrees/trim_mafft_aFungi2572-gb.fasta.treefile.rr
rooted_genetrees/trim_mafft_aFungi2760-gb.fasta.treefile.rr
rooted_genetrees/trim_mafft_aFungi2768-gb.fasta.treefile.rr
rooted_genetrees/trim_mafft_aFungi2647-gb.fasta.treefile.rr
rooted_genetrees/trim_mafft_aFungi2160-gb.fasta.treefile.rr
rooted_genetrees/trim_mafft_aFungi2752-gb.fasta.treefile.rr
rooted_genetrees/trim_mafft_aFungi1980-gb.fasta.treefile.rr
rooted_genetrees/trim_mafft_aFungi1756-gb.fasta.treefile.rr
rooted_genetrees/trim_mafft_aFungi2699-gb.fasta.treefile.rr
rooted_genetrees/trim_mafft_aFungi1743-gb.fasta.treefile.rr
rooted_genetrees/trim_mafft_aFungi2909-gb.fasta.treefile.rr
rooted_genetrees/trim_mafft_aFungi2005-gb.fasta.treefile.rr
rooted_genetrees/trim_mafft_aFungi1848-gb.fasta.treefile.rr
rooted_genetrees/trim_mafft_aFungi3166-gb.fasta.treefile.rr
rooted_genetrees/trim_mafft_aFungi2342-gb.fasta.treefile.rr
rooted_genetrees/trim_mafft_aFungi1973-gb.fasta.treefile.rr
rooted_genetrees/trim_mafft_aFungi2489-gb.fasta.treefile.rr
rooted_genetrees/trim_mafft_aFungi2715-gb.fasta.treefile.rr
rooted_genetrees/trim_mafft_aFungi3035-gb.fasta.treefile.rr
rooted_genetrees/trim_mafft_aFungi2901-gb.fasta.treefile.rr
rooted_genetrees/trim_mafft_aFungi2002-gb.fasta.treefile.rr
rooted_genetrees/trim_mafft_aFungi2781-gb.fasta.treefile.rr
rooted_genetrees/trim_mafft_aFungi1741-gb.fasta.treefile.rr
rooted_genetrees/trim_mafft_aFungi3132-gb.fasta.treefile.rr
rooted_genetrees/trim_mafft_aFungi2535-gb.fasta.treefile.rr
rooted_genetrees/trim_mafft_aFungi2833-gb.fasta.treefile.rr
rooted_genetrees/trim_mafft_aFungi3200-gb.fasta.treefile.rr
rooted_genetrees/trim_mafft_aFungi1854-gb.fasta.treefile.rr
rooted_genetrees/trim_mafft_aFungi2411-gb.fasta.treefile.rr
rooted_genetrees/trim_mafft_aFungi3118-gb.fasta.treefile.rr
rooted_genetrees/trim_mafft_aFungi2611-gb.fasta.treefile.rr
rooted_genetrees/trim_mafft_aFungi2518-gb.fasta.treefile.rr
rooted_genetrees/trim_mafft_aFungi1716-gb.fasta.treefile.rr
rooted_genetrees/trim_mafft_aFungi2093-gb.fasta.treefile.rr
rooted_genetrees/trim_mafft_aFungi1875-gb.fasta.treefile.rr
rooted_genetrees/trim_mafft_aFungi2571-gb.fasta.treefile.rr
rooted_genetrees/trim_mafft_aFungi3074-gb.fasta.treefile.rr
rooted_genetrees/trim_mafft_aFungi1758-gb.fasta.treefile.rr
rooted_genetrees/trim_mafft_aFungi3228-gb.fasta.treefile.rr
rooted_genetrees/trim_mafft_aFungi3198-gb.fasta.treefile.rr
rooted_genetrees/trim_mafft_aFungi2942-gb.fasta.treefile.rr
rooted_genetrees/trim_mafft_aFungi3094-gb.fasta.treefile.rr
rooted_genetrees/trim_mafft_aFungi3219-gb.fasta.treefile.rr
rooted_genetrees/trim_mafft_aFungi2654-gb.fasta.treefile.rr
rooted_genetrees/trim_mafft_aFungi2495-gb.fasta.treefile.rr
rooted_genetrees/trim_mafft_aFungi2420-gb.fasta.treefile.rr
rooted_genetrees/trim_mafft_aFungi2087-gb.fasta.treefile.rr
rooted_genetrees/trim_mafft_aFungi1732-gb.fasta.treefile.rr
rooted_genetrees/trim_mafft_aFungi2271-gb.fasta.treefile.rr
rooted_genetrees/trim_mafft_aFungi2061-gb.fasta.treefile.rr
rooted_genetrees/trim_mafft_aFungi2683-gb.fasta.treefile.rr
rooted_genetrees/trim_mafft_aFungi3125-gb.fasta.treefile.rr
rooted_genetrees/trim_mafft_aFungi3229-gb.fasta.treefile.rr
rooted_genetrees/trim_mafft_aFungi2561-gb.fasta.treefile.rr
rooted_genetrees/trim_mafft_aFungi2945-gb.fasta.treefile.rr
rooted_genetrees/trim_mafft_aFungi1667-gb.fasta.treefile.rr
rooted_genetrees/trim_mafft_aFungi2970-gb.fasta.treefile.rr
rooted_genetrees/trim_mafft_aFungi2332-gb.fasta.treefile.rr
rooted_genetrees/trim_mafft_aFungi2183-gb.fasta.treefile.rr
rooted_genetrees/trim_mafft_aFungi3138-gb.fasta.treefile.rr
rooted_genetrees/trim_mafft_aFungi2306-gb.fasta.treefile.rr
rooted_genetrees/trim_mafft_aFungi2542-gb.fasta.treefile.rr
rooted_genetrees/trim_mafft_aFungi2092-gb.fasta.treefile.rr
rooted_genetrees/trim_mafft_aFungi1929-gb.fasta.treefile.rr
rooted_genetrees/trim_mafft_aFungi3149-gb.fasta.treefile.rr
rooted_genetrees/trim_mafft_aFungi1457-gb.fasta.treefile.rr
rooted_genetrees/trim_mafft_aFungi2705-gb.fasta.treefile.rr
rooted_genetrees/trim_mafft_aFungi1705-gb.fasta.treefile.rr
rooted_genetrees/trim_mafft_aFungi3164-gb.fasta.treefile.rr
