# Supplementary material for: Phylotranscriptomic insights into a Mesoproterozoic–Neoproterozoic origin and early radiation of green seaweeds (Ulvophyceae)
Source: Nat Commun. 2022 Mar 22;13:1610. doi: 10.1038/s41467-022-29282-9 (PMC8941102; doi:10.1038/s41467-022-29282-9)
Supplement: Supplementary file 5 — Source Data [file 41467_2022_29282_MOESM5_ESM.zip › source data/Figure2_phyparts/884mfp_bs20.conflict.node.64]

rooted_genetrees/trim_mafft_aFungi2072-gb.fasta.treefile.rr
rooted_genetrees/trim_mafft_aFungi3076-gb.fasta.treefile.rr
rooted_genetrees/trim_mafft_aFungi2766-gb.fasta.treefile.rr
rooted_genetrees/trim_mafft_aFungi3247-gb.fasta.treefile.rr
rooted_genetrees/trim_mafft_aFungi2567-gb.fasta.treefile.rr
rooted_genetrees/trim_mafft_aFungi2539-gb.fasta.treefile.rr
rooted_genetrees/trim_mafft_aFungi3153-gb.fasta.treefile.rr
rooted_genetrees/trim_mafft_aFungi2164-gb.fasta.treefile.rr
rooted_genetrees/trim_mafft_aFungi1806-gb.fasta.treefile.rr
rooted_genetrees/trim_mafft_aFungi1892-gb.fasta.treefile.rr
rooted_genetrees/trim_mafft_aFungi3206-gb.fasta.treefile.rr
rooted_genetrees/trim_mafft_aFungi1669-gb.fasta.treefile.rr
rooted_genetrees/trim_mafft_aFungi2077-gb.fasta.treefile.rr
rooted_genetrees/trim_mafft_aFungi2149-gb.fasta.treefile.rr
rooted_genetrees/trim_mafft_aFungi2524-gb.fasta.treefile.rr
rooted_genetrees/trim_mafft_aFungi2155-gb.fasta.treefile.rr
rooted_genetrees/trim_mafft_aFungi3071-gb.fasta.treefile.rr
rooted_genetrees/trim_mafft_aFungi3006-gb.fasta.treefile.rr
rooted_genetrees/trim_mafft_aFungi2240-gb.fasta.treefile.rr
rooted_genetrees/trim_mafft_aFungi2044-gb.fasta.treefile.rr
rooted_genetrees/trim_mafft_aFungi1701-gb.fasta.treefile.rr
rooted_genetrees/trim_mafft_aFungi1718-gb.fasta.treefile.rr
rooted_genetrees/trim_mafft_aFungi2717-gb.fasta.treefile.rr
rooted_genetrees/trim_mafft_aFungi2740-gb.fasta.treefile.rr
rooted_genetrees/trim_mafft_aFungi1720-gb.fasta.treefile.rr
rooted_genetrees/trim_mafft_aFungi2593-gb.fasta.treefile.rr
rooted_genetrees/trim_mafft_aFungi1970-gb.fasta.treefile.rr
rooted_genetrees/trim_mafft_aFungi1997-gb.fasta.treefile.rr
rooted_genetrees/trim_mafft_aFungi2025-gb.fasta.treefile.rr
rooted_genetrees/trim_mafft_aFungi1703-gb.fasta.treefile.rr
rooted_genetrees/trim_mafft_aFungi2202-gb.fasta.treefile.rr
rooted_genetrees/trim_mafft_aFungi2503-gb.fasta.treefile.rr
rooted_genetrees/trim_mafft_aFungi2159-gb.fasta.treefile.rr
rooted_genetrees/trim_mafft_aFungi2881-gb.fasta.treefile.rr
rooted_genetrees/trim_mafft_aFungi2001-gb.fasta.treefile.rr
rooted_genetrees/trim_mafft_aFungi3238-gb.fasta.treefile.rr
rooted_genetrees/trim_mafft_aFungi2012-gb.fasta.treefile.rr
rooted_genetrees/trim_mafft_aFungi1932-gb.fasta.treefile.rr
rooted_genetrees/trim_mafft_aFungi2764-gb.fasta.treefile.rr
rooted_genetrees/trim_mafft_aFungi2473-gb.fasta.treefile.rr
rooted_genetrees/trim_mafft_aFungi2590-gb.fasta.treefile.rr
rooted_genetrees/trim_mafft_aFungi2054-gb.fasta.treefile.rr
rooted_genetrees/trim_mafft_aFungi1944-gb.fasta.treefile.rr
rooted_genetrees/trim_mafft_aFungi2839-gb.fasta.treefile.rr
rooted_genetrees/trim_mafft_aFungi2131-gb.fasta.treefile.rr
rooted_genetrees/trim_mafft_aFungi1813-gb.fasta.treefile.rr
rooted_genetrees/trim_mafft_aFungi3025-gb.fasta.treefile.rr
rooted_genetrees/trim_mafft_aFungi1896-gb.fasta.treefile.rr
rooted_genetrees/trim_mafft_aFungi1734-gb.fasta.treefile.rr
rooted_genetrees/trim_mafft_aFungi2358-gb.fasta.treefile.rr
rooted_genetrees/trim_mafft_aFungi2318-gb.fasta.treefile.rr
rooted_genetrees/trim_mafft_aFungi1686-gb.fasta.treefile.rr
rooted_genetrees/trim_mafft_aFungi1723-gb.fasta.treefile.rr
rooted_genetrees/trim_mafft_aFungi2407-gb.fasta.treefile.rr
rooted_genetrees/trim_mafft_aFungi2171-gb.fasta.treefile.rr
rooted_genetrees/trim_mafft_aFungi1792-gb.fasta.treefile.rr
rooted_genetrees/trim_mafft_aFungi2301-gb.fasta.treefile.rr
rooted_genetrees/trim_mafft_aFungi1939-gb.fasta.treefile.rr
rooted_genetrees/trim_mafft_aFungi1930-gb.fasta.treefile.rr
rooted_genetrees/trim_mafft_aFungi1824-gb.fasta.treefile.rr
rooted_genetrees/trim_mafft_aFungi2639-gb.fasta.treefile.rr
rooted_genetrees/trim_mafft_aFungi2286-gb.fasta.treefile.rr
rooted_genetrees/trim_mafft_aFungi2682-gb.fasta.treefile.rr
rooted_genetrees/trim_mafft_aFungi2280-gb.fasta.treefile.rr
rooted_genetrees/trim_mafft_aFungi3155-gb.fasta.treefile.rr
rooted_genetrees/trim_mafft_aFungi2468-gb.fasta.treefile.rr
rooted_genetrees/trim_mafft_aFungi3029-gb.fasta.treefile.rr
rooted_genetrees/trim_mafft_aFungi2879-gb.fasta.treefile.rr
rooted_genetrees/trim_mafft_aFungi2076-gb.fasta.treefile.rr
rooted_genetrees/trim_mafft_aFungi2198-gb.fasta.treefile.rr
rooted_genetrees/trim_mafft_aFungi2572-gb.fasta.treefile.rr
rooted_genetrees/trim_mafft_aFungi3064-gb.fasta.treefile.rr
rooted_genetrees/trim_mafft_aFungi1681-gb.fasta.treefile.rr
rooted_genetrees/trim_mafft_aFungi1664-gb.fasta.treefile.rr
rooted_genetrees/trim_mafft_aFungi2174-gb.fasta.treefile.rr
rooted_genetrees/trim_mafft_aFungi2490-gb.fasta.treefile.rr
rooted_genetrees/trim_mafft_aFungi1743-gb.fasta.treefile.rr
rooted_genetrees/trim_mafft_aFungi2987-gb.fasta.treefile.rr
rooted_genetrees/trim_mafft_aFungi1973-gb.fasta.treefile.rr
rooted_genetrees/trim_mafft_aFungi2715-gb.fasta.treefile.rr
rooted_genetrees/trim_mafft_aFungi2868-gb.fasta.treefile.rr
rooted_genetrees/trim_mafft_aFungi3245-gb.fasta.treefile.rr
rooted_genetrees/trim_mafft_aFungi2767-gb.fasta.treefile.rr
rooted_genetrees/trim_mafft_aFungi2685-gb.fasta.treefile.rr
rooted_genetrees/trim_mafft_aFungi2535-gb.fasta.treefile.rr
rooted_genetrees/trim_mafft_aFungi2480-gb.fasta.treefile.rr
rooted_genetrees/trim_mafft_aFungi1907-gb.fasta.treefile.rr
rooted_genetrees/trim_mafft_aFungi3118-gb.fasta.treefile.rr
rooted_genetrees/trim_mafft_aFungi1746-gb.fasta.treefile.rr
rooted_genetrees/trim_mafft_aFungi2302-gb.fasta.treefile.rr
rooted_genetrees/trim_mafft_aFungi3179-gb.fasta.treefile.rr
rooted_genetrees/trim_mafft_aFungi1875-gb.fasta.treefile.rr
rooted_genetrees/trim_mafft_aFungi3226-gb.fasta.treefile.rr
rooted_genetrees/trim_mafft_aFungi1845-gb.fasta.treefile.rr
rooted_genetrees/trim_mafft_aFungi3228-gb.fasta.treefile.rr
rooted_genetrees/trim_mafft_aFungi3083-gb.fasta.treefile.rr
rooted_genetrees/trim_mafft_aFungi2189-gb.fasta.treefile.rr
rooted_genetrees/trim_mafft_aFungi1732-gb.fasta.treefile.rr
rooted_genetrees/trim_mafft_aFungi2515-gb.fasta.treefile.rr
rooted_genetrees/trim_mafft_aFungi2749-gb.fasta.treefile.rr
rooted_genetrees/trim_mafft_aFungi2625-gb.fasta.treefile.rr
rooted_genetrees/trim_mafft_aFungi2061-gb.fasta.treefile.rr
rooted_genetrees/trim_mafft_aFungi2933-gb.fasta.treefile.rr
rooted_genetrees/trim_mafft_aFungi2068-gb.fasta.treefile.rr
rooted_genetrees/trim_mafft_aFungi2595-gb.fasta.treefile.rr
rooted_genetrees/trim_mafft_aFungi2446-gb.fasta.treefile.rr
rooted_genetrees/trim_mafft_aFungi2554-gb.fasta.treefile.rr
rooted_genetrees/trim_mafft_aFungi2970-gb.fasta.treefile.rr
rooted_genetrees/trim_mafft_aFungi2434-gb.fasta.treefile.rr
rooted_genetrees/trim_mafft_aFungi2261-gb.fasta.treefile.rr
rooted_genetrees/trim_mafft_aFungi2332-gb.fasta.treefile.rr
rooted_genetrees/trim_mafft_aFungi1871-gb.fasta.treefile.rr
rooted_genetrees/trim_mafft_aFungi3023-gb.fasta.treefile.rr
rooted_genetrees/trim_mafft_aFungi3034-gb.fasta.treefile.rr
rooted_genetrees/trim_mafft_aFungi3017-gb.fasta.treefile.rr
rooted_genetrees/trim_mafft_aFungi2782-gb.fasta.treefile.rr
rooted_genetrees/trim_mafft_aFungi2244-gb.fasta.treefile.rr
rooted_genetrees/trim_mafft_aFungi1853-gb.fasta.treefile.rr
rooted_genetrees/trim_mafft_aFungi2092-gb.fasta.treefile.rr
rooted_genetrees/trim_mafft_aFungi1934-gb.fasta.treefile.rr
rooted_genetrees/trim_mafft_aFungi1886-gb.fasta.treefile.rr
rooted_genetrees/trim_mafft_aFungi1705-gb.fasta.treefile.rr
rooted_genetrees/trim_mafft_aFungi2126-gb.fasta.treefile.rr
rooted_genetrees/trim_mafft_aFungi2677-gb.fasta.treefile.rr
rooted_genetrees/trim_mafft_aFungi1682-gb.fasta.treefile.rr
