# Supplementary material for: Phylotranscriptomic insights into a Mesoproterozoic–Neoproterozoic origin and early radiation of green seaweeds (Ulvophyceae)
Source: Nat Commun. 2022 Mar 22;13:1610. doi: 10.1038/s41467-022-29282-9 (PMC8941102; doi:10.1038/s41467-022-29282-9)
Supplement: Supplementary file 5 — Source Data [file 41467_2022_29282_MOESM5_ESM.zip › source data/Figure2_phyparts/884mfp_bs20.hist]

Node0,731.0,1.0,1.0,1.0,1.0,1.0,1.0,1.0,1.0,1.0,1.0,1.0,1.0,1.0,1.0,1.0,1.0,1.0,1.0,1.0,1.0,1.0,1.0,1.0,1.0,1.0,1.0,1.0,1.0,1.0,1.0,1.0,1.0,1.0,1.0,1.0,1.0,1.0,1.0,1.0,3.0,1.0,1.0,1.0,1.0,2.0,1.0,1.0,1.0,1.0,1.0,1.0,1.0,1.0,4.0,1.0,1.0,1.0,1.0,1.0,1.0,1.0,1.0,1.0,1.0,1.0,1.0,1.0,1.0,1.0,2.0,1.0,1.0,1.0,1.0,1.0,1.0,1.0,1.0,1.0,1.0,1.0,1.0,1.0,1.0,1.0,1.0,2.0,1.0,1.0,1.0,1.0,1.0,1.0,1.0,1.0,1.0,1.0,1.0,2.0,1.0,1.0,1.0,1.0,1.0,1.0,1.0,1.0,1.0,1.0,1.0,1.0,1.0,1.0,1.0,1.0,3.0,1.0,1.0,1.0,1.0,1.0,2.0,1.0,1.0,1.0,1.0,2.0,1.0,2.0,2.0,1.0,2.0,1.0,2.0,1.0,2.0,3.0,1.0,1.0,1.0,1.0,1.0,1.0,1.0,1.0,1.0,1.0,1.0,1.0,1.0,1.0,4.0,1.0,1.0,1.0,1.0,1.0,1.0,1.0,1.0,1.0,1.0,1.0,1.0,1.0,1.0,1.0,1.0,1.0,1.0,1.0,1.0,1.0,1.0,1.0,1.0,1.0,1.0,1.0,1.0,1.0,1.0,1.0,1.0,3.0,1.0,1.0,1.0,1.0,1.0,1.0,1.0,1.0,1.0,1.0,1.0,1.0,1.0,1.0,1.0,1.0,1.0,1.0,1.0,1.0,1.0,2.0,1.0,1.0,1.0,1.0,1.0,1.0,1.0,2.0,1.0,1.0,1.0,1.0,2.0,1.0,1.0,1.0,1.0,1.0,1.0,1.0,1.0,1.0,1.0,1.0,2.0,1.0,1.0,1.0,2.0,1.0,1.0,1.0,1.0,1.0,2.0,1.0,1.0,2.0,1.0,1.0,1.0,1.0,1.0,1.0,2.0,1.0,1.0,1.0,1.0,1.0,1.0,1.0,1.0,1.0,1.0,1.0,2.0,1.0,1.0,1.0,1.0,1.0,1.0,1.0,1.0,1.0,2.0,1.0,1.0,1.0,2.0,1.0,2.0,1.0,1.0,1.0,1.0,1.0,1.0,1.0,1.0,1.0,1.0,1.0,1.0,1.0,1.0,2.0,1.0,1.0,1.0,1.0,1.0,1.0,1.0,1.0,2.0,1.0,1.0,1.0,1.0,1.0,1.0,1.0,2.0,1.0,1.0,2.0,1.0,1.0,1.0,1.0,1.0,1.0,1.0,1.0,2.0,2.0,1.0,1.0,1.0,1.0,1.0,1.0,1.0,1.0,1.0,1.0,1.0,1.0,1.0,1.0,1.0,1.0,2.0,1.0,1.0,1.0,1.0,1.0,1.0,1.0,1.0,1.0,1.0,1.0,1.0,1.0,1.0,1.0,1.0,1.0,1.0,1.0,1.0,1.0,1.0,1.0,1.0,1.0,1.0,1.0,1.0,1.0,2.0,1.0,1.0,1.0,1.0,1.0,1.0,1.0,1.0,1.0,1.0,1.0,1.0,1.0,1.0,1.0,1.0,1.0,1.0,1.0,1.0,1.0,1.0,1.0,1.0,1.0,1.0,2.0,1.0,1.0,1.0,1.0,2.0,1.0,2.0,1.0,1.0,1.0,1.0,1.0,1.0,1.0,1.0,1.0,1.0,1.0,1.0,1.0,1.0,1.0,1.0,1.0,1.0,1.0,1.0,2.0,1.0,1.0,1.0,1.0,1.0,1.0,1.0,1.0,1.0,1.0,1.0,1.0,1.0,1.0,1.0,1.0,1.0,1.0,2.0,1.0,1.0,1.0,1.0,1.0,1.0,1.0,1.0,1.0,1.0,1.0,1.0,1.0,1.0,1.0,1.0,1.0,1.0,1.0,1.0,1.0,1.0,2.0,1.0,1.0,861
Node1,84.0,1.0,1.0,1.0,1.0,1.0,1.0,1.0,1.0,1.0,1.0,1.0,1.0,1.0,1.0,1.0,1.0,1.0,1.0,1.0,1.0,1.0,3.0,1.0,1.0,1.0,1.0,1.0,1.0,1.0,1.0,1.0,1.0,1.0,1.0,1.0,1.0,1.0,1.0,1.0,1.0,1.0,1.0,1.0,1.0,1.0,1.0,1.0,1.0,1.0,1.0,1.0,1.0,1.0,1.0,1.0,1.0,1.0,1.0,1.0,1.0,1.0,1.0,1.0,1.0,1.0,1.0,1.0,1.0,1.0,1.0,2.0,1.0,1.0,1.0,1.0,1.0,1.0,1.0,1.0,1.0,1.0,1.0,1.0,1.0,1.0,1.0,1.0,1.0,1.0,1.0,1.0,1.0,1.0,1.0,1.0,1.0,1.0,1.0,1.0,1.0,1.0,1.0,1.0,1.0,1.0,1.0,1.0,1.0,1.0,1.0,1.0,1.0,1.0,1.0,1.0,1.0,1.0,1.0,1.0,1.0,1.0,1.0,1.0,2.0,1.0,1.0,1.0,1.0,1.0,1.0,1.0,1.0,11.0,1.0,1.0,2.0,1.0,1.0,1.0,1.0,7.0,2.0,1.0,1.0,1.0,3.0,1.0,2.0,1.0,1.0,1.0,1.0,1.0,3.0,1.0,1.0,7.0,1.0,1.0,1.0,2.0,1.0,1.0,1.0,1.0,1.0,1.0,1.0,1.0,1.0,1.0,1.0,3.0,1.0,1.0,5.0,3.0,1.0,1.0,1.0,1.0,1.0,1.0,1.0,1.0,1.0,8.0,2.0,4.0,3.0,1.0,1.0,1.0,1.0,2.0,1.0,1.0,1.0,15.0,1.0,2.0,1.0,1.0,1.0,1.0,1.0,1.0,1.0,1.0,1.0,1.0,1.0,1.0,3.0,1.0,1.0,1.0,2.0,1.0,1.0,3.0,1.0,3.0,1.0,7.0,6.0,2.0,4.0,2.0,1.0,3.0,1.0,2.0,1.0,1.0,1.0,1.0,1.0,2.0,1.0,5.0,1.0,1.0,3.0,1.0,2.0,1.0,1.0,2.0,11.0,1.0,1.0,1.0,1.0,1.0,1.0,1.0,4.0,2.0,1.0,1.0,1.0,5.0,2.0,2.0,1.0,1.0,1.0,1.0,2.0,1.0,5.0,1.0,1.0,1.0,1.0,1.0,1.0,2.0,1.0,1.0,1.0,1.0,1.0,1.0,1.0,1.0,1.0,1.0,1.0,1.0,1.0,1.0,2.0,2.0,2.0,2.0,1.0,1.0,1.0,1.0,1.0,1.0,1.0,2.0,2.0,4.0,1.0,1.0,1.0,2.0,1.0,1.0,1.0,1.0,1.0,1.0,1.0,1.0,2.0,1.0,1.0,1.0,1.0,2.0,2.0,5.0,1.0,2.0,1.0,1.0,1.0,3.0,2.0,2.0,1.0,2.0,1.0,1.0,1.0,1.0,1.0,1.0,1.0,1.0,1.0,1.0,1.0,1.0,1.0,1.0,1.0,1.0,1.0,1.0,1.0,2.0,2.0,1.0,1.0,1.0,1.0,1.0,7.0,1.0,1.0,1.0,1.0,1.0,1.0,1.0,1.0,1.0,2.0,1.0,1.0,1.0,1.0,1.0,4.0,1.0,1.0,1.0,1.0,1.0,1.0,1.0,1.0,2.0,1.0,1.0,1.0,1.0,5.0,1.0,1.0,1.0,2.0,1.0,1.0,1.0,1.0,9.0,3.0,7.0,3.0,1.0,1.0,1.0,11.0,1.0,1.0,3.0,1.0,1.0,2.0,1.0,1.0,1.0,1.0,1.0,2.0,1.0,1.0,1.0,1.0,8.0,3.0,1.0,1.0,2.0,1.0,1.0,1.0,1.0,1.0,2.0,1.0,1.0,1.0,1.0,1.0,8.0,52.0,1.0,3.0,1.0,1.0,2.0,1.0,4.0,1.0,4.0,1.0,2.0,1.0,1.0,2.0,1.0,5.0,1.0,1.0,1.0,1.0,1.0,3.0,2.0,1.0,3.0,1.0,1.0,3.0,4.0,1.0,1.0,1.0,1.0,1.0,3.0,2.0,2.0,1.0,1.0,1.0,1.0,1.0,2.0,1.0,1.0,1.0,1.0,1.0,2.0,1.0,2.0,2.0,1.0,2.0,2.0,2.0,1.0,1.0,1.0,2.0,1.0,2.0,1.0,2.0,1.0,1.0,1.0,1.0,1.0,1.0,1.0,1.0,1.0,1.0,1.0,1.0,3.0,1.0,1.0,1.0,2.0,1.0,1.0,1.0,2.0,1.0,2.0,1.0,1.0,1.0,1.0,1.0,1.0,1.0,1.0,1.0,1.0,2.0,1.0,3.0,1.0,1.0,3.0,1.0,2.0,1.0,1.0,1.0,2.0,1.0,2.0,1.0,2.0,1.0,1.0,1.0,3.0,1.0,1.0,1.0,1.0,1.0,1.0,2.0,1.0,1.0,1.0,1.0,2.0,1.0,1.0,1.0,1.0,1.0,1.0,1.0,7.0,3.0,1.0,1.0,1.0,1.0,4.0,1.0,1.0,1.0,1.0,1.0,1.0,1.0,1.0,1.0,1.0,1.0,1.0,1.0,1.0,1.0,1.0,2.0,1.0,1.0,1.0,1.0,1.0,1.0,1.0,1.0,2.0,1.0,1.0,1.0,1.0,1.0,2.0,1.0,1.0,1.0,1.0,4.0,1.0,1.0,2.0,1.0,1.0,1.0,1.0,1.0,2.0,1.0,2.0,1.0,1.0,1.0,1.0,1.0,3.0,1.0,1.0,2.0,1.0,1.0,1.0,1.0,1.0,1.0,1.0,1.0,1.0,2.0,1.0,1.0,1.0,1.0,1.0,1.0,1.0,1.0,1.0,1.0,2.0,1.0,1.0,1.0,1.0,1.0,2.0,1.0,1.0,1.0,1.0,1.0,1.0,3.0,1.0,1.0,1.0,1.0,1.0,3.0,1.0,3.0,1.0,1.0,2.0,1.0,1.0,1.0,1.0,1.0,1.0,4.0,1.0,1.0,1.0,1.0,1.0,1.0,1.0,1.0,1.0,1.0,2.0,1.0,1.0,1.0,1.0,1.0,1.0,1.0,3.0,1.0,1.0,1.0,1.0,1.0,1.0,1.0,1.0,1.0,1.0,1.0,1.0,3.0,1.0,1.0,1.0,1.0,1.0,4.0,1.0,1.0,1.0,1.0,1.0,1.0,5.0,1.0,1.0,1.0,2.0,2.0,2.0,1.0,1.0,1.0,1.0,1.0,1.0,1.0,2.0,1.0,1.0,1.0,1.0,1.0,1.0,1.0,3.0,1.0,1.0,1.0,1.0,1.0,1.0,1.0,1.0,7.0,1.0,1.0,1.0,1.0,1.0,5.0,1.0,2.0,1.0,1.0,1.0,1.0,2.0,1.0,1.0,6.0,1.0,3.0,1.0,1.0,1.0,1.0,1.0,9.0,1.0,1.0,1.0,4.0,3.0,1.0,1.0,1.0,2.0,1.0,1.0,1.0,1.0,1.0,2.0,1.0,1.0,1.0,1.0,4.0,1.0,1.0,1.0,1.0,1.0,1.0,11.0,1.0,1.0,2.0,1.0,1.0,1.0,2.0,1.0,1.0,1.0,7.0,1.0,1.0,1.0,1.0,1.0,1.0,2.0,1.0,1.0,2.0,1.0,1.0,1.0,1.0,1.0,1.0,1.0,1.0,1.0,1.0,1.0,1.0,1.0,2.0,1.0,2.0,1.0,3.0,1.0,1.0,1.0,1.0,1.0,1.0,1.0,1.0,1.0,1.0,1.0,1.0,1.0,1.0,2.0,1.0,1.0,1.0,1.0,1.0,1.0,3.0,1.0,1.0,1.0,1.0,1.0,2.0,1.0,1.0,1.0,1.0,1.0,1.0,1.0,3.0,1.0,2.0,1.0,1.0,1.0,1.0,1.0,1.0,1.0,1.0,2.0,1.0,1.0,1.0,2.0,1.0,1.0,1.0,1.0,1.0,4.0,2.0,1.0,1.0,1.0,1.0,2.0,1.0,1.0,1.0,9.0,1.0,1.0,1.0,1.0,1.0,1.0,1.0,1.0,1.0,1.0,3.0,2.0,1.0,1.0,1.0,1.0,1.0,1.0,1.0,1.0,1.0,1.0,1.0,2.0,1.0,1.0,2.0,1.0,2.0,2.0,2.0,1.0,1.0,1.0,2.0,1.0,1.0,3.0,1.0,1.0,1.0,2.0,2.0,1.0,1.0,4.0,1.0,1.0,1.0,1.0,1.0,1.0,1.0,1.0,1.0,1.0,1.0,1.0,1.0,2.0,2.0,1.0,1.0,1.0,1.0,1.0,1.0,1.0,11.0,1.0,1.0,2.0,1.0,1.0,1.0,2.0,1.0,1.0,2.0,1.0,1.0,1.0,3.0,1.0,1.0,1.0,1.0,1.0,1.0,1.0,3.0,1.0,1.0,1.0,1.0,2.0,1.0,1.0,2.0,1.0,1.0,1.0,2.0,1.0,1.0,1.0,5.0,1.0,1.0,1.0,1.0,2.0,1.0,2.0,1.0,4.0,1.0,1.0,1.0,1.0,1.0,1.0,1.0,2.0,1.0,1.0,1.0,1.0,1.0,1.0,2.0,1.0,1.0,1.0,1.0,1.0,1.0,1.0,1.0,2.0,1.0,1.0,1.0,1.0,1.0,1.0,1.0,1.0,1.0,1.0,1.0,1.0,1.0,1.0,1.0,1.0,1.0,3.0,1.0,1.0,3.0,1.0,2.0,1.0,1.0,3.0,1.0,1.0,1.0,1.0,1.0,1.0,1.0,1.0,1.0,1.0,1.0,1.0,1.0,1.0,1.0,1.0,5.0,1.0,1.0,1.0,1.0,1.0,1.0,1.0,1.0,1.0,1.0,1.0,1.0,1.0,1.0,1.0,1.0,1.0,1.0,1.0,1.0,1.0,1.0,1.0,1.0,1.0,1.0,1.0,1.0,1.0,1.0,1.0,1.0,1.0,1.0,1.0,1.0,1.0,1.0,1.0,1.0,1.0,1.0,2.0,1.0,1.0,1.0,1.0,1.0,1.0,1.0,2.0,1.0,1.0,1.0,2.0,1.0,1.0,1.0,1.0,1.0,2.0,1.0,1.0,1.0,1.0,2.0,1.0,1.0,1.0,1.0,1.0,1.0,1.0,1.0,1.0,1.0,1.0,1.0,1.0,1.0,1.0,1.0,1.0,1.0,1.0,1.0,1.0,1.0,1.0,2.0,1.0,2.0,1.0,2.0,1.0,1.0,1.0,1.0,1.0,1.0,1.0,1.0,1.0,1.0,1.0,1.0,2.0,1.0,1.0,1.0,1.0,3.0,3.0,1.0,1.0,1.0,1.0,1.0,1.0,1.0,1.0,3.0,1.0,1.0,1.0,1.0,1.0,1.0,1.0,3.0,1.0,1.0,2.0,2.0,1.0,1.0,1.0,1.0,1.0,1.0,1.0,2.0,1.0,1.0,1.0,1.0,3.0,1.0,1.0,1.0,1.0,1.0,1.0,1.0,1.0,1.0,1.0,2.0,1.0,1.0,1.0,1.0,1.0,1.0,1.0,1.0,1.0,1.0,2.0,1.0,2.0,1.0,1.0,1.0,1.0,2.0,1.0,1.0,1.0,2.0,1.0,2.0,2.0,3.0,1.0,1.0,1.0,1.0,1.0,1.0,1.0,1.0,1.0,1.0,1.0,1.0,1.0,2.0,1.0,1.0,2.0,1.0,1.0,1.0,1.0,2.0,1.0,1.0,1.0,1.0,1.0,2.0,1.0,2.0,1.0,1.0,1.0,1.0,1.0,2.0,1.0,1.0,1.0,1.0,1.0,1.0,1.0,1.0,1.0,1.0,1.0,1.0,1.0,1.0,1.0,1.0,1.0,4.0,1.0,2.0,1.0,4.0,1.0,1.0,1.0,1.0,1.0,1.0,1.0,1.0,1.0,1.0,1.0,1.0,1.0,2.0,1.0,3.0,1.0,1.0,1.0,1.0,1.0,1.0,1.0,1.0,1.0,1.0,1.0,1.0,1.0,1.0,5.0,1.0,2.0,1.0,1.0,1.0,2.0,1.0,1.0,4.0,1.0,1.0,1.0,1.0,1.0,1.0,2.0,1.0,1.0,1.0,1.0,1.0,1.0,1.0,1.0,1.0,1.0,1.0,1.0,1.0,1.0,1.0,1.0,1.0,1.0,1.0,1.0,2.0,1.0,2.0,1.0,1.0,1.0,1.0,3.0,1.0,1.0,1.0,1.0,1.0,1.0,1.0,1.0,1.0,3.0,1.0,1.0,1.0,1.0,1.0,1.0,1.0,1.0,1.0,1.0,1.0,1.0,1.0,1.0,1.0,1.0,1.0,1.0,1.0,1.0,1.0,1.0,1.0,1.0,1.0,1.0,1.0,1.0,2.0,1.0,1.0,1.0,2.0,1.0,1.0,1.0,1.0,1.0,1.0,1.0,1.0,1.0,1.0,1.0,1.0,1.0,1.0,1.0,1.0,1.0,2.0,1.0,3.0,2.0,1.0,1.0,1.0,1.0,1.0,1.0,1.0,1.0,1.0,1.0,3.0,1.0,2.0,1.0,1.0,1.0,1.0,1.0,1.0,6.0,1.0,1.0,1.0,1.0,1.0,1.0,1.0,1.0,1.0,1.0,1.0,1.0,1.0,1.0,1.0,2.0,1.0,1.0,1.0,3.0,1.0,1.0,1.0,1.0,1.0,1.0,1.0,1.0,1.0,1.0,1.0,1.0,2.0,1.0,1.0,2.0,1.0,2.0,1.0,1.0,1.0,1.0,1.0,2.0,1.0,1.0,1.0,1.0,1.0,1.0,1.0,1.0,1.0,1.0,1.0,1.0,1.0,1.0,1.0,1.0,1.0,3.0,1.0,1.0,1.0,1.0,4.0,1.0,1.0,1.0,3.0,1.0,1.0,1.0,1.0,4.0,1.0,1.0,1.0,1.0,1.0,1.0,1.0,1.0,3.0,1.0,1.0,1.0,2.0,1.0,1.0,1.0,1.0,1.0,1.0,1.0,1.0,1.0,1.0,1.0,1.0,1.0,1.0,1.0,1.0,1.0,1.0,1.0,1.0,1.0,1.0,1.0,1.0,1.0,1.0,1.0,2.0,1.0,1.0,2.0,1.0,1.0,1.0,1.0,1.0,1.0,1.0,2.0,1.0,1.0,1.0,1.0,1.0,1.0,1.0,1.0,1.0,1.0,1.0,3.0,1.0,1.0,1.0,1.0,1.0,1.0,1.0,1.0,1.0,1.0,1.0,2.0,1.0,1.0,1.0,1.0,2.0,1.0,1.0,1.0,1.0,1.0,1.0,1.0,1.0,1.0,1.0,1.0,2.0,2.0,1.0,1.0,1.0,1.0,1.0,1.0,1.0,1.0,1.0,1.0,1.0,1.0,2.0,1.0,1.0,1.0,1.0,1.0,1.0,1.0,1.0,4.0,1.0,1.0,1.0,3.0,1.0,2.0,1.0,1.0,1.0,1.0,1.0,1.0,1.0,1.0,1.0,1.0,3.0,1.0,1.0,1.0,1.0,3.0,1.0,1.0,2.0,1.0,1.0,2.0,2.0,1.0,1.0,1.0,1.0,1.0,2.0,1.0,1.0,1.0,1.0,2.0,1.0,1.0,1.0,1.0,1.0,1.0,1.0,1.0,3.0,1.0,1.0,1.0,1.0,1.0,1.0,1.0,1.0,1.0,2.0,2.0,1.0,1.0,1.0,1.0,1.0,1.0,1.0,1.0,1.0,1.0,1.0,1.0,1.0,1.0,1.0,1.0,2.0,1.0,1.0,1.0,1.0,1.0,2.0,1.0,1.0,3.0,1.0,3.0,1.0,1.0,1.0,1.0,1.0,1.0,1.0,1.0,1.0,1.0,1.0,1.0,1.0,1.0,1.0,1.0,1.0,2.0,1.0,1.0,3.0,1.0,6.0,1.0,1.0,3.0,1.0,1.0,1.0,1.0,1.0,1.0,1.0,1.0,1.0,1.0,1.0,1.0,1.0,1.0,1.0,1.0,1.0,2.0,1.0,1.0,1.0,1.0,1.0,1.0,1.0,2.0,1.0,1.0,1.0,1.0,1.0,2.0,2.0,1.0,1.0,1.0,1.0,3.0,1.0,1.0,1.0,1.0,1.0,3.0,1.0,1.0,1.0,1.0,2.0,1.0,1.0,1.0,1.0,1.0,2.0,1.0,1.0,1.0,1.0,1.0,1.0,1.0,1.0,1.0,1.0,1.0,1.0,1.0,1.0,1.0,1.0,1.0,1.0,1.0,3.0,1.0,1.0,2.0,1.0,3.0,1.0,1.0,1.0,1.0,2.0,1.0,2.0,1.0,1.0,1.0,1.0,1.0,1.0,1.0,1.0,1.0,1.0,1.0,1.0,1.0,1.0,1.0,1.0,1.0,1.0,2.0,1.0,1.0,1.0,3.0,3.0,1.0,1.0,1.0,1.0,1.0,3.0,1.0,1.0,1.0,1.0,1.0,4.0,1.0,1.0,1.0,1.0,1.0,1.0,1.0,1.0,1.0,1.0,1.0,1.0,1.0,1.0,1.0,1.0,1.0,1.0,1.0,1.0,2.0,1.0,1.0,2.0,1.0,1.0,1.0,1.0,1.0,1.0,1.0,1.0,1.0,2.0,2.0,1.0,1.0,1.0,3.0,1.0,1.0,1.0,2.0,1.0,1.0,5.0,1.0,1.0,1.0,1.0,1.0,1.0,1.0,1.0,1.0,1.0,2.0,1.0,1.0,1.0,1.0,1.0,2.0,1.0,3.0,2.0,1.0,1.0,1.0,1.0,1.0,1.0,1.0,1.0,1.0,1.0,1.0,1.0,1.0,2.0,1.0,2.0,2.0,1.0,1.0,1.0,1.0,1.0,1.0,1.0,1.0,5.0,1.0,1.0,4.0,1.0,3.0,1.0,3.0,1.0,1.0,1.0,1.0,1.0,1.0,1.0,1.0,1.0,2.0,1.0,1.0,2.0,1.0,1.0,1.0,3.0,1.0,1.0,1.0,1.0,1.0,1.0,1.0,1.0,1.0,1.0,1.0,1.0,1.0,4.0,1.0,2.0,1.0,1.0,1.0,1.0,1.0,1.0,4.0,1.0,1.0,1.0,2.0,1.0,1.0,1.0,1.0,2.0,1.0,1.0,1.0,1.0,1.0,1.0,1.0,1.0,2.0,1.0,1.0,2.0,1.0,1.0,1.0,2.0,1.0,1.0,13.0,1.0,1.0,1.0,2.0,1.0,2.0,1.0,1.0,1.0,3.0,1.0,1.0,1.0,1.0,1.0,1.0,1.0,1.0,1.0,1.0,1.0,1.0,1.0,1.0,1.0,1.0,1.0,1.0,1.0,1.0,1.0,3.0,1.0,1.0,1.0,1.0,1.0,1.0,1.0,1.0,1.0,1.0,1.0,1.0,2.0,1.0,1.0,1.0,1.0,1.0,1.0,1.0,816
Node2,130.0,1.0,1.0,1.0,1.0,1.0,1.0,1.0,1.0,1.0,1.0,1.0,1.0,1.0,1.0,1.0,1.0,1.0,1.0,1.0,1.0,1.0,1.0,1.0,1.0,1.0,1.0,1.0,1.0,1.0,1.0,1.0,1.0,1.0,1.0,1.0,1.0,1.0,1.0,1.0,1.0,1.0,1.0,1.0,1.0,1.0,1.0,1.0,1.0,1.0,1.0,1.0,1.0,1.0,1.0,1.0,1.0,1.0,1.0,1.0,1.0,1.0,1.0,1.0,1.0,1.0,1.0,1.0,1.0,1.0,1.0,1.0,1.0,1.0,1.0,1.0,1.0,1.0,1.0,1.0,1.0,1.0,1.0,1.0,1.0,1.0,1.0,1.0,1.0,1.0,1.0,1.0,4.0,1.0,2.0,1.0,1.0,1.0,1.0,1.0,1.0,1.0,3.0,1.0,4.0,1.0,1.0,1.0,7.0,1.0,1.0,1.0,1.0,1.0,1.0,5.0,1.0,1.0,1.0,3.0,1.0,1.0,1.0,5.0,3.0,1.0,1.0,1.0,4.0,1.0,1.0,1.0,6.0,1.0,1.0,1.0,1.0,1.0,2.0,1.0,2.0,1.0,4.0,1.0,2.0,2.0,4.0,3.0,1.0,5.0,1.0,3.0,1.0,1.0,1.0,1.0,1.0,1.0,1.0,1.0,4.0,1.0,4.0,1.0,2.0,1.0,1.0,3.0,1.0,1.0,1.0,3.0,3.0,1.0,1.0,1.0,8.0,5.0,1.0,1.0,1.0,1.0,1.0,1.0,3.0,1.0,2.0,1.0,1.0,1.0,1.0,1.0,1.0,1.0,5.0,3.0,4.0,4.0,6.0,1.0,2.0,1.0,1.0,1.0,2.0,1.0,2.0,1.0,1.0,1.0,1.0,1.0,1.0,2.0,2.0,1.0,1.0,1.0,2.0,1.0,3.0,9.0,2.0,1.0,1.0,1.0,1.0,1.0,1.0,1.0,9.0,1.0,1.0,1.0,2.0,1.0,1.0,1.0,2.0,1.0,1.0,1.0,7.0,1.0,3.0,1.0,1.0,1.0,1.0,5.0,1.0,1.0,2.0,1.0,1.0,1.0,1.0,1.0,1.0,2.0,2.0,4.0,1.0,2.0,1.0,1.0,2.0,1.0,1.0,1.0,1.0,2.0,1.0,1.0,1.0,1.0,1.0,1.0,1.0,1.0,1.0,3.0,1.0,6.0,1.0,2.0,2.0,1.0,1.0,2.0,1.0,1.0,4.0,1.0,1.0,1.0,4.0,1.0,1.0,1.0,1.0,1.0,2.0,1.0,1.0,1.0,1.0,1.0,1.0,1.0,1.0,1.0,1.0,1.0,3.0,1.0,1.0,1.0,2.0,1.0,1.0,3.0,1.0,1.0,1.0,4.0,1.0,1.0,2.0,3.0,1.0,5.0,1.0,1.0,8.0,1.0,1.0,1.0,1.0,1.0,1.0,2.0,4.0,5.0,1.0,1.0,1.0,1.0,1.0,1.0,1.0,1.0,1.0,1.0,1.0,1.0,1.0,1.0,1.0,1.0,1.0,2.0,1.0,3.0,2.0,3.0,1.0,1.0,4.0,1.0,2.0,1.0,1.0,3.0,1.0,2.0,1.0,1.0,2.0,1.0,1.0,3.0,1.0,1.0,1.0,1.0,1.0,1.0,6.0,1.0,1.0,1.0,1.0,1.0,1.0,1.0,3.0,1.0,4.0,1.0,5.0,1.0,1.0,1.0,1.0,1.0,2.0,1.0,1.0,4.0,1.0,11.0,1.0,2.0,5.0,3.0,1.0,1.0,1.0,1.0,5.0,1.0,1.0,1.0,1.0,1.0,7.0,1.0,1.0,1.0,1.0,1.0,1.0,1.0,1.0,1.0,8.0,4.0,3.0,1.0,4.0,1.0,2.0,2.0,1.0,1.0,1.0,1.0,2.0,3.0,3.0,1.0,1.0,1.0,8.0,1.0,1.0,1.0,1.0,2.0,2.0,1.0,1.0,1.0,1.0,1.0,2.0,1.0,2.0,4.0,2.0,1.0,1.0,2.0,1.0,1.0,4.0,1.0,1.0,1.0,1.0,1.0,1.0,1.0,1.0,1.0,1.0,1.0,1.0,1.0,1.0,1.0,1.0,1.0,1.0,5.0,1.0,1.0,1.0,3.0,2.0,1.0,1.0,1.0,2.0,1.0,1.0,1.0,1.0,2.0,2.0,1.0,1.0,1.0,1.0,1.0,1.0,4.0,1.0,1.0,1.0,1.0,3.0,1.0,1.0,1.0,1.0,1.0,4.0,3.0,1.0,1.0,2.0,1.0,1.0,1.0,1.0,1.0,5.0,4.0,1.0,1.0,1.0,1.0,1.0,2.0,1.0,1.0,1.0,1.0,1.0,1.0,1.0,1.0,1.0,1.0,2.0,1.0,1.0,1.0,1.0,1.0,1.0,1.0,11.0,1.0,2.0,1.0,1.0,1.0,1.0,1.0,1.0,1.0,1.0,9.0,1.0,1.0,1.0,1.0,1.0,1.0,1.0,1.0,1.0,1.0,1.0,1.0,1.0,1.0,1.0,1.0,4.0,1.0,1.0,1.0,1.0,4.0,1.0,1.0,1.0,1.0,1.0,1.0,1.0,1.0,1.0,1.0,1.0,1.0,1.0,1.0,1.0,1.0,1.0,1.0,1.0,1.0,2.0,2.0,1.0,1.0,1.0,1.0,1.0,1.0,1.0,1.0,1.0,1.0,1.0,1.0,3.0,1.0,4.0,1.0,1.0,1.0,1.0,1.0,2.0,1.0,1.0,1.0,1.0,1.0,1.0,1.0,1.0,1.0,1.0,1.0,1.0,1.0,1.0,1.0,1.0,1.0,1.0,1.0,1.0,2.0,1.0,2.0,1.0,2.0,1.0,1.0,1.0,1.0,2.0,1.0,1.0,1.0,1.0,2.0,1.0,1.0,1.0,2.0,1.0,1.0,1.0,13.0,1.0,1.0,1.0,6.0,1.0,1.0,2.0,1.0,1.0,1.0,1.0,1.0,2.0,2.0,1.0,1.0,1.0,1.0,2.0,1.0,1.0,1.0,1.0,1.0,1.0,1.0,1.0,1.0,1.0,1.0,1.0,1.0,1.0,1.0,3.0,1.0,8.0,2.0,8.0,1.0,1.0,2.0,1.0,1.0,1.0,1.0,1.0,1.0,1.0,1.0,1.0,1.0,3.0,1.0,2.0,1.0,1.0,1.0,1.0,1.0,1.0,1.0,3.0,1.0,1.0,1.0,3.0,1.0,1.0,2.0,1.0,1.0,1.0,1.0,1.0,1.0,1.0,1.0,1.0,1.0,2.0,1.0,1.0,3.0,1.0,5.0,1.0,3.0,3.0,1.0,1.0,1.0,1.0,1.0,2.0,1.0,1.0,1.0,1.0,1.0,1.0,1.0,1.0,5.0,1.0,12.0,1.0,1.0,1.0,1.0,1.0,2.0,2.0,1.0,1.0,1.0,6.0,1.0,3.0,1.0,1.0,1.0,8.0,2.0,1.0,1.0,3.0,1.0,2.0,1.0,1.0,1.0,1.0,1.0,1.0,4.0,1.0,1.0,1.0,1.0,1.0,1.0,2.0,2.0,1.0,4.0,1.0,1.0,1.0,1.0,1.0,3.0,1.0,2.0,1.0,1.0,4.0,1.0,2.0,1.0,1.0,1.0,1.0,3.0,1.0,1.0,1.0,1.0,1.0,4.0,1.0,1.0,1.0,2.0,1.0,1.0,2.0,3.0,1.0,1.0,1.0,1.0,1.0,1.0,8.0,2.0,2.0,1.0,1.0,2.0,1.0,1.0,1.0,1.0,1.0,1.0,1.0,1.0,1.0,1.0,1.0,1.0,1.0,2.0,1.0,1.0,1.0,1.0,1.0,1.0,3.0,1.0,4.0,3.0,1.0,1.0,1.0,1.0,2.0,1.0,1.0,1.0,6.0,1.0,1.0,2.0,1.0,1.0,1.0,1.0,1.0,1.0,1.0,1.0,1.0,3.0,2.0,1.0,1.0,1.0,1.0,1.0,1.0,1.0,1.0,1.0,1.0,1.0,1.0,1.0,1.0,2.0,1.0,1.0,1.0,1.0,1.0,1.0,1.0,1.0,1.0,2.0,3.0,1.0,1.0,1.0,2.0,3.0,1.0,1.0,4.0,1.0,1.0,2.0,1.0,1.0,1.0,1.0,1.0,1.0,1.0,2.0,1.0,1.0,1.0,1.0,1.0,2.0,2.0,1.0,1.0,3.0,1.0,2.0,1.0,1.0,1.0,1.0,1.0,1.0,2.0,4.0,1.0,1.0,1.0,2.0,1.0,1.0,1.0,1.0,2.0,1.0,1.0,1.0,1.0,1.0,1.0,1.0,1.0,2.0,1.0,3.0,1.0,1.0,2.0,1.0,4.0,1.0,1.0,1.0,1.0,1.0,2.0,2.0,6.0,1.0,1.0,1.0,1.0,2.0,1.0,1.0,1.0,2.0,1.0,1.0,1.0,1.0,3.0,1.0,1.0,1.0,1.0,4.0,3.0,1.0,1.0,2.0,1.0,1.0,1.0,1.0,1.0,1.0,2.0,1.0,1.0,1.0,1.0,3.0,1.0,1.0,1.0,1.0,1.0,1.0,2.0,1.0,2.0,1.0,1.0,1.0,1.0,1.0,1.0,1.0,1.0,1.0,4.0,1.0,1.0,1.0,1.0,1.0,1.0,1.0,3.0,1.0,4.0,1.0,1.0,1.0,1.0,1.0,3.0,1.0,1.0,1.0,1.0,1.0,1.0,2.0,2.0,1.0,1.0,1.0,2.0,1.0,1.0,3.0,1.0,1.0,1.0,1.0,1.0,4.0,1.0,1.0,1.0,1.0,1.0,1.0,1.0,1.0,4.0,1.0,1.0,2.0,1.0,1.0,1.0,1.0,1.0,1.0,1.0,1.0,1.0,2.0,1.0,2.0,1.0,1.0,1.0,1.0,1.0,1.0,3.0,3.0,1.0,1.0,1.0,1.0,1.0,1.0,1.0,766
Node3,417.0,1.0,1.0,1.0,1.0,1.0,1.0,1.0,1.0,1.0,1.0,1.0,1.0,1.0,1.0,1.0,1.0,1.0,1.0,1.0,1.0,1.0,1.0,1.0,1.0,1.0,1.0,1.0,1.0,1.0,1.0,1.0,1.0,1.0,1.0,1.0,1.0,1.0,1.0,1.0,1.0,1.0,1.0,1.0,1.0,1.0,1.0,1.0,1.0,3.0,1.0,1.0,5.0,1.0,1.0,1.0,1.0,2.0,1.0,1.0,1.0,2.0,2.0,2.0,1.0,1.0,1.0,1.0,3.0,1.0,1.0,6.0,1.0,1.0,1.0,3.0,2.0,1.0,1.0,3.0,1.0,1.0,1.0,1.0,1.0,1.0,1.0,1.0,1.0,1.0,1.0,1.0,1.0,1.0,1.0,1.0,1.0,1.0,5.0,1.0,1.0,2.0,3.0,1.0,5.0,1.0,1.0,2.0,3.0,11.0,1.0,1.0,2.0,1.0,1.0,1.0,1.0,1.0,1.0,1.0,2.0,1.0,1.0,1.0,1.0,1.0,2.0,2.0,2.0,1.0,1.0,2.0,1.0,1.0,4.0,1.0,1.0,3.0,1.0,1.0,1.0,1.0,2.0,1.0,1.0,1.0,1.0,1.0,1.0,1.0,1.0,1.0,1.0,2.0,1.0,1.0,2.0,1.0,2.0,2.0,1.0,1.0,1.0,1.0,2.0,3.0,1.0,1.0,1.0,3.0,1.0,1.0,1.0,1.0,1.0,1.0,1.0,1.0,1.0,2.0,1.0,2.0,1.0,3.0,1.0,1.0,1.0,1.0,3.0,3.0,1.0,1.0,1.0,12.0,1.0,1.0,1.0,1.0,1.0,1.0,1.0,1.0,3.0,3.0,8.0,2.0,1.0,1.0,1.0,1.0,2.0,1.0,1.0,1.0,1.0,1.0,1.0,1.0,2.0,2.0,1.0,1.0,2.0,1.0,1.0,1.0,1.0,2.0,2.0,1.0,1.0,1.0,2.0,1.0,1.0,1.0,2.0,1.0,1.0,1.0,1.0,3.0,2.0,2.0,1.0,1.0,1.0,1.0,1.0,1.0,1.0,4.0,1.0,1.0,1.0,1.0,1.0,1.0,1.0,1.0,1.0,1.0,1.0,1.0,1.0,1.0,1.0,1.0,1.0,1.0,1.0,1.0,2.0,2.0,2.0,1.0,1.0,1.0,1.0,1.0,3.0,1.0,1.0,1.0,1.0,1.0,1.0,1.0,1.0,1.0,4.0,4.0,1.0,1.0,2.0,1.0,1.0,1.0,1.0,1.0,1.0,1.0,1.0,1.0,1.0,1.0,9.0,1.0,1.0,1.0,2.0,1.0,1.0,1.0,3.0,4.0,1.0,1.0,1.0,1.0,1.0,1.0,1.0,1.0,2.0,3.0,1.0,1.0,1.0,1.0,1.0,2.0,1.0,3.0,1.0,1.0,1.0,1.0,1.0,1.0,1.0,1.0,1.0,1.0,1.0,1.0,2.0,4.0,1.0,1.0,1.0,1.0,1.0,1.0,1.0,1.0,1.0,1.0,4.0,1.0,1.0,1.0,1.0,1.0,1.0,1.0,1.0,3.0,1.0,1.0,1.0,1.0,1.0,1.0,1.0,1.0,1.0,1.0,4.0,1.0,1.0,1.0,1.0,1.0,1.0,1.0,1.0,1.0,1.0,1.0,1.0,2.0,1.0,1.0,1.0,1.0,1.0,1.0,1.0,3.0,1.0,1.0,1.0,1.0,1.0,2.0,1.0,1.0,3.0,2.0,5.0,1.0,4.0,1.0,1.0,1.0,1.0,1.0,1.0,1.0,1.0,4.0,1.0,2.0,1.0,1.0,1.0,1.0,1.0,650
Node4,84.0,1.0,1.0,1.0,1.0,1.0,1.0,1.0,1.0,1.0,1.0,1.0,1.0,1.0,1.0,1.0,1.0,1.0,1.0,1.0,1.0,1.0,1.0,1.0,1.0,1.0,1.0,1.0,1.0,1.0,1.0,1.0,1.0,1.0,1.0,1.0,1.0,1.0,1.0,1.0,1.0,1.0,1.0,1.0,1.0,1.0,1.0,1.0,1.0,1.0,1.0,1.0,1.0,1.0,1.0,1.0,1.0,1.0,1.0,1.0,1.0,1.0,1.0,1.0,1.0,1.0,1.0,1.0,1.0,1.0,1.0,1.0,1.0,1.0,1.0,1.0,1.0,1.0,1.0,1.0,1.0,1.0,1.0,1.0,1.0,1.0,1.0,1.0,1.0,1.0,1.0,1.0,1.0,1.0,1.0,1.0,1.0,1.0,1.0,1.0,1.0,1.0,3.0,1.0,11.0,1.0,3.0,1.0,1.0,2.0,1.0,2.0,1.0,1.0,4.0,1.0,1.0,2.0,7.0,2.0,1.0,3.0,2.0,1.0,1.0,1.0,1.0,1.0,5.0,2.0,1.0,1.0,1.0,1.0,2.0,1.0,2.0,1.0,2.0,1.0,1.0,1.0,1.0,1.0,5.0,1.0,1.0,1.0,1.0,1.0,5.0,1.0,3.0,2.0,1.0,1.0,1.0,3.0,1.0,1.0,1.0,1.0,1.0,1.0,1.0,5.0,1.0,1.0,6.0,1.0,1.0,1.0,1.0,1.0,2.0,2.0,4.0,8.0,1.0,1.0,5.0,1.0,1.0,1.0,1.0,1.0,1.0,1.0,1.0,1.0,1.0,1.0,2.0,15.0,3.0,1.0,2.0,1.0,1.0,1.0,3.0,1.0,1.0,8.0,1.0,1.0,1.0,1.0,1.0,6.0,1.0,1.0,1.0,2.0,1.0,2.0,1.0,4.0,1.0,1.0,1.0,1.0,3.0,2.0,1.0,6.0,1.0,7.0,1.0,4.0,1.0,1.0,1.0,2.0,2.0,1.0,1.0,1.0,1.0,1.0,3.0,1.0,1.0,1.0,1.0,1.0,1.0,2.0,1.0,1.0,1.0,5.0,10.0,1.0,2.0,2.0,1.0,1.0,1.0,9.0,2.0,1.0,5.0,1.0,2.0,1.0,1.0,1.0,1.0,1.0,1.0,1.0,2.0,2.0,5.0,1.0,1.0,3.0,2.0,1.0,1.0,1.0,1.0,1.0,1.0,1.0,1.0,1.0,2.0,1.0,1.0,1.0,2.0,1.0,2.0,1.0,5.0,1.0,1.0,1.0,1.0,1.0,1.0,2.0,2.0,1.0,1.0,1.0,3.0,1.0,2.0,1.0,1.0,1.0,1.0,1.0,1.0,1.0,1.0,2.0,1.0,1.0,1.0,2.0,2.0,1.0,1.0,6.0,1.0,1.0,2.0,3.0,2.0,1.0,1.0,1.0,2.0,1.0,1.0,1.0,1.0,1.0,1.0,1.0,1.0,2.0,2.0,1.0,1.0,6.0,1.0,1.0,1.0,1.0,1.0,1.0,1.0,1.0,1.0,1.0,1.0,2.0,2.0,1.0,1.0,1.0,1.0,1.0,1.0,1.0,1.0,1.0,1.0,1.0,1.0,2.0,1.0,5.0,1.0,1.0,5.0,2.0,1.0,1.0,1.0,1.0,1.0,2.0,3.0,1.0,2.0,1.0,1.0,1.0,1.0,1.0,1.0,6.0,1.0,1.0,1.0,2.0,1.0,1.0,1.0,1.0,1.0,1.0,1.0,1.0,1.0,1.0,1.0,1.0,1.0,2.0,6.0,5.0,2.0,1.0,1.0,1.0,1.0,1.0,1.0,1.0,1.0,7.0,1.0,1.0,1.0,1.0,1.0,1.0,1.0,1.0,1.0,1.0,1.0,1.0,1.0,3.0,1.0,1.0,2.0,1.0,1.0,4.0,1.0,1.0,1.0,1.0,1.0,1.0,1.0,1.0,2.0,1.0,2.0,1.0,1.0,1.0,3.0,1.0,2.0,1.0,1.0,1.0,1.0,3.0,1.0,1.0,1.0,1.0,1.0,1.0,1.0,9.0,5.0,3.0,1.0,1.0,1.0,1.0,1.0,1.0,4.0,5.0,1.0,1.0,1.0,3.0,1.0,1.0,1.0,2.0,1.0,1.0,1.0,1.0,2.0,4.0,1.0,12.0,1.0,1.0,1.0,4.0,1.0,1.0,1.0,2.0,1.0,1.0,1.0,2.0,1.0,5.0,1.0,1.0,6.0,1.0,1.0,1.0,1.0,1.0,1.0,1.0,2.0,1.0,1.0,1.0,2.0,1.0,2.0,2.0,1.0,5.0,52.0,1.0,1.0,3.0,1.0,1.0,1.0,1.0,1.0,1.0,1.0,1.0,1.0,1.0,4.0,1.0,3.0,1.0,1.0,2.0,4.0,3.0,1.0,1.0,1.0,1.0,9.0,2.0,7.0,1.0,7.0,10.0,1.0,1.0,1.0,3.0,1.0,1.0,1.0,3.0,1.0,1.0,1.0,1.0,1.0,1.0,6.0,2.0,2.0,1.0,3.0,1.0,1.0,1.0,1.0,1.0,1.0,1.0,3.0,1.0,1.0,2.0,1.0,1.0,1.0,1.0,1.0,6.0,1.0,2.0,1.0,1.0,2.0,2.0,2.0,4.0,1.0,1.0,1.0,2.0,3.0,2.0,2.0,4.0,2.0,2.0,1.0,1.0,2.0,1.0,1.0,1.0,1.0,1.0,1.0,1.0,1.0,1.0,1.0,3.0,1.0,1.0,3.0,5.0,1.0,1.0,3.0,1.0,1.0,1.0,1.0,1.0,1.0,1.0,1.0,2.0,1.0,1.0,1.0,2.0,1.0,6.0,1.0,1.0,1.0,1.0,1.0,4.0,1.0,1.0,1.0,1.0,2.0,3.0,2.0,1.0,1.0,1.0,1.0,1.0,3.0,1.0,2.0,1.0,1.0,1.0,1.0,1.0,1.0,1.0,1.0,1.0,1.0,1.0,1.0,1.0,1.0,1.0,1.0,1.0,1.0,1.0,1.0,1.0,11.0,1.0,1.0,3.0,1.0,3.0,1.0,1.0,2.0,1.0,1.0,2.0,1.0,1.0,1.0,1.0,2.0,1.0,1.0,1.0,8.0,1.0,1.0,1.0,1.0,2.0,1.0,1.0,1.0,1.0,1.0,1.0,1.0,1.0,7.0,3.0,1.0,1.0,1.0,1.0,3.0,1.0,4.0,1.0,1.0,1.0,1.0,1.0,1.0,1.0,2.0,1.0,1.0,1.0,1.0,1.0,1.0,2.0,1.0,2.0,1.0,1.0,1.0,1.0,1.0,1.0,1.0,1.0,1.0,1.0,1.0,1.0,1.0,1.0,1.0,1.0,1.0,1.0,1.0,1.0,1.0,1.0,1.0,1.0,1.0,1.0,1.0,1.0,1.0,1.0,9.0,1.0,1.0,1.0,2.0,1.0,1.0,1.0,1.0,2.0,4.0,1.0,1.0,1.0,3.0,1.0,1.0,1.0,2.0,1.0,1.0,1.0,1.0,1.0,1.0,1.0,3.0,1.0,1.0,1.0,1.0,1.0,1.0,1.0,1.0,1.0,1.0,3.0,1.0,1.0,1.0,1.0,1.0,2.0,1.0,1.0,2.0,1.0,2.0,1.0,1.0,1.0,1.0,2.0,1.0,1.0,1.0,1.0,1.0,1.0,1.0,1.0,2.0,1.0,1.0,1.0,1.0,1.0,2.0,1.0,1.0,1.0,1.0,1.0,1.0,1.0,5.0,1.0,2.0,3.0,1.0,1.0,1.0,1.0,1.0,1.0,1.0,1.0,1.0,1.0,1.0,1.0,1.0,1.0,1.0,1.0,1.0,2.0,2.0,1.0,1.0,1.0,1.0,1.0,1.0,1.0,1.0,1.0,4.0,1.0,1.0,1.0,1.0,1.0,1.0,1.0,1.0,1.0,1.0,1.0,1.0,1.0,1.0,4.0,2.0,1.0,1.0,1.0,3.0,3.0,1.0,1.0,1.0,6.0,1.0,1.0,8.0,1.0,1.0,1.0,1.0,1.0,1.0,1.0,1.0,1.0,1.0,1.0,2.0,1.0,1.0,1.0,1.0,1.0,1.0,1.0,3.0,1.0,3.0,1.0,1.0,1.0,2.0,1.0,1.0,1.0,1.0,2.0,2.0,1.0,1.0,1.0,2.0,1.0,1.0,1.0,1.0,1.0,1.0,1.0,2.0,1.0,1.0,1.0,1.0,1.0,1.0,1.0,1.0,3.0,3.0,1.0,1.0,1.0,1.0,1.0,1.0,7.0,1.0,1.0,2.0,1.0,1.0,1.0,1.0,1.0,1.0,1.0,5.0,1.0,2.0,8.0,1.0,12.0,2.0,1.0,1.0,2.0,1.0,1.0,1.0,1.0,1.0,1.0,1.0,2.0,8.0,1.0,1.0,1.0,1.0,1.0,1.0,2.0,1.0,2.0,1.0,1.0,1.0,1.0,1.0,1.0,1.0,1.0,2.0,1.0,1.0,1.0,1.0,1.0,2.0,1.0,1.0,3.0,1.0,1.0,1.0,1.0,1.0,1.0,9.0,1.0,1.0,1.0,1.0,2.0,5.0,1.0,1.0,1.0,1.0,1.0,1.0,1.0,1.0,1.0,1.0,1.0,1.0,1.0,1.0,1.0,1.0,1.0,1.0,2.0,1.0,1.0,2.0,1.0,1.0,1.0,1.0,1.0,4.0,1.0,1.0,1.0,3.0,1.0,1.0,1.0,1.0,1.0,2.0,1.0,3.0,1.0,3.0,3.0,1.0,1.0,1.0,1.0,1.0,1.0,1.0,1.0,1.0,1.0,1.0,1.0,2.0,1.0,1.0,1.0,1.0,1.0,1.0,1.0,1.0,1.0,3.0,1.0,1.0,1.0,1.0,1.0,1.0,1.0,1.0,1.0,1.0,1.0,2.0,1.0,1.0,1.0,1.0,1.0,3.0,4.0,1.0,1.0,1.0,1.0,1.0,1.0,1.0,1.0,1.0,1.0,2.0,1.0,1.0,1.0,4.0,1.0,1.0,1.0,1.0,1.0,1.0,1.0,1.0,1.0,2.0,1.0,1.0,1.0,1.0,1.0,1.0,1.0,1.0,1.0,1.0,1.0,1.0,1.0,1.0,9.0,1.0,1.0,2.0,1.0,1.0,1.0,1.0,1.0,1.0,1.0,1.0,1.0,1.0,1.0,1.0,1.0,2.0,2.0,2.0,1.0,1.0,1.0,3.0,1.0,1.0,2.0,5.0,1.0,1.0,1.0,1.0,1.0,1.0,1.0,1.0,1.0,1.0,1.0,2.0,1.0,1.0,1.0,2.0,1.0,1.0,1.0,1.0,2.0,1.0,3.0,2.0,1.0,2.0,1.0,1.0,1.0,1.0,1.0,1.0,1.0,1.0,2.0,1.0,1.0,1.0,2.0,2.0,1.0,1.0,1.0,1.0,1.0,1.0,1.0,1.0,2.0,2.0,1.0,4.0,1.0,1.0,1.0,1.0,1.0,1.0,1.0,5.0,1.0,4.0,1.0,3.0,1.0,2.0,3.0,1.0,1.0,1.0,1.0,4.0,1.0,1.0,1.0,1.0,1.0,1.0,1.0,1.0,1.0,1.0,1.0,1.0,1.0,2.0,2.0,1.0,3.0,1.0,1.0,2.0,1.0,1.0,1.0,2.0,1.0,1.0,1.0,1.0,1.0,1.0,1.0,1.0,3.0,1.0,1.0,1.0,1.0,3.0,1.0,1.0,1.0,4.0,1.0,1.0,1.0,1.0,2.0,1.0,1.0,1.0,1.0,1.0,1.0,1.0,1.0,4.0,1.0,2.0,1.0,1.0,1.0,1.0,1.0,1.0,1.0,1.0,1.0,1.0,1.0,4.0,1.0,1.0,1.0,1.0,1.0,1.0,1.0,1.0,1.0,5.0,2.0,1.0,1.0,1.0,1.0,1.0,1.0,1.0,1.0,3.0,2.0,2.0,1.0,1.0,1.0,2.0,1.0,1.0,1.0,1.0,1.0,1.0,1.0,1.0,1.0,1.0,2.0,1.0,1.0,1.0,1.0,3.0,1.0,1.0,1.0,1.0,4.0,1.0,1.0,1.0,1.0,2.0,1.0,1.0,1.0,3.0,4.0,1.0,1.0,2.0,2.0,1.0,1.0,1.0,1.0,3.0,1.0,1.0,1.0,1.0,1.0,1.0,1.0,1.0,3.0,1.0,1.0,1.0,2.0,1.0,2.0,1.0,1.0,1.0,1.0,1.0,1.0,3.0,1.0,1.0,1.0,1.0,1.0,1.0,1.0,1.0,2.0,1.0,1.0,1.0,1.0,1.0,1.0,1.0,1.0,1.0,1.0,795
Node5,88.0,1.0,1.0,1.0,1.0,1.0,1.0,1.0,1.0,1.0,1.0,1.0,1.0,1.0,1.0,1.0,1.0,1.0,1.0,1.0,1.0,1.0,1.0,1.0,1.0,1.0,1.0,1.0,1.0,1.0,1.0,1.0,1.0,1.0,1.0,1.0,1.0,1.0,1.0,1.0,1.0,1.0,1.0,1.0,1.0,1.0,1.0,1.0,1.0,1.0,1.0,1.0,1.0,1.0,1.0,1.0,1.0,1.0,1.0,1.0,1.0,1.0,1.0,1.0,1.0,1.0,1.0,1.0,1.0,1.0,1.0,1.0,1.0,1.0,1.0,1.0,1.0,1.0,1.0,1.0,3.0,1.0,3.0,1.0,14.0,1.0,1.0,2.0,1.0,3.0,1.0,1.0,2.0,7.0,2.0,3.0,2.0,1.0,1.0,1.0,1.0,6.0,2.0,1.0,1.0,1.0,2.0,1.0,4.0,1.0,1.0,1.0,5.0,1.0,1.0,1.0,1.0,5.0,1.0,3.0,2.0,1.0,1.0,1.0,3.0,1.0,1.0,1.0,1.0,1.0,1.0,5.0,1.0,1.0,6.0,1.0,1.0,1.0,1.0,1.0,2.0,3.0,2.0,4.0,8.0,1.0,1.0,5.0,1.0,1.0,1.0,1.0,1.0,1.0,1.0,1.0,1.0,24.0,2.0,15.0,8.0,1.0,2.0,1.0,1.0,1.0,3.0,1.0,7.0,1.0,1.0,1.0,1.0,7.0,1.0,1.0,2.0,1.0,2.0,1.0,4.0,1.0,1.0,1.0,6.0,1.0,7.0,1.0,1.0,1.0,1.0,1.0,1.0,1.0,3.0,1.0,1.0,1.0,1.0,1.0,1.0,2.0,1.0,1.0,1.0,5.0,1.0,2.0,2.0,1.0,1.0,1.0,9.0,2.0,1.0,5.0,1.0,1.0,1.0,1.0,1.0,1.0,2.0,2.0,1.0,1.0,3.0,2.0,1.0,1.0,1.0,1.0,1.0,2.0,2.0,1.0,3.0,1.0,2.0,1.0,1.0,1.0,1.0,1.0,1.0,2.0,1.0,1.0,3.0,1.0,2.0,1.0,1.0,1.0,1.0,1.0,1.0,2.0,1.0,1.0,2.0,1.0,6.0,1.0,2.0,2.0,1.0,1.0,2.0,1.0,1.0,1.0,1.0,1.0,1.0,1.0,2.0,1.0,6.0,1.0,1.0,1.0,1.0,1.0,1.0,1.0,1.0,2.0,2.0,1.0,1.0,1.0,1.0,1.0,1.0,1.0,1.0,1.0,1.0,5.0,2.0,1.0,1.0,1.0,1.0,2.0,1.0,2.0,1.0,1.0,1.0,9.0,1.0,1.0,3.0,1.0,2.0,1.0,1.0,1.0,1.0,1.0,1.0,1.0,2.0,5.0,2.0,1.0,1.0,1.0,1.0,1.0,1.0,1.0,1.0,1.0,1.0,1.0,1.0,1.0,1.0,3.0,1.0,2.0,1.0,1.0,4.0,1.0,1.0,1.0,1.0,2.0,2.0,1.0,1.0,1.0,1.0,2.0,1.0,1.0,1.0,1.0,3.0,1.0,1.0,1.0,1.0,1.0,9.0,5.0,1.0,1.0,1.0,1.0,1.0,4.0,5.0,1.0,1.0,1.0,3.0,1.0,1.0,3.0,1.0,1.0,1.0,1.0,2.0,4.0,12.0,1.0,1.0,1.0,1.0,1.0,2.0,1.0,1.0,1.0,1.0,5.0,1.0,15.0,1.0,6.0,1.0,1.0,1.0,1.0,1.0,1.0,1.0,2.0,1.0,1.0,1.0,2.0,1.0,5.0,51.0,1.0,1.0,3.0,1.0,1.0,32.0,1.0,1.0,1.0,1.0,1.0,1.0,1.0,8.0,4.0,1.0,3.0,1.0,1.0,2.0,6.0,5.0,1.0,1.0,1.0,1.0,7.0,1.0,4.0,8.0,1.0,1.0,1.0,3.0,1.0,1.0,3.0,1.0,1.0,1.0,1.0,1.0,6.0,2.0,1.0,1.0,1.0,1.0,1.0,1.0,1.0,3.0,1.0,1.0,2.0,1.0,1.0,1.0,1.0,1.0,6.0,1.0,2.0,1.0,1.0,2.0,2.0,4.0,1.0,1.0,2.0,2.0,2.0,4.0,2.0,1.0,1.0,2.0,1.0,2.0,1.0,1.0,1.0,1.0,1.0,1.0,1.0,1.0,3.0,1.0,1.0,3.0,5.0,1.0,2.0,1.0,1.0,1.0,1.0,1.0,1.0,1.0,1.0,2.0,1.0,2.0,6.0,1.0,1.0,1.0,1.0,4.0,1.0,1.0,1.0,1.0,2.0,3.0,2.0,1.0,1.0,1.0,1.0,1.0,3.0,4.0,2.0,1.0,1.0,1.0,1.0,1.0,1.0,1.0,1.0,1.0,1.0,1.0,1.0,1.0,1.0,1.0,3.0,3.0,1.0,1.0,2.0,1.0,1.0,2.0,1.0,1.0,1.0,2.0,1.0,1.0,1.0,1.0,1.0,2.0,2.0,1.0,1.0,1.0,1.0,1.0,7.0,1.0,1.0,3.0,1.0,4.0,1.0,1.0,1.0,1.0,1.0,2.0,1.0,5.0,1.0,1.0,1.0,2.0,1.0,1.0,1.0,2.0,1.0,1.0,1.0,1.0,1.0,1.0,1.0,1.0,1.0,1.0,1.0,1.0,1.0,1.0,1.0,1.0,1.0,1.0,1.0,1.0,9.0,1.0,1.0,1.0,2.0,1.0,1.0,1.0,1.0,2.0,4.0,1.0,1.0,1.0,3.0,1.0,1.0,1.0,1.0,1.0,1.0,1.0,3.0,1.0,1.0,1.0,1.0,1.0,1.0,1.0,1.0,1.0,1.0,1.0,1.0,1.0,1.0,1.0,1.0,2.0,1.0,2.0,1.0,2.0,1.0,1.0,1.0,1.0,2.0,31.0,1.0,1.0,1.0,1.0,1.0,1.0,1.0,1.0,1.0,1.0,1.0,1.0,2.0,3.0,1.0,1.0,1.0,1.0,1.0,1.0,1.0,1.0,1.0,1.0,1.0,1.0,2.0,2.0,1.0,1.0,1.0,1.0,1.0,1.0,4.0,1.0,1.0,1.0,1.0,1.0,1.0,5.0,1.0,1.0,3.0,1.0,1.0,1.0,4.0,2.0,1.0,1.0,3.0,1.0,1.0,6.0,1.0,1.0,8.0,1.0,1.0,1.0,1.0,1.0,1.0,1.0,1.0,1.0,2.0,1.0,1.0,5.0,1.0,3.0,1.0,1.0,1.0,1.0,1.0,1.0,2.0,2.0,1.0,1.0,1.0,2.0,1.0,1.0,1.0,1.0,1.0,1.0,2.0,1.0,1.0,1.0,1.0,3.0,1.0,1.0,1.0,1.0,6.0,1.0,1.0,7.0,1.0,2.0,1.0,1.0,1.0,1.0,1.0,2.0,2.0,2.0,1.0,1.0,2.0,1.0,1.0,1.0,1.0,1.0,1.0,2.0,1.0,1.0,1.0,1.0,1.0,1.0,2.0,1.0,2.0,1.0,1.0,1.0,1.0,1.0,1.0,5.0,1.0,1.0,1.0,1.0,1.0,1.0,2.0,1.0,3.0,1.0,1.0,1.0,1.0,1.0,1.0,1.0,2.0,5.0,1.0,1.0,1.0,1.0,1.0,1.0,1.0,1.0,1.0,1.0,1.0,1.0,1.0,1.0,2.0,1.0,1.0,2.0,1.0,1.0,1.0,4.0,1.0,1.0,1.0,1.0,1.0,1.0,1.0,2.0,1.0,3.0,1.0,3.0,1.0,1.0,1.0,1.0,1.0,1.0,1.0,1.0,1.0,1.0,1.0,1.0,2.0,1.0,1.0,1.0,1.0,1.0,1.0,1.0,1.0,1.0,1.0,1.0,1.0,1.0,1.0,1.0,1.0,1.0,1.0,1.0,1.0,3.0,1.0,1.0,1.0,1.0,1.0,1.0,1.0,2.0,1.0,1.0,1.0,4.0,1.0,1.0,1.0,1.0,1.0,1.0,1.0,1.0,1.0,1.0,1.0,1.0,1.0,1.0,1.0,1.0,1.0,9.0,1.0,2.0,1.0,1.0,1.0,1.0,1.0,1.0,1.0,1.0,1.0,1.0,1.0,1.0,2.0,2.0,1.0,1.0,1.0,3.0,1.0,1.0,2.0,5.0,1.0,1.0,1.0,1.0,1.0,1.0,1.0,1.0,1.0,1.0,2.0,1.0,1.0,1.0,1.0,1.0,1.0,2.0,1.0,3.0,2.0,2.0,1.0,1.0,1.0,1.0,1.0,1.0,1.0,1.0,2.0,1.0,1.0,2.0,2.0,1.0,1.0,1.0,1.0,1.0,1.0,2.0,2.0,1.0,5.0,1.0,1.0,1.0,1.0,1.0,1.0,1.0,6.0,2.0,1.0,4.0,1.0,3.0,1.0,2.0,3.0,1.0,1.0,1.0,1.0,1.0,1.0,1.0,1.0,1.0,1.0,1.0,2.0,2.0,1.0,3.0,1.0,2.0,1.0,2.0,1.0,1.0,1.0,1.0,1.0,1.0,1.0,1.0,1.0,3.0,1.0,1.0,1.0,1.0,1.0,1.0,1.0,4.0,1.0,1.0,1.0,1.0,1.0,3.0,1.0,1.0,1.0,4.0,1.0,2.0,1.0,1.0,1.0,1.0,1.0,1.0,1.0,1.0,1.0,1.0,2.0,4.0,1.0,1.0,1.0,1.0,1.0,1.0,1.0,1.0,5.0,1.0,1.0,1.0,1.0,1.0,1.0,1.0,3.0,2.0,2.0,1.0,1.0,1.0,1.0,1.0,1.0,1.0,1.0,1.0,1.0,1.0,2.0,1.0,1.0,1.0,1.0,3.0,6.0,1.0,1.0,1.0,1.0,2.0,1.0,1.0,1.0,1.0,2.0,1.0,1.0,3.0,4.0,1.0,2.0,2.0,1.0,1.0,1.0,1.0,1.0,1.0,1.0,1.0,1.0,1.0,2.0,1.0,2.0,1.0,1.0,1.0,1.0,1.0,1.0,3.0,1.0,1.0,1.0,1.0,2.0,1.0,1.0,2.0,1.0,1.0,1.0,1.0,1.0,1.0,825
Node6,99.0,1.0,1.0,1.0,1.0,1.0,1.0,1.0,1.0,1.0,1.0,1.0,1.0,1.0,1.0,1.0,1.0,1.0,1.0,1.0,1.0,1.0,1.0,1.0,1.0,1.0,1.0,1.0,1.0,1.0,1.0,1.0,1.0,1.0,2.0,1.0,3.0,7.0,1.0,1.0,1.0,1.0,1.0,2.0,2.0,6.0,1.0,1.0,1.0,1.0,1.0,1.0,2.0,2.0,1.0,1.0,1.0,1.0,1.0,4.0,1.0,3.0,1.0,1.0,1.0,1.0,1.0,1.0,1.0,1.0,1.0,1.0,1.0,1.0,1.0,6.0,1.0,2.0,1.0,1.0,1.0,1.0,2.0,3.0,1.0,1.0,1.0,1.0,1.0,1.0,1.0,1.0,1.0,1.0,1.0,1.0,4.0,1.0,1.0,1.0,1.0,2.0,1.0,2.0,1.0,1.0,1.0,1.0,5.0,1.0,1.0,1.0,1.0,1.0,1.0,1.0,1.0,1.0,4.0,1.0,1.0,1.0,1.0,1.0,1.0,1.0,2.0,1.0,2.0,1.0,1.0,1.0,1.0,1.0,1.0,1.0,5.0,1.0,1.0,1.0,1.0,1.0,1.0,1.0,2.0,2.0,9.0,1.0,1.0,1.0,1.0,1.0,1.0,1.0,2.0,1.0,2.0,1.0,1.0,1.0,1.0,1.0,2.0,1.0,2.0,1.0,1.0,1.0,1.0,1.0,1.0,1.0,1.0,1.0,1.0,5.0,1.0,2.0,2.0,1.0,1.0,1.0,1.0,3.0,1.0,1.0,1.0,1.0,1.0,2.0,2.0,1.0,1.0,4.0,1.0,1.0,1.0,3.0,1.0,1.0,1.0,1.0,1.0,1.0,1.0,1.0,1.0,1.0,1.0,2.0,1.0,1.0,1.0,1.0,1.0,3.0,1.0,1.0,3.0,1.0,2.0,1.0,1.0,1.0,1.0,4.0,1.0,1.0,2.0,1.0,1.0,1.0,1.0,1.0,1.0,1.0,1.0,2.0,2.0,1.0,1.0,1.0,1.0,1.0,1.0,2.0,1.0,2.0,3.0,1.0,1.0,2.0,1.0,1.0,1.0,1.0,1.0,1.0,1.0,1.0,2.0,1.0,1.0,1.0,1.0,1.0,4.0,1.0,1.0,5.0,1.0,1.0,1.0,1.0,1.0,1.0,1.0,1.0,1.0,1.0,1.0,1.0,1.0,3.0,1.0,1.0,1.0,1.0,2.0,1.0,1.0,1.0,1.0,1.0,1.0,3.0,1.0,1.0,1.0,1.0,1.0,1.0,1.0,1.0,1.0,1.0,1.0,7.0,1.0,1.0,2.0,2.0,1.0,4.0,1.0,1.0,2.0,1.0,1.0,1.0,3.0,1.0,1.0,1.0,6.0,1.0,1.0,3.0,1.0,1.0,1.0,2.0,1.0,1.0,1.0,1.0,1.0,1.0,1.0,1.0,1.0,1.0,2.0,4.0,1.0,1.0,1.0,3.0,2.0,1.0,2.0,1.0,1.0,1.0,1.0,1.0,1.0,1.0,1.0,1.0,2.0,4.0,1.0,2.0,1.0,4.0,1.0,1.0,1.0,6.0,1.0,1.0,1.0,1.0,1.0,1.0,1.0,1.0,1.0,2.0,1.0,1.0,1.0,1.0,1.0,1.0,1.0,3.0,1.0,1.0,1.0,2.0,1.0,1.0,1.0,1.0,1.0,1.0,1.0,2.0,1.0,1.0,1.0,1.0,4.0,1.0,2.0,1.0,1.0,1.0,2.0,1.0,1.0,1.0,1.0,2.0,2.0,1.0,1.0,2.0,2.0,1.0,1.0,1.0,1.0,1.0,452
Node7,133.0,1.0,1.0,1.0,1.0,1.0,1.0,1.0,1.0,1.0,1.0,1.0,1.0,2.0,1.0,1.0,1.0,1.0,1.0,1.0,1.0,1.0,1.0,1.0,1.0,1.0,1.0,1.0,1.0,1.0,1.0,1.0,1.0,1.0,1.0,1.0,1.0,1.0,1.0,1.0,1.0,1.0,1.0,1.0,1.0,1.0,1.0,1.0,1.0,1.0,1.0,1.0,1.0,1.0,1.0,1.0,1.0,1.0,1.0,1.0,1.0,1.0,1.0,1.0,1.0,1.0,1.0,1.0,1.0,1.0,23.0,1.0,1.0,1.0,1.0,11.0,1.0,1.0,3.0,1.0,1.0,2.0,1.0,1.0,4.0,1.0,1.0,1.0,1.0,6.0,2.0,1.0,2.0,1.0,1.0,2.0,1.0,1.0,1.0,1.0,1.0,1.0,1.0,4.0,1.0,3.0,1.0,1.0,6.0,1.0,1.0,1.0,1.0,1.0,5.0,1.0,2.0,1.0,6.0,1.0,1.0,1.0,1.0,2.0,1.0,1.0,1.0,1.0,2.0,2.0,4.0,36.0,1.0,1.0,1.0,1.0,1.0,1.0,1.0,1.0,1.0,1.0,1.0,1.0,1.0,1.0,1.0,1.0,17.0,2.0,4.0,1.0,2.0,1.0,1.0,2.0,8.0,1.0,1.0,2.0,1.0,4.0,1.0,6.0,1.0,1.0,1.0,1.0,6.0,1.0,1.0,1.0,2.0,1.0,2.0,49.0,1.0,1.0,1.0,3.0,1.0,6.0,1.0,4.0,1.0,7.0,1.0,1.0,1.0,1.0,1.0,1.0,1.0,1.0,1.0,1.0,3.0,1.0,2.0,1.0,1.0,1.0,1.0,1.0,49.0,5.0,1.0,1.0,1.0,1.0,1.0,1.0,1.0,1.0,1.0,2.0,5.0,1.0,2.0,1.0,1.0,1.0,1.0,1.0,1.0,2.0,1.0,1.0,1.0,2.0,3.0,2.0,10.0,1.0,2.0,1.0,1.0,1.0,1.0,6.0,7.0,1.0,1.0,1.0,2.0,1.0,1.0,1.0,1.0,1.0,1.0,2.0,1.0,3.0,1.0,1.0,1.0,1.0,1.0,1.0,1.0,1.0,1.0,1.0,1.0,1.0,2.0,1.0,1.0,1.0,3.0,5.0,1.0,1.0,2.0,1.0,2.0,1.0,1.0,1.0,1.0,1.0,1.0,3.0,1.0,2.0,1.0,1.0,1.0,1.0,1.0,5.0,5.0,1.0,1.0,2.0,1.0,1.0,1.0,1.0,1.0,2.0,1.0,1.0,1.0,3.0,1.0,1.0,4.0,1.0,1.0,1.0,1.0,5.0,1.0,2.0,1.0,1.0,1.0,2.0,1.0,2.0,1.0,4.0,1.0,1.0,1.0,1.0,1.0,1.0,9.0,2.0,1.0,2.0,1.0,1.0,1.0,1.0,1.0,1.0,3.0,1.0,2.0,1.0,5.0,2.0,3.0,4.0,1.0,1.0,1.0,1.0,1.0,1.0,1.0,1.0,1.0,1.0,1.0,1.0,1.0,1.0,1.0,1.0,1.0,1.0,1.0,1.0,1.0,3.0,3.0,1.0,2.0,4.0,1.0,1.0,1.0,1.0,1.0,1.0,1.0,1.0,2.0,1.0,1.0,1.0,1.0,1.0,1.0,1.0,1.0,3.0,1.0,1.0,1.0,5.0,4.0,1.0,2.0,1.0,1.0,1.0,1.0,1.0,1.0,1.0,1.0,1.0,1.0,1.0,5.0,1.0,1.0,3.0,1.0,2.0,2.0,1.0,1.0,1.0,2.0,2.0,1.0,1.0,1.0,1.0,1.0,1.0,1.0,1.0,1.0,1.0,1.0,1.0,1.0,1.0,13.0,1.0,1.0,1.0,2.0,1.0,1.0,1.0,2.0,1.0,1.0,2.0,1.0,1.0,3.0,1.0,31.0,1.0,1.0,1.0,1.0,4.0,1.0,4.0,1.0,1.0,1.0,2.0,2.0,3.0,1.0,1.0,7.0,6.0,1.0,1.0,1.0,3.0,2.0,1.0,1.0,1.0,1.0,1.0,1.0,1.0,1.0,1.0,1.0,6.0,4.0,1.0,1.0,1.0,1.0,1.0,1.0,1.0,1.0,1.0,1.0,5.0,1.0,1.0,1.0,2.0,1.0,2.0,1.0,1.0,1.0,2.0,1.0,2.0,2.0,2.0,1.0,2.0,1.0,2.0,1.0,1.0,3.0,1.0,1.0,1.0,1.0,1.0,1.0,1.0,3.0,1.0,2.0,1.0,1.0,1.0,3.0,2.0,1.0,1.0,1.0,1.0,1.0,1.0,1.0,1.0,1.0,1.0,1.0,1.0,1.0,2.0,5.0,1.0,3.0,1.0,1.0,1.0,1.0,4.0,1.0,1.0,1.0,2.0,3.0,2.0,3.0,1.0,1.0,1.0,1.0,1.0,4.0,1.0,2.0,3.0,1.0,1.0,1.0,1.0,1.0,1.0,1.0,1.0,1.0,1.0,1.0,3.0,2.0,2.0,1.0,1.0,1.0,1.0,1.0,1.0,1.0,1.0,1.0,1.0,1.0,1.0,3.0,1.0,2.0,3.0,1.0,1.0,1.0,1.0,1.0,1.0,1.0,2.0,1.0,1.0,1.0,1.0,4.0,1.0,2.0,1.0,1.0,1.0,1.0,1.0,1.0,1.0,1.0,1.0,1.0,7.0,1.0,2.0,1.0,1.0,1.0,1.0,3.0,1.0,1.0,1.0,1.0,2.0,1.0,1.0,1.0,1.0,2.0,1.0,1.0,1.0,1.0,1.0,8.0,773
Node8,48.0,1.0,1.0,1.0,2.0,1.0,1.0,3.0,1.0,1.0,2.0,1.0,1.0,1.0,1.0,1.0,1.0,1.0,1.0,1.0,1.0,6.0,1.0,1.0,1.0,1.0,1.0,1.0,1.0,1.0,7.0,1.0,1.0,1.0,1.0,1.0,1.0,1.0,1.0,1.0,1.0,1.0,1.0,1.0,1.0,1.0,1.0,1.0,1.0,1.0,2.0,1.0,1.0,1.0,1.0,1.0,1.0,1.0,1.0,1.0,1.0,1.0,1.0,1.0,3.0,1.0,1.0,1.0,1.0,1.0,1.0,1.0,2.0,1.0,1.0,1.0,1.0,1.0,1.0,1.0,1.0,1.0,1.0,1.0,1.0,1.0,1.0,1.0,1.0,1.0,1.0,1.0,1.0,1.0,1.0,1.0,1.0,1.0,1.0,1.0,1.0,1.0,3.0,1.0,1.0,1.0,1.0,1.0,1.0,1.0,1.0,1.0,1.0,1.0,1.0,1.0,1.0,1.0,1.0,1.0,1.0,1.0,1.0,1.0,1.0,1.0,1.0,1.0,1.0,1.0,1.0,1.0,1.0,1.0,1.0,1.0,1.0,1.0,1.0,1.0,1.0,1.0,1.0,1.0,1.0,1.0,1.0,1.0,1.0,1.0,1.0,1.0,1.0,1.0,1.0,1.0,1.0,1.0,1.0,1.0,1.0,1.0,1.0,1.0,1.0,1.0,1.0,1.0,1.0,1.0,1.0,1.0,2.0,1.0,1.0,1.0,1.0,1.0,1.0,1.0,1.0,1.0,1.0,1.0,1.0,1.0,1.0,1.0,1.0,2.0,1.0,1.0,2.0,1.0,1.0,1.0,1.0,7.0,1.0,1.0,1.0,1.0,3.0,1.0,2.0,1.0,1.0,1.0,1.0,3.0,1.0,1.0,1.0,7.0,1.0,1.0,2.0,1.0,1.0,1.0,2.0,1.0,1.0,1.0,1.0,1.0,1.0,1.0,1.0,3.0,1.0,1.0,1.0,3.0,1.0,1.0,1.0,6.0,1.0,1.0,1.0,1.0,1.0,1.0,1.0,1.0,8.0,2.0,4.0,3.0,1.0,3.0,1.0,1.0,1.0,2.0,1.0,1.0,1.0,1.0,1.0,14.0,1.0,1.0,15.0,7.0,1.0,1.0,1.0,1.0,1.0,1.0,1.0,1.0,1.0,1.0,1.0,1.0,1.0,1.0,1.0,3.0,1.0,1.0,2.0,1.0,1.0,2.0,1.0,1.0,1.0,3.0,1.0,3.0,1.0,1.0,7.0,6.0,2.0,4.0,2.0,1.0,3.0,1.0,2.0,1.0,1.0,1.0,1.0,1.0,1.0,1.0,1.0,1.0,2.0,2.0,1.0,1.0,5.0,1.0,1.0,3.0,1.0,2.0,1.0,1.0,1.0,1.0,7.0,1.0,1.0,1.0,1.0,1.0,1.0,1.0,4.0,2.0,1.0,1.0,1.0,1.0,1.0,1.0,5.0,1.0,2.0,2.0,1.0,1.0,1.0,1.0,2.0,1.0,1.0,5.0,1.0,1.0,1.0,1.0,1.0,2.0,1.0,1.0,1.0,1.0,1.0,1.0,1.0,1.0,1.0,1.0,1.0,1.0,1.0,1.0,1.0,1.0,1.0,1.0,1.0,1.0,1.0,1.0,1.0,1.0,1.0,1.0,2.0,2.0,6.0,2.0,2.0,2.0,1.0,1.0,1.0,1.0,1.0,1.0,1.0,1.0,1.0,1.0,2.0,4.0,1.0,1.0,1.0,2.0,1.0,1.0,1.0,1.0,2.0,1.0,1.0,1.0,1.0,2.0,1.0,1.0,2.0,1.0,1.0,1.0,1.0,1.0,2.0,2.0,1.0,5.0,1.0,1.0,2.0,1.0,1.0,1.0,1.0,1.0,1.0,1.0,3.0,2.0,2.0,1.0,1.0,2.0,1.0,1.0,1.0,1.0,1.0,1.0,1.0,1.0,1.0,1.0,2.0,1.0,1.0,6.0,1.0,1.0,1.0,1.0,1.0,1.0,1.0,1.0,2.0,1.0,1.0,1.0,1.0,1.0,1.0,7.0,1.0,1.0,1.0,1.0,1.0,1.0,1.0,1.0,2.0,1.0,1.0,1.0,1.0,1.0,2.0,1.0,1.0,1.0,1.0,1.0,4.0,4.0,2.0,3.0,1.0,1.0,1.0,1.0,1.0,1.0,1.0,1.0,1.0,1.0,2.0,1.0,1.0,1.0,1.0,1.0,5.0,1.0,1.0,1.0,1.0,1.0,2.0,1.0,1.0,1.0,1.0,9.0,1.0,1.0,3.0,6.0,3.0,1.0,1.0,1.0,1.0,1.0,1.0,1.0,1.0,2.0,1.0,1.0,1.0,1.0,1.0,4.0,1.0,1.0,2.0,3.0,1.0,1.0,1.0,1.0,1.0,1.0,1.0,1.0,1.0,1.0,2.0,1.0,1.0,1.0,1.0,1.0,2.0,1.0,1.0,1.0,1.0,1.0,2.0,8.0,52.0,1.0,1.0,3.0,2.0,1.0,2.0,1.0,1.0,1.0,1.0,4.0,1.0,2.0,1.0,1.0,1.0,2.0,1.0,1.0,1.0,1.0,1.0,1.0,1.0,1.0,3.0,2.0,1.0,1.0,1.0,1.0,1.0,3.0,4.0,1.0,1.0,1.0,3.0,2.0,2.0,1.0,1.0,3.0,1.0,1.0,1.0,1.0,1.0,1.0,2.0,1.0,1.0,1.0,1.0,2.0,1.0,1.0,2.0,2.0,1.0,2.0,2.0,2.0,1.0,1.0,1.0,2.0,1.0,2.0,1.0,2.0,1.0,1.0,1.0,1.0,1.0,1.0,4.0,1.0,1.0,1.0,1.0,1.0,1.0,1.0,1.0,3.0,1.0,1.0,1.0,1.0,1.0,1.0,1.0,1.0,1.0,1.0,1.0,1.0,1.0,1.0,1.0,1.0,1.0,1.0,1.0,1.0,1.0,2.0,1.0,1.0,1.0,3.0,1.0,1.0,3.0,3.0,1.0,2.0,1.0,1.0,1.0,1.0,2.0,1.0,1.0,1.0,1.0,2.0,1.0,1.0,1.0,3.0,1.0,1.0,2.0,1.0,1.0,1.0,3.0,1.0,2.0,1.0,1.0,1.0,1.0,1.0,1.0,2.0,1.0,1.0,1.0,1.0,1.0,1.0,1.0,1.0,1.0,4.0,1.0,1.0,1.0,1.0,7.0,3.0,1.0,1.0,1.0,1.0,1.0,1.0,1.0,4.0,1.0,1.0,1.0,1.0,1.0,1.0,1.0,2.0,1.0,1.0,1.0,1.0,1.0,1.0,1.0,1.0,1.0,1.0,1.0,1.0,1.0,1.0,1.0,1.0,1.0,1.0,1.0,1.0,1.0,1.0,1.0,2.0,1.0,1.0,1.0,1.0,1.0,2.0,2.0,1.0,1.0,1.0,1.0,1.0,1.0,1.0,2.0,1.0,1.0,12.0,1.0,1.0,1.0,2.0,1.0,2.0,1.0,1.0,4.0,1.0,1.0,1.0,1.0,1.0,3.0,1.0,1.0,1.0,2.0,1.0,1.0,1.0,1.0,1.0,1.0,1.0,1.0,1.0,1.0,2.0,1.0,1.0,1.0,1.0,1.0,1.0,1.0,1.0,1.0,1.0,2.0,1.0,1.0,1.0,1.0,1.0,2.0,1.0,1.0,1.0,1.0,1.0,1.0,1.0,3.0,1.0,1.0,1.0,1.0,1.0,3.0,1.0,1.0,3.0,1.0,1.0,2.0,1.0,1.0,1.0,1.0,1.0,1.0,1.0,4.0,4.0,1.0,1.0,1.0,1.0,1.0,1.0,1.0,3.0,1.0,1.0,1.0,1.0,1.0,1.0,1.0,1.0,1.0,1.0,1.0,3.0,1.0,1.0,2.0,3.0,1.0,1.0,1.0,1.0,1.0,1.0,2.0,2.0,1.0,1.0,1.0,2.0,1.0,1.0,1.0,3.0,1.0,1.0,1.0,1.0,1.0,1.0,6.0,1.0,1.0,1.0,1.0,1.0,1.0,1.0,1.0,1.0,1.0,2.0,2.0,2.0,1.0,1.0,1.0,1.0,1.0,1.0,1.0,2.0,1.0,1.0,1.0,1.0,1.0,1.0,1.0,1.0,3.0,1.0,1.0,1.0,1.0,1.0,1.0,1.0,1.0,1.0,1.0,1.0,2.0,1.0,1.0,1.0,1.0,1.0,1.0,2.0,5.0,1.0,1.0,2.0,1.0,1.0,1.0,1.0,1.0,2.0,1.0,1.0,1.0,6.0,1.0,1.0,3.0,1.0,1.0,1.0,2.0,1.0,1.0,1.0,1.0,1.0,2.0,2.0,3.0,1.0,1.0,1.0,2.0,1.0,1.0,1.0,1.0,1.0,1.0,2.0,1.0,1.0,1.0,1.0,1.0,4.0,1.0,1.0,1.0,1.0,1.0,1.0,1.0,10.0,1.0,1.0,1.0,1.0,1.0,2.0,1.0,2.0,1.0,1.0,1.0,2.0,1.0,1.0,1.0,7.0,1.0,1.0,1.0,1.0,1.0,1.0,1.0,2.0,1.0,1.0,1.0,1.0,2.0,1.0,1.0,1.0,1.0,1.0,1.0,3.0,1.0,1.0,1.0,1.0,1.0,1.0,1.0,1.0,2.0,1.0,1.0,1.0,2.0,1.0,1.0,3.0,1.0,1.0,1.0,1.0,1.0,1.0,1.0,1.0,1.0,1.0,1.0,1.0,1.0,1.0,1.0,1.0,1.0,1.0,1.0,1.0,3.0,2.0,1.0,1.0,1.0,1.0,1.0,1.0,1.0,1.0,1.0,2.0,1.0,1.0,1.0,1.0,1.0,1.0,1.0,3.0,1.0,1.0,2.0,1.0,1.0,1.0,1.0,1.0,1.0,1.0,1.0,1.0,2.0,1.0,1.0,1.0,1.0,2.0,1.0,1.0,1.0,1.0,2.0,1.0,1.0,1.0,1.0,1.0,2.0,3.0,1.0,1.0,1.0,1.0,1.0,1.0,1.0,1.0,1.0,1.0,1.0,1.0,1.0,1.0,1.0,1.0,3.0,1.0,1.0,1.0,1.0,1.0,1.0,1.0,1.0,1.0,1.0,1.0,1.0,1.0,1.0,1.0,2.0,1.0,1.0,2.0,1.0,1.0,1.0,2.0,1.0,1.0,1.0,3.0,1.0,1.0,1.0,1.0,2.0,2.0,1.0,1.0,4.0,1.0,1.0,1.0,18.0,1.0,1.0,1.0,1.0,1.0,1.0,1.0,1.0,1.0,1.0,1.0,1.0,1.0,1.0,1.0,2.0,1.0,3.0,1.0,1.0,1.0,1.0,1.0,1.0,1.0,1.0,1.0,1.0,1.0,1.0,1.0,1.0,2.0,1.0,1.0,1.0,2.0,1.0,1.0,1.0,1.0,1.0,1.0,1.0,1.0,1.0,3.0,1.0,2.0,3.0,1.0,1.0,1.0,1.0,1.0,1.0,1.0,3.0,1.0,1.0,1.0,1.0,2.0,1.0,1.0,2.0,1.0,1.0,1.0,2.0,1.0,1.0,1.0,2.0,1.0,5.0,1.0,1.0,1.0,1.0,1.0,2.0,1.0,2.0,1.0,4.0,1.0,1.0,1.0,1.0,1.0,1.0,1.0,1.0,3.0,1.0,1.0,2.0,1.0,1.0,1.0,1.0,1.0,2.0,1.0,1.0,1.0,2.0,1.0,1.0,1.0,1.0,1.0,1.0,1.0,1.0,1.0,1.0,1.0,1.0,1.0,1.0,1.0,1.0,1.0,1.0,1.0,1.0,1.0,1.0,1.0,1.0,1.0,1.0,1.0,1.0,1.0,1.0,1.0,1.0,1.0,1.0,1.0,2.0,1.0,3.0,1.0,1.0,1.0,3.0,1.0,1.0,1.0,1.0,3.0,1.0,1.0,1.0,1.0,1.0,1.0,1.0,1.0,1.0,1.0,1.0,1.0,1.0,1.0,1.0,1.0,1.0,1.0,1.0,1.0,1.0,6.0,5.0,1.0,1.0,1.0,1.0,1.0,1.0,1.0,2.0,1.0,1.0,1.0,1.0,1.0,1.0,1.0,1.0,1.0,1.0,1.0,3.0,1.0,1.0,1.0,1.0,1.0,1.0,4.0,1.0,1.0,1.0,1.0,1.0,1.0,1.0,1.0,1.0,1.0,1.0,1.0,1.0,1.0,1.0,1.0,1.0,1.0,1.0,1.0,1.0,1.0,1.0,1.0,1.0,2.0,1.0,1.0,1.0,2.0,1.0,1.0,2.0,1.0,1.0,1.0,1.0,2.0,1.0,2.0,1.0,1.0,1.0,1.0,2.0,1.0,2.0,1.0,1.0,2.0,1.0,1.0,1.0,1.0,1.0,1.0,2.0,1.0,1.0,1.0,1.0,2.0,1.0,2.0,1.0,1.0,1.0,1.0,1.0,1.0,1.0,1.0,1.0,1.0,1.0,1.0,1.0,1.0,1.0,1.0,1.0,1.0,1.0,1.0,1.0,1.0,1.0,1.0,1.0,2.0,1.0,1.0,2.0,2.0,1.0,1.0,2.0,1.0,1.0,1.0,1.0,1.0,1.0,1.0,1.0,1.0,1.0,1.0,1.0,1.0,1.0,2.0,1.0,1.0,1.0,2.0,1.0,1.0,1.0,1.0,3.0,3.0,1.0,1.0,2.0,1.0,1.0,1.0,1.0,1.0,1.0,1.0,1.0,1.0,3.0,1.0,2.0,1.0,1.0,1.0,1.0,1.0,1.0,1.0,1.0,3.0,1.0,1.0,2.0,1.0,3.0,2.0,1.0,1.0,1.0,1.0,1.0,1.0,1.0,2.0,1.0,1.0,1.0,1.0,1.0,3.0,1.0,1.0,1.0,1.0,1.0,1.0,1.0,1.0,1.0,1.0,2.0,1.0,1.0,1.0,1.0,1.0,1.0,1.0,1.0,2.0,1.0,1.0,1.0,1.0,1.0,1.0,2.0,2.0,1.0,3.0,1.0,1.0,1.0,1.0,2.0,1.0,1.0,1.0,2.0,1.0,1.0,2.0,2.0,1.0,3.0,1.0,1.0,1.0,5.0,1.0,1.0,1.0,1.0,1.0,1.0,1.0,1.0,1.0,1.0,1.0,1.0,1.0,1.0,2.0,1.0,1.0,1.0,1.0,2.0,1.0,1.0,1.0,1.0,1.0,2.0,2.0,1.0,1.0,1.0,1.0,1.0,1.0,2.0,1.0,2.0,2.0,1.0,1.0,1.0,1.0,1.0,1.0,1.0,1.0,1.0,1.0,6.0,1.0,1.0,1.0,1.0,1.0,1.0,1.0,1.0,1.0,1.0,1.0,1.0,1.0,4.0,1.0,1.0,2.0,1.0,4.0,1.0,1.0,1.0,1.0,1.0,1.0,1.0,1.0,1.0,1.0,1.0,1.0,1.0,1.0,1.0,2.0,1.0,3.0,1.0,1.0,1.0,1.0,1.0,1.0,1.0,1.0,1.0,1.0,1.0,1.0,1.0,1.0,1.0,1.0,2.0,1.0,1.0,2.0,1.0,1.0,1.0,1.0,1.0,2.0,1.0,1.0,4.0,1.0,1.0,1.0,1.0,1.0,1.0,1.0,2.0,1.0,1.0,1.0,1.0,1.0,1.0,1.0,1.0,1.0,1.0,1.0,1.0,1.0,1.0,1.0,1.0,1.0,1.0,1.0,1.0,1.0,1.0,1.0,1.0,1.0,2.0,1.0,1.0,2.0,1.0,1.0,1.0,3.0,1.0,1.0,1.0,1.0,1.0,1.0,1.0,1.0,1.0,1.0,3.0,1.0,1.0,1.0,1.0,1.0,1.0,1.0,1.0,1.0,1.0,1.0,1.0,1.0,1.0,1.0,1.0,1.0,1.0,1.0,1.0,1.0,1.0,1.0,1.0,1.0,1.0,1.0,1.0,1.0,1.0,1.0,1.0,1.0,1.0,1.0,1.0,2.0,1.0,1.0,1.0,1.0,2.0,1.0,1.0,1.0,1.0,1.0,1.0,1.0,1.0,1.0,1.0,1.0,1.0,1.0,1.0,1.0,1.0,1.0,1.0,1.0,2.0,1.0,1.0,3.0,2.0,1.0,1.0,1.0,1.0,1.0,1.0,1.0,1.0,1.0,1.0,1.0,1.0,3.0,1.0,2.0,1.0,1.0,1.0,1.0,1.0,1.0,1.0,6.0,1.0,1.0,1.0,1.0,1.0,1.0,1.0,1.0,1.0,1.0,1.0,2.0,1.0,1.0,1.0,1.0,1.0,1.0,1.0,1.0,2.0,1.0,1.0,1.0,3.0,1.0,1.0,1.0,1.0,1.0,1.0,1.0,1.0,1.0,1.0,1.0,1.0,1.0,1.0,1.0,1.0,2.0,1.0,1.0,2.0,1.0,2.0,1.0,1.0,1.0,1.0,1.0,2.0,1.0,1.0,1.0,1.0,1.0,1.0,1.0,1.0,1.0,2.0,1.0,1.0,1.0,1.0,1.0,1.0,1.0,1.0,1.0,1.0,1.0,2.0,1.0,1.0,3.0,1.0,3.0,1.0,1.0,1.0,4.0,1.0,1.0,1.0,1.0,1.0,1.0,1.0,2.0,1.0,1.0,1.0,2.0,1.0,1.0,4.0,1.0,1.0,1.0,1.0,1.0,1.0,1.0,1.0,1.0,3.0,1.0,1.0,1.0,2.0,1.0,1.0,1.0,1.0,1.0,1.0,1.0,1.0,1.0,1.0,1.0,1.0,1.0,1.0,1.0,1.0,1.0,2.0,1.0,1.0,1.0,1.0,1.0,1.0,1.0,3.0,1.0,1.0,1.0,1.0,1.0,1.0,1.0,1.0,2.0,1.0,1.0,2.0,1.0,1.0,1.0,1.0,1.0,1.0,1.0,2.0,1.0,1.0,1.0,1.0,1.0,1.0,1.0,1.0,2.0,1.0,1.0,1.0,1.0,1.0,1.0,3.0,1.0,3.0,1.0,1.0,1.0,1.0,1.0,1.0,1.0,1.0,1.0,1.0,1.0,2.0,1.0,1.0,1.0,1.0,1.0,1.0,1.0,1.0,1.0,1.0,1.0,2.0,1.0,1.0,1.0,1.0,1.0,2.0,1.0,1.0,1.0,1.0,2.0,1.0,1.0,1.0,1.0,1.0,1.0,1.0,1.0,1.0,1.0,1.0,1.0,1.0,2.0,1.0,1.0,1.0,1.0,1.0,1.0,1.0,1.0,1.0,1.0,3.0,1.0,1.0,2.0,1.0,1.0,1.0,1.0,1.0,1.0,1.0,1.0,1.0,1.0,1.0,3.0,1.0,1.0,1.0,1.0,1.0,1.0,1.0,1.0,3.0,2.0,1.0,1.0,2.0,1.0,1.0,2.0,1.0,1.0,1.0,1.0,1.0,1.0,2.0,1.0,1.0,1.0,2.0,1.0,1.0,1.0,1.0,1.0,1.0,1.0,1.0,1.0,1.0,1.0,1.0,1.0,1.0,2.0,1.0,2.0,1.0,1.0,3.0,1.0,1.0,1.0,1.0,1.0,1.0,1.0,1.0,1.0,1.0,1.0,2.0,2.0,1.0,1.0,1.0,2.0,1.0,1.0,1.0,1.0,1.0,1.0,1.0,1.0,1.0,1.0,1.0,1.0,1.0,1.0,1.0,1.0,1.0,1.0,1.0,1.0,2.0,1.0,1.0,1.0,1.0,1.0,1.0,1.0,1.0,2.0,1.0,1.0,1.0,3.0,1.0,1.0,2.0,1.0,1.0,1.0,1.0,1.0,1.0,1.0,1.0,1.0,1.0,2.0,2.0,1.0,1.0,1.0,1.0,1.0,2.0,1.0,1.0,1.0,1.0,1.0,1.0,3.0,2.0,1.0,1.0,6.0,1.0,1.0,3.0,1.0,1.0,1.0,1.0,1.0,1.0,1.0,1.0,1.0,1.0,1.0,1.0,1.0,1.0,1.0,1.0,1.0,1.0,1.0,1.0,1.0,1.0,1.0,1.0,1.0,1.0,1.0,1.0,1.0,2.0,1.0,1.0,1.0,1.0,1.0,2.0,2.0,1.0,1.0,1.0,1.0,1.0,3.0,1.0,1.0,1.0,1.0,1.0,1.0,3.0,1.0,1.0,1.0,1.0,1.0,1.0,2.0,1.0,2.0,1.0,1.0,1.0,1.0,1.0,2.0,1.0,1.0,1.0,1.0,1.0,1.0,2.0,5.0,1.0,1.0,1.0,1.0,1.0,1.0,1.0,1.0,1.0,1.0,1.0,1.0,1.0,1.0,1.0,1.0,1.0,1.0,1.0,2.0,1.0,3.0,1.0,1.0,1.0,1.0,1.0,1.0,1.0,2.0,1.0,1.0,1.0,1.0,1.0,1.0,1.0,1.0,1.0,1.0,1.0,1.0,1.0,1.0,1.0,1.0,1.0,1.0,1.0,1.0,1.0,1.0,1.0,4.0,1.0,1.0,1.0,3.0,3.0,1.0,1.0,1.0,1.0,1.0,3.0,1.0,1.0,1.0,1.0,1.0,1.0,1.0,1.0,1.0,4.0,1.0,1.0,1.0,1.0,1.0,1.0,1.0,1.0,1.0,1.0,1.0,1.0,1.0,1.0,1.0,1.0,2.0,1.0,1.0,1.0,1.0,1.0,1.0,2.0,1.0,1.0,2.0,2.0,1.0,1.0,1.0,1.0,1.0,1.0,1.0,1.0,1.0,1.0,2.0,2.0,1.0,1.0,1.0,3.0,1.0,1.0,1.0,1.0,1.0,1.0,1.0,1.0,1.0,1.0,1.0,1.0,1.0,1.0,6.0,3.0,1.0,1.0,1.0,1.0,1.0,1.0,1.0,2.0,1.0,1.0,1.0,1.0,2.0,1.0,1.0,1.0,1.0,1.0,1.0,1.0,1.0,1.0,1.0,1.0,1.0,1.0,1.0,1.0,1.0,1.0,1.0,1.0,1.0,1.0,2.0,1.0,2.0,2.0,1.0,1.0,1.0,1.0,1.0,1.0,1.0,1.0,1.0,2.0,5.0,2.0,1.0,1.0,4.0,1.0,1.0,3.0,1.0,1.0,1.0,1.0,1.0,1.0,1.0,1.0,1.0,1.0,2.0,1.0,1.0,1.0,1.0,1.0,2.0,1.0,1.0,1.0,2.0,1.0,1.0,1.0,1.0,1.0,1.0,1.0,1.0,1.0,1.0,1.0,1.0,1.0,1.0,1.0,1.0,1.0,1.0,1.0,4.0,1.0,1.0,1.0,2.0,1.0,4.0,1.0,1.0,1.0,1.0,1.0,1.0,4.0,1.0,1.0,1.0,1.0,2.0,1.0,1.0,1.0,1.0,2.0,1.0,1.0,2.0,1.0,1.0,1.0,1.0,1.0,1.0,1.0,1.0,2.0,1.0,1.0,2.0,1.0,1.0,1.0,1.0,1.0,13.0,1.0,1.0,1.0,1.0,1.0,1.0,2.0,1.0,1.0,1.0,3.0,1.0,1.0,1.0,1.0,1.0,1.0,1.0,1.0,1.0,1.0,1.0,1.0,1.0,1.0,1.0,1.0,1.0,1.0,2.0,1.0,1.0,1.0,1.0,1.0,1.0,1.0,1.0,1.0,3.0,1.0,1.0,1.0,1.0,1.0,1.0,1.0,1.0,1.0,1.0,1.0,1.0,1.0,1.0,1.0,1.0,1.0,1.0,1.0,1.0,1.0,2.0,1.0,1.0,1.0,828
Node9,24.0,1.0,1.0,1.0,1.0,1.0,1.0,1.0,1.0,1.0,1.0,1.0,1.0,1.0,2.0,1.0,1.0,1.0,1.0,4.0,1.0,1.0,1.0,1.0,1.0,1.0,1.0,1.0,2.0,1.0,1.0,1.0,1.0,1.0,1.0,1.0,1.0,1.0,1.0,1.0,1.0,1.0,2.0,1.0,1.0,1.0,1.0,1.0,1.0,1.0,1.0,1.0,2.0,1.0,1.0,1.0,1.0,1.0,1.0,2.0,1.0,1.0,1.0,1.0,1.0,1.0,1.0,1.0,1.0,1.0,1.0,1.0,1.0,1.0,1.0,1.0,1.0,1.0,2.0,1.0,1.0,4.0,1.0,1.0,1.0,1.0,1.0,1.0,1.0,1.0,1.0,1.0,1.0,1.0,1.0,1.0,1.0,1.0,1.0,1.0,1.0,1.0,2.0,1.0,1.0,1.0,3.0,1.0,1.0,1.0,2.0,2.0,1.0,1.0,1.0,1.0,1.0,1.0,1.0,1.0,1.0,1.0,1.0,1.0,2.0,1.0,1.0,1.0,1.0,1.0,1.0,1.0,1.0,1.0,1.0,1.0,1.0,1.0,1.0,2.0,1.0,1.0,1.0,1.0,1.0,1.0,1.0,1.0,1.0,1.0,1.0,1.0,1.0,1.0,1.0,1.0,1.0,1.0,1.0,1.0,1.0,1.0,1.0,1.0,1.0,2.0,1.0,1.0,1.0,1.0,1.0,1.0,1.0,1.0,1.0,1.0,1.0,1.0,1.0,1.0,1.0,1.0,1.0,1.0,1.0,1.0,1.0,1.0,1.0,1.0,1.0,1.0,1.0,1.0,1.0,1.0,1.0,1.0,1.0,1.0,1.0,1.0,1.0,1.0,1.0,1.0,1.0,1.0,1.0,1.0,1.0,1.0,1.0,1.0,1.0,1.0,1.0,1.0,1.0,1.0,1.0,1.0,1.0,1.0,1.0,1.0,1.0,1.0,1.0,1.0,1.0,2.0,1.0,1.0,1.0,1.0,2.0,1.0,1.0,1.0,1.0,1.0,1.0,4.0,1.0,1.0,1.0,1.0,1.0,2.0,1.0,1.0,1.0,2.0,1.0,2.0,1.0,1.0,3.0,2.0,1.0,1.0,1.0,1.0,1.0,1.0,1.0,1.0,7.0,1.0,1.0,1.0,3.0,2.0,1.0,1.0,1.0,1.0,1.0,1.0,3.0,1.0,1.0,1.0,1.0,2.0,1.0,1.0,1.0,1.0,1.0,2.0,1.0,1.0,1.0,1.0,1.0,1.0,2.0,1.0,1.0,1.0,1.0,1.0,3.0,1.0,1.0,1.0,4.0,1.0,1.0,1.0,3.0,1.0,1.0,1.0,1.0,6.0,1.0,1.0,1.0,1.0,1.0,1.0,2.0,1.0,3.0,1.0,1.0,2.0,1.0,1.0,8.0,2.0,4.0,3.0,1.0,1.0,1.0,1.0,2.0,1.0,1.0,1.0,1.0,1.0,2.0,1.0,1.0,1.0,1.0,1.0,1.0,1.0,1.0,1.0,1.0,1.0,16.0,1.0,1.0,2.0,1.0,1.0,1.0,17.0,7.0,1.0,1.0,2.0,1.0,1.0,1.0,1.0,1.0,1.0,1.0,2.0,1.0,1.0,1.0,1.0,1.0,1.0,4.0,1.0,1.0,1.0,1.0,1.0,1.0,2.0,2.0,1.0,1.0,1.0,2.0,1.0,1.0,1.0,3.0,1.0,3.0,1.0,1.0,7.0,6.0,2.0,4.0,1.0,1.0,2.0,1.0,3.0,1.0,1.0,2.0,2.0,1.0,1.0,1.0,1.0,1.0,1.0,1.0,2.0,1.0,1.0,1.0,1.0,2.0,1.0,2.0,1.0,1.0,1.0,5.0,1.0,1.0,1.0,1.0,1.0,2.0,1.0,1.0,1.0,1.0,2.0,2.0,3.0,1.0,1.0,1.0,7.0,1.0,1.0,2.0,1.0,1.0,4.0,3.0,1.0,1.0,1.0,1.0,1.0,1.0,4.0,1.0,1.0,1.0,4.0,1.0,1.0,1.0,1.0,2.0,1.0,1.0,5.0,1.0,1.0,2.0,6.0,1.0,1.0,1.0,6.0,1.0,1.0,1.0,11.0,1.0,1.0,2.0,1.0,1.0,1.0,1.0,1.0,2.0,1.0,1.0,1.0,1.0,5.0,1.0,1.0,1.0,1.0,1.0,1.0,1.0,1.0,1.0,1.0,1.0,1.0,1.0,2.0,1.0,1.0,1.0,1.0,1.0,1.0,1.0,1.0,1.0,2.0,2.0,6.0,1.0,1.0,2.0,1.0,1.0,1.0,1.0,1.0,1.0,1.0,1.0,1.0,1.0,1.0,1.0,4.0,1.0,2.0,1.0,2.0,1.0,1.0,1.0,2.0,2.0,1.0,1.0,1.0,1.0,2.0,1.0,1.0,2.0,1.0,1.0,1.0,1.0,1.0,1.0,2.0,1.0,2.0,1.0,5.0,1.0,1.0,1.0,1.0,1.0,1.0,1.0,1.0,1.0,1.0,1.0,1.0,1.0,4.0,1.0,1.0,5.0,1.0,1.0,3.0,2.0,2.0,1.0,1.0,1.0,1.0,1.0,2.0,1.0,1.0,1.0,1.0,1.0,1.0,1.0,1.0,1.0,1.0,1.0,1.0,1.0,2.0,1.0,1.0,1.0,1.0,1.0,3.0,1.0,1.0,1.0,1.0,1.0,1.0,1.0,1.0,2.0,2.0,1.0,2.0,1.0,1.0,1.0,1.0,6.0,1.0,1.0,1.0,1.0,1.0,1.0,1.0,2.0,1.0,1.0,1.0,1.0,1.0,1.0,1.0,1.0,2.0,1.0,1.0,1.0,1.0,1.0,1.0,1.0,1.0,2.0,1.0,1.0,1.0,1.0,1.0,4.0,2.0,3.0,2.0,2.0,1.0,2.0,1.0,1.0,1.0,1.0,1.0,1.0,1.0,1.0,1.0,1.0,1.0,2.0,3.0,1.0,1.0,1.0,1.0,1.0,1.0,1.0,2.0,1.0,1.0,1.0,1.0,1.0,1.0,1.0,1.0,1.0,1.0,1.0,1.0,2.0,1.0,1.0,1.0,9.0,1.0,1.0,9.0,3.0,1.0,1.0,2.0,1.0,1.0,1.0,1.0,1.0,1.0,1.0,1.0,2.0,1.0,1.0,1.0,3.0,1.0,10.0,1.0,4.0,4.0,1.0,1.0,2.0,1.0,1.0,1.0,1.0,1.0,1.0,1.0,1.0,1.0,1.0,1.0,1.0,8.0,1.0,1.0,1.0,1.0,1.0,2.0,1.0,1.0,1.0,1.0,1.0,1.0,1.0,1.0,1.0,1.0,1.0,2.0,8.0,1.0,1.0,1.0,1.0,55.0,1.0,1.0,1.0,3.0,1.0,1.0,1.0,2.0,1.0,1.0,1.0,1.0,1.0,4.0,1.0,1.0,1.0,2.0,1.0,1.0,1.0,1.0,1.0,1.0,1.0,1.0,1.0,1.0,1.0,1.0,3.0,2.0,1.0,1.0,1.0,1.0,14.0,1.0,1.0,1.0,1.0,1.0,2.0,4.0,1.0,4.0,1.0,1.0,1.0,1.0,1.0,1.0,1.0,1.0,1.0,2.0,2.0,1.0,1.0,1.0,1.0,1.0,1.0,1.0,1.0,1.0,1.0,1.0,1.0,1.0,1.0,1.0,2.0,1.0,1.0,3.0,1.0,2.0,1.0,1.0,1.0,2.0,1.0,1.0,1.0,1.0,2.0,1.0,2.0,1.0,1.0,1.0,1.0,1.0,1.0,1.0,1.0,4.0,1.0,1.0,1.0,1.0,1.0,1.0,1.0,1.0,1.0,1.0,3.0,1.0,1.0,1.0,1.0,1.0,1.0,2.0,1.0,1.0,1.0,1.0,1.0,1.0,1.0,3.0,1.0,1.0,1.0,1.0,1.0,1.0,1.0,2.0,1.0,1.0,1.0,1.0,1.0,1.0,1.0,1.0,1.0,1.0,1.0,2.0,1.0,1.0,1.0,1.0,3.0,1.0,1.0,1.0,2.0,1.0,1.0,3.0,1.0,1.0,1.0,1.0,2.0,1.0,1.0,2.0,1.0,1.0,1.0,1.0,1.0,1.0,2.0,1.0,1.0,1.0,1.0,1.0,2.0,3.0,1.0,1.0,1.0,2.0,1.0,1.0,1.0,2.0,1.0,1.0,1.0,2.0,1.0,1.0,2.0,1.0,1.0,1.0,1.0,1.0,2.0,1.0,1.0,1.0,1.0,1.0,1.0,2.0,1.0,1.0,1.0,1.0,1.0,2.0,1.0,1.0,1.0,1.0,1.0,3.0,4.0,1.0,1.0,1.0,1.0,1.0,1.0,1.0,1.0,7.0,1.0,1.0,1.0,1.0,2.0,1.0,2.0,1.0,1.0,1.0,1.0,1.0,2.0,1.0,1.0,1.0,1.0,1.0,1.0,1.0,1.0,1.0,1.0,2.0,1.0,1.0,1.0,1.0,1.0,1.0,1.0,1.0,1.0,1.0,1.0,1.0,1.0,1.0,1.0,1.0,1.0,1.0,1.0,1.0,1.0,1.0,1.0,1.0,1.0,2.0,1.0,1.0,2.0,1.0,1.0,1.0,1.0,2.0,1.0,1.0,1.0,1.0,1.0,1.0,1.0,1.0,1.0,1.0,2.0,1.0,2.0,1.0,12.0,1.0,1.0,1.0,2.0,4.0,1.0,1.0,2.0,2.0,1.0,1.0,1.0,1.0,1.0,1.0,1.0,4.0,1.0,1.0,1.0,1.0,1.0,1.0,3.0,1.0,1.0,2.0,1.0,1.0,1.0,1.0,2.0,1.0,1.0,1.0,1.0,1.0,1.0,2.0,1.0,1.0,1.0,9.0,1.0,1.0,1.0,1.0,1.0,1.0,1.0,1.0,1.0,1.0,1.0,1.0,1.0,1.0,1.0,1.0,2.0,1.0,1.0,1.0,1.0,1.0,1.0,1.0,4.0,3.0,1.0,2.0,1.0,1.0,1.0,1.0,1.0,1.0,1.0,1.0,1.0,2.0,3.0,1.0,1.0,1.0,1.0,1.0,1.0,1.0,3.0,1.0,1.0,3.0,1.0,1.0,1.0,2.0,1.0,1.0,1.0,1.0,1.0,1.0,2.0,1.0,1.0,1.0,4.0,5.0,3.0,1.0,1.0,1.0,1.0,1.0,1.0,1.0,1.0,1.0,3.0,1.0,1.0,1.0,1.0,1.0,1.0,1.0,1.0,1.0,2.0,1.0,1.0,6.0,1.0,1.0,1.0,1.0,1.0,3.0,1.0,1.0,1.0,1.0,1.0,2.0,8.0,1.0,1.0,1.0,1.0,1.0,1.0,1.0,1.0,2.0,2.0,2.0,1.0,1.0,1.0,2.0,1.0,1.0,1.0,3.0,3.0,1.0,1.0,1.0,1.0,2.0,1.0,1.0,1.0,1.0,1.0,2.0,1.0,1.0,1.0,1.0,3.0,10.0,1.0,1.0,1.0,1.0,1.0,1.0,1.0,1.0,1.0,2.0,2.0,3.0,1.0,1.0,1.0,1.0,1.0,1.0,1.0,2.0,1.0,1.0,1.0,1.0,1.0,1.0,1.0,1.0,1.0,1.0,2.0,1.0,1.0,1.0,2.0,3.0,1.0,2.0,1.0,1.0,1.0,1.0,1.0,1.0,1.0,1.0,1.0,1.0,1.0,1.0,1.0,1.0,1.0,1.0,1.0,1.0,1.0,1.0,1.0,1.0,1.0,1.0,1.0,1.0,4.0,5.0,1.0,1.0,1.0,1.0,1.0,1.0,1.0,2.0,1.0,1.0,1.0,1.0,1.0,1.0,6.0,1.0,1.0,3.0,1.0,1.0,1.0,1.0,1.0,1.0,1.0,1.0,2.0,1.0,1.0,1.0,1.0,2.0,4.0,1.0,1.0,1.0,1.0,1.0,1.0,1.0,1.0,4.0,1.0,1.0,1.0,1.0,1.0,1.0,1.0,1.0,1.0,1.0,1.0,4.0,1.0,1.0,1.0,1.0,1.0,1.0,1.0,1.0,2.0,1.0,9.0,2.0,2.0,1.0,1.0,1.0,1.0,1.0,2.0,1.0,3.0,1.0,2.0,1.0,1.0,1.0,7.0,1.0,1.0,1.0,1.0,1.0,1.0,1.0,2.0,1.0,1.0,1.0,1.0,1.0,2.0,1.0,4.0,3.0,1.0,1.0,1.0,1.0,1.0,4.0,2.0,1.0,1.0,1.0,1.0,1.0,1.0,1.0,1.0,1.0,1.0,1.0,1.0,1.0,2.0,1.0,1.0,1.0,2.0,1.0,1.0,1.0,2.0,1.0,1.0,1.0,1.0,1.0,3.0,1.0,9.0,1.0,1.0,1.0,1.0,1.0,1.0,1.0,1.0,1.0,1.0,1.0,1.0,2.0,1.0,1.0,1.0,1.0,1.0,1.0,1.0,1.0,1.0,1.0,1.0,1.0,1.0,1.0,1.0,1.0,1.0,1.0,1.0,1.0,2.0,1.0,1.0,1.0,1.0,3.0,1.0,1.0,1.0,1.0,1.0,1.0,1.0,2.0,1.0,1.0,1.0,1.0,1.0,1.0,1.0,1.0,1.0,1.0,2.0,1.0,1.0,1.0,1.0,1.0,2.0,1.0,1.0,1.0,2.0,2.0,1.0,1.0,1.0,1.0,1.0,1.0,1.0,1.0,4.0,2.0,1.0,1.0,1.0,1.0,1.0,2.0,1.0,3.0,1.0,2.0,1.0,1.0,1.0,1.0,1.0,1.0,2.0,1.0,1.0,1.0,1.0,1.0,1.0,3.0,1.0,1.0,3.0,1.0,1.0,1.0,1.0,1.0,1.0,1.0,1.0,1.0,1.0,1.0,1.0,1.0,1.0,1.0,1.0,1.0,3.0,1.0,2.0,1.0,3.0,1.0,1.0,1.0,3.0,1.0,1.0,1.0,3.0,1.0,2.0,2.0,1.0,1.0,1.0,1.0,3.0,1.0,1.0,1.0,3.0,1.0,1.0,1.0,1.0,1.0,1.0,2.0,3.0,1.0,1.0,1.0,2.0,1.0,1.0,1.0,1.0,1.0,1.0,1.0,1.0,2.0,3.0,1.0,1.0,1.0,1.0,1.0,1.0,1.0,2.0,1.0,2.0,1.0,4.0,1.0,1.0,1.0,1.0,1.0,15.0,1.0,1.0,1.0,1.0,2.0,1.0,1.0,1.0,1.0,1.0,1.0,1.0,1.0,1.0,1.0,1.0,1.0,1.0,1.0,1.0,4.0,2.0,2.0,1.0,1.0,2.0,1.0,1.0,1.0,1.0,1.0,1.0,1.0,2.0,1.0,1.0,2.0,1.0,1.0,1.0,1.0,1.0,1.0,1.0,1.0,2.0,3.0,2.0,1.0,1.0,1.0,1.0,1.0,1.0,2.0,1.0,1.0,1.0,2.0,1.0,1.0,1.0,1.0,5.0,1.0,1.0,2.0,1.0,1.0,1.0,1.0,1.0,1.0,1.0,1.0,1.0,1.0,1.0,1.0,2.0,2.0,1.0,1.0,1.0,1.0,1.0,1.0,1.0,2.0,2.0,1.0,1.0,1.0,1.0,1.0,6.0,1.0,1.0,1.0,2.0,1.0,1.0,1.0,5.0,1.0,1.0,1.0,1.0,1.0,1.0,1.0,1.0,1.0,1.0,1.0,1.0,2.0,1.0,4.0,1.0,1.0,1.0,1.0,1.0,1.0,1.0,1.0,3.0,1.0,1.0,2.0,1.0,1.0,1.0,1.0,1.0,1.0,1.0,1.0,1.0,1.0,1.0,1.0,1.0,1.0,1.0,1.0,2.0,1.0,1.0,1.0,1.0,1.0,1.0,1.0,1.0,2.0,1.0,2.0,1.0,1.0,1.0,1.0,1.0,1.0,1.0,1.0,1.0,1.0,1.0,1.0,1.0,1.0,1.0,1.0,1.0,1.0,2.0,1.0,1.0,1.0,1.0,1.0,1.0,1.0,2.0,1.0,1.0,3.0,1.0,1.0,1.0,1.0,1.0,1.0,1.0,1.0,2.0,1.0,1.0,1.0,1.0,1.0,1.0,1.0,1.0,1.0,1.0,1.0,1.0,1.0,1.0,1.0,1.0,1.0,1.0,1.0,1.0,1.0,1.0,1.0,1.0,1.0,1.0,1.0,2.0,1.0,1.0,1.0,6.0,1.0,1.0,1.0,1.0,1.0,1.0,1.0,1.0,1.0,1.0,1.0,1.0,2.0,2.0,1.0,1.0,1.0,1.0,1.0,1.0,1.0,1.0,1.0,1.0,1.0,1.0,1.0,1.0,1.0,1.0,3.0,1.0,1.0,1.0,1.0,1.0,1.0,1.0,1.0,1.0,1.0,1.0,1.0,1.0,1.0,1.0,1.0,1.0,2.0,1.0,1.0,1.0,1.0,1.0,1.0,1.0,1.0,1.0,1.0,1.0,1.0,1.0,1.0,1.0,1.0,1.0,1.0,1.0,1.0,1.0,3.0,1.0,1.0,1.0,1.0,1.0,1.0,1.0,1.0,1.0,1.0,1.0,4.0,1.0,3.0,1.0,1.0,1.0,1.0,2.0,1.0,1.0,1.0,1.0,1.0,2.0,1.0,1.0,1.0,1.0,1.0,1.0,1.0,1.0,1.0,1.0,1.0,1.0,1.0,1.0,1.0,1.0,2.0,1.0,2.0,4.0,1.0,1.0,1.0,1.0,2.0,1.0,1.0,1.0,1.0,1.0,1.0,1.0,1.0,1.0,1.0,1.0,1.0,2.0,2.0,1.0,1.0,1.0,1.0,1.0,1.0,1.0,1.0,1.0,1.0,1.0,1.0,1.0,1.0,1.0,1.0,1.0,1.0,1.0,1.0,1.0,1.0,1.0,1.0,1.0,1.0,1.0,1.0,1.0,1.0,1.0,2.0,1.0,1.0,1.0,2.0,1.0,1.0,1.0,1.0,2.0,1.0,1.0,1.0,1.0,1.0,1.0,3.0,1.0,1.0,1.0,1.0,1.0,1.0,1.0,1.0,3.0,1.0,1.0,1.0,1.0,1.0,1.0,2.0,1.0,1.0,1.0,1.0,1.0,1.0,3.0,1.0,3.0,1.0,1.0,1.0,1.0,1.0,1.0,1.0,1.0,1.0,1.0,1.0,1.0,1.0,1.0,3.0,1.0,1.0,1.0,1.0,1.0,2.0,1.0,2.0,1.0,1.0,1.0,1.0,1.0,1.0,2.0,1.0,1.0,1.0,1.0,1.0,3.0,1.0,1.0,1.0,1.0,1.0,1.0,2.0,1.0,1.0,1.0,1.0,2.0,5.0,2.0,1.0,1.0,1.0,1.0,1.0,1.0,1.0,1.0,1.0,1.0,1.0,1.0,2.0,1.0,1.0,1.0,2.0,2.0,1.0,1.0,1.0,1.0,3.0,1.0,1.0,1.0,1.0,1.0,1.0,1.0,1.0,1.0,2.0,1.0,1.0,1.0,1.0,1.0,1.0,1.0,1.0,1.0,1.0,1.0,1.0,2.0,1.0,1.0,1.0,1.0,1.0,1.0,1.0,1.0,2.0,1.0,3.0,1.0,1.0,1.0,1.0,2.0,1.0,1.0,1.0,2.0,1.0,1.0,1.0,2.0,1.0,1.0,1.0,1.0,1.0,1.0,1.0,1.0,1.0,1.0,1.0,1.0,1.0,1.0,1.0,2.0,1.0,1.0,1.0,1.0,1.0,2.0,1.0,1.0,1.0,1.0,2.0,1.0,1.0,1.0,2.0,1.0,1.0,1.0,3.0,1.0,1.0,1.0,1.0,2.0,1.0,1.0,1.0,1.0,3.0,1.0,1.0,2.0,1.0,2.0,1.0,2.0,1.0,1.0,1.0,1.0,1.0,1.0,1.0,1.0,1.0,1.0,1.0,1.0,6.0,1.0,1.0,1.0,1.0,1.0,1.0,1.0,1.0,1.0,1.0,1.0,1.0,1.0,1.0,1.0,4.0,1.0,2.0,1.0,1.0,1.0,1.0,1.0,1.0,1.0,1.0,1.0,1.0,1.0,1.0,1.0,1.0,1.0,1.0,1.0,1.0,2.0,1.0,1.0,1.0,1.0,1.0,1.0,1.0,1.0,1.0,4.0,1.0,1.0,1.0,1.0,1.0,1.0,14.0,1.0,1.0,2.0,1.0,1.0,1.0,2.0,1.0,1.0,1.0,1.0,1.0,1.0,1.0,1.0,1.0,3.0,2.0,2.0,4.0,1.0,1.0,1.0,1.0,1.0,1.0,1.0,1.0,1.0,1.0,1.0,1.0,1.0,1.0,1.0,1.0,1.0,1.0,1.0,1.0,1.0,1.0,1.0,1.0,1.0,1.0,1.0,1.0,1.0,1.0,1.0,1.0,1.0,1.0,1.0,1.0,1.0,1.0,1.0,1.0,1.0,1.0,1.0,2.0,1.0,1.0,1.0,1.0,1.0,1.0,1.0,1.0,2.0,1.0,1.0,1.0,3.0,1.0,1.0,1.0,1.0,1.0,3.0,1.0,1.0,1.0,1.0,1.0,1.0,1.0,1.0,3.0,2.0,1.0,1.0,1.0,1.0,2.0,1.0,1.0,1.0,1.0,1.0,1.0,1.0,3.0,1.0,1.0,2.0,1.0,1.0,1.0,1.0,1.0,1.0,1.0,1.0,1.0,1.0,1.0,1.0,1.0,1.0,1.0,1.0,1.0,1.0,1.0,1.0,1.0,1.0,1.0,1.0,1.0,3.0,1.0,1.0,1.0,1.0,1.0,1.0,1.0,1.0,1.0,1.0,1.0,2.0,1.0,1.0,1.0,1.0,1.0,1.0,1.0,1.0,1.0,1.0,1.0,1.0,2.0,1.0,1.0,1.0,1.0,2.0,1.0,1.0,1.0,1.0,1.0,1.0,1.0,1.0,4.0,1.0,1.0,1.0,1.0,1.0,1.0,1.0,1.0,1.0,1.0,1.0,1.0,1.0,1.0,1.0,1.0,1.0,2.0,1.0,1.0,1.0,1.0,1.0,1.0,3.0,2.0,1.0,1.0,1.0,1.0,1.0,1.0,1.0,1.0,1.0,1.0,1.0,3.0,3.0,1.0,1.0,1.0,3.0,1.0,1.0,2.0,1.0,1.0,1.0,1.0,1.0,1.0,1.0,1.0,1.0,1.0,1.0,1.0,6.0,1.0,1.0,1.0,1.0,1.0,1.0,1.0,8.0,1.0,2.0,1.0,1.0,1.0,1.0,1.0,1.0,1.0,1.0,2.0,1.0,1.0,1.0,1.0,1.0,2.0,1.0,1.0,1.0,2.0,1.0,1.0,1.0,1.0,1.0,3.0,1.0,1.0,1.0,1.0,1.0,1.0,1.0,1.0,1.0,1.0,1.0,1.0,1.0,1.0,1.0,1.0,1.0,1.0,1.0,1.0,1.0,1.0,2.0,1.0,1.0,1.0,1.0,1.0,1.0,2.0,1.0,1.0,1.0,2.0,1.0,1.0,3.0,1.0,1.0,1.0,1.0,3.0,1.0,1.0,2.0,1.0,1.0,1.0,1.0,1.0,1.0,2.0,1.0,1.0,1.0,1.0,1.0,1.0,1.0,1.0,1.0,1.0,1.0,1.0,1.0,1.0,4.0,1.0,1.0,2.0,1.0,1.0,1.0,3.0,1.0,1.0,2.0,1.0,1.0,1.0,1.0,1.0,1.0,2.0,1.0,1.0,1.0,1.0,1.0,2.0,1.0,1.0,1.0,4.0,1.0,1.0,1.0,1.0,6.0,1.0,1.0,1.0,1.0,1.0,1.0,1.0,1.0,1.0,2.0,1.0,2.0,1.0,1.0,1.0,1.0,1.0,1.0,1.0,1.0,1.0,1.0,1.0,1.0,1.0,1.0,1.0,1.0,1.0,1.0,1.0,1.0,1.0,1.0,1.0,1.0,1.0,2.0,1.0,1.0,2.0,1.0,1.0,1.0,1.0,1.0,1.0,2.0,3.0,1.0,1.0,1.0,1.0,1.0,1.0,1.0,1.0,1.0,1.0,1.0,1.0,1.0,1.0,2.0,1.0,1.0,1.0,2.0,3.0,1.0,1.0,1.0,1.0,1.0,3.0,1.0,2.0,1.0,1.0,1.0,1.0,2.0,1.0,1.0,1.0,1.0,1.0,1.0,1.0,1.0,1.0,1.0,1.0,3.0,1.0,1.0,3.0,1.0,1.0,1.0,1.0,1.0,1.0,1.0,3.0,1.0,1.0,1.0,1.0,1.0,1.0,1.0,1.0,1.0,1.0,1.0,1.0,1.0,1.0,1.0,1.0,1.0,1.0,1.0,1.0,1.0,1.0,1.0,1.0,1.0,1.0,1.0,1.0,1.0,1.0,1.0,1.0,1.0,1.0,1.0,1.0,2.0,1.0,1.0,1.0,2.0,1.0,1.0,1.0,1.0,1.0,1.0,1.0,1.0,1.0,1.0,1.0,1.0,2.0,1.0,1.0,1.0,1.0,1.0,1.0,1.0,1.0,1.0,1.0,1.0,1.0,1.0,3.0,1.0,2.0,1.0,1.0,1.0,2.0,1.0,1.0,1.0,1.0,1.0,2.0,1.0,1.0,1.0,1.0,1.0,1.0,1.0,1.0,1.0,1.0,1.0,1.0,3.0,2.0,1.0,1.0,1.0,2.0,1.0,1.0,2.0,2.0,1.0,1.0,1.0,1.0,1.0,1.0,1.0,1.0,1.0,1.0,1.0,1.0,1.0,1.0,1.0,1.0,1.0,1.0,3.0,1.0,1.0,1.0,1.0,2.0,1.0,1.0,2.0,1.0,1.0,3.0,1.0,3.0,3.0,1.0,1.0,1.0,1.0,1.0,2.0,2.0,1.0,1.0,1.0,2.0,3.0,1.0,1.0,1.0,1.0,1.0,1.0,1.0,1.0,1.0,1.0,1.0,1.0,1.0,1.0,1.0,1.0,1.0,1.0,1.0,1.0,1.0,1.0,1.0,1.0,1.0,1.0,1.0,1.0,1.0,1.0,1.0,1.0,1.0,1.0,1.0,1.0,1.0,1.0,1.0,2.0,1.0,1.0,1.0,1.0,1.0,1.0,1.0,1.0,2.0,1.0,1.0,1.0,1.0,1.0,1.0,2.0,1.0,1.0,1.0,2.0,1.0,1.0,2.0,1.0,1.0,1.0,1.0,1.0,1.0,1.0,1.0,5.0,1.0,1.0,1.0,1.0,2.0,1.0,1.0,1.0,1.0,1.0,2.0,2.0,1.0,1.0,1.0,1.0,2.0,4.0,1.0,1.0,1.0,2.0,1.0,2.0,1.0,1.0,1.0,1.0,1.0,1.0,1.0,1.0,2.0,1.0,1.0,1.0,1.0,1.0,3.0,1.0,6.0,1.0,1.0,1.0,1.0,1.0,1.0,1.0,1.0,1.0,1.0,1.0,1.0,1.0,1.0,1.0,1.0,1.0,1.0,1.0,1.0,1.0,1.0,1.0,1.0,1.0,1.0,1.0,1.0,1.0,1.0,1.0,1.0,1.0,1.0,1.0,1.0,1.0,1.0,1.0,1.0,1.0,1.0,1.0,2.0,1.0,1.0,1.0,2.0,1.0,1.0,1.0,1.0,1.0,1.0,1.0,1.0,3.0,1.0,2.0,1.0,2.0,1.0,1.0,1.0,3.0,1.0,1.0,1.0,1.0,1.0,1.0,1.0,3.0,1.0,1.0,1.0,1.0,1.0,1.0,1.0,1.0,2.0,1.0,1.0,1.0,1.0,1.0,1.0,1.0,2.0,1.0,1.0,1.0,1.0,1.0,1.0,1.0,1.0,1.0,1.0,1.0,1.0,2.0,2.0,1.0,5.0,2.0,1.0,1.0,1.0,1.0,1.0,1.0,1.0,1.0,1.0,1.0,3.0,1.0,1.0,1.0,1.0,1.0,1.0,1.0,1.0,1.0,1.0,1.0,1.0,1.0,1.0,1.0,1.0,1.0,2.0,1.0,3.0,1.0,1.0,1.0,1.0,1.0,1.0,1.0,1.0,1.0,1.0,1.0,1.0,1.0,1.0,1.0,1.0,1.0,1.0,1.0,2.0,1.0,1.0,1.0,1.0,1.0,1.0,1.0,1.0,3.0,1.0,1.0,1.0,1.0,1.0,1.0,1.0,1.0,1.0,1.0,1.0,1.0,1.0,1.0,1.0,1.0,1.0,3.0,5.0,1.0,1.0,1.0,4.0,1.0,1.0,1.0,1.0,4.0,1.0,1.0,1.0,2.0,1.0,1.0,1.0,1.0,4.0,1.0,1.0,1.0,1.0,1.0,1.0,1.0,3.0,2.0,3.0,1.0,1.0,1.0,1.0,1.0,1.0,1.0,1.0,1.0,1.0,2.0,1.0,1.0,1.0,1.0,1.0,1.0,1.0,2.0,1.0,1.0,2.0,1.0,1.0,1.0,1.0,1.0,1.0,1.0,1.0,1.0,1.0,2.0,1.0,1.0,1.0,2.0,3.0,1.0,1.0,1.0,1.0,1.0,1.0,1.0,1.0,2.0,2.0,1.0,1.0,1.0,1.0,1.0,1.0,1.0,1.0,1.0,1.0,1.0,1.0,1.0,2.0,1.0,1.0,2.0,4.0,1.0,2.0,1.0,1.0,1.0,1.0,1.0,1.0,1.0,1.0,1.0,1.0,1.0,2.0,3.0,1.0,1.0,1.0,1.0,1.0,1.0,1.0,1.0,1.0,1.0,1.0,1.0,1.0,1.0,5.0,1.0,1.0,1.0,1.0,1.0,1.0,1.0,1.0,1.0,1.0,1.0,1.0,1.0,1.0,1.0,1.0,1.0,1.0,1.0,1.0,1.0,1.0,2.0,1.0,1.0,1.0,1.0,2.0,2.0,1.0,1.0,1.0,1.0,1.0,2.0,1.0,1.0,1.0,2.0,5.0,2.0,1.0,1.0,4.0,1.0,1.0,1.0,1.0,3.0,1.0,1.0,1.0,1.0,1.0,1.0,1.0,1.0,1.0,1.0,1.0,1.0,1.0,1.0,1.0,1.0,1.0,1.0,1.0,1.0,2.0,1.0,1.0,1.0,1.0,1.0,1.0,1.0,1.0,1.0,1.0,1.0,1.0,1.0,1.0,1.0,1.0,1.0,2.0,1.0,1.0,1.0,1.0,1.0,1.0,1.0,1.0,1.0,1.0,1.0,1.0,1.0,1.0,2.0,1.0,1.0,3.0,1.0,2.0,1.0,1.0,4.0,1.0,1.0,1.0,1.0,1.0,1.0,1.0,1.0,1.0,2.0,1.0,1.0,1.0,1.0,4.0,1.0,1.0,1.0,2.0,3.0,1.0,1.0,1.0,1.0,1.0,1.0,1.0,1.0,1.0,1.0,1.0,1.0,1.0,1.0,1.0,1.0,1.0,1.0,1.0,1.0,1.0,2.0,2.0,1.0,1.0,1.0,2.0,1.0,2.0,1.0,1.0,1.0,13.0,1.0,1.0,1.0,1.0,1.0,1.0,4.0,1.0,1.0,1.0,3.0,1.0,1.0,1.0,1.0,1.0,1.0,1.0,1.0,1.0,1.0,1.0,2.0,1.0,1.0,1.0,1.0,1.0,1.0,1.0,1.0,3.0,1.0,2.0,1.0,1.0,1.0,1.0,1.0,1.0,1.0,1.0,2.0,1.0,1.0,2.0,1.0,1.0,1.0,1.0,2.0,1.0,2.0,1.0,1.0,1.0,1.0,1.0,1.0,1.0,1.0,2.0,1.0,1.0,1.0,1.0,1.0,2.0,1.0,2.0,1.0,1.0,1.0,1.0,1.0,1.0,1.0,1.0,1.0,1.0,1.0,1.0,1.0,1.0,1.0,1.0,1.0,845
Node10,98.99999999999997,1.0,1.0,1.0,1.0,1.0,1.0,1.0,2.0,1.0,1.0,1.0,1.0,1.0,1.0,1.0,1.0,1.0,1.0,1.0,1.0,4.0,1.0,1.0,1.0,1.0,1.0,2.0,1.0,1.0,1.0,1.0,1.0,1.0,1.0,1.0,1.0,1.0,1.0,1.0,1.0,1.0,1.0,1.0,1.0,1.0,1.0,1.0,1.0,1.0,1.0,1.0,4.0,1.0,1.0,5.0,1.0,1.0,2.0,1.0,1.0,1.0,9.0,1.0,1.0,1.0,1.0,1.0,1.0,1.0,1.0,1.0,1.0,1.0,2.0,1.0,1.0,1.0,1.0,1.0,1.0,1.0,1.0,1.0,1.0,1.0,1.0,1.0,1.0,1.0,1.0,1.0,1.0,1.0,1.0,1.0,1.0,1.0,1.0,1.0,1.0,1.0,1.0,1.0,1.0,1.0,1.0,1.0,1.0,1.0,1.0,1.0,1.0,1.0,1.0,1.0,1.0,1.0,1.0,3.0,1.0,1.0,1.0,1.0,1.0,1.0,1.0,2.0,1.0,1.0,1.0,1.0,1.0,1.0,1.0,1.0,1.0,1.0,1.0,1.0,1.0,1.0,1.0,1.0,2.0,1.0,1.0,1.0,1.0,1.0,1.0,1.0,1.0,1.0,1.0,1.0,1.0,1.0,2.0,1.0,1.0,1.0,2.0,1.0,2.0,1.0,1.0,1.0,3.0,1.0,1.0,1.0,7.0,1.0,1.0,1.0,3.0,1.0,2.0,1.0,1.0,1.0,3.0,4.0,1.0,1.0,1.0,1.0,1.0,1.0,1.0,2.0,1.0,1.0,2.0,1.0,1.0,1.0,1.0,1.0,4.0,1.0,1.0,2.0,1.0,3.0,1.0,1.0,1.0,1.0,1.0,1.0,1.0,1.0,1.0,3.0,1.0,1.0,1.0,1.0,1.0,8.0,1.0,3.0,4.0,1.0,1.0,1.0,1.0,1.0,1.0,1.0,1.0,1.0,1.0,1.0,1.0,1.0,1.0,1.0,1.0,1.0,1.0,14.0,2.0,1.0,1.0,1.0,1.0,1.0,20.0,1.0,1.0,1.0,1.0,1.0,1.0,1.0,1.0,1.0,3.0,1.0,1.0,3.0,1.0,1.0,1.0,2.0,1.0,1.0,8.0,1.0,1.0,1.0,3.0,1.0,1.0,7.0,1.0,1.0,1.0,1.0,3.0,1.0,1.0,2.0,1.0,1.0,1.0,1.0,1.0,1.0,1.0,2.0,1.0,1.0,1.0,1.0,2.0,1.0,4.0,1.0,1.0,1.0,1.0,1.0,1.0,2.0,1.0,1.0,2.0,2.0,1.0,10.0,1.0,2.0,1.0,3.0,3.0,1.0,3.0,1.0,1.0,1.0,4.0,1.0,1.0,4.0,1.0,1.0,1.0,2.0,1.0,1.0,1.0,1.0,2.0,1.0,1.0,1.0,6.0,1.0,7.0,3.0,1.0,1.0,1.0,1.0,1.0,2.0,1.0,1.0,1.0,1.0,1.0,1.0,2.0,1.0,1.0,1.0,1.0,1.0,1.0,2.0,1.0,1.0,1.0,1.0,1.0,2.0,2.0,1.0,1.0,2.0,1.0,1.0,1.0,1.0,1.0,1.0,1.0,1.0,1.0,1.0,2.0,4.0,1.0,1.0,1.0,1.0,1.0,16.0,1.0,2.0,1.0,1.0,2.0,1.0,1.0,1.0,1.0,1.0,2.0,1.0,1.0,1.0,1.0,1.0,1.0,1.0,1.0,1.0,1.0,1.0,1.0,5.0,1.0,1.0,3.0,1.0,1.0,1.0,1.0,4.0,2.0,1.0,1.0,1.0,1.0,1.0,1.0,1.0,1.0,1.0,1.0,1.0,2.0,1.0,1.0,1.0,1.0,1.0,1.0,3.0,1.0,1.0,1.0,1.0,1.0,2.0,1.0,1.0,1.0,1.0,1.0,1.0,1.0,1.0,1.0,1.0,1.0,1.0,1.0,1.0,1.0,1.0,1.0,1.0,2.0,1.0,4.0,1.0,3.0,2.0,1.0,1.0,1.0,1.0,1.0,1.0,1.0,1.0,6.0,1.0,1.0,1.0,4.0,1.0,1.0,1.0,2.0,1.0,1.0,1.0,5.0,1.0,2.0,1.0,1.0,1.0,1.0,1.0,1.0,1.0,8.0,1.0,1.0,9.0,1.0,1.0,1.0,1.0,1.0,1.0,1.0,3.0,1.0,1.0,4.0,2.0,1.0,1.0,2.0,1.0,1.0,1.0,1.0,1.0,1.0,1.0,1.0,1.0,1.0,1.0,1.0,2.0,3.0,1.0,1.0,1.0,1.0,1.0,1.0,1.0,1.0,2.0,1.0,54.0,2.0,1.0,1.0,3.0,1.0,2.0,2.0,1.0,2.0,1.0,2.0,1.0,1.0,2.0,1.0,1.0,1.0,1.0,1.0,1.0,1.0,3.0,2.0,1.0,1.0,1.0,1.0,8.0,2.0,1.0,2.0,1.0,1.0,3.0,1.0,1.0,2.0,1.0,1.0,2.0,2.0,1.0,1.0,1.0,2.0,1.0,1.0,1.0,1.0,1.0,3.0,1.0,1.0,1.0,1.0,2.0,1.0,2.0,1.0,1.0,1.0,3.0,2.0,1.0,1.0,1.0,1.0,7.0,2.0,1.0,1.0,1.0,2.0,1.0,1.0,1.0,1.0,2.0,1.0,1.0,1.0,2.0,1.0,1.0,1.0,1.0,1.0,1.0,1.0,3.0,1.0,1.0,1.0,1.0,6.0,1.0,1.0,1.0,1.0,3.0,1.0,1.0,3.0,1.0,1.0,2.0,1.0,1.0,1.0,1.0,1.0,1.0,1.0,1.0,1.0,1.0,5.0,2.0,5.0,3.0,2.0,1.0,1.0,1.0,2.0,1.0,1.0,1.0,2.0,1.0,1.0,1.0,1.0,1.0,1.0,1.0,1.0,1.0,1.0,1.0,1.0,2.0,2.0,1.0,2.0,1.0,1.0,1.0,2.0,1.0,1.0,1.0,1.0,1.0,1.0,1.0,1.0,5.0,1.0,1.0,1.0,1.0,1.0,1.0,1.0,1.0,1.0,3.0,1.0,4.0,1.0,1.0,1.0,1.0,1.0,1.0,7.0,1.0,1.0,1.0,1.0,1.0,1.0,1.0,1.0,1.0,2.0,1.0,1.0,1.0,1.0,2.0,1.0,1.0,1.0,1.0,1.0,1.0,2.0,1.0,2.0,1.0,1.0,1.0,1.0,3.0,1.0,1.0,1.0,1.0,1.0,1.0,1.0,1.0,1.0,1.0,2.0,1.0,2.0,1.0,1.0,1.0,1.0,2.0,1.0,1.0,1.0,1.0,1.0,1.0,2.0,1.0,1.0,2.0,1.0,1.0,1.0,4.0,1.0,1.0,1.0,2.0,1.0,1.0,1.0,1.0,1.0,1.0,3.0,4.0,1.0,1.0,1.0,1.0,1.0,1.0,1.0,3.0,1.0,1.0,1.0,1.0,1.0,3.0,1.0,2.0,1.0,1.0,1.0,1.0,2.0,1.0,1.0,1.0,1.0,11.0,1.0,1.0,1.0,1.0,1.0,1.0,1.0,1.0,1.0,1.0,1.0,1.0,1.0,1.0,1.0,1.0,1.0,1.0,1.0,3.0,1.0,1.0,1.0,1.0,1.0,3.0,1.0,1.0,1.0,1.0,1.0,1.0,2.0,1.0,1.0,3.0,1.0,1.0,1.0,3.0,2.0,1.0,1.0,1.0,1.0,1.0,4.0,1.0,1.0,1.0,1.0,1.0,1.0,1.0,1.0,1.0,2.0,1.0,1.0,1.0,2.0,1.0,1.0,1.0,2.0,1.0,3.0,1.0,1.0,1.0,1.0,1.0,1.0,1.0,1.0,5.0,1.0,1.0,1.0,1.0,1.0,2.0,2.0,1.0,1.0,1.0,3.0,1.0,1.0,4.0,1.0,2.0,1.0,2.0,2.0,1.0,1.0,1.0,1.0,1.0,1.0,1.0,1.0,1.0,1.0,1.0,1.0,1.0,2.0,2.0,3.0,1.0,1.0,1.0,1.0,1.0,4.0,1.0,2.0,1.0,1.0,1.0,1.0,1.0,1.0,1.0,1.0,12.0,2.0,1.0,2.0,1.0,1.0,1.0,1.0,1.0,1.0,1.0,2.0,1.0,1.0,1.0,1.0,1.0,6.0,1.0,1.0,1.0,1.0,1.0,1.0,1.0,3.0,1.0,1.0,1.0,1.0,1.0,1.0,1.0,1.0,1.0,1.0,2.0,1.0,1.0,1.0,1.0,1.0,1.0,1.0,1.0,1.0,1.0,1.0,1.0,5.0,1.0,1.0,1.0,1.0,1.0,2.0,4.0,1.0,1.0,1.0,1.0,1.0,1.0,1.0,1.0,4.0,1.0,1.0,1.0,1.0,1.0,1.0,4.0,1.0,1.0,1.0,1.0,10.0,1.0,4.0,1.0,1.0,2.0,1.0,2.0,2.0,1.0,1.0,1.0,1.0,7.0,1.0,1.0,1.0,1.0,1.0,2.0,1.0,1.0,1.0,1.0,1.0,1.0,1.0,1.0,1.0,1.0,2.0,1.0,1.0,2.0,1.0,1.0,1.0,4.0,2.0,1.0,1.0,1.0,1.0,1.0,1.0,1.0,1.0,1.0,1.0,1.0,1.0,1.0,1.0,1.0,1.0,1.0,1.0,2.0,1.0,1.0,1.0,3.0,1.0,7.0,1.0,1.0,2.0,1.0,1.0,1.0,1.0,1.0,1.0,1.0,1.0,1.0,1.0,1.0,1.0,2.0,1.0,1.0,1.0,1.0,1.0,1.0,1.0,1.0,1.0,2.0,1.0,1.0,1.0,2.0,1.0,1.0,1.0,1.0,1.0,1.0,1.0,1.0,3.0,2.0,1.0,1.0,1.0,1.0,1.0,1.0,1.0,2.0,2.0,1.0,1.0,1.0,1.0,2.0,1.0,1.0,1.0,1.0,1.0,1.0,1.0,4.0,1.0,1.0,1.0,1.0,2.0,1.0,1.0,1.0,1.0,1.0,1.0,1.0,1.0,1.0,1.0,3.0,1.0,1.0,1.0,1.0,1.0,1.0,1.0,3.0,1.0,1.0,1.0,1.0,1.0,5.0,1.0,3.0,2.0,1.0,1.0,1.0,1.0,1.0,1.0,1.0,1.0,2.0,1.0,1.0,1.0,3.0,1.0,1.0,1.0,2.0,1.0,1.0,2.0,3.0,1.0,1.0,2.0,1.0,1.0,1.0,1.0,2.0,3.0,1.0,1.0,1.0,1.0,1.0,1.0,1.0,1.0,1.0,1.0,1.0,2.0,1.0,1.0,2.0,1.0,1.0,1.0,1.0,2.0,1.0,1.0,2.0,1.0,1.0,1.0,1.0,1.0,1.0,1.0,1.0,2.0,1.0,1.0,1.0,1.0,2.0,1.0,1.0,1.0,1.0,1.0,1.0,1.0,1.0,5.0,2.0,1.0,1.0,1.0,1.0,1.0,1.0,3.0,1.0,2.0,1.0,1.0,1.0,1.0,1.0,2.0,1.0,1.0,1.0,5.0,1.0,2.0,1.0,1.0,2.0,1.0,1.0,1.0,1.0,1.0,1.0,1.0,1.0,2.0,2.0,1.0,1.0,1.0,1.0,2.0,2.0,2.0,1.0,1.0,1.0,6.0,1.0,1.0,1.0,1.0,1.0,1.0,1.0,1.0,1.0,1.0,1.0,1.0,1.0,1.0,1.0,4.0,1.0,1.0,1.0,1.0,1.0,1.0,1.0,3.0,1.0,1.0,1.0,1.0,2.0,1.0,1.0,1.0,1.0,1.0,1.0,1.0,3.0,2.0,1.0,2.0,1.0,1.0,1.0,1.0,2.0,1.0,1.0,1.0,1.0,1.0,1.0,1.0,1.0,1.0,2.0,1.0,1.0,1.0,1.0,1.0,1.0,1.0,1.0,1.0,1.0,1.0,2.0,1.0,1.0,1.0,1.0,1.0,1.0,1.0,2.0,1.0,1.0,1.0,1.0,1.0,1.0,1.0,1.0,1.0,1.0,1.0,1.0,1.0,1.0,1.0,1.0,1.0,1.0,3.0,1.0,1.0,1.0,1.0,1.0,1.0,1.0,1.0,2.0,1.0,1.0,1.0,1.0,1.0,1.0,1.0,1.0,1.0,1.0,1.0,1.0,1.0,1.0,1.0,1.0,1.0,1.0,1.0,1.0,1.0,1.0,1.0,2.0,1.0,3.0,1.0,1.0,1.0,1.0,2.0,1.0,1.0,1.0,1.0,1.0,2.0,1.0,1.0,1.0,1.0,1.0,1.0,1.0,1.0,1.0,1.0,1.0,1.0,1.0,1.0,1.0,1.0,1.0,1.0,1.0,1.0,1.0,1.0,1.0,1.0,5.0,1.0,1.0,1.0,1.0,2.0,1.0,1.0,1.0,1.0,1.0,2.0,1.0,1.0,1.0,1.0,1.0,1.0,1.0,1.0,2.0,2.0,2.0,1.0,1.0,1.0,1.0,1.0,1.0,1.0,1.0,1.0,1.0,1.0,1.0,1.0,1.0,1.0,1.0,1.0,2.0,1.0,1.0,1.0,1.0,5.0,1.0,1.0,1.0,1.0,1.0,1.0,1.0,3.0,1.0,1.0,2.0,1.0,4.0,2.0,1.0,1.0,1.0,1.0,1.0,1.0,1.0,2.0,1.0,2.0,1.0,1.0,1.0,1.0,1.0,1.0,1.0,1.0,1.0,1.0,3.0,1.0,1.0,1.0,1.0,1.0,1.0,1.0,1.0,1.0,1.0,1.0,1.0,3.0,1.0,1.0,1.0,1.0,1.0,2.0,1.0,3.0,1.0,1.0,1.0,1.0,1.0,1.0,1.0,1.0,1.0,1.0,3.0,1.0,1.0,1.0,1.0,1.0,3.0,1.0,1.0,1.0,2.0,1.0,1.0,1.0,2.0,5.0,2.0,1.0,1.0,1.0,1.0,1.0,1.0,3.0,1.0,1.0,1.0,1.0,1.0,1.0,1.0,1.0,1.0,2.0,1.0,1.0,1.0,1.0,1.0,4.0,1.0,1.0,1.0,1.0,1.0,1.0,1.0,1.0,1.0,1.0,1.0,1.0,2.0,1.0,2.0,3.0,1.0,1.0,1.0,2.0,1.0,1.0,1.0,2.0,1.0,1.0,2.0,1.0,1.0,1.0,1.0,1.0,2.0,2.0,1.0,1.0,1.0,1.0,1.0,1.0,1.0,1.0,2.0,1.0,2.0,1.0,1.0,1.0,2.0,1.0,1.0,1.0,2.0,1.0,1.0,1.0,1.0,1.0,1.0,1.0,1.0,1.0,1.0,2.0,1.0,1.0,1.0,1.0,1.0,1.0,1.0,1.0,1.0,1.0,6.0,4.0,1.0,1.0,1.0,1.0,3.0,1.0,1.0,1.0,1.0,1.0,1.0,1.0,1.0,1.0,1.0,1.0,4.0,1.0,1.0,1.0,1.0,1.0,1.0,1.0,1.0,1.0,3.0,1.0,1.0,1.0,1.0,1.0,3.0,1.0,5.0,1.0,1.0,1.0,3.0,1.0,1.0,1.0,6.0,1.0,1.0,1.0,1.0,1.0,1.0,1.0,1.0,1.0,1.0,1.0,1.0,1.0,1.0,3.0,3.0,2.0,2.0,2.0,1.0,1.0,1.0,1.0,1.0,1.0,1.0,1.0,1.0,2.0,1.0,1.0,1.0,2.0,2.0,1.0,1.0,1.0,1.0,1.0,1.0,1.0,1.0,2.0,1.0,1.0,1.0,1.0,1.0,1.0,1.0,1.0,1.0,1.0,1.0,1.0,1.0,1.0,2.0,1.0,4.0,3.0,2.0,1.0,1.0,1.0,1.0,1.0,1.0,1.0,1.0,1.0,1.0,1.0,3.0,1.0,1.0,1.0,1.0,1.0,2.0,1.0,1.0,1.0,1.0,3.0,1.0,1.0,1.0,2.0,1.0,1.0,1.0,1.0,1.0,1.0,1.0,1.0,1.0,1.0,1.0,1.0,1.0,1.0,1.0,1.0,1.0,1.0,1.0,1.0,1.0,1.0,1.0,4.0,1.0,1.0,2.0,1.0,1.0,2.0,1.0,1.0,1.0,1.0,1.0,1.0,1.0,1.0,1.0,1.0,1.0,1.0,2.0,1.0,1.0,2.0,1.0,1.0,1.0,1.0,1.0,1.0,1.0,1.0,1.0,1.0,1.0,1.0,1.0,1.0,1.0,2.0,1.0,1.0,1.0,1.0,1.0,1.0,1.0,3.0,1.0,1.0,1.0,1.0,1.0,1.0,1.0,1.0,2.0,1.0,1.0,2.0,1.0,2.0,3.0,3.0,1.0,1.0,3.0,1.0,1.0,1.0,1.0,1.0,1.0,1.0,6.0,1.0,1.0,1.0,2.0,6.0,8.0,1.0,1.0,1.0,2.0,1.0,1.0,2.0,1.0,1.0,1.0,1.0,1.0,1.0,1.0,1.0,3.0,1.0,1.0,1.0,1.0,1.0,1.0,3.0,1.0,1.0,1.0,2.0,1.0,1.0,1.0,1.0,1.0,1.0,1.0,1.0,1.0,1.0,1.0,1.0,2.0,1.0,1.0,1.0,1.0,1.0,1.0,2.0,1.0,1.0,1.0,1.0,1.0,1.0,1.0,1.0,1.0,1.0,1.0,3.0,1.0,1.0,2.0,1.0,1.0,2.0,1.0,1.0,2.0,1.0,1.0,1.0,1.0,1.0,1.0,1.0,1.0,1.0,1.0,1.0,1.0,2.0,1.0,3.0,1.0,4.0,1.0,1.0,1.0,1.0,1.0,1.0,1.0,1.0,1.0,1.0,2.0,2.0,1.0,1.0,1.0,1.0,1.0,9.0,1.0,1.0,1.0,1.0,1.0,1.0,3.0,1.0,1.0,1.0,1.0,1.0,1.0,1.0,1.0,1.0,1.0,1.0,1.0,1.0,1.0,4.0,1.0,1.0,1.0,1.0,1.0,1.0,1.0,1.0,1.0,1.0,1.0,1.0,1.0,1.0,1.0,1.0,1.0,1.0,1.0,1.0,1.0,1.0,2.0,1.0,1.0,1.0,3.0,1.0,2.0,1.0,1.0,1.0,1.0,1.0,1.0,1.0,1.0,1.0,1.0,1.0,1.0,1.0,3.0,2.0,3.0,1.0,1.0,1.0,1.0,1.0,1.0,1.0,1.0,2.0,1.0,1.0,1.0,1.0,1.0,1.0,1.0,1.0,1.0,1.0,1.0,1.0,1.0,1.0,1.0,1.0,1.0,1.0,1.0,1.0,1.0,1.0,1.0,3.0,1.0,1.0,1.0,1.0,1.0,2.0,1.0,1.0,2.0,1.0,1.0,1.0,1.0,1.0,1.0,1.0,1.0,1.0,1.0,1.0,1.0,1.0,1.0,1.0,1.0,1.0,1.0,1.0,5.0,1.0,1.0,1.0,1.0,1.0,1.0,1.0,1.0,2.0,1.0,1.0,3.0,2.0,1.0,1.0,1.0,2.0,1.0,1.0,1.0,1.0,2.0,1.0,1.0,1.0,1.0,1.0,1.0,1.0,4.0,1.0,1.0,1.0,3.0,1.0,2.0,1.0,1.0,1.0,2.0,1.0,1.0,3.0,1.0,1.0,1.0,1.0,1.0,1.0,1.0,1.0,1.0,1.0,1.0,1.0,1.0,2.0,3.0,1.0,1.0,1.0,1.0,1.0,1.0,1.0,2.0,1.0,1.0,1.0,1.0,2.0,1.0,1.0,1.0,1.0,1.0,1.0,1.0,2.0,1.0,1.0,1.0,1.0,1.0,1.0,1.0,1.0,1.0,1.0,1.0,1.0,1.0,1.0,1.0,4.0,1.0,1.0,1.0,1.0,1.0,1.0,1.0,1.0,1.0,1.0,1.0,2.0,1.0,1.0,1.0,1.0,1.0,2.0,1.0,1.0,1.0,1.0,1.0,1.0,1.0,1.0,1.0,1.0,1.0,1.0,1.0,1.0,1.0,1.0,1.0,2.0,1.0,1.0,1.0,1.0,1.0,5.0,1.0,1.0,1.0,1.0,1.0,2.0,1.0,1.0,1.0,1.0,1.0,1.0,1.0,1.0,1.0,1.0,1.0,1.0,6.0,1.0,1.0,1.0,1.0,1.0,1.0,1.0,1.0,1.0,1.0,1.0,1.0,1.0,1.0,1.0,1.0,1.0,1.0,1.0,1.0,1.0,1.0,1.0,1.0,1.0,1.0,1.0,1.0,1.0,1.0,1.0,1.0,1.0,1.0,1.0,1.0,1.0,1.0,1.0,1.0,1.0,2.0,1.0,2.0,1.0,1.0,3.0,1.0,1.0,1.0,1.0,1.0,1.0,1.0,1.0,2.0,1.0,1.0,1.0,1.0,1.0,2.0,1.0,2.0,1.0,1.0,1.0,1.0,1.0,1.0,1.0,1.0,2.0,2.0,1.0,1.0,1.0,1.0,1.0,1.0,5.0,1.0,1.0,1.0,1.0,1.0,1.0,1.0,1.0,1.0,1.0,1.0,1.0,1.0,1.0,1.0,2.0,3.0,1.0,1.0,1.0,1.0,4.0,1.0,1.0,1.0,1.0,2.0,1.0,1.0,1.0,1.0,1.0,1.0,2.0,1.0,1.0,1.0,1.0,1.0,1.0,1.0,1.0,1.0,1.0,1.0,1.0,1.0,1.0,1.0,1.0,1.0,1.0,5.0,1.0,1.0,2.0,1.0,1.0,1.0,1.0,1.0,1.0,2.0,1.0,1.0,1.0,1.0,9.0,1.0,1.0,6.0,1.0,1.0,1.0,1.0,1.0,3.0,3.0,1.0,1.0,1.0,1.0,1.0,1.0,1.0,1.0,1.0,1.0,2.0,2.0,1.0,1.0,1.0,1.0,1.0,1.0,2.0,1.0,1.0,1.0,1.0,1.0,1.0,1.0,1.0,2.0,2.0,1.0,1.0,1.0,1.0,1.0,1.0,1.0,1.0,1.0,2.0,1.0,1.0,2.0,1.0,1.0,1.0,1.0,1.0,1.0,3.0,1.0,2.0,1.0,1.0,1.0,4.0,1.0,1.0,1.0,1.0,1.0,1.0,1.0,5.0,1.0,1.0,1.0,1.0,1.0,1.0,1.0,1.0,1.0,1.0,1.0,1.0,1.0,1.0,1.0,1.0,2.0,1.0,1.0,1.0,1.0,2.0,2.0,3.0,1.0,1.0,1.0,1.0,2.0,1.0,5.0,1.0,4.0,2.0,2.0,3.0,1.0,1.0,1.0,1.0,1.0,1.0,1.0,3.0,1.0,1.0,2.0,1.0,1.0,1.0,1.0,1.0,1.0,1.0,1.0,2.0,1.0,1.0,1.0,1.0,1.0,1.0,2.0,1.0,1.0,1.0,1.0,1.0,1.0,2.0,2.0,1.0,1.0,1.0,2.0,1.0,1.0,1.0,1.0,2.0,1.0,1.0,1.0,1.0,1.0,1.0,2.0,1.0,1.0,1.0,1.0,1.0,3.0,1.0,2.0,1.0,1.0,1.0,1.0,1.0,1.0,1.0,1.0,1.0,1.0,1.0,1.0,2.0,1.0,2.0,1.0,1.0,1.0,1.0,1.0,1.0,2.0,1.0,1.0,1.0,1.0,1.0,1.0,1.0,4.0,1.0,1.0,2.0,2.0,1.0,1.0,1.0,1.0,1.0,2.0,13.0,1.0,1.0,1.0,1.0,1.0,1.0,1.0,1.0,1.0,1.0,3.0,1.0,1.0,1.0,1.0,1.0,1.0,1.0,1.0,1.0,1.0,2.0,1.0,1.0,2.0,1.0,1.0,1.0,1.0,1.0,1.0,1.0,1.0,1.0,1.0,1.0,1.0,2.0,1.0,2.0,1.0,1.0,1.0,1.0,1.0,1.0,2.0,1.0,1.0,1.0,1.0,2.0,1.0,1.0,1.0,2.0,1.0,1.0,1.0,1.0,2.0,1.0,1.0,1.0,1.0,1.0,3.0,1.0,1.0,1.0,1.0,1.0,825
Node11,686.0000000000001,2.0,1.0,1.0,1.0,1.0,1.0,1.0,1.0,1.0,1.0,1.0,1.0,1.0,1.0,1.0,1.0,1.0,1.0,1.0,1.0,1.0,1.0,1.0,1.0,1.0,1.0,1.0,1.0,1.0,1.0,1.0,1.0,1.0,1.0,1.0,4.0,1.0,1.0,1.0,1.0,1.0,1.0,2.0,1.0,1.0,1.0,1.0,1.0,1.0,1.0,1.0,1.0,1.0,1.0,6.0,1.0,1.0,1.0,1.0,1.0,1.0,1.0,1.0,1.0,1.0,2.0,1.0,1.0,1.0,1.0,1.0,2.0,4.0,1.0,1.0,1.0,1.0,1.0,1.0,1.0,1.0,1.0,1.0,1.0,5.0,1.0,1.0,2.0,1.0,1.0,1.0,1.0,1.0,1.0,1.0,1.0,1.0,1.0,1.0,1.0,1.0,1.0,1.0,1.0,1.0,1.0,1.0,1.0,1.0,1.0,1.0,1.0,1.0,3.0,1.0,1.0,1.0,1.0,1.0,1.0,1.0,1.0,1.0,1.0,5.0,1.0,1.0,1.0,1.0,1.0,1.0,1.0,1.0,2.0,1.0,2.0,2.0,1.0,1.0,1.0,1.0,2.0,1.0,1.0,1.0,1.0,1.0,1.0,1.0,1.0,1.0,1.0,1.0,1.0,1.0,1.0,4.0,2.0,1.0,1.0,1.0,1.0,1.0,1.0,2.0,1.0,1.0,1.0,1.0,1.0,1.0,3.0,1.0,1.0,2.0,1.0,3.0,1.0,1.0,1.0,1.0,1.0,1.0,1.0,1.0,1.0,1.0,3.0,1.0,1.0,1.0,1.0,1.0,1.0,1.0,1.0,2.0,1.0,1.0,1.0,1.0,1.0,1.0,3.0,1.0,1.0,1.0,1.0,1.0,1.0,1.0,1.0,1.0,1.0,1.0,1.0,1.0,2.0,2.0,1.0,2.0,3.0,2.0,1.0,1.0,1.0,1.0,1.0,1.0,1.0,1.0,1.0,1.0,1.0,1.0,1.0,1.0,1.0,1.0,2.0,1.0,1.0,1.0,2.0,1.0,1.0,1.0,1.0,1.0,1.0,1.0,1.0,1.0,1.0,1.0,1.0,1.0,1.0,1.0,1.0,1.0,1.0,1.0,1.0,1.0,1.0,1.0,1.0,1.0,1.0,1.0,1.0,1.0,1.0,1.0,1.0,1.0,1.0,1.0,1.0,1.0,1.0,1.0,5.0,1.0,2.0,1.0,1.0,1.0,1.0,1.0,1.0,1.0,1.0,1.0,1.0,1.0,1.0,1.0,1.0,1.0,1.0,1.0,1.0,1.0,2.0,1.0,1.0,1.0,1.0,1.0,2.0,1.0,1.0,1.0,1.0,1.0,1.0,1.0,1.0,1.0,1.0,1.0,1.0,1.0,2.0,1.0,1.0,1.0,1.0,1.0,2.0,1.0,1.0,1.0,1.0,1.0,2.0,1.0,1.0,1.0,1.0,1.0,1.0,1.0,1.0,1.0,1.0,1.0,1.0,1.0,1.0,1.0,1.0,1.0,1.0,1.0,1.0,1.0,1.0,1.0,1.0,1.0,1.0,1.0,1.0,1.0,1.0,1.0,1.0,1.0,1.0,1.0,2.0,1.0,1.0,1.0,1.0,1.0,1.0,1.0,1.0,1.0,1.0,1.0,1.0,1.0,1.0,1.0,1.0,1.0,1.0,1.0,1.0,2.0,1.0,1.0,1.0,1.0,1.0,1.0,1.0,1.0,1.0,1.0,1.0,1.0,1.0,1.0,1.0,1.0,1.0,1.0,1.0,1.0,1.0,1.0,1.0,1.0,1.0,1.0,1.0,1.0,1.0,2.0,1.0,1.0,1.0,4.0,1.0,2.0,2.0,2.0,3.0,1.0,1.0,3.0,1.0,1.0,1.0,5.0,1.0,1.0,1.0,1.0,1.0,1.0,1.0,1.0,1.0,1.0,1.0,2.0,1.0,1.0,1.0,1.0,1.0,1.0,1.0,1.0,1.0,1.0,1.0,1.0,1.0,1.0,1.0,1.0,1.0,1.0,1.0,1.0,1.0,1.0,1.0,1.0,1.0,1.0,1.0,1.0,1.0,1.0,1.0,1.0,1.0,1.0,1.0,1.0,1.0,1.0,1.0,1.0,1.0,1.0,1.0,4.0,1.0,1.0,2.0,1.0,1.0,1.0,1.0,1.0,1.0,1.0,1.0,1.0,1.0,1.0,1.0,4.0,1.0,1.0,1.0,1.0,1.0,1.0,1.0,1.0,1.0,1.0,1.0,1.0,1.0,1.0,1.0,1.0,1.0,1.0,1.0,1.0,1.0,1.0,1.0,1.0,1.0,1.0,1.0,1.0,1.0,1.0,793
Node12,509.49999999999994,1.0,1.0,1.0,1.0,1.0,1.0,1.0,1.0,1.0,1.0,1.0,1.0,1.0,1.0,1.0,1.0,1.0,1.0,1.0,1.0,1.0,1.0,1.0,1.0,1.0,1.0,1.0,1.0,1.0,10.0,1.0,1.0,5.0,1.0,1.0,1.0,1.0,7.0,1.0,1.0,1.0,2.0,15.0,1.0,1.0,1.0,2.0,4.0,1.0,1.0,1.0,1.0,1.0,1.0,1.0,2.0,1.0,1.0,1.0,1.0,1.0,1.0,1.0,16.0,1.0,1.0,1.0,1.0,1.0,1.0,1.0,1.0,2.0,1.0,2.0,1.0,1.0,1.0,4.0,1.0,1.0,1.0,2.0,1.0,2.0,1.0,1.0,1.0,1.0,1.0,1.0,1.0,1.0,1.0,1.0,3.0,1.0,1.0,1.0,1.0,1.0,1.0,1.0,1.0,1.0,1.0,1.0,1.0,2.0,1.0,1.0,1.0,1.0,1.0,1.0,1.0,1.0,1.0,1.0,2.0,1.0,1.0,1.0,1.0,1.0,1.0,1.0,1.0,1.0,1.0,1.0,1.0,1.0,1.0,1.0,1.0,1.0,1.0,1.0,1.0,1.0,1.0,1.0,1.0,1.0,1.0,1.0,1.0,1.0,2.0,1.0,1.0,1.0,1.0,1.0,1.0,2.0,1.0,1.0,1.0,1.0,3.0,1.0,1.0,1.0,1.0,1.0,1.0,1.0,1.0,1.0,1.0,1.0,1.0,1.0,1.0,1.0,1.0,1.0,1.0,1.0,1.0,1.0,1.0,1.0,1.0,1.0,1.0,1.0,1.0,1.0,1.0,1.0,4.0,1.0,1.0,1.0,1.0,1.0,2.0,1.0,1.0,1.0,4.0,1.0,2.0,2.0,1.0,3.0,1.0,1.0,5.0,1.0,1.0,1.0,1.0,1.0,1.0,1.0,1.0,1.0,17.0,1.0,1.0,1.0,1.0,1.0,1.0,1.0,1.0,1.0,1.0,1.0,1.0,1.0,1.0,1.0,1.0,1.0,1.0,1.0,1.0,1.0,1.0,1.0,1.0,4.0,2.0,1.0,1.0,1.0,1.0,1.0,1.0,1.0,1.0,1.0,1.0,1.0,1.0,1.0,1.0,1.0,1.0,3.0,1.0,1.0,1.0,1.0,1.0,1.0,1.0,1.0,1.0,1.0,1.0,1.0,1.0,1.0,1.0,1.0,1.0,1.0,1.0,1.0,1.0,1.0,1.0,1.0,1.0,1.0,1.0,1.0,1.0,1.0,1.0,1.0,1.0,1.0,1.0,1.0,1.0,1.0,1.0,1.0,1.0,3.0,1.0,1.0,1.0,1.0,1.0,5.0,1.0,1.0,1.0,1.0,2.0,1.0,1.0,1.0,1.0,1.0,1.0,1.0,1.0,1.0,1.0,1.0,1.0,2.0,1.0,1.0,1.0,1.0,1.0,1.0,1.0,2.0,3.0,1.0,1.0,1.0,1.0,1.0,1.0,1.0,1.0,1.0,1.0,1.0,1.0,1.0,1.0,2.0,2.0,1.0,1.0,1.0,1.0,1.0,1.0,1.0,1.0,1.0,1.0,1.0,1.0,1.0,1.0,1.0,1.0,1.0,1.0,1.0,1.0,1.0,1.0,1.0,1.0,5.0,1.0,2.0,1.0,1.0,1.0,1.0,1.0,1.0,1.0,1.0,1.0,1.0,1.0,1.0,1.0,1.0,1.0,1.0,2.0,1.0,1.0,1.0,2.0,1.0,1.0,1.0,1.0,1.0,1.0,1.0,1.0,1.0,1.0,1.0,1.0,1.0,1.0,1.0,1.0,1.0,1.0,2.0,1.0,1.0,1.0,1.0,1.0,1.0,1.0,1.0,1.0,2.0,1.0,1.0,1.0,1.0,1.0,1.0,1.0,1.0,1.0,1.0,1.0,1.0,7.0,1.0,1.0,2.0,1.0,1.0,4.0,1.0,1.0,1.0,1.0,1.0,6.0,1.0,1.0,1.0,2.0,1.0,1.0,1.0,1.0,1.0,1.0,1.0,1.0,1.0,1.0,1.0,1.0,1.0,1.0,1.0,4.0,2.0,1.0,1.0,1.0,1.0,1.0,1.0,1.0,1.0,1.0,1.0,1.0,1.0,4.0,1.0,1.0,1.0,1.0,1.0,1.0,1.0,765
Node13,504.49999999999994,1.0,1.0,1.0,1.0,3.0,1.0,1.0,1.0,1.0,1.0,1.0,1.0,1.0,1.0,1.0,1.0,1.0,7.0,1.0,1.0,1.0,1.0,5.0,1.0,1.0,1.0,1.0,1.0,1.0,1.0,1.0,1.0,16.0,1.0,1.0,1.0,1.0,1.0,1.0,1.0,1.0,1.0,1.0,1.0,1.0,1.0,1.0,1.0,1.0,1.0,1.0,1.0,1.0,1.0,1.0,1.0,1.0,1.0,1.0,1.0,1.0,1.0,1.0,1.0,1.0,1.0,1.0,1.0,1.0,1.0,1.0,1.0,1.0,2.0,1.0,1.0,1.0,1.0,2.0,1.0,1.0,1.0,1.0,1.0,1.0,1.0,1.0,1.0,1.0,1.0,1.0,2.0,1.0,1.0,10.0,5.0,1.0,1.0,1.0,1.0,1.0,1.0,2.0,1.0,1.0,1.0,1.0,1.0,1.0,1.0,1.0,1.0,1.0,1.0,1.0,1.0,1.0,1.0,1.0,1.0,1.0,1.0,1.0,1.0,1.0,1.0,1.0,1.0,1.0,1.0,2.0,1.0,1.0,1.0,2.0,1.0,1.0,1.0,1.0,20.0,1.0,3.0,1.0,1.0,1.0,1.0,1.0,1.0,1.0,1.0,2.0,1.0,6.0,2.0,1.0,1.0,1.0,1.0,2.0,1.0,1.0,1.0,1.0,1.0,1.0,1.0,1.0,1.0,1.0,1.0,1.0,2.0,1.0,1.0,1.0,4.0,1.0,1.0,1.0,7.0,9.0,1.0,1.0,1.0,6.0,1.0,1.0,1.0,1.0,1.0,1.0,1.0,1.0,1.0,1.0,4.0,1.0,1.0,1.0,1.0,1.0,1.0,1.0,3.0,1.0,1.0,1.0,1.0,2.0,1.0,1.0,1.0,1.0,1.0,1.0,733
Node14,130.49999999999997,1.0,1.0,1.0,1.0,3.0,1.0,1.0,1.0,1.0,1.0,1.0,1.0,1.0,1.0,1.0,1.0,1.0,1.0,1.0,2.0,1.0,1.0,1.0,1.0,1.0,1.0,1.0,1.0,1.0,1.0,1.0,2.0,1.0,1.0,2.0,1.0,1.0,1.0,1.0,1.0,1.0,1.0,1.0,1.0,1.0,1.0,1.0,1.0,1.0,1.0,1.0,1.0,1.0,10.0,2.0,5.0,1.0,1.0,1.0,1.0,1.0,1.0,1.0,1.0,1.0,1.0,1.0,1.0,1.0,1.0,1.0,1.0,1.0,1.0,1.0,1.0,1.0,1.0,1.0,1.0,1.0,1.0,1.0,1.0,1.0,1.0,1.0,1.0,1.0,1.0,1.0,1.0,1.0,1.0,1.0,1.0,3.0,1.0,1.0,1.0,1.0,1.0,1.0,1.0,2.0,1.0,1.0,1.0,1.0,2.0,1.0,1.0,2.0,1.0,1.0,1.0,1.0,1.0,1.0,1.0,1.0,4.0,1.0,1.0,1.0,2.0,1.0,2.0,1.0,3.0,1.0,1.0,1.0,7.0,1.0,2.0,1.0,1.0,3.0,1.0,1.0,1.0,1.0,1.0,1.0,2.0,1.0,1.0,2.0,1.0,1.0,1.0,1.0,1.0,4.0,1.0,2.0,1.0,1.0,3.0,1.0,1.0,1.0,1.0,2.0,1.0,1.0,8.0,1.0,3.0,4.0,1.0,1.0,1.0,1.0,1.0,1.0,1.0,1.0,1.0,1.0,1.0,1.0,1.0,1.0,1.0,1.0,13.0,1.0,1.0,1.0,1.0,1.0,15.0,1.0,1.0,1.0,1.0,1.0,1.0,1.0,1.0,1.0,1.0,3.0,1.0,1.0,1.0,2.0,1.0,1.0,8.0,1.0,1.0,1.0,1.0,4.0,7.0,1.0,1.0,20.0,1.0,1.0,2.0,1.0,1.0,1.0,1.0,1.0,2.0,1.0,1.0,2.0,1.0,1.0,1.0,1.0,2.0,1.0,2.0,11.0,1.0,3.0,3.0,1.0,1.0,1.0,1.0,1.0,1.0,1.0,2.0,1.0,1.0,1.0,1.0,5.0,2.0,1.0,1.0,1.0,2.0,1.0,1.0,1.0,1.0,1.0,2.0,1.0,1.0,1.0,1.0,2.0,1.0,1.0,1.0,2.0,1.0,2.0,1.0,1.0,1.0,1.0,1.0,4.0,1.0,1.0,1.0,1.0,1.0,2.0,1.0,1.0,1.0,1.0,1.0,2.0,1.0,1.0,1.0,1.0,1.0,1.0,1.0,1.0,1.0,5.0,2.0,1.0,1.0,1.0,4.0,1.0,1.0,1.0,1.0,1.0,1.0,1.0,1.0,1.0,1.0,1.0,1.0,3.0,1.0,1.0,1.0,2.0,1.0,1.0,1.0,1.0,1.0,1.0,1.0,1.0,1.0,1.0,1.0,1.0,1.0,1.0,1.0,1.0,2.0,9.0,1.0,4.0,1.0,2.0,1.0,1.0,1.0,1.0,6.0,1.0,1.0,1.0,6.0,1.0,2.0,1.0,1.0,1.0,2.0,1.0,1.0,1.0,2.0,1.0,1.0,1.0,8.0,1.0,1.0,7.0,1.0,1.0,2.0,1.0,1.0,1.0,1.0,1.0,1.0,1.0,4.0,2.0,1.0,1.0,2.0,1.0,1.0,1.0,1.0,1.0,1.0,1.0,1.0,1.0,1.0,2.0,3.0,1.0,1.0,1.0,1.0,1.0,2.0,1.0,53.0,1.0,3.0,2.0,2.0,2.0,1.0,1.0,1.0,1.0,2.0,1.0,1.0,1.0,1.0,1.0,3.0,2.0,1.0,1.0,4.0,1.0,1.0,8.0,2.0,1.0,3.0,2.0,1.0,2.0,1.0,1.0,2.0,1.0,1.0,1.0,3.0,1.0,1.0,1.0,1.0,1.0,1.0,1.0,3.0,2.0,1.0,7.0,1.0,1.0,3.0,1.0,1.0,1.0,1.0,1.0,1.0,1.0,1.0,1.0,1.0,1.0,1.0,6.0,1.0,1.0,1.0,3.0,1.0,3.0,1.0,1.0,1.0,1.0,1.0,1.0,1.0,1.0,1.0,1.0,5.0,2.0,3.0,1.0,1.0,1.0,1.0,1.0,1.0,1.0,1.0,1.0,1.0,1.0,1.0,1.0,1.0,7.0,2.0,2.0,5.0,1.0,2.0,2.0,1.0,1.0,2.0,1.0,1.0,1.0,1.0,3.0,1.0,1.0,1.0,1.0,1.0,1.0,1.0,3.0,3.0,1.0,1.0,1.0,1.0,7.0,1.0,1.0,1.0,1.0,1.0,1.0,2.0,1.0,1.0,1.0,1.0,1.0,2.0,1.0,1.0,1.0,1.0,1.0,1.0,2.0,1.0,1.0,1.0,1.0,1.0,1.0,1.0,1.0,1.0,1.0,1.0,1.0,1.0,2.0,1.0,1.0,1.0,1.0,1.0,1.0,1.0,1.0,1.0,1.0,1.0,1.0,2.0,4.0,3.0,1.0,1.0,1.0,1.0,1.0,1.0,1.0,1.0,3.0,1.0,1.0,1.0,1.0,3.0,1.0,1.0,1.0,1.0,1.0,1.0,1.0,1.0,1.0,1.0,1.0,1.0,11.0,1.0,1.0,8.0,1.0,1.0,1.0,1.0,1.0,1.0,1.0,1.0,1.0,1.0,1.0,1.0,1.0,1.0,1.0,1.0,1.0,1.0,1.0,2.0,1.0,1.0,1.0,2.0,1.0,1.0,1.0,1.0,1.0,1.0,2.0,1.0,1.0,1.0,1.0,4.0,1.0,1.0,1.0,1.0,1.0,1.0,1.0,1.0,2.0,1.0,1.0,1.0,2.0,1.0,1.0,1.0,1.0,1.0,1.0,1.0,1.0,1.0,1.0,1.0,4.0,1.0,1.0,1.0,1.0,1.0,2.0,1.0,1.0,1.0,3.0,1.0,6.0,1.0,2.0,1.0,2.0,2.0,1.0,1.0,1.0,1.0,1.0,1.0,1.0,1.0,1.0,1.0,1.0,1.0,2.0,2.0,3.0,1.0,1.0,1.0,1.0,4.0,1.0,1.0,2.0,1.0,1.0,1.0,1.0,1.0,2.0,1.0,2.0,1.0,1.0,1.0,1.0,1.0,2.0,1.0,1.0,1.0,6.0,1.0,1.0,1.0,1.0,1.0,1.0,3.0,1.0,1.0,1.0,1.0,1.0,1.0,1.0,1.0,1.0,1.0,1.0,1.0,1.0,1.0,1.0,1.0,1.0,1.0,1.0,1.0,1.0,2.0,4.0,1.0,1.0,1.0,1.0,1.0,1.0,4.0,1.0,1.0,1.0,12.0,1.0,1.0,1.0,2.0,2.0,1.0,1.0,8.0,1.0,1.0,1.0,1.0,2.0,1.0,1.0,1.0,1.0,1.0,1.0,1.0,2.0,1.0,1.0,2.0,1.0,1.0,4.0,2.0,1.0,1.0,1.0,1.0,1.0,1.0,1.0,1.0,1.0,1.0,1.0,1.0,1.0,1.0,1.0,1.0,1.0,3.0,1.0,1.0,1.0,1.0,1.0,1.0,1.0,1.0,1.0,1.0,1.0,1.0,2.0,1.0,1.0,1.0,1.0,1.0,1.0,1.0,1.0,1.0,1.0,1.0,1.0,2.0,1.0,1.0,1.0,1.0,2.0,1.0,1.0,1.0,1.0,1.0,1.0,2.0,2.0,1.0,1.0,1.0,1.0,1.0,1.0,1.0,1.0,4.0,2.0,1.0,3.0,1.0,1.0,1.0,1.0,1.0,3.0,1.0,1.0,2.0,2.0,1.0,1.0,9.0,1.0,1.0,1.0,1.0,1.0,1.0,1.0,9.0,1.0,3.0,1.0,1.0,1.0,1.0,1.0,1.0,1.0,1.0,1.0,1.0,1.0,3.0,1.0,4.0,1.0,1.0,1.0,1.0,2.0,1.0,2.0,1.0,1.0,1.0,1.0,2.0,3.0,1.0,1.0,1.0,1.0,1.0,1.0,1.0,4.0,2.0,1.0,1.0,2.0,1.0,1.0,1.0,2.0,1.0,1.0,1.0,7.0,1.0,1.0,2.0,1.0,1.0,1.0,1.0,1.0,1.0,2.0,1.0,1.0,1.0,1.0,1.0,2.0,1.0,3.0,1.0,2.0,1.0,1.0,1.0,1.0,1.0,2.0,1.0,1.0,5.0,1.0,1.0,1.0,1.0,1.0,1.0,1.0,1.0,1.0,2.0,1.0,1.0,2.0,2.0,2.0,1.0,1.0,1.0,6.0,1.0,9.0,1.0,1.0,1.0,1.0,1.0,1.0,1.0,1.0,1.0,3.0,1.0,1.0,1.0,1.0,1.0,3.0,1.0,1.0,1.0,1.0,1.0,1.0,1.0,3.0,2.0,5.0,2.0,1.0,1.0,1.0,2.0,1.0,1.0,1.0,1.0,1.0,1.0,2.0,1.0,1.0,1.0,1.0,1.0,1.0,1.0,2.0,1.0,1.0,1.0,1.0,1.0,1.0,1.0,1.0,1.0,1.0,1.0,1.0,1.0,1.0,1.0,1.0,1.0,3.0,1.0,1.0,1.0,1.0,1.0,1.0,3.0,2.0,1.0,1.0,1.0,1.0,1.0,1.0,1.0,1.0,1.0,1.0,1.0,1.0,1.0,1.0,1.0,1.0,1.0,2.0,3.0,1.0,1.0,1.0,1.0,2.0,1.0,1.0,1.0,1.0,1.0,2.0,1.0,1.0,1.0,1.0,1.0,1.0,1.0,1.0,1.0,1.0,1.0,1.0,1.0,1.0,1.0,1.0,1.0,5.0,1.0,1.0,2.0,1.0,1.0,1.0,2.0,1.0,1.0,1.0,1.0,1.0,1.0,2.0,1.0,1.0,1.0,1.0,1.0,1.0,1.0,1.0,1.0,2.0,1.0,1.0,1.0,5.0,1.0,1.0,2.0,1.0,1.0,1.0,3.0,1.0,1.0,1.0,2.0,1.0,1.0,1.0,1.0,1.0,1.0,2.0,1.0,2.0,1.0,1.0,1.0,1.0,1.0,3.0,1.0,1.0,1.0,1.0,1.0,1.0,1.0,1.0,1.0,1.0,3.0,1.0,1.0,1.0,1.0,1.0,1.0,3.0,1.0,1.0,1.0,1.0,1.0,1.0,1.0,1.0,1.0,1.0,1.0,1.0,2.0,1.0,1.0,1.0,2.0,1.0,1.0,1.0,2.0,5.0,1.0,1.0,1.0,1.0,1.0,1.0,1.0,1.0,1.0,1.0,1.0,1.0,1.0,1.0,1.0,1.0,1.0,1.0,1.0,1.0,2.0,1.0,2.0,3.0,1.0,1.0,1.0,1.0,1.0,2.0,1.0,1.0,2.0,1.0,1.0,1.0,1.0,1.0,1.0,1.0,1.0,2.0,1.0,2.0,1.0,1.0,1.0,1.0,1.0,1.0,1.0,1.0,1.0,1.0,1.0,1.0,1.0,1.0,2.0,1.0,1.0,1.0,1.0,1.0,1.0,1.0,4.0,1.0,1.0,1.0,1.0,1.0,1.0,1.0,1.0,1.0,1.0,1.0,1.0,4.0,1.0,1.0,1.0,1.0,1.0,1.0,1.0,1.0,1.0,1.0,1.0,1.0,1.0,3.0,1.0,1.0,1.0,5.0,1.0,1.0,1.0,1.0,1.0,1.0,1.0,1.0,1.0,1.0,2.0,3.0,2.0,2.0,1.0,1.0,1.0,1.0,1.0,1.0,1.0,2.0,1.0,1.0,2.0,2.0,3.0,1.0,1.0,1.0,1.0,1.0,1.0,1.0,2.0,1.0,1.0,1.0,1.0,1.0,1.0,1.0,1.0,1.0,1.0,1.0,2.0,1.0,4.0,2.0,1.0,1.0,1.0,1.0,1.0,1.0,1.0,1.0,1.0,2.0,1.0,1.0,1.0,1.0,2.0,3.0,1.0,1.0,3.0,1.0,1.0,2.0,1.0,1.0,1.0,1.0,1.0,1.0,1.0,1.0,1.0,1.0,1.0,1.0,1.0,1.0,4.0,1.0,1.0,2.0,2.0,1.0,2.0,1.0,1.0,1.0,1.0,1.0,1.0,1.0,2.0,1.0,1.0,2.0,1.0,1.0,1.0,1.0,1.0,1.0,1.0,1.0,1.0,1.0,2.0,1.0,1.0,1.0,1.0,1.0,3.0,1.0,1.0,1.0,1.0,1.0,1.0,1.0,2.0,1.0,1.0,2.0,1.0,2.0,3.0,3.0,1.0,1.0,1.0,1.0,1.0,1.0,1.0,1.0,1.0,6.0,1.0,2.0,1.0,1.0,2.0,6.0,8.0,1.0,1.0,1.0,2.0,1.0,1.0,1.0,1.0,1.0,1.0,1.0,3.0,1.0,1.0,1.0,1.0,1.0,1.0,1.0,1.0,1.0,1.0,1.0,1.0,1.0,1.0,1.0,1.0,1.0,1.0,2.0,1.0,1.0,1.0,1.0,1.0,1.0,2.0,1.0,1.0,1.0,1.0,1.0,4.0,1.0,2.0,1.0,1.0,2.0,1.0,1.0,1.0,1.0,1.0,1.0,1.0,1.0,1.0,1.0,1.0,1.0,1.0,1.0,2.0,2.0,3.0,1.0,5.0,1.0,1.0,1.0,1.0,1.0,1.0,1.0,1.0,1.0,2.0,1.0,1.0,1.0,1.0,8.0,1.0,1.0,1.0,1.0,2.0,1.0,1.0,1.0,1.0,1.0,1.0,1.0,1.0,1.0,1.0,1.0,1.0,1.0,1.0,1.0,3.0,1.0,1.0,1.0,1.0,1.0,1.0,1.0,1.0,1.0,1.0,1.0,1.0,1.0,1.0,2.0,1.0,1.0,3.0,1.0,2.0,1.0,1.0,1.0,1.0,1.0,1.0,1.0,1.0,1.0,1.0,2.0,2.0,1.0,1.0,1.0,1.0,1.0,1.0,1.0,2.0,1.0,1.0,1.0,1.0,1.0,1.0,1.0,1.0,1.0,1.0,1.0,1.0,1.0,1.0,1.0,1.0,1.0,1.0,1.0,1.0,1.0,1.0,1.0,2.0,1.0,1.0,1.0,1.0,1.0,1.0,1.0,1.0,1.0,1.0,1.0,1.0,1.0,1.0,1.0,1.0,1.0,1.0,1.0,1.0,1.0,1.0,1.0,1.0,2.0,1.0,1.0,1.0,1.0,2.0,1.0,1.0,1.0,1.0,7.0,1.0,1.0,3.0,1.0,3.0,1.0,1.0,1.0,2.0,1.0,1.0,3.0,1.0,1.0,1.0,1.0,1.0,1.0,1.0,1.0,1.0,1.0,1.0,1.0,1.0,1.0,1.0,1.0,1.0,2.0,1.0,1.0,1.0,2.0,1.0,1.0,1.0,1.0,1.0,1.0,1.0,1.0,1.0,1.0,1.0,2.0,1.0,1.0,1.0,1.0,1.0,1.0,1.0,1.0,3.0,2.0,1.0,1.0,1.0,3.0,1.0,1.0,1.0,1.0,1.0,1.0,1.0,2.0,1.0,1.0,1.0,1.0,1.0,1.0,1.0,1.0,1.0,1.0,1.0,1.0,1.0,2.0,1.0,1.0,5.0,1.0,1.0,1.0,1.0,1.0,1.0,1.0,1.0,1.0,1.0,1.0,1.0,1.0,1.0,1.0,1.0,1.0,1.0,1.0,1.0,1.0,1.0,1.0,1.0,1.0,1.0,1.0,1.0,1.0,1.0,1.0,1.0,1.0,1.0,1.0,1.0,1.0,1.0,1.0,1.0,1.0,1.0,1.0,1.0,1.0,1.0,1.0,1.0,1.0,1.0,2.0,1.0,2.0,1.0,1.0,2.0,3.0,1.0,1.0,1.0,1.0,1.0,2.0,1.0,1.0,1.0,1.0,1.0,1.0,2.0,1.0,1.0,1.0,1.0,2.0,1.0,1.0,1.0,2.0,2.0,1.0,1.0,1.0,1.0,1.0,5.0,1.0,1.0,1.0,1.0,1.0,1.0,1.0,1.0,1.0,1.0,1.0,1.0,3.0,2.0,2.0,1.0,1.0,1.0,4.0,1.0,1.0,1.0,2.0,1.0,1.0,1.0,2.0,1.0,2.0,1.0,1.0,1.0,1.0,1.0,1.0,1.0,1.0,1.0,1.0,1.0,5.0,1.0,2.0,1.0,1.0,2.0,1.0,1.0,1.0,1.0,9.0,1.0,1.0,4.0,1.0,1.0,1.0,1.0,1.0,1.0,1.0,1.0,1.0,1.0,1.0,1.0,1.0,1.0,2.0,1.0,1.0,1.0,3.0,1.0,1.0,1.0,1.0,1.0,1.0,1.0,2.0,2.0,1.0,1.0,1.0,1.0,1.0,1.0,1.0,2.0,1.0,1.0,3.0,1.0,1.0,1.0,1.0,2.0,1.0,1.0,1.0,1.0,1.0,1.0,1.0,1.0,1.0,1.0,5.0,1.0,1.0,1.0,1.0,1.0,1.0,1.0,1.0,1.0,1.0,1.0,1.0,1.0,2.0,1.0,1.0,2.0,3.0,1.0,1.0,2.0,1.0,5.0,1.0,4.0,2.0,2.0,3.0,1.0,1.0,1.0,1.0,1.0,1.0,3.0,1.0,1.0,1.0,1.0,1.0,1.0,1.0,2.0,1.0,1.0,1.0,2.0,1.0,1.0,1.0,1.0,1.0,2.0,1.0,1.0,2.0,1.0,1.0,1.0,2.0,1.0,1.0,2.0,1.0,2.0,1.0,1.0,1.0,3.0,1.0,2.0,1.0,1.0,1.0,1.0,1.0,1.0,1.0,2.0,1.0,2.0,1.0,1.0,1.0,1.0,1.0,1.0,1.0,1.0,1.0,4.0,1.0,1.0,1.0,1.0,2.0,2.0,13.0,1.0,1.0,1.0,1.0,1.0,1.0,1.0,3.0,1.0,1.0,1.0,1.0,1.0,1.0,1.0,1.0,1.0,2.0,1.0,1.0,1.0,1.0,1.0,2.0,1.0,2.0,1.0,1.0,2.0,1.0,1.0,2.0,1.0,1.0,1.0,2.0,1.0,1.0,1.0,2.0,1.0,1.0,1.0,1.0,1.0,3.0,1.0,1.0,1.0,1.0,770
Node15,305.16666666666663,1.0,1.0,1.0,1.0,1.0,1.0,1.0,1.0,1.0,1.0,1.0,1.0,6.0,1.0,1.0,1.0,1.0,1.0,1.0,1.0,1.0,1.0,1.0,1.0,1.0,1.0,1.0,1.0,1.0,1.0,1.0,1.0,1.0,1.0,1.0,1.0,1.0,1.0,1.0,1.0,1.0,1.0,1.0,1.0,1.0,1.0,1.0,1.0,2.0,2.0,1.0,1.0,7.0,1.0,1.0,1.0,1.0,1.0,1.0,1.0,1.0,1.0,1.0,1.0,1.0,1.0,1.0,1.0,1.0,1.0,2.0,1.0,1.0,1.0,1.0,1.0,1.0,1.0,2.0,5.0,2.0,1.0,1.0,1.0,1.0,1.0,1.0,1.0,1.0,1.0,1.0,1.0,1.0,1.0,1.0,1.0,1.0,1.0,1.0,1.0,1.0,1.0,1.0,1.0,1.0,1.0,2.0,1.0,1.0,1.0,1.0,1.0,1.0,1.0,1.0,1.0,1.0,2.0,1.0,1.0,1.0,1.0,6.0,1.0,1.0,1.0,3.0,1.0,1.0,1.0,1.0,1.0,2.0,1.0,1.0,1.0,1.0,1.0,1.0,7.0,2.0,1.0,1.0,2.0,3.0,5.0,1.0,1.0,1.0,1.0,1.0,1.0,1.0,1.0,1.0,1.0,1.0,2.0,1.0,1.0,2.0,1.0,1.0,1.0,1.0,1.0,4.0,1.0,1.0,1.0,1.0,1.0,1.0,3.0,1.0,1.0,1.0,1.0,1.0,2.0,2.0,1.0,8.0,1.0,1.0,3.0,1.0,1.0,1.0,1.0,8.0,1.0,1.0,1.0,1.0,1.0,2.0,3.0,1.0,2.0,1.0,1.0,1.0,1.0,1.0,1.0,1.0,1.0,1.0,1.0,1.0,1.0,14.0,1.0,1.0,2.0,1.0,1.0,2.0,1.0,1.0,15.0,1.0,1.0,1.0,1.0,1.0,1.0,1.0,1.0,1.0,1.0,1.0,1.0,1.0,1.0,1.0,1.0,1.0,1.0,1.0,6.0,1.0,1.0,1.0,6.0,1.0,1.0,2.0,1.0,1.0,1.0,1.0,1.0,1.0,1.0,4.0,1.0,1.0,1.0,1.0,1.0,1.0,1.0,2.0,5.0,1.0,1.0,1.0,7.0,1.0,1.0,1.0,1.0,1.0,1.0,1.0,1.0,2.0,1.0,1.0,1.0,1.0,1.0,1.0,1.0,1.0,2.0,1.0,1.0,1.0,1.0,2.0,1.0,1.0,1.0,1.0,1.0,7.0,1.0,2.0,3.0,1.0,1.0,3.0,1.0,1.0,2.0,1.0,1.0,1.0,1.0,1.0,1.0,1.0,1.0,1.0,2.0,1.0,1.0,1.0,1.0,1.0,1.0,1.0,5.0,1.0,11.0,2.0,4.0,1.0,1.0,1.0,1.0,1.0,1.0,2.0,1.0,1.0,1.0,1.0,1.0,1.0,1.0,1.0,1.0,1.0,1.0,2.0,1.0,2.0,1.0,1.0,1.0,1.0,1.0,1.0,2.0,1.0,4.0,1.0,2.0,1.0,1.0,1.0,1.0,1.0,2.0,1.0,1.0,1.0,2.0,1.0,1.0,1.0,1.0,1.0,1.0,1.0,1.0,4.0,1.0,3.0,1.0,1.0,1.0,1.0,1.0,1.0,1.0,1.0,1.0,1.0,1.0,1.0,2.0,1.0,1.0,1.0,1.0,1.0,1.0,4.0,1.0,1.0,1.0,2.0,1.0,1.0,1.0,5.0,1.0,1.0,1.0,1.0,1.0,1.0,1.0,1.0,1.0,4.0,1.0,1.0,1.0,1.0,1.0,1.0,4.0,1.0,2.0,3.0,2.0,1.0,2.0,1.0,1.0,1.0,1.0,1.0,1.0,1.0,1.0,1.0,1.0,1.0,1.0,1.0,2.0,1.0,1.0,1.0,1.0,3.0,1.0,1.0,2.0,2.0,1.0,5.0,1.0,1.0,1.0,1.0,1.0,1.0,1.0,1.0,1.0,1.0,1.0,1.0,1.0,1.0,2.0,1.0,1.0,1.0,1.0,1.0,1.0,1.0,1.0,1.0,1.0,1.0,1.0,8.0,10.0,1.0,1.0,2.0,4.0,2.0,1.0,1.0,1.0,1.0,1.0,1.0,1.0,1.0,1.0,1.0,1.0,1.0,5.0,1.0,1.0,2.0,1.0,1.0,1.0,2.0,1.0,2.0,3.0,1.0,3.0,1.0,1.0,1.0,1.0,1.0,2.0,1.0,1.0,3.0,1.0,1.0,1.0,1.0,1.0,1.0,1.0,8.0,1.0,9.0,1.0,1.0,1.0,1.0,1.0,1.0,2.0,1.0,2.0,1.0,1.0,1.0,1.0,1.0,2.0,1.0,1.0,1.0,1.0,1.0,4.0,1.0,2.0,1.0,1.0,2.0,1.0,1.0,1.0,1.0,1.0,1.0,1.0,1.0,1.0,2.0,1.0,1.0,1.0,1.0,1.0,1.0,1.0,1.0,1.0,1.0,1.0,1.0,1.0,1.0,1.0,2.0,1.0,1.0,1.0,1.0,1.0,1.0,1.0,1.0,1.0,1.0,1.0,1.0,1.0,1.0,52.0,1.0,2.0,1.0,3.0,1.0,1.0,2.0,2.0,1.0,2.0,3.0,2.0,2.0,1.0,2.0,1.0,1.0,1.0,1.0,1.0,1.0,1.0,1.0,1.0,1.0,1.0,7.0,1.0,2.0,1.0,1.0,1.0,1.0,2.0,1.0,1.0,2.0,1.0,1.0,1.0,4.0,1.0,1.0,1.0,1.0,1.0,2.0,1.0,1.0,3.0,3.0,1.0,1.0,1.0,2.0,2.0,1.0,1.0,1.0,1.0,1.0,1.0,1.0,1.0,1.0,1.0,1.0,1.0,1.0,1.0,1.0,2.0,1.0,1.0,1.0,1.0,1.0,1.0,2.0,1.0,1.0,1.0,1.0,1.0,1.0,1.0,1.0,2.0,1.0,5.0,1.0,1.0,3.0,2.0,1.0,1.0,1.0,1.0,1.0,1.0,1.0,1.0,1.0,1.0,1.0,1.0,1.0,1.0,1.0,2.0,1.0,1.0,7.0,3.0,1.0,1.0,5.0,1.0,1.0,1.0,1.0,1.0,2.0,1.0,1.0,1.0,5.0,1.0,1.0,1.0,1.0,3.0,1.0,1.0,1.0,1.0,2.0,1.0,1.0,1.0,1.0,1.0,1.0,1.0,1.0,1.0,4.0,7.0,2.0,2.0,1.0,1.0,1.0,2.0,1.0,1.0,1.0,1.0,1.0,1.0,1.0,1.0,1.0,1.0,1.0,1.0,1.0,1.0,1.0,1.0,1.0,1.0,1.0,1.0,1.0,1.0,1.0,1.0,5.0,5.0,2.0,1.0,2.0,1.0,1.0,1.0,1.0,2.0,1.0,1.0,1.0,1.0,1.0,1.0,1.0,1.0,2.0,1.0,1.0,1.0,1.0,1.0,2.0,1.0,1.0,1.0,1.0,1.0,1.0,1.0,3.0,1.0,2.0,1.0,1.0,1.0,3.0,1.0,1.0,1.0,1.0,1.0,1.0,7.0,1.0,1.0,1.0,1.0,1.0,1.0,1.0,1.0,1.0,1.0,1.0,2.0,2.0,1.0,1.0,1.0,1.0,1.0,1.0,1.0,1.0,1.0,1.0,2.0,1.0,1.0,1.0,1.0,1.0,1.0,1.0,1.0,1.0,1.0,1.0,1.0,1.0,2.0,1.0,1.0,1.0,1.0,1.0,1.0,1.0,1.0,1.0,1.0,1.0,1.0,1.0,1.0,1.0,1.0,1.0,1.0,1.0,1.0,1.0,1.0,1.0,2.0,1.0,1.0,2.0,1.0,1.0,1.0,1.0,1.0,1.0,1.0,1.0,1.0,1.0,7.0,1.0,1.0,1.0,1.0,1.0,1.0,1.0,1.0,2.0,1.0,4.0,1.0,1.0,2.0,1.0,1.0,1.0,1.0,1.0,1.0,1.0,1.0,1.0,1.0,1.0,1.0,1.0,1.0,1.0,1.0,1.0,1.0,3.0,1.0,1.0,1.0,1.0,1.0,1.0,1.0,1.0,1.0,1.0,1.0,1.0,1.0,1.0,3.0,1.0,1.0,1.0,10.0,1.0,3.0,1.0,1.0,5.0,1.0,1.0,1.0,2.0,1.0,1.0,2.0,1.0,2.0,1.0,1.0,1.0,1.0,1.0,1.0,1.0,1.0,1.0,1.0,1.0,1.0,1.0,1.0,1.0,1.0,1.0,1.0,1.0,1.0,1.0,1.0,1.0,2.0,1.0,1.0,1.0,1.0,1.0,2.0,1.0,1.0,1.0,1.0,1.0,1.0,1.0,1.0,1.0,2.0,1.0,1.0,1.0,1.0,1.0,4.0,1.0,1.0,1.0,1.0,1.0,1.0,1.0,1.0,1.0,1.0,1.0,1.0,1.0,2.0,1.0,1.0,1.0,1.0,1.0,1.0,2.0,3.0,1.0,1.0,1.0,1.0,1.0,1.0,1.0,1.0,1.0,1.0,1.0,1.0,1.0,1.0,1.0,1.0,1.0,2.0,1.0,1.0,2.0,1.0,1.0,1.0,1.0,1.0,1.0,1.0,2.0,1.0,1.0,1.0,3.0,1.0,2.0,1.0,2.0,1.0,1.0,2.0,1.0,1.0,1.0,1.0,1.0,1.0,1.0,1.0,1.0,1.0,1.0,2.0,2.0,1.0,1.0,5.0,1.0,1.0,1.0,1.0,1.0,1.0,1.0,1.0,1.0,1.0,1.0,1.0,2.0,1.0,1.0,1.0,1.0,1.0,1.0,1.0,2.0,1.0,1.0,1.0,1.0,1.0,1.0,1.0,1.0,1.0,1.0,1.0,1.0,1.0,1.0,1.0,1.0,1.0,1.0,1.0,5.0,1.0,1.0,1.0,1.0,1.0,1.0,1.0,1.0,1.0,1.0,1.0,1.0,1.0,1.0,2.0,1.0,1.0,1.0,1.0,1.0,1.0,1.0,1.0,1.0,1.0,1.0,1.0,1.0,1.0,1.0,1.0,1.0,1.0,1.0,1.0,1.0,1.0,1.0,1.0,1.0,1.0,1.0,5.0,1.0,1.0,1.0,1.0,1.0,1.0,1.0,2.0,2.0,1.0,2.0,1.0,3.0,4.0,1.0,1.0,1.0,1.0,1.0,9.0,1.0,1.0,1.0,1.0,1.0,2.0,1.0,1.0,1.0,1.0,2.0,1.0,2.0,1.0,1.0,1.0,3.0,1.0,1.0,1.0,1.0,1.0,1.0,1.0,1.0,1.0,1.0,1.0,1.0,1.0,1.0,1.0,1.0,1.0,2.0,2.0,1.0,2.0,1.0,1.0,1.0,1.0,1.0,1.0,5.0,1.0,1.0,1.0,1.0,1.0,1.0,1.0,2.0,1.0,1.0,1.0,1.0,1.0,1.0,1.0,1.0,1.0,1.0,1.0,1.0,1.0,1.0,1.0,1.0,1.0,1.0,1.0,4.0,1.0,3.0,1.0,2.0,1.0,2.0,1.0,1.0,1.0,1.0,4.0,1.0,1.0,1.0,1.0,1.0,1.0,2.0,1.0,1.0,1.0,1.0,1.0,1.0,1.0,1.0,1.0,1.0,1.0,1.0,1.0,2.0,1.0,1.0,1.0,1.0,1.0,1.0,1.0,1.0,1.0,1.0,1.0,1.0,1.0,1.0,1.0,1.0,1.0,1.0,1.0,1.0,2.0,1.0,1.0,1.0,1.0,1.0,1.0,1.0,1.0,2.0,1.0,4.0,1.0,1.0,1.0,1.0,1.0,4.0,3.0,1.0,1.0,1.0,1.0,1.0,1.0,1.0,1.0,3.0,1.0,1.0,1.0,1.0,2.0,1.0,1.0,2.0,2.0,1.0,2.0,1.0,1.0,1.0,1.0,1.0,1.0,1.0,7.0,3.0,1.0,1.0,1.0,1.0,1.0,1.0,1.0,1.0,1.0,2.0,2.0,2.0,1.0,1.0,1.0,1.0,1.0,1.0,2.0,1.0,1.0,2.0,1.0,4.0,1.0,5.0,1.0,1.0,1.0,2.0,1.0,2.0,1.0,1.0,1.0,1.0,1.0,1.0,1.0,1.0,1.0,2.0,1.0,1.0,1.0,5.0,1.0,1.0,1.0,1.0,1.0,1.0,1.0,1.0,1.0,1.0,1.0,1.0,3.0,1.0,1.0,1.0,2.0,1.0,1.0,2.0,1.0,3.0,2.0,1.0,1.0,1.0,1.0,1.0,2.0,1.0,4.0,5.0,1.0,1.0,4.0,2.0,1.0,2.0,3.0,1.0,1.0,1.0,1.0,1.0,1.0,3.0,1.0,2.0,1.0,1.0,1.0,1.0,1.0,1.0,1.0,1.0,5.0,1.0,1.0,1.0,1.0,2.0,1.0,1.0,1.0,1.0,2.0,1.0,1.0,1.0,1.0,2.0,1.0,2.0,1.0,2.0,1.0,1.0,1.0,1.0,1.0,1.0,1.0,1.0,1.0,1.0,1.0,4.0,1.0,2.0,1.0,2.0,1.0,2.0,1.0,2.0,2.0,1.0,1.0,1.0,1.0,1.0,1.0,2.0,1.0,1.0,1.0,3.0,1.0,10.0,1.0,1.0,1.0,1.0,1.0,1.0,1.0,1.0,1.0,1.0,1.0,1.0,2.0,1.0,1.0,1.0,1.0,1.0,1.0,2.0,3.0,1.0,1.0,5.0,1.0,1.0,1.0,1.0,1.0,1.0,1.0,3.0,2.0,4.0,1.0,1.0,1.0,1.0,1.0,1.0,1.0,1.0,2.0,1.0,1.0,2.0,1.0,1.0,1.0,1.0,2.0,1.0,1.0,1.0,3.0,1.0,1.0,1.0,1.0,1.0,1.0,1.0,1.0,1.0,1.0,1.0,1.0,1.0,1.0,1.0,2.0,1.0,1.0,1.0,1.0,1.0,1.0,1.0,1.0,1.0,1.0,1.0,1.0,1.0,2.0,1.0,1.0,2.0,1.0,1.0,1.0,1.0,1.0,1.0,1.0,2.0,1.0,1.0,1.0,1.0,1.0,1.0,1.0,3.0,1.0,1.0,1.0,1.0,3.0,1.0,1.0,813
Node16,378.16666666666663,1.0,1.0,1.0,1.0,1.0,1.0,1.0,1.0,1.0,1.0,1.0,6.0,1.0,1.0,1.0,1.0,1.0,1.0,1.0,1.0,1.0,1.0,1.0,1.0,1.0,1.0,1.0,1.0,1.0,1.0,1.0,1.0,1.0,1.0,1.0,1.0,1.0,1.0,1.0,1.0,1.0,1.0,1.0,9.0,2.0,1.0,1.0,1.0,1.0,6.0,1.0,1.0,2.0,1.0,1.0,1.0,1.0,1.0,1.0,2.0,1.0,1.0,1.0,1.0,1.0,1.0,1.0,1.0,1.0,1.0,1.0,1.0,1.0,1.0,1.0,2.0,1.0,1.0,1.0,2.0,5.0,1.0,1.0,1.0,2.0,1.0,1.0,1.0,1.0,1.0,1.0,1.0,1.0,1.0,1.0,1.0,1.0,1.0,1.0,1.0,1.0,1.0,1.0,1.0,1.0,1.0,2.0,1.0,5.0,1.0,1.0,1.0,1.0,1.0,1.0,1.0,3.0,2.0,1.0,1.0,1.0,1.0,1.0,1.0,1.0,1.0,1.0,1.0,7.0,2.0,1.0,1.0,3.0,5.0,1.0,1.0,1.0,1.0,1.0,1.0,2.0,1.0,1.0,1.0,1.0,2.0,1.0,2.0,1.0,2.0,1.0,1.0,1.0,1.0,1.0,4.0,1.0,1.0,1.0,3.0,1.0,1.0,1.0,1.0,1.0,8.0,1.0,1.0,3.0,1.0,1.0,1.0,10.0,1.0,1.0,1.0,1.0,2.0,2.0,1.0,1.0,1.0,1.0,1.0,1.0,3.0,13.0,1.0,1.0,2.0,1.0,1.0,2.0,1.0,1.0,15.0,1.0,1.0,1.0,1.0,1.0,1.0,1.0,1.0,1.0,1.0,1.0,1.0,1.0,1.0,6.0,1.0,1.0,5.0,1.0,1.0,1.0,1.0,1.0,1.0,1.0,1.0,1.0,1.0,1.0,1.0,6.0,2.0,5.0,1.0,7.0,1.0,1.0,1.0,1.0,1.0,7.0,1.0,1.0,1.0,1.0,1.0,1.0,1.0,1.0,2.0,1.0,1.0,1.0,2.0,1.0,1.0,1.0,1.0,1.0,8.0,2.0,10.0,3.0,1.0,5.0,1.0,1.0,2.0,4.0,1.0,1.0,1.0,1.0,1.0,1.0,1.0,1.0,2.0,1.0,1.0,1.0,1.0,1.0,1.0,10.0,1.0,9.0,2.0,4.0,1.0,1.0,1.0,1.0,1.0,2.0,1.0,1.0,1.0,1.0,1.0,1.0,1.0,1.0,2.0,1.0,1.0,1.0,1.0,1.0,1.0,1.0,1.0,1.0,1.0,1.0,1.0,1.0,2.0,1.0,1.0,1.0,1.0,1.0,1.0,1.0,1.0,1.0,1.0,3.0,1.0,1.0,1.0,4.0,1.0,1.0,1.0,1.0,1.0,2.0,1.0,1.0,1.0,1.0,1.0,4.0,1.0,1.0,2.0,1.0,1.0,6.0,1.0,1.0,2.0,1.0,1.0,6.0,1.0,1.0,1.0,1.0,1.0,1.0,2.0,3.0,2.0,1.0,2.0,1.0,1.0,1.0,1.0,1.0,1.0,1.0,1.0,1.0,1.0,2.0,1.0,1.0,3.0,1.0,1.0,2.0,1.0,5.0,1.0,1.0,1.0,1.0,1.0,1.0,1.0,1.0,1.0,1.0,1.0,1.0,1.0,2.0,1.0,1.0,1.0,1.0,1.0,1.0,1.0,1.0,1.0,7.0,1.0,2.0,4.0,1.0,1.0,2.0,1.0,1.0,1.0,7.0,1.0,1.0,1.0,1.0,2.0,3.0,1.0,3.0,1.0,1.0,1.0,1.0,2.0,1.0,1.0,3.0,1.0,1.0,1.0,1.0,1.0,1.0,8.0,5.0,1.0,1.0,1.0,1.0,2.0,1.0,2.0,2.0,1.0,1.0,1.0,1.0,2.0,1.0,1.0,1.0,1.0,1.0,1.0,2.0,1.0,1.0,2.0,1.0,1.0,1.0,1.0,1.0,1.0,1.0,1.0,1.0,1.0,1.0,1.0,3.0,1.0,1.0,1.0,1.0,2.0,1.0,1.0,1.0,1.0,1.0,1.0,1.0,1.0,1.0,1.0,1.0,52.0,1.0,2.0,1.0,3.0,1.0,1.0,1.0,2.0,3.0,2.0,1.0,1.0,1.0,1.0,2.0,1.0,1.0,1.0,1.0,6.0,1.0,1.0,1.0,1.0,2.0,1.0,2.0,1.0,1.0,1.0,1.0,3.0,3.0,1.0,2.0,2.0,1.0,1.0,2.0,1.0,1.0,1.0,1.0,1.0,1.0,1.0,1.0,2.0,1.0,1.0,1.0,2.0,1.0,1.0,1.0,1.0,1.0,1.0,1.0,1.0,1.0,5.0,1.0,3.0,2.0,1.0,1.0,1.0,1.0,1.0,1.0,1.0,1.0,1.0,1.0,1.0,1.0,1.0,9.0,3.0,1.0,1.0,2.0,1.0,1.0,1.0,1.0,5.0,1.0,1.0,1.0,1.0,1.0,1.0,1.0,1.0,1.0,1.0,1.0,1.0,1.0,4.0,12.0,1.0,1.0,1.0,2.0,1.0,1.0,1.0,1.0,1.0,1.0,1.0,1.0,1.0,1.0,1.0,1.0,1.0,1.0,1.0,5.0,5.0,2.0,1.0,2.0,1.0,1.0,1.0,2.0,1.0,1.0,1.0,1.0,1.0,1.0,1.0,1.0,1.0,1.0,2.0,1.0,1.0,1.0,1.0,1.0,1.0,1.0,3.0,1.0,2.0,1.0,1.0,3.0,1.0,1.0,1.0,7.0,1.0,1.0,1.0,1.0,1.0,1.0,1.0,2.0,2.0,1.0,1.0,1.0,1.0,1.0,1.0,1.0,1.0,2.0,1.0,1.0,1.0,1.0,1.0,1.0,1.0,1.0,1.0,1.0,2.0,1.0,1.0,1.0,1.0,1.0,1.0,1.0,1.0,1.0,1.0,1.0,1.0,1.0,1.0,1.0,1.0,1.0,1.0,2.0,1.0,1.0,1.0,1.0,1.0,1.0,1.0,1.0,1.0,2.0,1.0,4.0,1.0,2.0,1.0,1.0,1.0,1.0,1.0,1.0,1.0,1.0,1.0,1.0,1.0,1.0,1.0,1.0,3.0,1.0,1.0,1.0,1.0,1.0,1.0,7.0,1.0,1.0,1.0,1.0,1.0,3.0,1.0,11.0,1.0,1.0,1.0,5.0,1.0,1.0,2.0,1.0,2.0,1.0,2.0,1.0,1.0,1.0,1.0,1.0,1.0,1.0,1.0,1.0,1.0,1.0,1.0,1.0,1.0,1.0,1.0,1.0,1.0,1.0,2.0,1.0,1.0,1.0,1.0,1.0,2.0,1.0,1.0,1.0,1.0,1.0,1.0,1.0,1.0,1.0,2.0,1.0,1.0,1.0,1.0,1.0,1.0,1.0,1.0,1.0,1.0,1.0,1.0,1.0,2.0,1.0,1.0,1.0,1.0,1.0,1.0,2.0,3.0,1.0,1.0,1.0,1.0,1.0,1.0,1.0,1.0,1.0,1.0,1.0,1.0,1.0,1.0,1.0,2.0,1.0,1.0,1.0,1.0,1.0,1.0,1.0,1.0,1.0,1.0,2.0,1.0,1.0,1.0,5.0,2.0,1.0,2.0,1.0,2.0,1.0,1.0,1.0,1.0,1.0,1.0,1.0,1.0,1.0,2.0,1.0,1.0,1.0,1.0,1.0,1.0,1.0,1.0,1.0,1.0,1.0,1.0,1.0,1.0,1.0,1.0,2.0,1.0,1.0,1.0,1.0,1.0,1.0,1.0,1.0,1.0,1.0,1.0,1.0,5.0,1.0,1.0,1.0,1.0,1.0,2.0,1.0,1.0,1.0,1.0,1.0,1.0,1.0,1.0,1.0,1.0,1.0,1.0,1.0,1.0,1.0,1.0,1.0,1.0,1.0,1.0,1.0,1.0,1.0,1.0,1.0,2.0,1.0,1.0,1.0,1.0,1.0,1.0,1.0,2.0,2.0,2.0,1.0,3.0,4.0,1.0,1.0,1.0,4.0,1.0,9.0,1.0,1.0,1.0,2.0,1.0,1.0,1.0,1.0,2.0,1.0,2.0,1.0,1.0,1.0,3.0,1.0,1.0,1.0,1.0,1.0,1.0,1.0,1.0,1.0,1.0,1.0,1.0,1.0,2.0,2.0,1.0,1.0,1.0,5.0,1.0,1.0,1.0,1.0,1.0,1.0,1.0,2.0,1.0,1.0,1.0,1.0,1.0,1.0,1.0,1.0,1.0,1.0,1.0,1.0,1.0,1.0,1.0,1.0,1.0,4.0,3.0,1.0,2.0,4.0,1.0,1.0,1.0,1.0,1.0,4.0,1.0,1.0,1.0,1.0,2.0,1.0,1.0,1.0,1.0,1.0,1.0,1.0,1.0,1.0,1.0,2.0,1.0,1.0,1.0,1.0,1.0,1.0,1.0,1.0,1.0,1.0,1.0,1.0,1.0,1.0,1.0,2.0,1.0,1.0,1.0,1.0,1.0,1.0,7.0,1.0,1.0,1.0,3.0,1.0,1.0,1.0,1.0,4.0,3.0,1.0,1.0,1.0,1.0,1.0,1.0,1.0,1.0,1.0,2.0,1.0,1.0,2.0,1.0,3.0,1.0,1.0,1.0,1.0,5.0,3.0,1.0,1.0,1.0,1.0,1.0,1.0,1.0,1.0,1.0,2.0,2.0,1.0,1.0,1.0,1.0,1.0,2.0,1.0,1.0,2.0,1.0,4.0,1.0,5.0,1.0,1.0,1.0,2.0,1.0,2.0,1.0,1.0,1.0,1.0,1.0,1.0,1.0,2.0,1.0,5.0,1.0,1.0,1.0,1.0,1.0,1.0,1.0,1.0,1.0,1.0,1.0,1.0,1.0,1.0,2.0,1.0,1.0,2.0,1.0,3.0,2.0,1.0,1.0,1.0,1.0,1.0,5.0,1.0,4.0,2.0,1.0,3.0,1.0,1.0,1.0,1.0,1.0,3.0,1.0,2.0,1.0,1.0,1.0,1.0,1.0,1.0,1.0,1.0,5.0,1.0,1.0,1.0,1.0,2.0,1.0,1.0,1.0,2.0,1.0,1.0,1.0,1.0,2.0,1.0,2.0,1.0,2.0,1.0,1.0,1.0,1.0,1.0,1.0,1.0,1.0,1.0,4.0,1.0,2.0,1.0,2.0,1.0,2.0,2.0,1.0,1.0,1.0,1.0,1.0,2.0,1.0,1.0,1.0,3.0,1.0,1.0,1.0,1.0,1.0,1.0,1.0,2.0,1.0,1.0,1.0,1.0,3.0,1.0,1.0,5.0,1.0,1.0,1.0,1.0,2.0,1.0,1.0,1.0,1.0,2.0,1.0,1.0,9.0,2.0,1.0,1.0,1.0,1.0,1.0,3.0,1.0,1.0,1.0,1.0,1.0,1.0,1.0,1.0,1.0,1.0,1.0,1.0,1.0,1.0,1.0,2.0,1.0,1.0,1.0,1.0,1.0,1.0,1.0,1.0,1.0,1.0,2.0,1.0,1.0,2.0,1.0,1.0,1.0,1.0,1.0,1.0,1.0,1.0,1.0,1.0,1.0,1.0,3.0,1.0,1.0,1.0,1.0,1.0,836
Node17,606.1666666666666,1.0,1.0,1.0,1.0,1.0,1.0,1.0,2.0,1.0,1.0,1.0,1.0,1.0,1.0,1.0,1.0,1.0,1.0,1.0,1.0,1.0,1.0,1.0,1.0,1.0,1.0,1.0,1.0,1.0,1.0,1.0,1.0,1.0,1.0,2.0,1.0,1.0,1.0,1.0,1.0,1.0,5.0,3.0,1.0,6.0,1.0,6.0,1.0,2.0,1.0,3.0,2.0,1.0,1.0,2.0,8.0,1.0,1.0,1.0,1.0,3.0,1.0,3.0,4.0,1.0,1.0,1.0,1.0,1.0,1.0,1.0,1.0,1.0,1.0,1.0,1.0,2.0,1.0,1.0,1.0,1.0,1.0,1.0,1.0,1.0,1.0,1.0,1.0,1.0,1.0,1.0,3.0,1.0,1.0,1.0,1.0,2.0,1.0,1.0,1.0,1.0,1.0,1.0,1.0,1.0,1.0,1.0,1.0,1.0,1.0,1.0,1.0,1.0,1.0,2.0,1.0,1.0,2.0,1.0,1.0,2.0,3.0,1.0,1.0,1.0,1.0,1.0,2.0,1.0,1.0,1.0,1.0,1.0,1.0,1.0,1.0,1.0,1.0,1.0,8.0,1.0,1.0,1.0,2.0,1.0,2.0,1.0,1.0,1.0,1.0,1.0,1.0,7.0,1.0,1.0,1.0,2.0,1.0,1.0,1.0,1.0,1.0,1.0,2.0,1.0,1.0,3.0,1.0,1.0,1.0,6.0,1.0,1.0,1.0,1.0,1.0,1.0,1.0,2.0,1.0,1.0,2.0,1.0,1.0,1.0,4.0,1.0,1.0,1.0,1.0,1.0,1.0,1.0,2.0,1.0,1.0,1.0,1.0,1.0,1.0,1.0,1.0,1.0,1.0,1.0,1.0,1.0,1.0,2.0,1.0,1.0,2.0,3.0,1.0,3.0,1.0,2.0,1.0,1.0,1.0,2.0,1.0,1.0,1.0,1.0,1.0,1.0,5.0,1.0,1.0,1.0,2.0,1.0,1.0,1.0,1.0,1.0,1.0,1.0,6.0,1.0,1.0,1.0,1.0,1.0,1.0,1.0,2.0,1.0,1.0,2.0,1.0,1.0,1.0,1.0,1.0,2.0,1.0,1.0,1.0,1.0,1.0,2.0,1.0,1.0,1.0,1.0,1.0,1.0,1.0,1.0,1.0,1.0,1.0,1.0,1.0,1.0,1.0,1.0,1.0,1.0,1.0,4.0,1.0,1.0,1.0,2.0,1.0,1.0,1.0,1.0,3.0,1.0,1.0,1.0,1.0,1.0,1.0,1.0,1.0,1.0,1.0,1.0,1.0,2.0,1.0,1.0,3.0,1.0,1.0,1.0,1.0,1.0,2.0,1.0,1.0,1.0,1.0,1.0,1.0,1.0,1.0,2.0,1.0,1.0,1.0,1.0,1.0,1.0,1.0,1.0,1.0,1.0,1.0,1.0,1.0,1.0,1.0,1.0,1.0,1.0,5.0,1.0,1.0,1.0,2.0,1.0,1.0,1.0,1.0,1.0,1.0,1.0,1.0,3.0,2.0,1.0,1.0,2.0,1.0,1.0,1.0,1.0,2.0,1.0,1.0,1.0,1.0,2.0,1.0,1.0,1.0,1.0,1.0,2.0,1.0,1.0,8.0,5.0,1.0,1.0,1.0,1.0,1.0,1.0,1.0,1.0,1.0,1.0,1.0,3.0,2.0,1.0,1.0,1.0,1.0,1.0,1.0,1.0,1.0,1.0,5.0,1.0,1.0,1.0,1.0,1.0,1.0,1.0,1.0,3.0,1.0,1.0,1.0,1.0,1.0,1.0,1.0,1.0,8.0,1.0,1.0,2.0,1.0,1.0,1.0,1.0,1.0,1.0,1.0,1.0,1.0,1.0,1.0,1.0,2.0,10.0,1.0,1.0,1.0,1.0,1.0,1.0,1.0,1.0,1.0,1.0,1.0,1.0,1.0,1.0,1.0,1.0,1.0,1.0,1.0,1.0,1.0,1.0,1.0,1.0,1.0,1.0,1.0,1.0,1.0,1.0,1.0,1.0,2.0,1.0,1.0,2.0,1.0,1.0,1.0,1.0,1.0,1.0,1.0,1.0,1.0,1.0,1.0,1.0,3.0,1.0,1.0,1.0,1.0,805
Node18,19.5,1.0,1.0,1.0,1.0,1.0,1.0,1.0,1.0,1.0,1.0,1.0,1.0,1.0,1.0,1.0,1.0,1.0,1.0,1.0,1.0,1.0,1.0,1.0,1.0,1.0,1.0,1.0,1.0,1.0,1.0,1.0,1.0,1.0,1.0,1.0,1.0,1.0,1.0,1.0,1.0,1.0,2.0,2.0,1.0,1.0,1.0,1.0,1.0,1.0,1.0,1.0,1.0,1.0,1.0,1.0,1.0,1.0,1.0,1.0,1.0,2.0,2.0,1.0,1.0,1.0,1.0,2.0,1.0,1.0,1.0,1.0,1.0,1.0,1.0,1.0,1.0,1.0,1.0,1.0,1.0,1.0,1.0,1.0,1.0,1.0,1.0,1.0,1.0,1.0,1.0,1.0,1.0,1.0,1.0,1.0,1.0,1.0,1.0,1.0,1.0,2.0,1.0,1.0,1.0,1.0,1.0,1.0,1.0,1.0,1.0,1.0,1.0,1.0,1.0,1.0,1.0,1.0,1.0,1.0,1.0,1.0,1.0,1.0,1.0,1.0,1.0,1.0,1.0,1.0,1.0,1.0,1.0,1.0,1.0,2.0,1.0,1.0,1.0,1.0,1.0,1.0,1.0,1.0,1.0,1.0,1.0,1.0,1.0,1.0,1.0,1.0,1.0,1.0,1.0,2.0,1.0,1.0,1.0,1.0,1.0,1.0,1.0,2.0,1.0,1.0,1.0,1.0,1.0,1.0,1.0,1.0,1.0,1.0,1.0,1.0,1.0,1.0,1.0,2.0,1.0,2.0,1.0,1.0,1.0,1.0,1.0,1.0,1.0,1.0,4.0,1.0,1.0,1.0,1.0,1.0,1.0,1.0,1.0,1.0,1.0,1.0,1.0,1.0,1.0,1.0,2.0,1.0,1.0,1.0,1.0,2.0,1.0,1.0,1.0,3.0,1.0,1.0,1.0,1.0,3.0,1.0,1.0,1.0,1.0,1.0,1.0,1.0,1.0,1.0,1.0,1.0,1.0,4.0,1.0,2.0,1.0,1.0,1.0,2.0,1.0,1.0,1.0,1.0,1.0,1.0,1.0,1.0,1.0,1.0,3.0,1.0,1.0,1.0,1.0,1.0,2.0,1.0,1.0,3.0,1.0,1.0,3.0,1.0,1.0,6.0,1.0,2.0,1.0,1.0,1.0,1.0,2.0,1.0,1.0,3.0,1.0,3.0,1.0,1.0,1.0,1.0,2.0,1.0,1.0,1.0,1.0,2.0,1.0,1.0,1.0,1.0,1.0,1.0,1.0,1.0,1.0,1.0,1.0,2.0,1.0,1.0,2.0,1.0,7.0,1.0,1.0,2.0,1.0,1.0,1.0,1.0,1.0,1.0,1.0,1.0,2.0,3.0,1.0,1.0,3.0,1.0,1.0,4.0,1.0,1.0,1.0,1.0,1.0,1.0,2.0,1.0,1.0,1.0,8.0,1.0,1.0,2.0,1.0,3.0,1.0,1.0,6.0,1.0,2.0,4.0,1.0,1.0,2.0,3.0,3.0,1.0,1.0,1.0,1.0,1.0,1.0,1.0,1.0,1.0,1.0,1.0,2.0,4.0,1.0,1.0,5.0,1.0,1.0,1.0,1.0,1.0,1.0,3.0,1.0,1.0,1.0,1.0,1.0,1.0,3.0,1.0,4.0,3.0,1.0,1.0,1.0,1.0,1.0,1.0,1.0,1.0,1.0,1.0,1.0,5.0,6.0,1.0,1.0,1.0,1.0,1.0,1.0,3.0,1.0,2.0,1.0,1.0,1.0,1.0,1.0,1.0,1.0,1.0,5.0,1.0,1.0,1.0,1.0,1.0,2.0,1.0,1.0,1.0,1.0,1.0,1.0,1.0,2.0,1.0,2.0,1.0,1.0,1.0,1.0,1.0,1.0,6.0,1.0,1.0,1.0,1.0,1.0,1.0,1.0,1.0,1.0,1.0,1.0,1.0,1.0,2.0,4.0,4.0,1.0,2.0,3.0,1.0,2.0,1.0,1.0,1.0,2.0,2.0,1.0,1.0,1.0,15.0,1.0,1.0,3.0,1.0,1.0,1.0,1.0,2.0,8.0,1.0,2.0,1.0,5.0,1.0,1.0,1.0,1.0,1.0,1.0,1.0,1.0,1.0,1.0,1.0,1.0,4.0,1.0,1.0,1.0,1.0,2.0,1.0,2.0,1.0,1.0,4.0,1.0,1.0,1.0,1.0,1.0,1.0,1.0,1.0,1.0,1.0,1.0,1.0,1.0,1.0,1.0,1.0,1.0,1.0,1.0,1.0,1.0,1.0,1.0,1.0,1.0,2.0,1.0,2.0,1.0,1.0,7.0,1.0,2.0,1.0,1.0,1.0,1.0,1.0,1.0,1.0,1.0,1.0,1.0,1.0,1.0,1.0,1.0,2.0,1.0,1.0,1.0,1.0,1.0,4.0,2.0,1.0,1.0,1.0,1.0,1.0,2.0,2.0,1.0,2.0,1.0,1.0,1.0,1.0,1.0,1.0,1.0,1.0,7.0,1.0,1.0,1.0,1.0,1.0,2.0,3.0,4.0,1.0,1.0,1.0,1.0,1.0,1.0,1.0,1.0,1.0,5.0,1.0,2.0,1.0,1.0,1.0,3.0,1.0,1.0,1.0,2.0,1.0,1.0,1.0,1.0,1.0,3.0,1.0,1.0,1.0,1.0,1.0,1.0,2.0,3.0,1.0,1.0,1.0,3.0,1.0,10.0,1.0,4.0,2.0,1.0,1.0,1.0,1.0,1.0,1.0,1.0,1.0,1.0,8.0,1.0,1.0,1.0,1.0,1.0,1.0,1.0,1.0,1.0,1.0,1.0,1.0,1.0,1.0,1.0,1.0,1.0,2.0,8.0,1.0,1.0,1.0,1.0,1.0,2.0,1.0,2.0,2.0,1.0,1.0,1.0,1.0,1.0,2.0,4.0,1.0,2.0,3.0,1.0,1.0,1.0,1.0,1.0,1.0,1.0,1.0,1.0,1.0,1.0,1.0,1.0,14.0,1.0,8.0,1.0,1.0,4.0,1.0,1.0,2.0,4.0,1.0,3.0,1.0,1.0,1.0,2.0,1.0,1.0,2.0,2.0,1.0,2.0,1.0,1.0,1.0,1.0,1.0,1.0,1.0,1.0,10.0,1.0,1.0,1.0,2.0,1.0,1.0,1.0,1.0,2.0,2.0,1.0,1.0,6.0,1.0,1.0,1.0,2.0,1.0,1.0,1.0,1.0,1.0,1.0,1.0,1.0,2.0,1.0,4.0,1.0,1.0,2.0,1.0,1.0,1.0,1.0,1.0,1.0,1.0,1.0,1.0,1.0,1.0,6.0,1.0,2.0,1.0,1.0,1.0,1.0,1.0,1.0,1.0,1.0,3.0,1.0,1.0,1.0,1.0,2.0,1.0,1.0,1.0,1.0,1.0,1.0,1.0,2.0,1.0,1.0,1.0,3.0,3.0,1.0,1.0,9.0,1.0,1.0,5.0,1.0,2.0,1.0,1.0,1.0,1.0,1.0,1.0,1.0,1.0,1.0,1.0,1.0,1.0,1.0,1.0,2.0,1.0,1.0,1.0,1.0,1.0,1.0,2.0,3.0,1.0,1.0,1.0,2.0,1.0,1.0,1.0,2.0,1.0,1.0,2.0,1.0,1.0,1.0,1.0,1.0,1.0,1.0,1.0,1.0,1.0,2.0,1.0,1.0,5.0,1.0,1.0,1.0,1.0,2.0,1.0,1.0,1.0,1.0,1.0,1.0,1.0,1.0,1.0,1.0,1.0,1.0,1.0,4.0,4.0,1.0,1.0,1.0,1.0,1.0,1.0,1.0,1.0,1.0,1.0,1.0,2.0,1.0,1.0,1.0,1.0,1.0,1.0,1.0,1.0,1.0,1.0,1.0,1.0,1.0,1.0,1.0,1.0,1.0,1.0,1.0,1.0,2.0,1.0,3.0,1.0,1.0,1.0,3.0,1.0,1.0,1.0,1.0,1.0,1.0,1.0,1.0,1.0,1.0,1.0,1.0,1.0,1.0,1.0,1.0,1.0,1.0,1.0,1.0,1.0,1.0,1.0,1.0,1.0,1.0,1.0,1.0,2.0,1.0,2.0,1.0,1.0,1.0,1.0,1.0,1.0,1.0,2.0,1.0,2.0,10.0,3.0,1.0,1.0,1.0,1.0,1.0,2.0,2.0,1.0,1.0,1.0,2.0,1.0,1.0,1.0,1.0,1.0,4.0,1.0,1.0,1.0,1.0,1.0,1.0,1.0,1.0,1.0,1.0,2.0,1.0,1.0,1.0,3.0,1.0,1.0,1.0,1.0,1.0,1.0,1.0,1.0,2.0,1.0,1.0,1.0,1.0,1.0,1.0,1.0,1.0,1.0,1.0,1.0,1.0,1.0,1.0,1.0,1.0,1.0,1.0,2.0,1.0,1.0,1.0,1.0,1.0,1.0,2.0,1.0,1.0,2.0,1.0,1.0,1.0,1.0,1.0,1.0,2.0,1.0,1.0,1.0,1.0,1.0,1.0,1.0,1.0,1.0,2.0,1.0,1.0,3.0,1.0,1.0,2.0,1.0,3.0,1.0,2.0,1.0,1.0,1.0,1.0,1.0,1.0,3.0,3.0,1.0,1.0,1.0,1.0,1.0,1.0,1.0,1.0,1.0,1.0,1.0,1.0,3.0,1.0,1.0,1.0,1.0,1.0,1.0,1.0,1.0,1.0,1.0,1.0,1.0,1.0,1.0,1.0,1.0,1.0,1.0,2.0,1.0,8.0,1.0,1.0,1.0,5.0,1.0,1.0,2.0,1.0,1.0,1.0,2.0,1.0,1.0,1.0,1.0,1.0,1.0,3.0,1.0,1.0,1.0,1.0,2.0,1.0,1.0,3.0,2.0,2.0,1.0,1.0,2.0,1.0,1.0,1.0,3.0,1.0,10.0,1.0,1.0,1.0,1.0,1.0,1.0,1.0,1.0,1.0,1.0,3.0,1.0,1.0,1.0,1.0,1.0,1.0,1.0,4.0,1.0,2.0,1.0,2.0,1.0,1.0,1.0,1.0,1.0,1.0,1.0,1.0,1.0,1.0,9.0,2.0,2.0,1.0,1.0,3.0,2.0,1.0,1.0,1.0,1.0,1.0,2.0,1.0,1.0,1.0,1.0,1.0,1.0,1.0,1.0,1.0,1.0,1.0,1.0,6.0,1.0,1.0,1.0,1.0,1.0,1.0,1.0,1.0,2.0,5.0,1.0,1.0,1.0,1.0,1.0,1.0,1.0,1.0,1.0,1.0,1.0,1.0,1.0,1.0,1.0,1.0,6.0,3.0,1.0,1.0,1.0,1.0,1.0,1.0,5.0,1.0,1.0,1.0,2.0,1.0,1.0,1.0,1.0,1.0,1.0,1.0,1.0,1.0,1.0,1.0,1.0,1.0,1.0,1.0,1.0,1.0,2.0,1.0,1.0,1.0,1.0,1.0,1.0,1.0,1.0,1.0,1.0,1.0,1.0,2.0,1.0,2.0,2.0,1.0,1.0,1.0,1.0,1.0,2.0,4.0,1.0,1.0,2.0,3.0,1.0,1.0,2.0,1.0,2.0,1.0,1.0,1.0,1.0,1.0,1.0,1.0,1.0,1.0,1.0,1.0,1.0,1.0,1.0,1.0,2.0,4.0,1.0,4.0,3.0,2.0,1.0,1.0,1.0,1.0,1.0,1.0,1.0,1.0,1.0,1.0,1.0,1.0,1.0,1.0,1.0,1.0,1.0,1.0,1.0,1.0,1.0,1.0,1.0,1.0,1.0,1.0,1.0,1.0,1.0,1.0,1.0,1.0,1.0,1.0,2.0,1.0,1.0,1.0,2.0,1.0,1.0,1.0,1.0,1.0,1.0,3.0,1.0,1.0,1.0,1.0,1.0,1.0,2.0,1.0,1.0,1.0,1.0,1.0,1.0,1.0,1.0,1.0,1.0,1.0,1.0,1.0,1.0,1.0,1.0,1.0,2.0,1.0,1.0,1.0,1.0,1.0,2.0,1.0,1.0,1.0,1.0,1.0,1.0,1.0,2.0,2.0,1.0,1.0,1.0,1.0,1.0,1.0,1.0,2.0,1.0,1.0,1.0,2.0,2.0,1.0,1.0,1.0,1.0,1.0,1.0,2.0,1.0,1.0,1.0,1.0,1.0,1.0,1.0,1.0,3.0,1.0,1.0,1.0,1.0,1.0,1.0,1.0,1.0,1.0,1.0,1.0,3.0,1.0,1.0,1.0,5.0,1.0,3.0,1.0,2.0,2.0,1.0,1.0,1.0,3.0,1.0,1.0,1.0,3.0,2.0,1.0,1.0,1.0,1.0,1.0,1.0,1.0,3.0,1.0,2.0,1.0,1.0,2.0,1.0,1.0,1.0,1.0,1.0,1.0,1.0,1.0,1.0,2.0,1.0,1.0,1.0,2.0,1.0,2.0,1.0,1.0,1.0,4.0,1.0,2.0,1.0,15.0,1.0,2.0,1.0,1.0,1.0,2.0,1.0,1.0,1.0,1.0,1.0,1.0,1.0,1.0,1.0,1.0,2.0,1.0,1.0,1.0,1.0,1.0,4.0,2.0,1.0,1.0,2.0,1.0,1.0,1.0,1.0,1.0,1.0,5.0,1.0,1.0,1.0,1.0,1.0,1.0,1.0,1.0,1.0,1.0,1.0,1.0,2.0,1.0,1.0,1.0,1.0,1.0,1.0,1.0,1.0,1.0,2.0,1.0,1.0,1.0,3.0,2.0,1.0,1.0,2.0,1.0,1.0,1.0,1.0,1.0,1.0,1.0,1.0,1.0,1.0,1.0,1.0,1.0,2.0,1.0,1.0,1.0,1.0,1.0,1.0,1.0,1.0,1.0,2.0,1.0,1.0,1.0,1.0,1.0,5.0,1.0,1.0,1.0,1.0,1.0,1.0,1.0,1.0,1.0,1.0,1.0,1.0,2.0,1.0,1.0,1.0,1.0,1.0,1.0,1.0,1.0,1.0,1.0,1.0,2.0,2.0,1.0,1.0,1.0,1.0,1.0,1.0,1.0,1.0,1.0,1.0,1.0,1.0,3.0,1.0,1.0,1.0,2.0,1.0,1.0,1.0,2.0,1.0,1.0,1.0,1.0,1.0,1.0,1.0,1.0,1.0,1.0,1.0,1.0,1.0,1.0,1.0,1.0,1.0,1.0,1.0,1.0,1.0,2.0,1.0,3.0,1.0,1.0,1.0,1.0,1.0,1.0,1.0,1.0,1.0,1.0,1.0,1.0,2.0,1.0,1.0,1.0,1.0,1.0,1.0,1.0,1.0,1.0,1.0,2.0,1.0,5.0,1.0,2.0,1.0,1.0,1.0,1.0,1.0,1.0,1.0,2.0,1.0,1.0,1.0,1.0,1.0,1.0,1.0,1.0,1.0,1.0,1.0,1.0,4.0,1.0,1.0,1.0,1.0,1.0,1.0,1.0,1.0,1.0,1.0,2.0,1.0,1.0,1.0,1.0,1.0,1.0,1.0,1.0,1.0,1.0,1.0,1.0,2.0,1.0,1.0,1.0,1.0,1.0,1.0,1.0,1.0,1.0,1.0,2.0,1.0,1.0,1.0,1.0,1.0,1.0,1.0,1.0,4.0,1.0,1.0,1.0,1.0,1.0,1.0,1.0,1.0,1.0,1.0,1.0,1.0,1.0,1.0,1.0,2.0,1.0,1.0,1.0,1.0,1.0,1.0,1.0,1.0,1.0,1.0,1.0,1.0,1.0,1.0,5.0,1.0,1.0,1.0,1.0,1.0,2.0,1.0,1.0,1.0,2.0,4.0,1.0,1.0,1.0,1.0,1.0,1.0,1.0,1.0,1.0,1.0,1.0,1.0,2.0,2.0,2.0,1.0,1.0,1.0,1.0,1.0,1.0,1.0,1.0,1.0,1.0,1.0,1.0,1.0,1.0,1.0,1.0,1.0,1.0,1.0,1.0,1.0,1.0,1.0,1.0,1.0,1.0,1.0,1.0,1.0,1.0,2.0,1.0,1.0,1.0,2.0,1.0,5.0,1.0,1.0,1.0,1.0,1.0,2.0,1.0,1.0,1.0,1.0,1.0,1.0,3.0,1.0,3.0,1.0,1.0,2.0,1.0,4.0,2.0,1.0,1.0,1.0,1.0,1.0,1.0,2.0,1.0,1.0,1.0,1.0,1.0,1.0,1.0,1.0,1.0,1.0,3.0,1.0,1.0,1.0,1.0,1.0,1.0,1.0,1.0,1.0,1.0,1.0,1.0,1.0,1.0,1.0,1.0,1.0,2.0,1.0,1.0,1.0,3.0,1.0,1.0,1.0,1.0,1.0,2.0,1.0,1.0,1.0,1.0,1.0,1.0,1.0,3.0,1.0,1.0,1.0,1.0,1.0,1.0,2.0,1.0,1.0,1.0,1.0,1.0,1.0,1.0,1.0,3.0,1.0,1.0,1.0,2.0,1.0,1.0,1.0,1.0,2.0,2.0,1.0,1.0,1.0,3.0,1.0,1.0,1.0,1.0,1.0,1.0,1.0,1.0,1.0,1.0,1.0,1.0,1.0,1.0,1.0,1.0,4.0,1.0,1.0,1.0,1.0,1.0,1.0,1.0,1.0,1.0,1.0,1.0,1.0,1.0,1.0,1.0,1.0,1.0,1.0,1.0,1.0,1.0,1.0,2.0,1.0,1.0,2.0,1.0,1.0,1.0,1.0,1.0,2.0,1.0,1.0,1.0,1.0,1.0,1.0,1.0,1.0,3.0,1.0,1.0,1.0,1.0,1.0,2.0,1.0,1.0,1.0,1.0,3.0,1.0,1.0,1.0,2.0,2.0,1.0,2.0,1.0,1.0,1.0,1.0,1.0,1.0,1.0,1.0,1.0,1.0,4.0,1.0,1.0,3.0,1.0,1.0,1.0,1.0,1.0,1.0,1.0,1.0,1.0,1.0,1.0,1.0,1.0,2.0,3.0,1.0,1.0,1.0,1.0,1.0,1.0,1.0,1.0,3.0,1.0,1.0,1.0,1.0,2.0,3.0,1.0,1.0,1.0,5.0,1.0,1.0,1.0,1.0,3.0,4.0,1.0,1.0,1.0,1.0,1.0,2.0,1.0,1.0,1.0,1.0,1.0,2.0,1.0,1.0,1.0,1.0,1.0,1.0,1.0,1.0,3.0,2.0,4.0,1.0,1.0,1.0,1.0,1.0,1.0,1.0,1.0,1.0,1.0,2.0,1.0,1.0,1.0,1.0,1.0,2.0,2.0,1.0,1.0,1.0,1.0,1.0,1.0,1.0,1.0,1.0,1.0,1.0,1.0,1.0,2.0,1.0,1.0,1.0,1.0,1.0,1.0,1.0,1.0,1.0,1.0,1.0,1.0,1.0,1.0,3.0,1.0,1.0,1.0,1.0,1.0,1.0,1.0,1.0,1.0,1.0,4.0,1.0,1.0,1.0,1.0,1.0,1.0,1.0,3.0,1.0,1.0,1.0,1.0,1.0,1.0,1.0,1.0,2.0,1.0,1.0,2.0,1.0,1.0,2.0,1.0,1.0,1.0,1.0,1.0,3.0,1.0,1.0,1.0,1.0,2.0,2.0,1.0,1.0,1.0,1.0,1.0,1.0,1.0,1.0,1.0,1.0,1.0,1.0,1.0,1.0,1.0,1.0,1.0,1.0,1.0,1.0,1.0,1.0,1.0,1.0,1.0,1.0,1.0,1.0,1.0,2.0,1.0,1.0,1.0,1.0,1.0,1.0,1.0,1.0,1.0,1.0,1.0,1.0,1.0,1.0,1.0,1.0,1.0,1.0,1.0,1.0,1.0,1.0,1.0,1.0,1.0,1.0,1.0,1.0,1.0,1.0,4.0,1.0,1.0,1.0,1.0,1.0,1.0,1.0,1.0,2.0,1.0,1.0,1.0,3.0,1.0,1.0,1.0,3.0,2.0,1.0,1.0,1.0,1.0,1.0,2.0,1.0,1.0,1.0,2.0,1.0,1.0,2.0,3.0,3.0,1.0,1.0,1.0,2.0,1.0,1.0,1.0,1.0,1.0,1.0,1.0,1.0,1.0,1.0,1.0,1.0,1.0,1.0,1.0,1.0,1.0,1.0,6.0,1.0,1.0,1.0,1.0,1.0,1.0,2.0,1.0,1.0,1.0,1.0,1.0,1.0,1.0,2.0,1.0,1.0,1.0,1.0,1.0,2.0,1.0,1.0,1.0,1.0,2.0,1.0,1.0,1.0,1.0,1.0,1.0,1.0,1.0,1.0,1.0,1.0,1.0,1.0,1.0,1.0,1.0,1.0,1.0,1.0,1.0,2.0,1.0,1.0,1.0,1.0,1.0,3.0,1.0,1.0,1.0,1.0,1.0,1.0,1.0,1.0,1.0,1.0,2.0,1.0,1.0,1.0,1.0,1.0,1.0,1.0,1.0,1.0,1.0,1.0,1.0,1.0,1.0,2.0,4.0,1.0,1.0,2.0,1.0,1.0,1.0,1.0,1.0,1.0,1.0,1.0,2.0,1.0,1.0,1.0,1.0,1.0,1.0,1.0,2.0,1.0,1.0,4.0,1.0,1.0,1.0,1.0,1.0,1.0,1.0,1.0,1.0,3.0,1.0,2.0,2.0,1.0,1.0,1.0,1.0,1.0,1.0,1.0,1.0,1.0,1.0,1.0,1.0,1.0,1.0,1.0,1.0,1.0,1.0,1.0,1.0,1.0,1.0,3.0,1.0,1.0,1.0,1.0,1.0,2.0,1.0,1.0,1.0,1.0,1.0,1.0,1.0,3.0,1.0,1.0,1.0,1.0,1.0,1.0,1.0,1.0,1.0,1.0,1.0,2.0,1.0,1.0,3.0,1.0,1.0,1.0,1.0,1.0,1.0,1.0,1.0,2.0,3.0,2.0,1.0,1.0,1.0,1.0,2.0,3.0,1.0,1.0,1.0,1.0,1.0,1.0,1.0,2.0,1.0,1.0,1.0,1.0,1.0,1.0,1.0,3.0,2.0,1.0,1.0,1.0,1.0,1.0,1.0,1.0,2.0,1.0,1.0,1.0,1.0,1.0,1.0,1.0,1.0,1.0,1.0,1.0,1.0,1.0,1.0,1.0,1.0,1.0,3.0,1.0,1.0,1.0,1.0,1.0,1.0,1.0,1.0,1.0,1.0,2.0,1.0,1.0,1.0,1.0,1.0,1.0,1.0,1.0,1.0,1.0,1.0,1.0,1.0,1.0,1.0,1.0,1.0,1.0,5.0,1.0,1.0,1.0,1.0,1.0,1.0,2.0,1.0,1.0,1.0,1.0,1.0,2.0,1.0,2.0,1.0,1.0,1.0,2.0,1.0,1.0,1.0,1.0,1.0,1.0,1.0,1.0,1.0,1.0,1.0,7.0,1.0,1.0,1.0,1.0,1.0,2.0,1.0,1.0,1.0,1.0,2.0,1.0,1.0,1.0,3.0,1.0,1.0,1.0,1.0,1.0,1.0,1.0,1.0,1.0,1.0,1.0,1.0,1.0,1.0,1.0,1.0,1.0,1.0,1.0,2.0,1.0,1.0,1.0,1.0,2.0,1.0,1.0,2.0,1.0,1.0,3.0,1.0,3.0,3.0,1.0,1.0,1.0,1.0,2.0,1.0,1.0,1.0,1.0,1.0,2.0,3.0,1.0,1.0,1.0,1.0,1.0,1.0,1.0,1.0,1.0,1.0,1.0,1.0,1.0,1.0,1.0,1.0,1.0,1.0,4.0,1.0,1.0,1.0,1.0,1.0,1.0,1.0,1.0,1.0,1.0,1.0,1.0,1.0,1.0,1.0,1.0,2.0,1.0,1.0,1.0,1.0,1.0,1.0,1.0,2.0,1.0,1.0,1.0,1.0,2.0,1.0,1.0,1.0,1.0,1.0,3.0,1.0,1.0,1.0,3.0,1.0,1.0,1.0,1.0,1.0,1.0,1.0,2.0,1.0,1.0,1.0,1.0,1.0,2.0,1.0,1.0,1.0,1.0,1.0,1.0,1.0,1.0,1.0,1.0,1.0,1.0,2.0,1.0,1.0,1.0,1.0,1.0,3.0,1.0,1.0,1.0,1.0,1.0,1.0,1.0,1.0,1.0,1.0,1.0,1.0,1.0,1.0,1.0,1.0,1.0,1.0,1.0,1.0,1.0,1.0,1.0,1.0,1.0,1.0,1.0,1.0,1.0,1.0,1.0,1.0,1.0,1.0,1.0,1.0,1.0,3.0,1.0,2.0,1.0,2.0,1.0,1.0,1.0,1.0,1.0,1.0,3.0,2.0,1.0,1.0,3.0,1.0,1.0,1.0,1.0,1.0,1.0,1.0,1.0,1.0,1.0,1.0,1.0,1.0,1.0,1.0,1.0,1.0,1.0,1.0,1.0,1.0,1.0,1.0,1.0,1.0,1.0,2.0,2.0,1.0,5.0,1.0,1.0,1.0,1.0,1.0,1.0,1.0,1.0,1.0,3.0,5.0,1.0,1.0,1.0,1.0,1.0,1.0,1.0,1.0,1.0,1.0,1.0,1.0,1.0,1.0,1.0,1.0,1.0,1.0,1.0,1.0,1.0,1.0,1.0,1.0,1.0,4.0,1.0,1.0,1.0,2.0,1.0,1.0,1.0,1.0,1.0,1.0,1.0,1.0,1.0,1.0,1.0,1.0,1.0,1.0,1.0,1.0,1.0,1.0,1.0,1.0,1.0,3.0,1.0,1.0,1.0,1.0,1.0,1.0,1.0,1.0,1.0,1.0,3.0,1.0,1.0,4.0,2.0,1.0,1.0,3.0,1.0,1.0,1.0,1.0,1.0,1.0,1.0,1.0,9.0,1.0,1.0,1.0,1.0,1.0,1.0,1.0,1.0,1.0,1.0,1.0,1.0,1.0,1.0,1.0,1.0,1.0,1.0,2.0,1.0,1.0,1.0,1.0,1.0,1.0,1.0,1.0,1.0,1.0,1.0,1.0,1.0,1.0,1.0,1.0,1.0,1.0,1.0,1.0,1.0,1.0,1.0,1.0,2.0,1.0,3.0,1.0,1.0,1.0,1.0,1.0,1.0,1.0,1.0,2.0,1.0,1.0,1.0,1.0,1.0,1.0,1.0,1.0,1.0,1.0,1.0,1.0,1.0,1.0,1.0,1.0,2.0,4.0,1.0,1.0,1.0,1.0,1.0,1.0,1.0,1.0,1.0,1.0,3.0,1.0,1.0,1.0,3.0,1.0,4.0,1.0,1.0,1.0,1.0,1.0,1.0,1.0,1.0,1.0,1.0,1.0,1.0,1.0,1.0,1.0,1.0,1.0,1.0,1.0,1.0,1.0,1.0,1.0,1.0,1.0,1.0,1.0,1.0,1.0,1.0,1.0,1.0,1.0,1.0,1.0,3.0,1.0,1.0,1.0,1.0,1.0,1.0,1.0,1.0,2.0,2.0,1.0,2.0,2.0,2.0,1.0,1.0,1.0,1.0,1.0,1.0,2.0,2.0,1.0,1.0,1.0,1.0,1.0,1.0,1.0,1.0,1.0,1.0,1.0,1.0,1.0,1.0,1.0,1.0,1.0,1.0,1.0,1.0,1.0,1.0,1.0,1.0,2.0,1.0,1.0,1.0,1.0,1.0,1.0,2.0,1.0,1.0,1.0,1.0,1.0,1.0,1.0,1.0,1.0,1.0,1.0,1.0,1.0,1.0,2.0,1.0,1.0,1.0,2.0,1.0,1.0,4.0,1.0,1.0,1.0,1.0,1.0,1.0,1.0,1.0,2.0,1.0,1.0,1.0,4.0,1.0,1.0,3.0,1.0,2.0,1.0,1.0,1.0,1.0,1.0,1.0,1.0,2.0,1.0,1.0,1.0,1.0,1.0,1.0,1.0,1.0,4.0,1.0,2.0,1.0,1.0,1.0,2.0,1.0,2.0,2.0,1.0,1.0,1.0,1.0,1.0,1.0,1.0,1.0,1.0,1.0,1.0,4.0,1.0,2.0,1.0,1.0,1.0,1.0,1.0,1.0,1.0,1.0,2.0,1.0,1.0,1.0,1.0,1.0,1.0,1.0,1.0,1.0,1.0,1.0,1.0,3.0,1.0,1.0,1.0,1.0,1.0,1.0,1.0,1.0,1.0,1.0,2.0,1.0,2.0,1.0,1.0,2.0,1.0,2.0,1.0,1.0,1.0,1.0,1.0,1.0,1.0,1.0,1.0,1.0,1.0,1.0,1.0,1.0,1.0,2.0,1.0,1.0,1.0,1.0,3.0,1.0,1.0,1.0,1.0,1.0,839
Node19,98.0,1.0,1.0,1.0,1.0,1.0,1.0,1.0,1.0,1.0,1.0,1.0,1.0,1.0,1.0,1.0,1.0,1.0,4.0,1.0,1.0,1.0,1.0,1.0,1.0,2.0,1.0,1.0,1.0,1.0,1.0,1.0,1.0,1.0,1.0,2.0,1.0,1.0,1.0,1.0,1.0,1.0,1.0,1.0,1.0,1.0,1.0,1.0,1.0,1.0,1.0,1.0,1.0,1.0,1.0,1.0,1.0,1.0,1.0,1.0,1.0,1.0,1.0,1.0,1.0,1.0,1.0,1.0,1.0,1.0,1.0,1.0,1.0,1.0,1.0,1.0,1.0,1.0,1.0,1.0,1.0,1.0,1.0,1.0,1.0,1.0,1.0,1.0,1.0,1.0,1.0,1.0,1.0,1.0,1.0,1.0,1.0,1.0,1.0,1.0,1.0,1.0,1.0,1.0,1.0,1.0,1.0,1.0,1.0,2.0,1.0,1.0,1.0,1.0,1.0,1.0,1.0,1.0,1.0,1.0,1.0,1.0,1.0,1.0,1.0,1.0,2.0,1.0,1.0,1.0,1.0,1.0,1.0,1.0,1.0,1.0,3.0,1.0,1.0,1.0,1.0,2.0,1.0,1.0,2.0,1.0,1.0,3.0,1.0,1.0,1.0,1.0,1.0,1.0,1.0,1.0,11.0,1.0,1.0,1.0,1.0,1.0,1.0,1.0,1.0,1.0,1.0,1.0,1.0,1.0,2.0,1.0,2.0,1.0,1.0,1.0,2.0,1.0,1.0,6.0,1.0,1.0,1.0,2.0,1.0,1.0,1.0,1.0,1.0,1.0,1.0,3.0,1.0,1.0,1.0,1.0,1.0,1.0,1.0,1.0,1.0,2.0,1.0,1.0,2.0,1.0,1.0,2.0,1.0,1.0,2.0,1.0,2.0,14.0,1.0,1.0,1.0,1.0,2.0,1.0,1.0,1.0,1.0,1.0,3.0,2.0,1.0,1.0,1.0,1.0,1.0,1.0,2.0,1.0,1.0,2.0,1.0,1.0,1.0,7.0,1.0,1.0,1.0,1.0,2.0,1.0,1.0,1.0,3.0,1.0,1.0,1.0,1.0,1.0,1.0,4.0,1.0,1.0,1.0,1.0,1.0,1.0,2.0,1.0,7.0,11.0,1.0,1.0,1.0,1.0,1.0,2.0,1.0,1.0,3.0,2.0,3.0,1.0,1.0,3.0,1.0,4.0,1.0,1.0,1.0,2.0,2.0,1.0,1.0,1.0,1.0,1.0,1.0,1.0,1.0,1.0,1.0,1.0,1.0,1.0,1.0,6.0,1.0,5.0,1.0,1.0,1.0,11.0,1.0,1.0,1.0,1.0,1.0,1.0,1.0,1.0,1.0,1.0,1.0,1.0,1.0,4.0,4.0,1.0,3.0,1.0,1.0,1.0,1.0,1.0,1.0,1.0,1.0,1.0,1.0,1.0,5.0,6.0,1.0,1.0,1.0,1.0,3.0,1.0,2.0,1.0,1.0,1.0,1.0,1.0,2.0,1.0,1.0,1.0,1.0,2.0,1.0,1.0,1.0,1.0,3.0,1.0,1.0,1.0,1.0,1.0,1.0,1.0,1.0,1.0,1.0,1.0,2.0,1.0,1.0,1.0,1.0,2.0,1.0,1.0,1.0,1.0,3.0,1.0,1.0,1.0,1.0,1.0,1.0,1.0,1.0,10.0,1.0,1.0,1.0,1.0,1.0,1.0,1.0,1.0,1.0,1.0,1.0,1.0,3.0,3.0,1.0,1.0,1.0,1.0,1.0,1.0,1.0,2.0,12.0,1.0,1.0,1.0,3.0,5.0,1.0,1.0,1.0,1.0,1.0,1.0,1.0,1.0,2.0,1.0,1.0,2.0,1.0,2.0,1.0,1.0,1.0,1.0,1.0,5.0,3.0,1.0,2.0,1.0,1.0,1.0,2.0,1.0,1.0,1.0,1.0,1.0,1.0,1.0,1.0,1.0,2.0,1.0,1.0,1.0,2.0,1.0,2.0,1.0,1.0,1.0,2.0,2.0,1.0,1.0,1.0,1.0,1.0,4.0,1.0,1.0,2.0,1.0,1.0,1.0,1.0,1.0,1.0,1.0,1.0,1.0,1.0,1.0,1.0,1.0,1.0,3.0,1.0,1.0,1.0,1.0,1.0,1.0,1.0,4.0,1.0,1.0,2.0,1.0,1.0,1.0,7.0,1.0,1.0,1.0,2.0,4.0,1.0,1.0,1.0,3.0,1.0,2.0,1.0,1.0,1.0,13.0,1.0,1.0,1.0,1.0,1.0,1.0,1.0,1.0,1.0,1.0,1.0,1.0,3.0,1.0,1.0,1.0,1.0,1.0,1.0,1.0,1.0,1.0,1.0,1.0,1.0,1.0,1.0,1.0,1.0,1.0,1.0,1.0,1.0,1.0,1.0,2.0,2.0,1.0,1.0,2.0,1.0,1.0,1.0,1.0,8.0,1.0,1.0,1.0,1.0,1.0,1.0,1.0,1.0,1.0,1.0,1.0,1.0,1.0,8.0,1.0,1.0,1.0,1.0,1.0,1.0,1.0,1.0,1.0,3.0,1.0,1.0,3.0,1.0,1.0,1.0,1.0,1.0,4.0,1.0,1.0,1.0,1.0,1.0,1.0,1.0,9.0,3.0,1.0,1.0,1.0,1.0,2.0,1.0,1.0,1.0,1.0,1.0,2.0,1.0,1.0,4.0,1.0,2.0,3.0,1.0,2.0,2.0,1.0,1.0,5.0,1.0,1.0,1.0,1.0,1.0,1.0,1.0,1.0,1.0,1.0,1.0,2.0,1.0,1.0,10.0,1.0,1.0,1.0,4.0,1.0,2.0,1.0,3.0,2.0,1.0,1.0,1.0,2.0,1.0,1.0,2.0,2.0,1.0,1.0,1.0,1.0,1.0,1.0,1.0,1.0,1.0,1.0,1.0,2.0,1.0,1.0,1.0,2.0,1.0,1.0,1.0,1.0,1.0,1.0,1.0,1.0,1.0,1.0,1.0,3.0,1.0,1.0,1.0,2.0,1.0,1.0,1.0,1.0,1.0,1.0,1.0,1.0,1.0,1.0,2.0,1.0,1.0,1.0,1.0,1.0,1.0,1.0,1.0,6.0,1.0,2.0,1.0,1.0,2.0,1.0,1.0,1.0,1.0,1.0,1.0,1.0,1.0,1.0,1.0,1.0,1.0,1.0,1.0,1.0,5.0,3.0,1.0,1.0,1.0,1.0,3.0,1.0,1.0,8.0,2.0,4.0,1.0,2.0,1.0,1.0,1.0,1.0,1.0,1.0,1.0,1.0,1.0,1.0,1.0,1.0,1.0,1.0,1.0,1.0,1.0,1.0,2.0,3.0,1.0,1.0,1.0,1.0,1.0,3.0,2.0,7.0,1.0,1.0,1.0,1.0,1.0,1.0,1.0,1.0,1.0,2.0,1.0,1.0,1.0,1.0,1.0,1.0,1.0,1.0,1.0,1.0,1.0,3.0,1.0,1.0,1.0,1.0,1.0,1.0,1.0,2.0,3.0,1.0,1.0,1.0,1.0,1.0,1.0,1.0,1.0,2.0,2.0,1.0,1.0,1.0,1.0,2.0,1.0,1.0,1.0,1.0,1.0,1.0,1.0,1.0,1.0,2.0,3.0,1.0,1.0,1.0,1.0,1.0,1.0,1.0,1.0,1.0,1.0,1.0,1.0,1.0,1.0,1.0,1.0,1.0,1.0,1.0,1.0,1.0,1.0,1.0,1.0,2.0,1.0,1.0,1.0,1.0,1.0,1.0,1.0,1.0,1.0,1.0,1.0,1.0,1.0,1.0,1.0,1.0,1.0,1.0,1.0,1.0,3.0,1.0,1.0,1.0,1.0,1.0,1.0,1.0,1.0,1.0,1.0,1.0,8.0,1.0,1.0,1.0,3.0,1.0,1.0,1.0,1.0,1.0,1.0,1.0,1.0,1.0,4.0,1.0,1.0,1.0,1.0,1.0,5.0,1.0,1.0,1.0,1.0,1.0,2.0,1.0,1.0,1.0,1.0,1.0,1.0,1.0,1.0,1.0,2.0,1.0,1.0,2.0,1.0,1.0,1.0,1.0,11.0,1.0,2.0,1.0,1.0,1.0,1.0,1.0,1.0,1.0,1.0,1.0,1.0,1.0,2.0,1.0,3.0,1.0,2.0,1.0,1.0,1.0,3.0,3.0,1.0,1.0,1.0,1.0,1.0,1.0,1.0,1.0,1.0,1.0,1.0,1.0,1.0,1.0,1.0,1.0,2.0,1.0,1.0,1.0,1.0,1.0,1.0,1.0,1.0,1.0,1.0,1.0,1.0,1.0,1.0,2.0,1.0,1.0,1.0,1.0,1.0,1.0,2.0,1.0,1.0,1.0,1.0,1.0,1.0,5.0,1.0,2.0,1.0,1.0,1.0,1.0,1.0,1.0,1.0,1.0,1.0,1.0,3.0,1.0,1.0,1.0,2.0,1.0,1.0,1.0,1.0,1.0,1.0,1.0,1.0,1.0,1.0,1.0,1.0,1.0,1.0,8.0,1.0,1.0,1.0,1.0,3.0,1.0,2.0,1.0,1.0,1.0,1.0,1.0,1.0,1.0,1.0,1.0,1.0,5.0,5.0,1.0,1.0,1.0,1.0,1.0,1.0,5.0,1.0,1.0,1.0,1.0,1.0,1.0,1.0,1.0,1.0,1.0,1.0,1.0,6.0,1.0,1.0,3.0,1.0,1.0,1.0,1.0,1.0,2.0,1.0,1.0,1.0,1.0,1.0,1.0,4.0,1.0,1.0,4.0,1.0,1.0,1.0,1.0,1.0,1.0,2.0,1.0,2.0,1.0,1.0,2.0,1.0,2.0,1.0,5.0,2.0,1.0,1.0,1.0,2.0,1.0,1.0,1.0,1.0,1.0,1.0,1.0,1.0,1.0,1.0,2.0,1.0,5.0,1.0,1.0,1.0,1.0,1.0,1.0,1.0,1.0,1.0,1.0,1.0,1.0,1.0,1.0,4.0,1.0,1.0,1.0,1.0,1.0,1.0,1.0,1.0,1.0,1.0,1.0,1.0,1.0,1.0,1.0,1.0,1.0,1.0,1.0,1.0,1.0,1.0,1.0,4.0,1.0,1.0,1.0,1.0,1.0,1.0,1.0,1.0,1.0,1.0,1.0,1.0,1.0,1.0,1.0,1.0,2.0,1.0,1.0,1.0,1.0,1.0,1.0,1.0,1.0,1.0,1.0,1.0,1.0,1.0,1.0,1.0,1.0,1.0,1.0,1.0,3.0,1.0,1.0,3.0,1.0,2.0,1.0,1.0,1.0,3.0,1.0,1.0,2.0,1.0,1.0,2.0,1.0,1.0,2.0,1.0,2.0,1.0,1.0,1.0,1.0,1.0,1.0,1.0,1.0,1.0,2.0,1.0,1.0,1.0,1.0,1.0,1.0,1.0,2.0,1.0,1.0,1.0,1.0,1.0,1.0,1.0,1.0,1.0,1.0,1.0,1.0,1.0,1.0,1.0,1.0,2.0,1.0,1.0,1.0,1.0,1.0,1.0,1.0,2.0,1.0,1.0,2.0,2.0,1.0,1.0,1.0,1.0,1.0,1.0,1.0,3.0,1.0,1.0,1.0,1.0,1.0,1.0,3.0,1.0,2.0,1.0,1.0,1.0,1.0,1.0,1.0,1.0,1.0,1.0,1.0,1.0,1.0,1.0,1.0,1.0,1.0,1.0,1.0,1.0,1.0,1.0,1.0,1.0,1.0,1.0,1.0,1.0,1.0,1.0,1.0,1.0,1.0,1.0,1.0,1.0,1.0,1.0,1.0,1.0,2.0,1.0,1.0,1.0,1.0,1.0,1.0,1.0,2.0,1.0,1.0,1.0,1.0,1.0,1.0,1.0,1.0,1.0,1.0,1.0,1.0,1.0,1.0,1.0,1.0,1.0,1.0,1.0,2.0,1.0,1.0,1.0,1.0,1.0,1.0,1.0,1.0,1.0,1.0,2.0,1.0,1.0,3.0,1.0,1.0,1.0,1.0,1.0,1.0,1.0,1.0,1.0,1.0,1.0,1.0,1.0,1.0,1.0,1.0,1.0,1.0,1.0,1.0,1.0,1.0,1.0,1.0,1.0,1.0,1.0,1.0,1.0,1.0,1.0,1.0,1.0,4.0,1.0,1.0,2.0,1.0,1.0,1.0,1.0,1.0,1.0,1.0,1.0,1.0,1.0,1.0,1.0,3.0,1.0,1.0,1.0,1.0,1.0,1.0,2.0,1.0,1.0,1.0,1.0,1.0,1.0,1.0,1.0,1.0,1.0,1.0,1.0,1.0,3.0,1.0,2.0,1.0,1.0,1.0,2.0,1.0,1.0,1.0,2.0,1.0,1.0,1.0,1.0,1.0,1.0,1.0,1.0,1.0,4.0,3.0,1.0,1.0,1.0,1.0,1.0,2.0,2.0,1.0,1.0,1.0,1.0,1.0,1.0,1.0,1.0,1.0,1.0,1.0,1.0,1.0,1.0,1.0,1.0,1.0,1.0,1.0,1.0,1.0,1.0,1.0,1.0,1.0,1.0,1.0,1.0,1.0,1.0,1.0,1.0,1.0,1.0,1.0,1.0,1.0,1.0,1.0,1.0,1.0,1.0,2.0,1.0,786
Node20,808.5,1.0,1.0,1.0,1.0,1.0,1.0,1.0,1.0,1.0,1.0,1.0,1.0,1.0,1.0,1.0,1.0,1.0,1.0,1.0,1.0,1.0,2.0,1.0,1.0,2.0,1.0,1.0,2.0,2.0,1.0,3.0,1.0,1.0,1.0,1.0,1.0,1.0,2.0,1.0,1.0,1.0,1.0,1.0,1.0,1.0,1.0,1.0,1.0,1.0,1.0,1.0,1.0,1.0,1.0,1.0,1.0,1.0,1.0,1.0,1.0,1.0,1.0,1.0,1.0,2.0,1.0,1.0,1.0,1.0,1.0,1.0,2.0,1.0,1.0,1.0,1.0,1.0,1.0,1.0,1.0,1.0,1.0,1.0,1.0,1.0,1.0,1.0,1.0,1.0,1.0,1.0,1.0,837
Node21,735.0,1.0,1.0,1.0,1.0,1.0,1.0,1.0,1.0,1.0,1.0,1.0,1.0,1.0,1.0,1.0,1.0,1.0,1.0,1.0,1.0,1.0,1.0,1.0,1.0,1.0,1.0,1.0,1.0,1.0,1.0,2.0,2.0,1.0,1.0,1.0,1.0,1.0,1.0,1.0,1.0,1.0,2.0,1.0,1.0,1.0,1.0,1.0,1.0,2.0,1.0,1.0,1.0,1.0,1.0,1.0,1.0,1.0,1.0,1.0,1.0,1.0,1.0,1.0,1.0,1.0,1.0,1.0,1.0,1.0,1.0,1.0,1.0,1.0,1.0,1.0,1.0,1.0,1.0,1.0,1.0,1.0,1.0,2.0,1.0,1.0,1.0,1.0,1.0,1.0,1.0,1.0,1.0,1.0,1.0,1.0,1.0,1.0,1.0,1.0,1.0,1.0,1.0,1.0,1.0,1.0,1.0,1.0,1.0,1.0,2.0,1.0,1.0,2.0,1.0,1.0,1.0,2.0,1.0,1.0,1.0,1.0,1.0,1.0,1.0,1.0,1.0,1.0,1.0,1.0,1.0,1.0,1.0,1.0,1.0,1.0,1.0,1.0,1.0,1.0,1.0,1.0,1.0,1.0,1.0,1.0,1.0,1.0,1.0,1.0,1.0,1.0,1.0,1.0,1.0,1.0,1.0,1.0,2.0,1.0,1.0,1.0,1.0,1.0,1.0,1.0,1.0,1.0,1.0,1.0,1.0,3.0,1.0,1.0,1.0,1.0,1.0,1.0,1.0,1.0,1.0,1.0,1.0,1.0,1.0,1.0,2.0,1.0,1.0,2.0,1.0,1.0,1.0,1.0,1.0,1.0,1.0,1.0,1.0,1.0,1.0,1.0,1.0,1.0,1.0,1.0,1.0,1.0,1.0,1.0,1.0,1.0,1.0,1.0,2.0,2.0,1.0,4.0,1.0,1.0,1.0,1.0,1.0,1.0,1.0,1.0,1.0,1.0,1.0,2.0,1.0,1.0,2.0,1.0,1.0,1.0,1.0,1.0,1.0,1.0,1.0,1.0,1.0,1.0,1.0,2.0,1.0,1.0,1.0,1.0,1.0,1.0,1.0,1.0,1.0,1.0,1.0,1.0,1.0,1.0,1.0,1.0,1.0,1.0,1.0,1.0,1.0,1.0,1.0,1.0,1.0,1.0,1.0,1.0,1.0,1.0,1.0,1.0,1.0,2.0,1.0,1.0,1.0,1.0,1.0,1.0,1.0,2.0,1.0,1.0,1.0,1.0,1.0,1.0,1.0,1.0,1.0,1.0,1.0,2.0,1.0,1.0,1.0,1.0,1.0,1.0,1.0,1.0,1.0,1.0,2.0,1.0,1.0,1.0,1.0,1.0,1.0,1.0,1.0,1.0,1.0,1.0,1.0,1.0,1.0,1.0,1.0,1.0,1.0,1.0,1.0,1.0,1.0,1.0,1.0,1.0,1.0,1.0,2.0,1.0,1.0,1.0,1.0,1.0,1.0,1.0,1.0,1.0,1.0,1.0,1.0,1.0,1.0,1.0,1.0,1.0,1.0,1.0,1.0,1.0,1.0,1.0,1.0,2.0,1.0,1.0,1.0,1.0,2.0,1.0,1.0,1.0,1.0,3.0,1.0,1.0,1.0,1.0,1.0,1.0,1.0,2.0,1.0,1.0,1.0,1.0,1.0,1.0,1.0,1.0,1.0,1.0,1.0,1.0,1.0,2.0,1.0,1.0,1.0,1.0,1.0,1.0,1.0,1.0,1.0,1.0,3.0,1.0,1.0,1.0,1.0,1.0,1.0,1.0,3.0,1.0,1.0,1.0,1.0,2.0,1.0,1.0,1.0,1.0,1.0,1.0,1.0,1.0,1.0,1.0,2.0,1.0,1.0,1.0,1.0,1.0,1.0,1.0,1.0,1.0,1.0,1.0,1.0,1.0,1.0,1.0,1.0,1.0,1.0,1.0,1.0,1.0,1.0,841
Node22,556.0,1.0,1.0,1.0,1.0,1.0,1.0,1.0,1.0,1.0,1.0,1.0,1.0,1.0,1.0,1.0,1.0,1.0,1.0,1.0,1.0,2.0,1.0,1.0,1.0,1.0,1.0,1.0,1.0,1.0,1.0,1.0,1.0,1.0,1.0,1.0,1.0,1.0,1.0,1.0,1.0,1.0,1.0,1.0,1.0,1.0,1.0,1.0,1.0,2.0,1.0,1.0,1.0,1.0,1.0,1.0,1.0,1.0,1.0,1.0,1.0,1.0,1.0,1.0,1.0,1.0,1.0,1.0,1.0,2.0,1.0,1.0,1.0,1.0,1.0,5.0,1.0,1.0,2.0,1.0,1.0,2.0,2.0,1.0,11.0,1.0,1.0,1.0,1.0,1.0,1.0,1.0,1.0,1.0,1.0,1.0,1.0,1.0,1.0,1.0,1.0,1.0,1.0,1.0,1.0,1.0,1.0,1.0,1.0,1.0,1.0,2.0,1.0,1.0,1.0,1.0,1.0,1.0,1.0,1.0,1.0,1.0,1.0,6.0,1.0,1.0,1.0,1.0,1.0,1.0,1.0,2.0,1.0,2.0,3.0,1.0,1.0,1.0,1.0,1.0,1.0,1.0,1.0,1.0,1.0,1.0,1.0,1.0,1.0,1.0,1.0,1.0,1.0,1.0,1.0,1.0,1.0,1.0,1.0,1.0,1.0,1.0,1.0,1.0,1.0,1.0,1.0,1.0,1.0,2.0,1.0,1.0,1.0,1.0,1.0,1.0,1.0,1.0,1.0,1.0,1.0,1.0,1.0,1.0,1.0,1.0,1.0,1.0,1.0,1.0,1.0,1.0,1.0,1.0,1.0,1.0,1.0,1.0,1.0,1.0,7.0,3.0,2.0,1.0,1.0,1.0,1.0,1.0,1.0,1.0,1.0,1.0,1.0,1.0,1.0,1.0,1.0,1.0,2.0,1.0,1.0,1.0,1.0,1.0,1.0,1.0,1.0,1.0,1.0,1.0,1.0,1.0,1.0,1.0,1.0,1.0,1.0,1.0,1.0,1.0,1.0,1.0,1.0,1.0,1.0,1.0,1.0,1.0,1.0,1.0,2.0,1.0,1.0,1.0,1.0,1.0,1.0,1.0,3.0,1.0,1.0,1.0,1.0,1.0,1.0,1.0,1.0,1.0,1.0,1.0,1.0,1.0,1.0,1.0,1.0,5.0,1.0,1.0,1.0,1.0,1.0,1.0,1.0,1.0,1.0,3.0,8.0,1.0,1.0,1.0,1.0,1.0,1.0,1.0,1.0,2.0,1.0,1.0,1.0,1.0,1.0,1.0,1.0,2.0,1.0,1.0,1.0,1.0,1.0,1.0,1.0,1.0,1.0,1.0,1.0,1.0,1.0,1.0,815
Node23,702.5,1.0,1.0,1.0,1.0,1.0,1.0,1.0,1.0,1.0,1.0,1.0,1.0,1.0,1.0,1.0,1.0,1.0,2.0,1.0,1.0,1.0,1.0,2.0,7.0,1.0,1.0,1.0,1.0,1.0,1.0,1.0,1.0,1.0,1.0,1.0,1.0,1.0,1.0,1.0,1.0,1.0,1.0,1.0,1.0,1.0,1.0,1.0,1.0,1.0,1.0,1.0,1.0,1.0,1.0,1.0,1.0,1.0,1.0,1.0,1.0,3.0,14.0,2.0,1.0,2.0,1.0,1.0,1.0,1.0,1.0,1.0,1.0,1.0,1.0,1.0,1.0,1.0,1.0,1.0,1.0,1.0,1.0,1.0,1.0,2.0,9.0,1.0,1.0,1.0,1.0,1.0,1.0,1.0,1.0,1.0,1.0,2.0,1.0,1.0,2.0,1.0,1.0,2.0,1.0,2.0,1.0,1.0,1.0,1.0,1.0,1.0,1.0,1.0,1.0,1.0,1.0,1.0,1.0,1.0,1.0,1.0,1.0,1.0,1.0,1.0,1.0,1.0,1.0,1.0,1.0,1.0,1.0,1.0,1.0,1.0,1.0,1.0,1.0,1.0,6.0,1.0,1.0,2.0,1.0,1.0,2.0,1.0,1.0,1.0,1.0,1.0,1.0,3.0,1.0,1.0,1.0,1.0,1.0,1.0,1.0,1.0,1.0,1.0,1.0,1.0,1.0,2.0,1.0,1.0,1.0,2.0,5.0,1.0,1.0,1.0,5.0,1.0,1.0,1.0,1.0,1.0,1.0,1.0,3.0,1.0,6.0,1.0,1.0,1.0,1.0,1.0,1.0,1.0,1.0,1.0,1.0,1.0,1.0,1.0,1.0,1.0,1.0,1.0,1.0,2.0,1.0,1.0,1.0,1.0,1.0,1.0,1.0,1.0,1.0,1.0,1.0,1.0,1.0,1.0,1.0,1.0,1.0,810
Node24,22.5,1.0,1.0,1.0,2.0,1.0,1.0,1.0,1.0,1.0,1.0,1.0,1.0,1.0,1.0,1.0,1.0,1.0,1.0,1.0,1.0,2.0,1.0,1.0,1.0,1.0,1.0,1.0,1.0,4.0,1.0,1.0,1.0,1.0,1.0,1.0,1.0,1.0,1.0,1.0,1.0,1.0,1.0,1.0,1.0,1.0,1.0,1.0,1.0,1.0,1.0,1.0,1.0,1.0,1.0,1.0,1.0,1.0,1.0,1.0,1.0,1.0,1.0,1.0,1.0,1.0,1.0,1.0,1.0,1.0,1.0,1.0,1.0,1.0,1.0,1.0,1.0,1.0,1.0,1.0,1.0,1.0,1.0,1.0,1.0,1.0,1.0,1.0,1.0,1.0,1.0,1.0,1.0,1.0,1.0,2.0,1.0,1.0,1.0,1.0,1.0,1.0,1.0,1.0,1.0,1.0,1.0,1.0,1.0,1.0,1.0,1.0,1.0,1.0,1.0,1.0,1.0,1.0,3.0,1.0,1.0,1.0,1.0,1.0,2.0,1.0,1.0,1.0,1.0,1.0,1.0,1.0,1.0,1.0,1.0,1.0,1.0,1.0,1.0,1.0,1.0,1.0,1.0,1.0,1.0,1.0,1.0,1.0,1.0,1.0,1.0,1.0,1.0,1.0,1.0,1.0,1.0,1.0,1.0,1.0,1.0,1.0,1.0,1.0,1.0,1.0,1.0,1.0,1.0,1.0,3.0,1.0,1.0,1.0,12.0,1.0,1.0,1.0,1.0,1.0,1.0,4.0,1.0,2.0,1.0,1.0,1.0,1.0,1.0,1.0,1.0,1.0,1.0,3.0,1.0,1.0,1.0,2.0,1.0,1.0,3.0,1.0,1.0,1.0,6.0,1.0,1.0,1.0,1.0,1.0,1.0,1.0,3.0,1.0,1.0,1.0,1.0,1.0,1.0,1.0,3.0,1.0,1.0,1.0,1.0,1.0,1.0,1.0,1.0,1.0,1.0,2.0,1.0,2.0,1.0,1.0,1.0,2.0,1.0,1.0,1.0,1.0,1.0,1.0,2.0,2.0,1.0,3.0,1.0,1.0,1.0,1.0,1.0,1.0,2.0,1.0,1.0,1.0,11.0,1.0,2.0,1.0,1.0,1.0,6.0,1.0,2.0,1.0,1.0,2.0,2.0,3.0,3.0,1.0,1.0,1.0,1.0,1.0,1.0,1.0,2.0,1.0,1.0,1.0,1.0,12.0,1.0,3.0,1.0,1.0,2.0,1.0,1.0,1.0,3.0,1.0,1.0,1.0,3.0,1.0,1.0,1.0,1.0,1.0,1.0,1.0,1.0,5.0,6.0,1.0,1.0,1.0,2.0,1.0,1.0,1.0,1.0,1.0,1.0,1.0,1.0,5.0,1.0,1.0,1.0,1.0,1.0,1.0,1.0,1.0,2.0,1.0,6.0,1.0,1.0,1.0,1.0,1.0,1.0,1.0,1.0,2.0,4.0,4.0,1.0,2.0,1.0,3.0,1.0,2.0,1.0,2.0,2.0,1.0,1.0,1.0,1.0,1.0,1.0,2.0,8.0,1.0,2.0,5.0,1.0,1.0,1.0,1.0,1.0,1.0,1.0,1.0,1.0,1.0,4.0,1.0,1.0,1.0,2.0,1.0,2.0,1.0,4.0,1.0,1.0,1.0,1.0,1.0,1.0,1.0,1.0,1.0,1.0,1.0,1.0,1.0,1.0,1.0,1.0,1.0,1.0,2.0,1.0,1.0,2.0,1.0,7.0,1.0,1.0,1.0,1.0,1.0,2.0,1.0,1.0,1.0,1.0,2.0,1.0,1.0,4.0,1.0,1.0,1.0,1.0,1.0,1.0,2.0,2.0,1.0,1.0,1.0,1.0,7.0,1.0,1.0,4.0,1.0,1.0,7.0,1.0,1.0,1.0,2.0,3.0,4.0,1.0,1.0,1.0,1.0,1.0,1.0,1.0,1.0,5.0,2.0,1.0,1.0,3.0,1.0,1.0,2.0,1.0,1.0,1.0,1.0,3.0,1.0,1.0,1.0,1.0,1.0,1.0,2.0,2.0,3.0,3.0,1.0,1.0,4.0,2.0,1.0,1.0,1.0,1.0,1.0,1.0,1.0,1.0,1.0,1.0,1.0,1.0,1.0,1.0,1.0,1.0,1.0,2.0,8.0,8.0,1.0,1.0,1.0,1.0,1.0,2.0,2.0,1.0,3.0,5.0,1.0,1.0,1.0,1.0,1.0,1.0,1.0,1.0,1.0,1.0,1.0,8.0,1.0,1.0,1.0,1.0,2.0,2.0,4.0,1.0,1.0,1.0,1.0,2.0,1.0,1.0,2.0,1.0,1.0,1.0,1.0,1.0,1.0,1.0,1.0,1.0,2.0,1.0,1.0,1.0,2.0,2.0,1.0,1.0,1.0,2.0,2.0,1.0,1.0,1.0,1.0,1.0,1.0,1.0,1.0,4.0,1.0,1.0,2.0,1.0,1.0,1.0,1.0,1.0,1.0,1.0,1.0,1.0,1.0,1.0,1.0,2.0,1.0,3.0,1.0,1.0,1.0,1.0,1.0,1.0,2.0,1.0,1.0,1.0,1.0,9.0,1.0,7.0,1.0,1.0,1.0,1.0,1.0,1.0,1.0,1.0,1.0,1.0,1.0,1.0,2.0,1.0,1.0,5.0,1.0,1.0,2.0,3.0,1.0,1.0,1.0,2.0,1.0,1.0,1.0,1.0,1.0,1.0,1.0,1.0,1.0,1.0,1.0,1.0,1.0,1.0,5.0,1.0,1.0,1.0,2.0,1.0,1.0,1.0,1.0,1.0,1.0,1.0,1.0,1.0,4.0,4.0,1.0,1.0,1.0,1.0,3.0,1.0,1.0,1.0,1.0,1.0,1.0,1.0,1.0,1.0,1.0,2.0,1.0,1.0,1.0,1.0,1.0,1.0,1.0,1.0,1.0,1.0,1.0,3.0,1.0,1.0,1.0,1.0,1.0,1.0,1.0,1.0,1.0,1.0,1.0,1.0,1.0,1.0,1.0,1.0,1.0,9.0,1.0,1.0,1.0,1.0,1.0,1.0,2.0,1.0,2.0,1.0,1.0,1.0,1.0,1.0,2.0,1.0,12.0,3.0,1.0,1.0,1.0,1.0,2.0,2.0,1.0,1.0,1.0,2.0,1.0,1.0,1.0,1.0,1.0,4.0,1.0,1.0,1.0,9.0,1.0,1.0,1.0,1.0,1.0,1.0,2.0,1.0,3.0,1.0,1.0,1.0,1.0,10.0,1.0,1.0,1.0,2.0,1.0,1.0,1.0,1.0,1.0,1.0,1.0,1.0,1.0,1.0,1.0,1.0,1.0,1.0,1.0,1.0,2.0,1.0,1.0,1.0,1.0,14.0,1.0,1.0,1.0,2.0,1.0,1.0,1.0,1.0,1.0,1.0,1.0,2.0,1.0,1.0,1.0,1.0,1.0,1.0,2.0,1.0,1.0,3.0,1.0,1.0,2.0,1.0,1.0,1.0,1.0,1.0,1.0,1.0,1.0,1.0,1.0,1.0,1.0,1.0,1.0,3.0,1.0,1.0,1.0,1.0,1.0,1.0,1.0,1.0,2.0,1.0,1.0,1.0,1.0,1.0,2.0,8.0,1.0,5.0,1.0,1.0,2.0,1.0,1.0,1.0,1.0,1.0,1.0,1.0,1.0,1.0,1.0,1.0,2.0,1.0,1.0,3.0,2.0,1.0,1.0,1.0,3.0,1.0,10.0,1.0,1.0,1.0,1.0,1.0,1.0,1.0,1.0,1.0,1.0,4.0,2.0,1.0,2.0,1.0,1.0,1.0,1.0,1.0,8.0,2.0,2.0,1.0,1.0,1.0,2.0,1.0,1.0,1.0,1.0,1.0,1.0,1.0,1.0,1.0,1.0,1.0,1.0,1.0,1.0,1.0,1.0,2.0,1.0,6.0,1.0,1.0,1.0,1.0,1.0,1.0,1.0,1.0,1.0,1.0,1.0,1.0,1.0,3.0,1.0,1.0,1.0,1.0,1.0,5.0,1.0,1.0,1.0,1.0,1.0,1.0,1.0,1.0,1.0,1.0,1.0,1.0,1.0,1.0,1.0,2.0,1.0,1.0,1.0,1.0,1.0,1.0,1.0,1.0,1.0,1.0,2.0,1.0,1.0,1.0,1.0,2.0,1.0,4.0,1.0,1.0,2.0,1.0,1.0,1.0,1.0,4.0,1.0,1.0,1.0,1.0,1.0,1.0,1.0,1.0,2.0,1.0,1.0,3.0,1.0,2.0,1.0,1.0,1.0,1.0,1.0,1.0,1.0,1.0,1.0,1.0,1.0,1.0,1.0,1.0,1.0,1.0,1.0,1.0,1.0,1.0,1.0,1.0,1.0,2.0,2.0,1.0,1.0,1.0,1.0,1.0,1.0,1.0,1.0,1.0,1.0,1.0,1.0,1.0,1.0,1.0,1.0,1.0,1.0,1.0,1.0,1.0,1.0,1.0,1.0,1.0,1.0,1.0,2.0,1.0,1.0,1.0,1.0,2.0,2.0,1.0,1.0,1.0,1.0,1.0,1.0,1.0,1.0,1.0,1.0,2.0,2.0,1.0,1.0,1.0,1.0,2.0,1.0,3.0,1.0,1.0,1.0,1.0,1.0,1.0,1.0,1.0,1.0,1.0,3.0,1.0,1.0,1.0,5.0,1.0,3.0,1.0,2.0,1.0,1.0,1.0,1.0,1.0,3.0,1.0,1.0,1.0,1.0,1.0,1.0,2.0,1.0,1.0,1.0,1.0,1.0,1.0,1.0,1.0,1.0,1.0,2.0,1.0,1.0,2.0,1.0,2.0,1.0,1.0,1.0,1.0,4.0,1.0,1.0,1.0,18.0,1.0,2.0,1.0,1.0,2.0,1.0,1.0,1.0,1.0,1.0,1.0,1.0,1.0,1.0,1.0,1.0,1.0,1.0,1.0,1.0,4.0,2.0,1.0,1.0,1.0,1.0,1.0,1.0,1.0,5.0,1.0,1.0,1.0,1.0,1.0,1.0,1.0,1.0,2.0,1.0,1.0,1.0,1.0,1.0,1.0,1.0,1.0,2.0,1.0,1.0,2.0,1.0,1.0,1.0,2.0,1.0,1.0,1.0,1.0,1.0,1.0,1.0,1.0,1.0,2.0,1.0,1.0,1.0,1.0,1.0,1.0,1.0,1.0,2.0,1.0,1.0,1.0,1.0,1.0,1.0,1.0,1.0,1.0,1.0,2.0,1.0,1.0,1.0,1.0,1.0,1.0,1.0,2.0,2.0,1.0,1.0,1.0,1.0,1.0,1.0,1.0,1.0,1.0,1.0,1.0,1.0,3.0,1.0,1.0,1.0,3.0,1.0,2.0,1.0,1.0,2.0,1.0,1.0,1.0,1.0,1.0,1.0,1.0,1.0,1.0,4.0,1.0,1.0,3.0,1.0,1.0,1.0,1.0,2.0,1.0,1.0,1.0,1.0,1.0,1.0,1.0,2.0,1.0,1.0,1.0,1.0,1.0,1.0,1.0,1.0,1.0,1.0,1.0,5.0,1.0,2.0,1.0,1.0,1.0,1.0,1.0,2.0,1.0,1.0,1.0,1.0,1.0,1.0,1.0,1.0,1.0,1.0,2.0,1.0,1.0,1.0,1.0,1.0,1.0,1.0,1.0,1.0,1.0,1.0,1.0,1.0,1.0,1.0,1.0,1.0,1.0,2.0,1.0,1.0,1.0,1.0,1.0,1.0,1.0,1.0,1.0,1.0,1.0,1.0,1.0,1.0,1.0,1.0,1.0,1.0,1.0,1.0,1.0,2.0,1.0,1.0,1.0,1.0,1.0,1.0,1.0,1.0,1.0,1.0,1.0,1.0,1.0,1.0,1.0,1.0,1.0,5.0,1.0,1.0,1.0,1.0,2.0,1.0,1.0,1.0,2.0,4.0,1.0,1.0,1.0,1.0,1.0,1.0,1.0,1.0,1.0,2.0,2.0,1.0,3.0,1.0,1.0,1.0,1.0,1.0,1.0,1.0,1.0,1.0,1.0,1.0,1.0,1.0,1.0,1.0,1.0,1.0,1.0,1.0,1.0,1.0,1.0,2.0,1.0,1.0,1.0,1.0,1.0,2.0,1.0,1.0,2.0,1.0,1.0,1.0,1.0,1.0,1.0,1.0,1.0,1.0,1.0,1.0,3.0,1.0,3.0,1.0,1.0,2.0,1.0,4.0,1.0,1.0,1.0,1.0,2.0,1.0,1.0,1.0,1.0,1.0,1.0,1.0,1.0,1.0,1.0,1.0,1.0,1.0,1.0,1.0,1.0,1.0,1.0,1.0,1.0,1.0,1.0,1.0,1.0,3.0,1.0,1.0,1.0,2.0,1.0,1.0,1.0,1.0,1.0,1.0,1.0,1.0,3.0,1.0,1.0,1.0,1.0,1.0,1.0,1.0,1.0,1.0,1.0,3.0,1.0,1.0,2.0,1.0,1.0,1.0,2.0,2.0,1.0,1.0,1.0,3.0,1.0,1.0,1.0,1.0,1.0,1.0,1.0,1.0,1.0,1.0,1.0,1.0,1.0,4.0,1.0,1.0,1.0,1.0,1.0,1.0,1.0,1.0,1.0,1.0,1.0,1.0,1.0,1.0,2.0,1.0,1.0,1.0,2.0,1.0,1.0,1.0,1.0,1.0,1.0,1.0,1.0,1.0,1.0,1.0,1.0,3.0,1.0,1.0,2.0,2.0,1.0,2.0,1.0,1.0,1.0,1.0,1.0,1.0,1.0,1.0,1.0,4.0,1.0,3.0,1.0,1.0,1.0,1.0,1.0,1.0,1.0,1.0,1.0,7.0,1.0,1.0,1.0,2.0,3.0,1.0,1.0,1.0,1.0,3.0,1.0,3.0,1.0,1.0,5.0,1.0,1.0,1.0,4.0,1.0,1.0,1.0,1.0,1.0,1.0,1.0,1.0,1.0,1.0,1.0,1.0,1.0,1.0,1.0,1.0,1.0,5.0,4.0,1.0,1.0,1.0,1.0,1.0,1.0,1.0,1.0,2.0,1.0,1.0,1.0,1.0,1.0,1.0,1.0,1.0,1.0,1.0,1.0,2.0,1.0,1.0,1.0,1.0,3.0,1.0,1.0,1.0,1.0,1.0,1.0,1.0,1.0,1.0,1.0,4.0,1.0,1.0,1.0,2.0,3.0,1.0,1.0,1.0,1.0,1.0,1.0,2.0,1.0,2.0,1.0,1.0,2.0,1.0,1.0,1.0,1.0,1.0,2.0,1.0,1.0,1.0,1.0,1.0,1.0,1.0,1.0,1.0,1.0,1.0,1.0,1.0,1.0,1.0,1.0,1.0,1.0,1.0,1.0,1.0,1.0,1.0,1.0,1.0,2.0,1.0,1.0,1.0,1.0,1.0,1.0,1.0,1.0,1.0,1.0,1.0,1.0,1.0,1.0,1.0,1.0,1.0,1.0,1.0,4.0,1.0,1.0,1.0,1.0,1.0,1.0,5.0,2.0,1.0,1.0,1.0,1.0,1.0,6.0,2.0,1.0,1.0,1.0,1.0,1.0,2.0,3.0,3.0,1.0,1.0,2.0,1.0,1.0,1.0,1.0,1.0,1.0,1.0,1.0,1.0,1.0,1.0,1.0,1.0,1.0,1.0,6.0,1.0,1.0,1.0,1.0,1.0,2.0,1.0,1.0,1.0,1.0,1.0,1.0,1.0,1.0,1.0,1.0,1.0,1.0,1.0,1.0,1.0,1.0,1.0,1.0,1.0,1.0,1.0,1.0,1.0,1.0,1.0,1.0,1.0,1.0,1.0,1.0,1.0,1.0,1.0,1.0,2.0,1.0,1.0,1.0,3.0,1.0,1.0,1.0,1.0,1.0,1.0,1.0,2.0,1.0,1.0,1.0,1.0,1.0,1.0,1.0,1.0,1.0,1.0,1.0,2.0,4.0,1.0,1.0,2.0,1.0,1.0,1.0,1.0,1.0,1.0,2.0,1.0,1.0,2.0,1.0,1.0,4.0,1.0,1.0,1.0,1.0,1.0,1.0,1.0,1.0,1.0,2.0,2.0,1.0,1.0,1.0,1.0,1.0,1.0,1.0,1.0,1.0,1.0,1.0,1.0,1.0,1.0,1.0,1.0,1.0,1.0,1.0,1.0,1.0,1.0,1.0,1.0,1.0,1.0,1.0,1.0,6.0,1.0,1.0,1.0,1.0,1.0,1.0,2.0,3.0,1.0,1.0,1.0,1.0,1.0,1.0,2.0,1.0,1.0,1.0,3.0,1.0,1.0,1.0,1.0,1.0,1.0,1.0,1.0,1.0,1.0,1.0,2.0,1.0,1.0,1.0,1.0,1.0,1.0,2.0,1.0,1.0,1.0,1.0,1.0,1.0,1.0,1.0,1.0,1.0,1.0,1.0,1.0,1.0,1.0,1.0,1.0,3.0,1.0,1.0,1.0,2.0,1.0,1.0,1.0,1.0,1.0,1.0,1.0,1.0,1.0,1.0,1.0,1.0,1.0,1.0,1.0,6.0,1.0,1.0,1.0,1.0,1.0,2.0,1.0,1.0,1.0,1.0,1.0,2.0,2.0,1.0,2.0,1.0,1.0,1.0,1.0,1.0,1.0,1.0,1.0,1.0,1.0,4.0,1.0,1.0,2.0,1.0,1.0,1.0,1.0,1.0,3.0,1.0,1.0,1.0,1.0,1.0,1.0,1.0,1.0,1.0,1.0,1.0,1.0,1.0,2.0,1.0,1.0,1.0,2.0,1.0,1.0,1.0,1.0,3.0,1.0,3.0,3.0,1.0,1.0,1.0,1.0,1.0,2.0,1.0,1.0,1.0,1.0,3.0,1.0,1.0,1.0,1.0,1.0,1.0,1.0,1.0,1.0,1.0,1.0,1.0,1.0,4.0,1.0,1.0,1.0,1.0,1.0,1.0,1.0,1.0,1.0,1.0,1.0,1.0,1.0,1.0,1.0,1.0,1.0,2.0,1.0,1.0,1.0,1.0,2.0,1.0,1.0,1.0,1.0,1.0,1.0,1.0,1.0,1.0,5.0,1.0,1.0,1.0,1.0,1.0,1.0,1.0,1.0,1.0,1.0,1.0,1.0,1.0,1.0,1.0,1.0,1.0,1.0,1.0,1.0,3.0,1.0,2.0,1.0,1.0,1.0,3.0,1.0,1.0,1.0,1.0,1.0,1.0,1.0,1.0,1.0,1.0,1.0,1.0,1.0,1.0,1.0,1.0,1.0,1.0,1.0,1.0,1.0,1.0,1.0,1.0,1.0,1.0,1.0,1.0,1.0,2.0,2.0,1.0,1.0,1.0,1.0,1.0,1.0,3.0,2.0,1.0,1.0,1.0,1.0,1.0,1.0,1.0,1.0,1.0,1.0,1.0,1.0,1.0,1.0,1.0,1.0,1.0,1.0,1.0,1.0,1.0,1.0,1.0,1.0,1.0,1.0,1.0,1.0,1.0,1.0,1.0,1.0,1.0,1.0,1.0,3.0,5.0,1.0,1.0,1.0,1.0,4.0,1.0,1.0,1.0,1.0,1.0,1.0,1.0,1.0,1.0,1.0,1.0,1.0,1.0,1.0,1.0,2.0,1.0,1.0,1.0,1.0,1.0,1.0,1.0,1.0,1.0,1.0,1.0,1.0,3.0,1.0,1.0,1.0,1.0,1.0,1.0,1.0,1.0,1.0,1.0,1.0,1.0,1.0,1.0,1.0,1.0,1.0,1.0,1.0,2.0,1.0,1.0,1.0,1.0,1.0,1.0,9.0,1.0,1.0,1.0,1.0,1.0,1.0,1.0,1.0,1.0,1.0,1.0,1.0,1.0,1.0,1.0,2.0,1.0,1.0,1.0,1.0,1.0,1.0,1.0,1.0,1.0,1.0,1.0,1.0,1.0,1.0,1.0,1.0,1.0,1.0,1.0,1.0,1.0,1.0,1.0,2.0,1.0,3.0,1.0,1.0,1.0,1.0,1.0,1.0,2.0,2.0,1.0,1.0,1.0,1.0,1.0,1.0,1.0,1.0,1.0,1.0,1.0,1.0,2.0,4.0,1.0,1.0,1.0,1.0,1.0,1.0,1.0,1.0,1.0,1.0,3.0,1.0,3.0,1.0,1.0,1.0,3.0,4.0,1.0,1.0,1.0,1.0,1.0,1.0,1.0,1.0,1.0,1.0,1.0,1.0,1.0,1.0,1.0,1.0,1.0,1.0,1.0,1.0,1.0,1.0,1.0,1.0,1.0,1.0,1.0,3.0,1.0,1.0,1.0,1.0,1.0,2.0,2.0,1.0,1.0,1.0,2.0,2.0,2.0,1.0,1.0,1.0,2.0,1.0,1.0,1.0,1.0,1.0,1.0,1.0,1.0,1.0,1.0,1.0,1.0,1.0,1.0,1.0,1.0,1.0,1.0,1.0,1.0,1.0,1.0,1.0,1.0,1.0,1.0,1.0,1.0,1.0,1.0,2.0,1.0,1.0,1.0,2.0,1.0,4.0,1.0,1.0,1.0,1.0,1.0,2.0,1.0,4.0,1.0,1.0,1.0,2.0,1.0,1.0,1.0,1.0,1.0,1.0,1.0,1.0,1.0,1.0,1.0,1.0,1.0,1.0,1.0,1.0,2.0,2.0,2.0,1.0,1.0,1.0,1.0,1.0,1.0,1.0,1.0,1.0,1.0,1.0,2.0,1.0,1.0,1.0,1.0,1.0,1.0,1.0,1.0,1.0,1.0,1.0,1.0,1.0,1.0,3.0,1.0,1.0,1.0,1.0,1.0,1.0,2.0,1.0,2.0,2.0,1.0,2.0,1.0,1.0,1.0,1.0,1.0,1.0,1.0,1.0,1.0,1.0,2.0,1.0,1.0,1.0,1.0,3.0,1.0,1.0,1.0,1.0,1.0,823
Node25,77.5,1.0,1.0,1.0,1.0,1.0,1.0,1.0,1.0,1.0,1.0,1.0,1.0,1.0,1.0,1.0,1.0,1.0,1.0,1.0,1.0,1.0,1.0,1.0,1.0,1.0,1.0,1.0,1.0,1.0,2.0,1.0,1.0,1.0,1.0,2.0,1.0,1.0,1.0,1.0,1.0,1.0,1.0,1.0,1.0,1.0,1.0,1.0,1.0,1.0,1.0,1.0,1.0,1.0,1.0,1.0,1.0,1.0,1.0,1.0,1.0,1.0,1.0,1.0,1.0,1.0,1.0,1.0,1.0,1.0,1.0,1.0,1.0,1.0,1.0,1.0,3.0,1.0,1.0,1.0,1.0,1.0,1.0,1.0,1.0,1.0,1.0,1.0,1.0,1.0,1.0,1.0,1.0,1.0,1.0,1.0,1.0,1.0,1.0,1.0,1.0,1.0,1.0,1.0,1.0,1.0,1.0,1.0,1.0,1.0,1.0,1.0,1.0,1.0,1.0,2.0,1.0,1.0,1.0,1.0,1.0,2.0,1.0,1.0,1.0,1.0,1.0,1.0,1.0,1.0,1.0,1.0,1.0,1.0,1.0,1.0,1.0,1.0,1.0,1.0,1.0,2.0,1.0,1.0,1.0,1.0,1.0,1.0,1.0,1.0,1.0,1.0,1.0,1.0,1.0,1.0,1.0,1.0,1.0,1.0,1.0,1.0,1.0,1.0,1.0,1.0,1.0,1.0,1.0,12.0,10.0,1.0,1.0,1.0,1.0,1.0,1.0,1.0,1.0,2.0,1.0,1.0,1.0,1.0,4.0,1.0,1.0,4.0,1.0,1.0,1.0,1.0,1.0,1.0,1.0,1.0,1.0,3.0,1.0,1.0,1.0,1.0,6.0,1.0,1.0,1.0,1.0,1.0,1.0,1.0,3.0,1.0,1.0,1.0,1.0,1.0,2.0,2.0,1.0,1.0,1.0,1.0,3.0,1.0,1.0,1.0,1.0,1.0,1.0,1.0,1.0,1.0,1.0,1.0,1.0,1.0,1.0,1.0,2.0,1.0,1.0,1.0,1.0,1.0,1.0,1.0,2.0,1.0,3.0,1.0,1.0,2.0,1.0,1.0,1.0,1.0,1.0,1.0,1.0,1.0,1.0,1.0,1.0,1.0,1.0,1.0,1.0,1.0,3.0,1.0,1.0,1.0,1.0,1.0,1.0,1.0,3.0,1.0,1.0,1.0,4.0,1.0,1.0,1.0,1.0,1.0,1.0,1.0,2.0,1.0,2.0,1.0,1.0,1.0,1.0,1.0,2.0,1.0,2.0,1.0,1.0,1.0,1.0,1.0,1.0,3.0,1.0,1.0,1.0,1.0,2.0,2.0,1.0,1.0,1.0,1.0,1.0,5.0,1.0,1.0,1.0,1.0,1.0,1.0,1.0,1.0,2.0,1.0,1.0,1.0,1.0,1.0,1.0,3.0,1.0,1.0,1.0,2.0,1.0,1.0,1.0,1.0,2.0,1.0,1.0,1.0,1.0,1.0,1.0,1.0,2.0,1.0,1.0,6.0,1.0,1.0,2.0,1.0,1.0,1.0,1.0,1.0,1.0,1.0,3.0,1.0,2.0,2.0,1.0,1.0,3.0,3.0,1.0,1.0,1.0,2.0,1.0,1.0,1.0,1.0,1.0,1.0,1.0,1.0,3.0,1.0,1.0,1.0,2.0,1.0,7.0,2.0,1.0,1.0,1.0,1.0,1.0,15.0,11.0,1.0,1.0,1.0,1.0,3.0,1.0,1.0,3.0,1.0,1.0,1.0,1.0,1.0,3.0,1.0,1.0,1.0,3.0,1.0,1.0,1.0,1.0,1.0,1.0,1.0,1.0,5.0,1.0,2.0,1.0,1.0,1.0,40.0,1.0,1.0,1.0,1.0,2.0,1.0,1.0,1.0,1.0,1.0,1.0,1.0,1.0,1.0,1.0,3.0,1.0,1.0,1.0,1.0,3.0,1.0,1.0,1.0,2.0,1.0,1.0,1.0,1.0,1.0,1.0,1.0,1.0,1.0,1.0,1.0,1.0,2.0,1.0,1.0,4.0,1.0,1.0,3.0,1.0,1.0,6.0,2.0,1.0,1.0,1.0,1.0,1.0,1.0,10.0,1.0,1.0,1.0,1.0,1.0,1.0,1.0,2.0,3.0,1.0,1.0,3.0,1.0,1.0,1.0,1.0,2.0,1.0,2.0,1.0,3.0,1.0,3.0,1.0,1.0,5.0,1.0,1.0,2.0,1.0,1.0,1.0,1.0,1.0,1.0,2.0,2.0,5.0,1.0,1.0,1.0,1.0,1.0,1.0,1.0,1.0,1.0,1.0,1.0,1.0,1.0,1.0,1.0,4.0,1.0,1.0,1.0,1.0,1.0,1.0,2.0,1.0,1.0,1.0,1.0,1.0,1.0,4.0,5.0,1.0,1.0,1.0,1.0,1.0,6.0,1.0,1.0,1.0,1.0,1.0,1.0,1.0,1.0,1.0,1.0,1.0,1.0,1.0,1.0,1.0,1.0,1.0,1.0,1.0,1.0,2.0,2.0,1.0,1.0,1.0,1.0,2.0,1.0,1.0,1.0,4.0,1.0,1.0,1.0,1.0,1.0,2.0,1.0,1.0,1.0,1.0,1.0,1.0,1.0,1.0,1.0,3.0,1.0,1.0,1.0,2.0,1.0,1.0,1.0,1.0,1.0,1.0,1.0,1.0,1.0,1.0,3.0,1.0,4.0,1.0,2.0,2.0,1.0,1.0,4.0,1.0,1.0,1.0,1.0,1.0,1.0,1.0,1.0,1.0,1.0,1.0,1.0,1.0,4.0,1.0,1.0,1.0,1.0,2.0,3.0,1.0,1.0,3.0,1.0,1.0,1.0,1.0,1.0,1.0,1.0,1.0,1.0,2.0,1.0,5.0,2.0,1.0,1.0,1.0,1.0,1.0,1.0,1.0,1.0,1.0,3.0,1.0,1.0,1.0,2.0,1.0,1.0,1.0,1.0,1.0,1.0,1.0,1.0,1.0,3.0,1.0,1.0,1.0,1.0,1.0,1.0,1.0,3.0,1.0,1.0,1.0,1.0,2.0,1.0,2.0,1.0,2.0,1.0,1.0,1.0,1.0,1.0,4.0,1.0,2.0,1.0,1.0,1.0,1.0,1.0,1.0,1.0,1.0,1.0,1.0,1.0,1.0,1.0,1.0,1.0,1.0,1.0,1.0,1.0,1.0,1.0,1.0,1.0,1.0,1.0,1.0,1.0,5.0,2.0,1.0,1.0,1.0,1.0,1.0,1.0,1.0,6.0,1.0,5.0,8.0,1.0,1.0,2.0,1.0,1.0,1.0,1.0,2.0,2.0,3.0,3.0,2.0,1.0,1.0,2.0,1.0,2.0,1.0,1.0,1.0,1.0,1.0,1.0,5.0,1.0,1.0,1.0,1.0,1.0,1.0,1.0,1.0,1.0,1.0,1.0,6.0,1.0,1.0,1.0,1.0,1.0,1.0,1.0,2.0,2.0,1.0,1.0,1.0,1.0,8.0,1.0,1.0,1.0,1.0,1.0,1.0,1.0,2.0,2.0,1.0,1.0,1.0,1.0,1.0,1.0,1.0,1.0,1.0,1.0,1.0,1.0,2.0,1.0,1.0,1.0,2.0,1.0,1.0,1.0,2.0,1.0,1.0,1.0,1.0,1.0,1.0,1.0,1.0,1.0,1.0,1.0,1.0,1.0,1.0,1.0,2.0,1.0,2.0,1.0,1.0,1.0,2.0,3.0,1.0,1.0,1.0,2.0,1.0,1.0,1.0,1.0,1.0,2.0,1.0,1.0,2.0,1.0,1.0,1.0,1.0,1.0,1.0,1.0,1.0,1.0,1.0,1.0,1.0,1.0,1.0,1.0,1.0,2.0,4.0,4.0,1.0,1.0,1.0,1.0,2.0,1.0,1.0,1.0,1.0,1.0,1.0,1.0,1.0,1.0,1.0,1.0,1.0,2.0,1.0,1.0,1.0,1.0,1.0,2.0,1.0,1.0,1.0,1.0,2.0,1.0,2.0,1.0,4.0,1.0,1.0,1.0,1.0,1.0,1.0,1.0,1.0,1.0,1.0,1.0,7.0,1.0,1.0,1.0,1.0,5.0,2.0,2.0,1.0,1.0,1.0,1.0,1.0,1.0,1.0,1.0,1.0,1.0,1.0,1.0,1.0,2.0,1.0,1.0,1.0,1.0,1.0,1.0,1.0,1.0,1.0,1.0,2.0,1.0,1.0,1.0,1.0,1.0,1.0,2.0,3.0,1.0,1.0,1.0,1.0,1.0,3.0,1.0,1.0,1.0,1.0,2.0,1.0,1.0,1.0,1.0,1.0,1.0,4.0,1.0,1.0,1.0,1.0,4.0,1.0,1.0,1.0,2.0,1.0,1.0,1.0,1.0,2.0,1.0,3.0,1.0,1.0,3.0,1.0,1.0,2.0,1.0,1.0,1.0,1.0,1.0,2.0,1.0,1.0,1.0,1.0,1.0,1.0,1.0,1.0,4.0,1.0,1.0,1.0,1.0,1.0,1.0,1.0,1.0,1.0,1.0,1.0,1.0,1.0,1.0,1.0,1.0,1.0,1.0,1.0,1.0,1.0,1.0,2.0,2.0,1.0,1.0,1.0,1.0,1.0,1.0,1.0,1.0,1.0,2.0,1.0,1.0,1.0,1.0,1.0,1.0,1.0,1.0,1.0,1.0,1.0,3.0,1.0,1.0,1.0,1.0,1.0,1.0,1.0,1.0,1.0,1.0,1.0,1.0,1.0,1.0,1.0,1.0,1.0,1.0,1.0,1.0,1.0,2.0,1.0,1.0,1.0,1.0,1.0,1.0,1.0,1.0,1.0,1.0,1.0,1.0,1.0,1.0,1.0,2.0,1.0,1.0,1.0,1.0,1.0,1.0,1.0,3.0,1.0,1.0,12.0,1.0,1.0,1.0,1.0,1.0,1.0,1.0,1.0,2.0,9.0,1.0,1.0,1.0,1.0,1.0,1.0,1.0,1.0,2.0,2.0,1.0,1.0,1.0,1.0,4.0,1.0,1.0,1.0,1.0,1.0,1.0,1.0,1.0,1.0,1.0,1.0,1.0,1.0,1.0,2.0,1.0,1.0,3.0,1.0,1.0,1.0,1.0,1.0,1.0,2.0,1.0,1.0,1.0,1.0,2.0,2.0,1.0,1.0,1.0,1.0,1.0,1.0,1.0,1.0,1.0,1.0,1.0,3.0,1.0,1.0,1.0,1.0,1.0,1.0,1.0,1.0,1.0,1.0,1.0,1.0,1.0,1.0,2.0,1.0,1.0,1.0,6.0,1.0,1.0,1.0,2.0,1.0,1.0,1.0,1.0,2.0,1.0,1.0,1.0,1.0,1.0,1.0,1.0,1.0,2.0,2.0,1.0,1.0,1.0,1.0,1.0,1.0,1.0,1.0,1.0,1.0,2.0,2.0,1.0,1.0,1.0,1.0,1.0,1.0,1.0,1.0,1.0,1.0,1.0,1.0,1.0,1.0,1.0,1.0,1.0,1.0,1.0,1.0,1.0,1.0,1.0,1.0,1.0,1.0,1.0,1.0,1.0,1.0,3.0,1.0,1.0,3.0,1.0,1.0,1.0,1.0,1.0,1.0,1.0,1.0,1.0,1.0,1.0,1.0,1.0,1.0,1.0,1.0,1.0,1.0,1.0,1.0,1.0,1.0,1.0,1.0,1.0,2.0,1.0,1.0,1.0,2.0,1.0,1.0,1.0,1.0,1.0,1.0,1.0,1.0,1.0,1.0,1.0,1.0,1.0,1.0,1.0,1.0,1.0,2.0,1.0,3.0,2.0,1.0,2.0,1.0,1.0,5.0,1.0,2.0,1.0,8.0,1.0,1.0,1.0,1.0,1.0,1.0,1.0,1.0,2.0,1.0,1.0,1.0,1.0,1.0,1.0,1.0,1.0,1.0,1.0,1.0,1.0,12.0,1.0,2.0,1.0,2.0,1.0,1.0,1.0,1.0,1.0,6.0,1.0,2.0,1.0,1.0,1.0,1.0,4.0,1.0,2.0,1.0,1.0,1.0,2.0,1.0,2.0,1.0,1.0,1.0,1.0,1.0,2.0,1.0,1.0,1.0,1.0,1.0,1.0,1.0,1.0,1.0,1.0,1.0,1.0,1.0,1.0,1.0,1.0,1.0,1.0,1.0,1.0,1.0,1.0,1.0,1.0,1.0,1.0,2.0,1.0,1.0,1.0,1.0,1.0,1.0,1.0,1.0,1.0,1.0,1.0,1.0,2.0,1.0,1.0,1.0,1.0,1.0,5.0,2.0,1.0,1.0,1.0,1.0,1.0,1.0,1.0,1.0,1.0,1.0,1.0,1.0,1.0,3.0,2.0,1.0,1.0,1.0,1.0,1.0,1.0,1.0,1.0,1.0,1.0,1.0,1.0,1.0,1.0,1.0,1.0,1.0,1.0,1.0,2.0,1.0,1.0,1.0,1.0,1.0,4.0,1.0,1.0,1.0,2.0,1.0,1.0,1.0,1.0,1.0,1.0,1.0,1.0,1.0,1.0,1.0,1.0,1.0,1.0,1.0,1.0,1.0,1.0,1.0,1.0,1.0,1.0,1.0,1.0,1.0,1.0,2.0,1.0,1.0,1.0,1.0,1.0,1.0,3.0,1.0,3.0,1.0,5.0,2.0,1.0,1.0,1.0,1.0,1.0,1.0,1.0,1.0,4.0,1.0,1.0,1.0,1.0,1.0,1.0,1.0,1.0,1.0,1.0,1.0,1.0,1.0,1.0,1.0,1.0,1.0,1.0,1.0,1.0,1.0,1.0,1.0,1.0,1.0,1.0,1.0,2.0,2.0,1.0,1.0,1.0,1.0,1.0,1.0,1.0,1.0,1.0,1.0,1.0,1.0,1.0,1.0,1.0,1.0,1.0,1.0,1.0,1.0,3.0,1.0,1.0,1.0,1.0,1.0,1.0,1.0,1.0,1.0,1.0,1.0,1.0,1.0,1.0,1.0,1.0,1.0,1.0,1.0,1.0,1.0,1.0,2.0,1.0,1.0,1.0,1.0,1.0,1.0,1.0,1.0,1.0,1.0,1.0,1.0,1.0,1.0,2.0,1.0,1.0,1.0,1.0,1.0,1.0,9.0,1.0,1.0,1.0,1.0,1.0,1.0,1.0,1.0,1.0,2.0,2.0,1.0,1.0,1.0,1.0,1.0,2.0,1.0,1.0,1.0,1.0,1.0,2.0,1.0,1.0,1.0,1.0,1.0,1.0,1.0,1.0,1.0,1.0,1.0,1.0,1.0,1.0,1.0,1.0,3.0,1.0,1.0,1.0,1.0,1.0,1.0,1.0,5.0,1.0,1.0,1.0,1.0,1.0,1.0,1.0,1.0,2.0,1.0,1.0,1.0,1.0,1.0,1.0,1.0,1.0,2.0,2.0,2.0,1.0,1.0,2.0,1.0,1.0,1.0,1.0,1.0,1.0,1.0,1.0,1.0,1.0,1.0,1.0,1.0,1.0,4.0,1.0,1.0,2.0,1.0,1.0,1.0,1.0,1.0,1.0,1.0,1.0,1.0,3.0,1.0,1.0,1.0,3.0,1.0,1.0,1.0,1.0,1.0,3.0,4.0,1.0,1.0,1.0,1.0,1.0,1.0,1.0,1.0,1.0,1.0,1.0,1.0,1.0,1.0,1.0,1.0,1.0,2.0,1.0,2.0,1.0,1.0,1.0,1.0,1.0,1.0,1.0,1.0,1.0,1.0,1.0,1.0,9.0,1.0,1.0,1.0,2.0,1.0,2.0,1.0,1.0,1.0,1.0,3.0,1.0,2.0,1.0,1.0,1.0,1.0,1.0,1.0,1.0,1.0,3.0,1.0,2.0,1.0,1.0,1.0,1.0,1.0,2.0,1.0,1.0,1.0,2.0,1.0,1.0,1.0,1.0,1.0,1.0,4.0,1.0,1.0,1.0,1.0,1.0,1.0,1.0,1.0,1.0,1.0,1.0,1.0,5.0,1.0,1.0,1.0,1.0,1.0,1.0,1.0,1.0,1.0,1.0,2.0,1.0,1.0,1.0,1.0,1.0,1.0,1.0,1.0,1.0,1.0,1.0,1.0,1.0,2.0,1.0,1.0,2.0,1.0,1.0,1.0,2.0,1.0,1.0,1.0,1.0,3.0,1.0,1.0,1.0,1.0,1.0,1.0,1.0,1.0,1.0,1.0,1.0,1.0,1.0,1.0,2.0,1.0,1.0,1.0,2.0,1.0,1.0,1.0,1.0,4.0,1.0,1.0,1.0,1.0,1.0,2.0,1.0,1.0,1.0,1.0,1.0,1.0,1.0,1.0,1.0,2.0,1.0,1.0,4.0,1.0,1.0,1.0,1.0,2.0,1.0,1.0,1.0,1.0,1.0,1.0,1.0,1.0,1.0,1.0,1.0,1.0,1.0,1.0,1.0,2.0,1.0,1.0,1.0,1.0,1.0,1.0,1.0,1.0,1.0,1.0,1.0,3.0,1.0,1.0,1.0,1.0,2.0,1.0,1.0,1.0,1.0,1.0,1.0,1.0,1.0,2.0,1.0,1.0,1.0,1.0,1.0,1.0,1.0,1.0,1.0,1.0,1.0,1.0,1.0,1.0,1.0,1.0,1.0,1.0,1.0,1.0,3.0,4.0,1.0,1.0,1.0,1.0,1.0,1.0,1.0,1.0,1.0,1.0,1.0,1.0,1.0,1.0,1.0,1.0,1.0,1.0,1.0,1.0,1.0,1.0,1.0,1.0,1.0,1.0,1.0,1.0,1.0,1.0,1.0,1.0,1.0,1.0,3.0,1.0,1.0,1.0,1.0,1.0,1.0,1.0,1.0,1.0,1.0,1.0,1.0,1.0,1.0,3.0,1.0,1.0,1.0,1.0,1.0,2.0,1.0,1.0,1.0,1.0,1.0,1.0,1.0,1.0,3.0,1.0,2.0,1.0,1.0,1.0,1.0,1.0,1.0,805
Node26,711.0,1.0,1.0,1.0,1.0,1.0,1.0,1.0,1.0,1.0,1.0,1.0,1.0,1.0,1.0,1.0,1.0,1.0,1.0,1.0,1.0,1.0,1.0,1.0,1.0,1.0,1.0,1.0,1.0,1.0,1.0,1.0,1.0,1.0,1.0,1.0,1.0,1.0,1.0,1.0,1.0,1.0,1.0,1.0,1.0,1.0,1.0,1.0,1.0,1.0,2.0,1.0,1.0,9.0,1.0,1.0,1.0,1.0,1.0,1.0,1.0,1.0,1.0,1.0,1.0,1.0,1.0,7.0,1.0,1.0,1.0,1.0,1.0,1.0,2.0,1.0,1.0,1.0,1.0,1.0,1.0,1.0,1.0,1.0,1.0,2.0,1.0,3.0,1.0,2.0,1.0,1.0,1.0,1.0,1.0,1.0,3.0,1.0,2.0,1.0,1.0,1.0,1.0,1.0,1.0,1.0,1.0,1.0,1.0,3.0,1.0,2.0,1.0,1.0,1.0,1.0,1.0,2.0,1.0,1.0,1.0,2.0,1.0,6.0,1.0,3.0,1.0,1.0,1.0,2.0,1.0,1.0,1.0,1.0,2.0,1.0,1.0,1.0,3.0,3.0,1.0,1.0,1.0,1.0,1.0,1.0,1.0,1.0,1.0,3.0,2.0,1.0,1.0,3.0,3.0,1.0,1.0,1.0,1.0,1.0,1.0,1.0,1.0,1.0,1.0,1.0,1.0,1.0,1.0,2.0,1.0,2.0,1.0,1.0,4.0,1.0,2.0,1.0,1.0,1.0,2.0,1.0,1.0,1.0,1.0,1.0,1.0,1.0,1.0,1.0,2.0,1.0,1.0,1.0,1.0,1.0,1.0,1.0,1.0,4.0,1.0,1.0,1.0,1.0,1.0,1.0,1.0,1.0,1.0,1.0,1.0,2.0,1.0,1.0,1.0,1.0,1.0,1.0,1.0,1.0,1.0,1.0,1.0,1.0,8.0,1.0,1.0,1.0,1.0,1.0,1.0,1.0,1.0,1.0,1.0,1.0,1.0,1.0,1.0,1.0,1.0,1.0,1.0,1.0,1.0,1.0,2.0,1.0,1.0,1.0,1.0,1.0,2.0,1.0,1.0,1.0,831
Node27,707.0,1.0,1.0,1.0,1.0,1.0,1.0,1.0,2.0,1.0,1.0,1.0,1.0,1.0,1.0,1.0,1.0,2.0,1.0,1.0,1.0,1.0,1.0,1.0,1.0,1.0,8.0,1.0,1.0,1.0,1.0,1.0,8.0,1.0,1.0,1.0,1.0,1.0,1.0,1.0,1.0,1.0,1.0,2.0,1.0,1.0,1.0,1.0,1.0,1.0,1.0,1.0,1.0,1.0,1.0,1.0,1.0,1.0,1.0,1.0,1.0,1.0,4.0,762
Node28,599.75,1.0,1.0,1.0,1.0,1.0,1.0,1.0,1.0,1.0,1.0,1.0,1.0,1.0,1.0,1.0,1.0,1.0,1.0,1.0,1.0,1.0,1.0,1.0,1.0,1.0,1.0,1.0,1.0,1.0,1.0,1.0,1.0,1.0,1.0,1.0,1.0,1.0,1.0,1.0,1.0,1.0,1.0,1.0,1.0,1.0,1.0,1.0,1.0,1.0,1.0,1.0,1.0,1.0,1.0,1.0,1.0,1.0,1.0,1.0,1.0,1.0,1.0,1.0,1.0,1.0,1.0,1.0,2.0,1.0,1.0,1.0,1.0,1.0,1.0,1.0,1.0,1.0,1.0,1.0,1.0,2.0,1.0,1.0,1.0,1.0,1.0,1.0,3.0,1.0,1.0,4.0,1.0,1.0,1.0,1.0,1.0,1.0,1.0,2.0,1.0,1.0,1.0,1.0,1.0,1.0,1.0,1.0,1.0,1.0,2.0,4.0,1.0,1.0,1.0,1.0,1.0,1.0,1.0,1.0,1.0,1.0,1.0,1.0,1.0,1.0,1.0,1.0,1.0,1.0,1.0,2.0,1.0,1.0,1.0,1.0,1.0,1.0,2.0,1.0,1.0,1.0,1.0,1.0,1.0,1.0,4.0,1.0,1.0,1.0,1.0,2.0,1.0,1.0,1.0,1.0,1.0,1.0,1.0,1.0,1.0,1.0,1.0,1.0,1.0,1.0,1.0,1.0,1.0,1.0,1.0,1.0,1.0,1.0,1.0,1.0,1.0,1.0,1.0,1.0,1.0,2.0,1.0,1.0,1.0,1.0,1.0,1.0,1.0,1.0,1.0,1.0,1.0,1.0,1.0,1.0,1.0,2.0,1.0,1.0,1.0,1.0,1.0,1.0,1.0,1.0,1.0,1.0,1.0,4.0,1.0,1.0,2.0,1.0,1.0,1.0,1.0,1.0,1.0,2.0,1.0,1.0,2.0,1.0,1.0,1.0,1.0,1.0,1.0,1.0,1.0,1.0,1.0,1.0,1.0,1.0,1.0,1.0,1.0,1.0,1.0,2.0,2.0,1.0,1.0,1.0,1.0,1.0,1.0,1.0,1.0,1.0,1.0,1.0,1.0,1.0,1.0,1.0,1.0,1.0,1.0,1.0,1.0,1.0,1.0,1.0,2.0,1.0,1.0,1.0,1.0,1.0,1.0,1.0,1.0,1.0,1.0,1.0,1.0,1.0,1.0,1.0,1.0,1.0,1.0,1.0,1.0,1.0,1.0,1.0,1.0,1.0,1.0,1.0,1.0,1.0,1.0,1.0,1.0,1.0,1.0,1.0,1.0,1.0,2.0,1.0,1.0,1.0,1.0,1.0,1.0,1.0,1.0,1.0,1.0,1.0,1.0,1.0,1.0,1.0,1.0,1.0,1.0,1.0,1.0,1.0,2.0,1.0,1.0,1.0,1.0,1.0,1.0,1.0,1.0,1.0,1.0,1.0,1.0,1.0,1.0,1.0,1.0,1.0,1.0,1.0,1.0,1.0,1.0,1.0,1.0,1.0,1.0,3.0,1.0,1.0,1.0,1.0,1.0,1.0,1.0,1.0,2.0,1.0,2.0,1.0,1.0,1.0,1.0,1.0,1.0,1.0,1.0,1.0,1.0,2.0,1.0,1.0,2.0,2.0,1.0,1.0,1.0,1.0,2.0,1.0,1.0,1.0,1.0,1.0,1.0,1.0,1.0,1.0,1.0,1.0,1.0,1.0,1.0,1.0,1.0,1.0,1.0,1.0,1.0,1.0,1.0,1.0,1.0,1.0,1.0,1.0,1.0,1.0,1.0,1.0,1.0,2.0,3.0,1.0,1.0,1.0,1.0,1.0,1.0,1.0,1.0,1.0,1.0,1.0,1.0,1.0,1.0,1.0,1.0,1.0,1.0,1.0,1.0,1.0,1.0,1.0,1.0,1.0,4.0,1.0,1.0,1.0,1.0,1.0,1.0,1.0,1.0,1.0,1.0,1.0,1.0,1.0,1.0,1.0,1.0,1.0,1.0,1.0,1.0,1.0,1.0,1.0,1.0,1.0,1.0,1.0,1.0,1.0,1.0,1.0,1.0,1.0,2.0,1.0,1.0,1.0,1.0,1.0,1.0,1.0,1.0,4.0,1.0,1.0,2.0,1.0,1.0,2.0,1.0,1.0,3.0,1.0,1.0,1.0,1.0,5.0,1.0,1.0,1.0,1.0,1.0,1.0,1.0,1.0,1.0,1.0,1.0,1.0,1.0,1.0,1.0,1.0,1.0,1.0,1.0,1.0,1.0,1.0,1.0,1.0,1.0,1.0,1.0,1.0,1.0,1.0,1.0,5.0,1.0,1.0,1.0,1.0,1.0,1.0,1.0,1.0,1.0,1.0,1.0,1.0,1.0,4.0,1.0,1.0,1.0,1.0,1.0,1.0,1.0,1.0,1.0,1.0,1.0,1.0,1.0,1.0,1.0,1.0,1.0,1.0,1.0,1.0,1.0,1.0,1.0,1.0,1.0,2.0,1.0,1.0,1.0,1.0,1.0,1.0,1.0,1.0,1.0,1.0,1.0,1.0,1.0,1.0,1.0,1.0,1.0,1.0,1.0,1.0,1.0,1.0,1.0,1.0,1.0,1.0,1.0,1.0,1.0,1.0,1.0,1.0,1.0,1.0,2.0,1.0,1.0,1.0,1.0,1.0,1.0,1.0,1.0,2.0,1.0,1.0,1.0,1.0,1.0,1.0,1.0,1.0,1.0,1.0,1.0,1.0,1.0,1.0,1.0,1.0,1.0,3.0,1.0,1.0,1.0,1.0,1.0,1.0,1.0,1.0,1.0,1.0,1.0,1.0,2.0,5.0,1.0,2.0,1.0,1.0,1.0,1.0,1.0,2.0,1.0,1.0,1.0,1.0,1.0,1.0,1.0,1.0,1.0,2.0,1.0,1.0,1.0,1.0,1.0,1.0,1.0,1.0,1.0,1.0,1.0,1.0,1.0,1.0,1.0,3.0,1.0,1.0,1.0,1.0,1.0,1.0,5.0,1.0,1.0,1.0,1.0,1.0,2.0,1.0,1.0,1.0,1.0,1.0,1.0,1.0,2.0,1.0,1.0,1.0,1.0,1.0,1.0,1.0,1.0,1.0,2.0,1.0,1.0,1.0,1.0,1.0,1.0,1.0,1.0,1.0,1.0,1.0,1.0,1.0,1.0,1.0,1.0,1.0,1.0,1.0,1.0,2.0,1.0,1.0,1.0,1.0,1.0,1.0,1.0,1.0,1.0,1.0,5.0,1.0,3.0,1.0,1.0,1.0,3.0,1.0,1.0,1.0,1.0,1.0,1.0,1.0,3.0,1.0,4.0,1.0,1.0,2.0,1.0,1.0,1.0,1.0,1.0,2.0,3.0,1.0,1.0,1.0,1.0,1.0,1.0,1.0,1.0,1.0,1.0,1.0,1.0,1.0,1.0,1.0,1.0,1.0,1.0,1.0,1.0,1.0,1.0,1.0,1.0,1.0,1.0,1.0,1.0,2.0,3.0,1.0,1.0,1.0,1.0,1.0,1.0,3.0,2.0,1.0,1.0,1.0,2.0,1.0,1.0,1.0,1.0,1.0,1.0,1.0,1.0,1.0,1.0,2.0,1.0,1.0,1.0,1.0,1.0,2.0,1.0,1.0,1.0,1.0,1.0,1.0,1.0,1.0,1.0,1.0,1.0,4.0,1.0,1.0,1.0,1.0,1.0,1.0,1.0,1.0,1.0,1.0,1.0,1.0,1.0,1.0,1.0,1.0,1.0,1.0,1.0,1.0,1.0,2.0,1.0,1.0,1.0,1.0,1.0,3.0,1.0,2.0,1.0,1.0,1.0,1.0,1.0,1.0,1.0,1.0,1.0,1.0,1.0,1.0,1.0,2.0,1.0,1.0,1.0,1.0,1.0,1.0,1.0,1.0,1.0,1.0,1.0,1.0,1.0,1.0,1.0,2.0,1.0,1.0,1.0,1.0,1.0,1.0,1.0,1.0,1.0,4.0,1.0,1.0,1.0,1.0,1.0,2.0,1.0,1.0,1.0,1.0,1.0,1.0,1.0,1.0,1.0,1.0,1.0,1.0,1.0,1.0,1.0,1.0,1.0,1.0,1.0,1.0,2.0,1.0,2.0,1.0,1.0,1.0,1.0,1.0,1.0,1.0,1.0,1.0,1.0,1.0,1.0,1.0,1.0,1.0,1.0,1.0,1.0,1.0,1.0,1.0,1.0,1.0,1.0,1.0,1.0,1.0,1.0,1.0,1.0,1.0,1.0,1.0,1.0,1.0,2.0,1.0,1.0,1.0,1.0,1.0,1.0,1.0,1.0,1.0,1.0,1.0,1.0,1.0,1.0,3.0,1.0,1.0,2.0,1.0,1.0,1.0,2.0,1.0,1.0,1.0,1.0,1.0,1.0,1.0,1.0,1.0,1.0,1.0,2.0,1.0,1.0,1.0,1.0,1.0,1.0,1.0,1.0,1.0,1.0,1.0,1.0,1.0,1.0,1.0,1.0,1.0,1.0,1.0,1.0,2.0,1.0,1.0,1.0,1.0,1.0,1.0,1.0,1.0,3.0,1.0,1.0,1.0,1.0,1.0,1.0,1.0,1.0,1.0,1.0,1.0,1.0,1.0,1.0,1.0,1.0,1.0,1.0,1.0,1.0,1.0,1.0,1.0,1.0,1.0,4.0,1.0,1.0,1.0,1.0,1.0,1.0,1.0,1.0,1.0,1.0,1.0,1.0,1.0,1.0,1.0,1.0,1.0,1.0,1.0,1.0,1.0,1.0,1.0,1.0,1.0,1.0,1.0,1.0,2.0,1.0,1.0,1.0,1.0,1.0,1.0,1.0,3.0,1.0,1.0,1.0,1.0,1.0,1.0,1.0,862
Node29,272.5,1.0,1.0,1.0,1.0,1.0,1.0,1.0,1.0,1.0,1.0,1.0,1.0,1.0,1.0,1.0,1.0,1.0,1.0,1.0,1.0,1.0,1.0,1.0,1.0,1.0,1.0,1.0,1.0,1.0,1.0,1.0,1.0,1.0,1.0,1.0,1.0,1.0,1.0,1.0,1.0,1.0,1.0,1.0,1.0,1.0,2.0,1.0,1.0,1.0,1.0,1.0,1.0,1.0,1.0,1.0,2.0,1.0,1.0,2.0,1.0,1.0,2.0,2.0,1.0,3.0,1.0,1.0,1.0,2.0,5.0,1.0,1.0,2.0,1.0,1.0,1.0,1.0,1.0,1.0,1.0,2.0,1.0,1.0,1.0,1.0,1.0,2.0,1.0,1.0,1.0,1.0,1.0,1.0,1.0,1.0,1.0,1.0,1.0,1.0,2.0,1.0,2.0,1.0,1.0,1.0,1.0,2.0,1.0,1.0,1.0,1.0,1.0,1.0,1.0,5.0,1.0,4.0,1.0,1.0,1.0,1.0,2.0,1.0,1.0,1.0,2.0,1.0,1.0,1.0,1.0,1.0,1.0,1.0,1.0,1.0,2.0,17.0,2.0,1.0,1.0,1.0,2.0,8.0,1.0,1.0,1.0,2.0,1.0,1.0,2.0,1.0,1.0,1.0,1.0,2.0,2.0,1.0,1.0,1.0,1.0,1.0,1.0,1.0,1.0,1.0,1.0,1.0,1.0,1.0,1.0,2.0,1.0,1.0,1.0,1.0,1.0,1.0,1.0,1.0,1.0,1.0,1.0,1.0,2.0,1.0,2.0,11.0,3.0,1.0,1.0,1.0,1.0,1.0,7.0,1.0,1.0,1.0,1.0,1.0,1.0,2.0,2.0,1.0,1.0,1.0,3.0,3.0,1.0,1.0,4.0,1.0,1.0,1.0,2.0,1.0,1.0,1.0,1.0,1.0,1.0,1.0,1.0,1.0,1.0,1.0,1.0,2.0,9.0,1.0,1.0,1.0,1.0,1.0,1.0,1.0,1.0,1.0,2.0,2.0,1.0,1.0,1.0,4.0,1.0,1.0,1.0,1.0,1.0,1.0,1.0,1.0,1.0,1.0,1.0,1.0,5.0,1.0,1.0,1.0,1.0,1.0,2.0,1.0,1.0,3.0,2.0,1.0,1.0,1.0,1.0,5.0,2.0,1.0,2.0,1.0,1.0,1.0,1.0,1.0,5.0,1.0,1.0,1.0,1.0,1.0,1.0,1.0,1.0,1.0,35.0,1.0,1.0,1.0,1.0,1.0,1.0,1.0,1.0,1.0,1.0,1.0,1.0,3.0,1.0,1.0,1.0,1.0,1.0,1.0,1.0,3.0,1.0,1.0,1.0,1.0,2.0,1.0,1.0,1.0,1.0,5.0,1.0,1.0,7.0,4.0,1.0,1.0,1.0,1.0,1.0,1.0,1.0,1.0,1.0,1.0,1.0,1.0,1.0,1.0,1.0,1.0,1.0,2.0,1.0,1.0,1.0,2.0,1.0,6.0,6.0,1.0,1.0,1.0,1.0,1.0,2.0,1.0,1.0,1.0,1.0,1.0,1.0,2.0,3.0,1.0,1.0,1.0,3.0,5.0,1.0,2.0,1.0,1.0,1.0,1.0,1.0,1.0,1.0,1.0,1.0,1.0,1.0,1.0,1.0,1.0,1.0,1.0,1.0,1.0,1.0,1.0,1.0,1.0,2.0,1.0,3.0,1.0,1.0,1.0,1.0,1.0,1.0,1.0,1.0,1.0,1.0,1.0,1.0,1.0,1.0,1.0,1.0,1.0,1.0,1.0,5.0,1.0,1.0,1.0,1.0,13.0,1.0,1.0,1.0,1.0,1.0,5.0,1.0,1.0,1.0,20.0,1.0,1.0,3.0,1.0,1.0,1.0,10.0,1.0,1.0,1.0,1.0,3.0,1.0,1.0,1.0,1.0,1.0,1.0,1.0,1.0,1.0,1.0,7.0,1.0,1.0,1.0,1.0,1.0,1.0,1.0,2.0,1.0,1.0,1.0,6.0,3.0,1.0,1.0,1.0,3.0,1.0,1.0,1.0,1.0,1.0,1.0,8.0,1.0,1.0,1.0,1.0,1.0,1.0,1.0,1.0,1.0,1.0,1.0,1.0,1.0,1.0,1.0,1.0,4.0,1.0,1.0,1.0,1.0,1.0,2.0,1.0,2.0,1.0,1.0,1.0,1.0,2.0,1.0,1.0,1.0,2.0,5.0,2.0,4.0,1.0,2.0,1.0,1.0,1.0,1.0,1.0,1.0,1.0,1.0,1.0,1.0,1.0,1.0,3.0,1.0,1.0,1.0,1.0,5.0,1.0,1.0,1.0,1.0,1.0,1.0,1.0,1.0,1.0,1.0,1.0,1.0,1.0,1.0,2.0,1.0,4.0,1.0,1.0,1.0,2.0,2.0,1.0,1.0,1.0,1.0,1.0,1.0,1.0,1.0,1.0,1.0,1.0,1.0,1.0,1.0,1.0,1.0,1.0,1.0,2.0,1.0,1.0,1.0,5.0,1.0,1.0,2.0,1.0,3.0,1.0,1.0,1.0,1.0,1.0,1.0,3.0,1.0,1.0,1.0,1.0,2.0,1.0,2.0,1.0,2.0,3.0,1.0,1.0,1.0,1.0,1.0,1.0,1.0,1.0,1.0,1.0,1.0,1.0,6.0,1.0,1.0,1.0,9.0,1.0,1.0,1.0,1.0,1.0,1.0,1.0,1.0,1.0,1.0,1.0,1.0,3.0,1.0,1.0,2.0,1.0,1.0,1.0,2.0,1.0,1.0,1.0,1.0,2.0,1.0,1.0,1.0,2.0,1.0,1.0,1.0,1.0,1.0,1.0,1.0,1.0,4.0,2.0,1.0,1.0,1.0,1.0,1.0,1.0,1.0,1.0,2.0,1.0,1.0,1.0,1.0,1.0,1.0,1.0,1.0,1.0,2.0,1.0,1.0,1.0,1.0,1.0,3.0,9.0,2.0,1.0,1.0,1.0,3.0,6.0,2.0,1.0,1.0,1.0,1.0,1.0,1.0,2.0,1.0,1.0,2.0,1.0,2.0,1.0,1.0,1.0,1.0,1.0,1.0,2.0,1.0,4.0,2.0,1.0,1.0,1.0,1.0,4.0,1.0,1.0,1.0,1.0,1.0,1.0,3.0,1.0,1.0,1.0,3.0,1.0,1.0,1.0,1.0,1.0,2.0,1.0,1.0,1.0,1.0,1.0,1.0,1.0,1.0,1.0,1.0,1.0,1.0,2.0,1.0,1.0,2.0,1.0,2.0,1.0,2.0,1.0,1.0,1.0,2.0,1.0,1.0,1.0,1.0,1.0,1.0,1.0,1.0,1.0,1.0,1.0,1.0,1.0,1.0,1.0,1.0,2.0,1.0,1.0,1.0,2.0,1.0,1.0,1.0,1.0,1.0,1.0,1.0,2.0,1.0,1.0,1.0,1.0,1.0,1.0,1.0,1.0,1.0,1.0,1.0,1.0,1.0,1.0,1.0,1.0,1.0,1.0,1.0,1.0,2.0,1.0,1.0,1.0,1.0,1.0,1.0,1.0,1.0,2.0,1.0,1.0,2.0,1.0,1.0,1.0,1.0,1.0,1.0,1.0,1.0,1.0,1.0,1.0,1.0,1.0,1.0,1.0,1.0,1.0,1.0,1.0,1.0,1.0,1.0,1.0,1.0,4.0,3.0,1.0,2.0,1.0,1.0,1.0,1.0,1.0,1.0,1.0,1.0,1.0,1.0,1.0,1.0,1.0,1.0,1.0,1.0,1.0,1.0,2.0,1.0,1.0,1.0,3.0,1.0,1.0,1.0,1.0,1.0,2.0,1.0,1.0,798
Node30,608.0,1.0,1.0,1.0,1.0,1.0,1.0,1.0,1.0,1.0,1.0,1.0,1.0,1.0,1.0,1.0,1.0,1.0,1.0,1.0,1.0,1.0,1.0,1.0,1.0,1.0,1.0,1.0,1.0,1.0,1.0,1.0,1.0,1.0,1.0,1.0,1.0,1.0,1.0,1.0,1.0,1.0,1.0,1.0,1.0,1.0,1.0,1.0,1.0,2.0,1.0,2.0,1.0,1.0,1.0,3.0,1.0,1.0,1.0,2.0,5.0,2.0,1.0,1.0,1.0,1.0,2.0,2.0,1.0,1.0,1.0,1.0,1.0,2.0,1.0,1.0,1.0,1.0,1.0,1.0,1.0,1.0,1.0,1.0,1.0,2.0,1.0,2.0,1.0,1.0,1.0,1.0,1.0,1.0,1.0,1.0,1.0,1.0,1.0,3.0,1.0,1.0,1.0,1.0,2.0,1.0,1.0,1.0,1.0,1.0,1.0,1.0,1.0,1.0,8.0,1.0,1.0,1.0,2.0,1.0,1.0,1.0,1.0,1.0,1.0,2.0,2.0,1.0,4.0,1.0,1.0,1.0,1.0,1.0,1.0,5.0,1.0,1.0,1.0,2.0,1.0,1.0,1.0,1.0,1.0,1.0,1.0,1.0,1.0,1.0,2.0,1.0,1.0,1.0,1.0,1.0,1.0,1.0,1.0,1.0,1.0,1.0,1.0,2.0,1.0,1.0,1.0,1.0,1.0,1.0,1.0,2.0,1.0,1.0,1.0,1.0,1.0,1.0,1.0,1.0,1.0,1.0,1.0,1.0,1.0,1.0,1.0,1.0,1.0,1.0,2.0,1.0,1.0,1.0,1.0,1.0,1.0,1.0,1.0,15.0,1.0,1.0,1.0,1.0,1.0,5.0,1.0,1.0,1.0,1.0,1.0,3.0,2.0,1.0,1.0,1.0,2.0,1.0,2.0,1.0,1.0,1.0,1.0,8.0,1.0,1.0,1.0,1.0,1.0,1.0,1.0,1.0,1.0,1.0,1.0,1.0,1.0,1.0,1.0,1.0,1.0,1.0,1.0,1.0,1.0,1.0,1.0,1.0,1.0,1.0,1.0,2.0,1.0,1.0,1.0,5.0,1.0,1.0,5.0,1.0,1.0,1.0,1.0,1.0,1.0,1.0,1.0,1.0,1.0,1.0,1.0,1.0,1.0,1.0,2.0,1.0,1.0,1.0,2.0,1.0,1.0,1.0,1.0,1.0,1.0,1.0,1.0,1.0,3.0,1.0,1.0,5.0,1.0,2.0,1.0,1.0,1.0,1.0,1.0,1.0,1.0,1.0,1.0,1.0,1.0,1.0,1.0,1.0,1.0,1.0,1.0,2.0,1.0,1.0,1.0,1.0,1.0,1.0,1.0,1.0,1.0,1.0,1.0,1.0,1.0,1.0,1.0,1.0,1.0,1.0,1.0,1.0,2.0,1.0,1.0,1.0,1.0,1.0,1.0,3.0,1.0,1.0,11.0,1.0,1.0,1.0,1.0,1.0,1.0,1.0,1.0,1.0,1.0,1.0,1.0,1.0,1.0,1.0,1.0,1.0,1.0,1.0,1.0,1.0,2.0,1.0,1.0,1.0,1.0,3.0,1.0,1.0,1.0,1.0,1.0,1.0,1.0,1.0,1.0,1.0,1.0,1.0,1.0,1.0,1.0,1.0,1.0,1.0,1.0,1.0,1.0,1.0,1.0,1.0,1.0,1.0,1.0,2.0,6.0,2.0,1.0,2.0,1.0,1.0,4.0,1.0,1.0,1.0,1.0,1.0,1.0,1.0,1.0,3.0,1.0,1.0,1.0,5.0,1.0,1.0,1.0,1.0,1.0,1.0,1.0,1.0,1.0,1.0,1.0,1.0,1.0,2.0,1.0,4.0,1.0,1.0,2.0,1.0,1.0,1.0,1.0,1.0,1.0,1.0,1.0,1.0,1.0,1.0,1.0,1.0,1.0,1.0,1.0,1.0,1.0,1.0,1.0,5.0,1.0,3.0,1.0,3.0,1.0,1.0,1.0,1.0,1.0,2.0,1.0,1.0,2.0,3.0,1.0,1.0,5.0,1.0,1.0,1.0,1.0,1.0,1.0,1.0,1.0,1.0,1.0,1.0,1.0,1.0,1.0,1.0,1.0,1.0,1.0,1.0,3.0,1.0,1.0,2.0,1.0,1.0,2.0,1.0,1.0,1.0,1.0,2.0,1.0,1.0,2.0,1.0,1.0,1.0,1.0,1.0,1.0,1.0,1.0,4.0,2.0,1.0,1.0,1.0,1.0,1.0,1.0,1.0,2.0,1.0,1.0,1.0,1.0,1.0,1.0,2.0,1.0,3.0,1.0,3.0,9.0,2.0,1.0,2.0,2.0,1.0,1.0,1.0,1.0,1.0,1.0,2.0,1.0,2.0,1.0,1.0,1.0,1.0,1.0,1.0,1.0,4.0,2.0,1.0,1.0,1.0,1.0,5.0,1.0,3.0,1.0,1.0,1.0,3.0,1.0,1.0,1.0,2.0,1.0,1.0,1.0,1.0,1.0,1.0,1.0,1.0,1.0,2.0,1.0,2.0,1.0,1.0,1.0,1.0,1.0,1.0,1.0,1.0,1.0,1.0,1.0,1.0,1.0,1.0,1.0,2.0,1.0,1.0,1.0,2.0,1.0,1.0,1.0,1.0,1.0,1.0,2.0,1.0,1.0,1.0,1.0,1.0,1.0,1.0,1.0,1.0,1.0,1.0,1.0,1.0,2.0,1.0,1.0,1.0,1.0,1.0,1.0,1.0,1.0,1.0,2.0,1.0,1.0,2.0,1.0,1.0,1.0,1.0,1.0,1.0,1.0,1.0,1.0,1.0,1.0,1.0,1.0,1.0,1.0,1.0,1.0,1.0,1.0,1.0,4.0,1.0,2.0,1.0,1.0,1.0,1.0,1.0,1.0,1.0,2.0,1.0,1.0,1.0,1.0,1.0,2.0,1.0,1.0,1.0,1.0,3.0,1.0,1.0,1.0,1.0,1.0,1.0,1.0,844
Node31,572.5,1.0,1.0,1.0,1.0,1.0,1.0,1.0,1.0,1.0,1.0,1.0,1.0,1.0,1.0,1.0,1.0,1.0,1.0,1.0,2.0,1.0,1.0,1.0,1.0,1.0,1.0,1.0,1.0,2.0,1.0,1.0,1.0,1.0,1.0,1.0,3.0,1.0,1.0,1.0,1.0,2.0,1.0,3.0,1.0,1.0,1.0,1.0,2.0,1.0,1.0,1.0,1.0,1.0,1.0,1.0,1.0,2.0,1.0,1.0,1.0,1.0,1.0,1.0,1.0,1.0,1.0,1.0,1.0,1.0,1.0,1.0,1.0,1.0,1.0,1.0,2.0,1.0,1.0,1.0,1.0,1.0,1.0,1.0,1.0,1.0,1.0,5.0,1.0,1.0,1.0,1.0,3.0,1.0,1.0,1.0,1.0,1.0,1.0,1.0,1.0,1.0,1.0,1.0,1.0,1.0,1.0,3.0,1.0,1.0,1.0,1.0,1.0,2.0,1.0,1.0,1.0,1.0,1.0,1.0,1.0,1.0,1.0,1.0,1.0,1.0,1.0,5.0,1.0,1.0,1.0,1.0,1.0,1.0,1.0,1.0,1.0,1.0,1.0,1.0,1.0,1.0,1.0,1.0,1.0,1.0,1.0,609
Node32,772.5,1.0,1.0,1.0,1.0,1.0,1.0,1.0,1.0,1.0,1.0,1.0,1.0,1.0,1.0,1.0,1.0,1.0,1.0,1.0,1.0,1.0,1.0,1.0,1.0,1.0,1.0,1.0,1.0,1.0,1.0,1.0,1.0,1.0,1.0,1.0,1.0,1.0,1.0,1.0,1.0,1.0,1.0,1.0,1.0,1.0,1.0,1.0,1.0,3.0,1.0,1.0,3.0,1.0,1.0,1.0,1.0,1.0,2.0,1.0,1.0,1.0,1.0,1.0,1.0,1.0,1.0,1.0,1.0,1.0,1.0,1.0,1.0,1.0,1.0,1.0,1.0,1.0,1.0,1.0,1.0,1.0,1.0,1.0,1.0,1.0,2.0,1.0,1.0,1.0,1.0,2.0,2.0,1.0,1.0,1.0,2.0,1.0,1.0,9.0,1.0,1.0,1.0,1.0,1.0,1.0,1.0,1.0,1.0,3.0,1.0,1.0,1.0,5.0,3.0,1.0,1.0,1.0,1.0,1.0,1.0,1.0,1.0,1.0,2.0,5.0,1.0,1.0,1.0,3.0,1.0,1.0,1.0,1.0,1.0,1.0,1.0,1.0,1.0,1.0,7.0,1.0,1.0,1.0,1.0,1.0,1.0,1.0,1.0,1.0,1.0,1.0,1.0,1.0,2.0,1.0,2.0,1.0,5.0,1.0,1.0,1.0,1.0,1.0,4.0,1.0,3.0,1.0,2.0,1.0,1.0,1.0,1.0,1.0,1.0,2.0,3.0,1.0,1.0,1.0,1.0,1.0,1.0,1.0,1.0,9.0,1.0,1.0,1.0,1.0,1.0,1.0,1.0,1.0,1.0,1.0,1.0,1.0,1.0,1.0,1.0,1.0,1.0,1.0,2.0,1.0,1.0,1.0,1.0,1.0,3.0,1.0,1.0,2.0,1.0,1.0,1.0,1.0,1.0,1.0,2.0,1.0,1.0,2.0,1.0,1.0,1.0,1.0,1.0,1.0,1.0,1.0,1.0,1.0,1.0,1.0,1.0,1.0,1.0,2.0,1.0,2.0,1.0,1.0,1.0,1.0,1.0,1.0,1.0,2.0,1.0,1.0,1.0,1.0,1.0,1.0,1.0,2.0,1.0,1.0,1.0,1.0,1.0,3.0,1.0,10.0,1.0,1.0,2.0,1.0,2.0,1.0,1.0,1.0,1.0,1.0,2.0,1.0,1.0,4.0,2.0,1.0,2.0,4.0,1.0,1.0,1.0,1.0,1.0,3.0,1.0,1.0,1.0,1.0,1.0,1.0,1.0,4.0,1.0,2.0,1.0,1.0,1.0,1.0,1.0,1.0,1.0,1.0,1.0,1.0,1.0,1.0,1.0,1.0,1.0,1.0,2.0,1.0,1.0,1.0,1.0,1.0,1.0,1.0,1.0,1.0,1.0,1.0,2.0,2.0,1.0,1.0,1.0,1.0,1.0,1.0,1.0,1.0,1.0,1.0,1.0,1.0,1.0,1.0,1.0,1.0,1.0,1.0,1.0,1.0,1.0,1.0,2.0,1.0,1.0,2.0,1.0,1.0,1.0,1.0,2.0,1.0,1.0,1.0,1.0,1.0,1.0,1.0,1.0,1.0,1.0,1.0,1.0,1.0,1.0,3.0,1.0,1.0,1.0,1.0,1.0,1.0,1.0,1.0,1.0,3.0,1.0,1.0,1.0,5.0,1.0,1.0,3.0,1.0,1.0,1.0,2.0,1.0,1.0,1.0,1.0,2.0,1.0,1.0,1.0,1.0,1.0,1.0,1.0,1.0,1.0,1.0,1.0,1.0,1.0,1.0,2.0,1.0,1.0,1.0,1.0,1.0,1.0,1.0,1.0,1.0,1.0,1.0,4.0,1.0,1.0,1.0,1.0,1.0,1.0,1.0,1.0,1.0,1.0,1.0,1.0,1.0,1.0,1.0,1.0,1.0,2.0,1.0,1.0,1.0,1.0,1.0,3.0,10.0,1.0,1.0,1.0,1.0,1.0,3.0,1.0,1.0,1.0,1.0,1.0,1.0,1.0,865
Node33,756.5,1.0,1.0,1.0,1.0,1.0,1.0,1.0,1.0,1.0,1.0,1.0,1.0,1.0,2.0,1.0,1.0,1.0,1.0,1.0,1.0,3.0,1.0,10.0,1.0,1.0,9.0,1.0,1.0,2.0,2.0,1.0,1.0,1.0,1.0,1.0,1.0,1.0,1.0,1.0,1.0,1.0,1.0,2.0,4.0,1.0,1.0,1.0,1.0,1.0,1.0,1.0,1.0,1.0,1.0,1.0,1.0,1.0,1.0,1.0,2.0,1.0,1.0,1.0,4.0,1.0,1.0,1.0,1.0,2.0,1.0,1.0,1.0,1.0,1.0,1.0,1.0,1.0,8.0,1.0,1.0,1.0,1.0,1.0,1.0,1.0,1.0,1.0,1.0,1.0,1.0,1.0,1.0,1.0,1.0,1.0,1.0,1.0,5.0,2.0,1.0,1.0,1.0,1.0,1.0,1.0,1.0,1.0,1.0,1.0,5.0,1.0,1.0,3.0,1.0,1.0,1.0,1.0,1.0,1.0,1.0,2.0,1.0,1.0,1.0,1.0,1.0,1.0,6.0,1.0,1.0,1.0,2.0,1.0,1.0,1.0,1.0,1.0,1.0,1.0,1.0,1.0,1.0,1.0,1.0,3.0,1.0,2.0,1.0,1.0,1.0,1.0,1.0,1.0,1.0,1.0,1.0,5.0,1.0,1.0,3.0,1.0,1.0,1.0,1.0,2.0,1.0,1.0,1.0,1.0,2.0,1.0,2.0,1.0,5.0,1.0,1.0,1.0,1.0,1.0,1.0,1.0,1.0,1.0,1.0,1.0,1.0,1.0,1.0,1.0,1.0,1.0,1.0,4.0,1.0,1.0,1.0,1.0,1.0,1.0,1.0,2.0,1.0,1.0,1.0,4.0,1.0,1.0,1.0,1.0,1.0,1.0,1.0,2.0,1.0,1.0,1.0,1.0,1.0,1.0,1.0,2.0,1.0,1.0,1.0,1.0,1.0,2.0,2.0,1.0,1.0,1.0,1.0,1.0,1.0,1.0,1.0,1.0,1.0,1.0,1.0,1.0,3.0,1.0,1.0,1.0,1.0,1.0,1.0,1.0,1.0,3.0,1.0,1.0,1.0,2.0,1.0,821
Node34,269.75,1.0,1.0,1.0,1.0,1.0,1.0,1.0,1.0,1.0,1.0,1.0,1.0,1.0,1.0,1.0,1.0,1.0,1.0,1.0,1.0,1.0,1.0,1.0,1.0,1.0,1.0,1.0,1.0,1.0,2.0,5.0,1.0,1.0,1.0,1.0,1.0,1.0,2.0,2.0,1.0,1.0,1.0,1.0,1.0,1.0,1.0,2.0,4.0,7.0,1.0,1.0,1.0,1.0,1.0,1.0,2.0,1.0,1.0,1.0,2.0,1.0,1.0,1.0,1.0,1.0,1.0,1.0,1.0,1.0,1.0,1.0,5.0,1.0,1.0,1.0,1.0,1.0,2.0,1.0,1.0,5.0,4.0,1.0,1.0,1.0,1.0,1.0,11.0,1.0,2.0,2.0,1.0,1.0,1.0,1.0,4.0,2.0,1.0,1.0,1.0,1.0,1.0,2.0,1.0,1.0,2.0,1.0,1.0,1.0,1.0,1.0,1.0,1.0,1.0,1.0,1.0,1.0,2.0,1.0,1.0,1.0,1.0,1.0,1.0,1.0,1.0,1.0,2.0,3.0,3.0,3.0,1.0,1.0,8.0,1.0,4.0,1.0,1.0,1.0,10.0,2.0,1.0,1.0,1.0,1.0,1.0,9.0,1.0,1.0,2.0,1.0,1.0,1.0,1.0,1.0,1.0,1.0,1.0,1.0,1.0,3.0,1.0,8.0,1.0,3.0,1.0,1.0,1.0,1.0,2.0,1.0,1.0,8.0,2.0,2.0,1.0,1.0,1.0,1.0,4.0,1.0,1.0,1.0,1.0,1.0,3.0,3.0,1.0,1.0,2.0,1.0,1.0,1.0,1.0,9.0,3.0,1.0,5.0,1.0,4.0,3.0,6.0,10.0,1.0,1.0,1.0,1.0,1.0,1.0,1.0,1.0,2.0,2.0,1.0,6.0,1.0,2.0,1.0,1.0,1.0,1.0,3.0,1.0,2.0,1.0,1.0,1.0,1.0,1.0,1.0,1.0,1.0,1.0,1.0,1.0,1.0,1.0,1.0,1.0,4.0,1.0,1.0,5.0,1.0,1.0,2.0,1.0,2.0,1.0,1.0,4.0,1.0,1.0,1.0,1.0,1.0,1.0,1.0,2.0,1.0,21.0,1.0,1.0,2.0,1.0,1.0,3.0,1.0,1.0,1.0,6.0,1.0,1.0,2.0,6.0,1.0,1.0,5.0,2.0,1.0,1.0,1.0,1.0,1.0,1.0,1.0,1.0,1.0,5.0,1.0,1.0,1.0,1.0,1.0,1.0,1.0,1.0,3.0,1.0,1.0,1.0,2.0,1.0,2.0,3.0,5.0,2.0,1.0,1.0,1.0,1.0,1.0,3.0,1.0,2.0,2.0,1.0,1.0,1.0,1.0,1.0,1.0,1.0,2.0,1.0,5.0,1.0,1.0,1.0,1.0,1.0,1.0,1.0,2.0,1.0,1.0,1.0,1.0,1.0,1.0,1.0,4.0,2.0,1.0,1.0,3.0,1.0,1.0,1.0,1.0,1.0,5.0,1.0,1.0,1.0,1.0,2.0,3.0,1.0,41.0,1.0,1.0,1.0,1.0,2.0,1.0,2.0,2.0,1.0,1.0,1.0,1.0,1.0,1.0,1.0,3.0,1.0,1.0,1.0,3.0,1.0,1.0,1.0,1.0,4.0,1.0,1.0,1.0,1.0,1.0,1.0,1.0,2.0,1.0,1.0,3.0,1.0,1.0,1.0,1.0,2.0,1.0,1.0,1.0,1.0,1.0,1.0,1.0,1.0,1.0,1.0,1.0,1.0,3.0,1.0,5.0,2.0,1.0,1.0,1.0,2.0,1.0,1.0,1.0,1.0,1.0,1.0,4.0,1.0,1.0,1.0,1.0,2.0,1.0,1.0,1.0,1.0,1.0,1.0,1.0,1.0,1.0,3.0,1.0,1.0,1.0,1.0,1.0,2.0,1.0,1.0,2.0,4.0,3.0,1.0,1.0,3.0,1.0,1.0,1.0,2.0,1.0,1.0,1.0,2.0,1.0,1.0,1.0,1.0,1.0,1.0,1.0,1.0,1.0,1.0,1.0,1.0,4.0,1.0,1.0,1.0,1.0,1.0,1.0,1.0,1.0,3.0,1.0,1.0,1.0,1.0,1.0,1.0,1.0,1.0,1.0,1.0,6.0,1.0,1.0,1.0,1.0,1.0,6.0,1.0,1.0,1.0,2.0,1.0,2.0,1.0,1.0,1.0,1.0,2.0,1.0,1.0,1.0,1.0,1.0,1.0,1.0,1.0,2.0,1.0,1.0,1.0,1.0,1.0,2.0,1.0,3.0,3.0,3.0,1.0,1.0,5.0,1.0,2.0,2.0,1.0,1.0,1.0,2.0,1.0,1.0,1.0,1.0,4.0,1.0,1.0,1.0,2.0,1.0,1.0,1.0,1.0,1.0,1.0,1.0,1.0,1.0,1.0,3.0,1.0,1.0,1.0,1.0,1.0,1.0,1.0,1.0,2.0,1.0,2.0,1.0,1.0,1.0,1.0,1.0,1.0,1.0,1.0,1.0,3.0,1.0,1.0,1.0,2.0,1.0,1.0,1.0,5.0,1.0,1.0,1.0,1.0,1.0,1.0,1.0,1.0,1.0,1.0,1.0,1.0,1.0,1.0,1.0,2.0,1.0,1.0,1.0,14.0,1.0,1.0,1.0,2.0,1.0,1.0,1.0,1.0,1.0,1.0,1.0,1.0,1.0,5.0,1.0,1.0,1.0,1.0,1.0,1.0,1.0,1.0,1.0,1.0,1.0,1.0,1.0,2.0,2.0,2.0,1.0,1.0,1.0,1.0,1.0,4.0,1.0,2.0,1.0,5.0,2.0,2.0,1.0,1.0,1.0,1.0,1.0,1.0,7.0,2.0,1.0,1.0,1.0,1.0,1.0,1.0,1.0,1.0,1.0,1.0,1.0,1.0,1.0,1.0,1.0,1.0,1.0,1.0,1.0,6.0,1.0,1.0,1.0,1.0,1.0,1.0,3.0,3.0,1.0,1.0,1.0,1.0,1.0,1.0,6.0,1.0,2.0,1.0,1.0,4.0,1.0,1.0,1.0,2.0,1.0,1.0,1.0,1.0,1.0,1.0,1.0,1.0,1.0,1.0,1.0,1.0,1.0,5.0,1.0,1.0,1.0,1.0,1.0,1.0,7.0,1.0,1.0,1.0,1.0,1.0,1.0,1.0,1.0,3.0,1.0,1.0,1.0,2.0,1.0,1.0,1.0,1.0,3.0,1.0,1.0,1.0,1.0,1.0,1.0,1.0,1.0,1.0,1.0,1.0,1.0,1.0,1.0,1.0,1.0,1.0,2.0,1.0,1.0,5.0,1.0,2.0,1.0,2.0,1.0,1.0,1.0,1.0,1.0,3.0,1.0,4.0,1.0,3.0,1.0,2.0,1.0,1.0,1.0,2.0,5.0,1.0,1.0,1.0,1.0,2.0,1.0,1.0,1.0,1.0,1.0,1.0,1.0,1.0,1.0,1.0,1.0,1.0,2.0,1.0,2.0,1.0,1.0,1.0,1.0,1.0,1.0,1.0,1.0,1.0,1.0,2.0,2.0,1.0,1.0,3.0,1.0,3.0,1.0,3.0,1.0,1.0,1.0,1.0,1.0,4.0,1.0,1.0,1.0,1.0,1.0,1.0,1.0,1.0,1.0,1.0,1.0,1.0,1.0,1.0,1.0,1.0,5.0,1.0,1.0,8.0,1.0,1.0,1.0,1.0,2.0,1.0,1.0,6.0,2.0,1.0,1.0,1.0,1.0,1.0,1.0,2.0,1.0,1.0,1.0,1.0,1.0,1.0,1.0,1.0,1.0,1.0,1.0,1.0,1.0,1.0,1.0,3.0,1.0,2.0,4.0,1.0,1.0,1.0,1.0,1.0,1.0,1.0,1.0,2.0,3.0,1.0,1.0,1.0,1.0,1.0,1.0,1.0,1.0,5.0,1.0,1.0,1.0,1.0,1.0,1.0,1.0,2.0,2.0,2.0,1.0,1.0,1.0,1.0,1.0,1.0,1.0,1.0,2.0,1.0,2.0,1.0,1.0,2.0,1.0,1.0,1.0,4.0,8.0,1.0,1.0,1.0,4.0,1.0,1.0,1.0,1.0,1.0,2.0,4.0,1.0,1.0,1.0,1.0,1.0,1.0,1.0,1.0,2.0,1.0,1.0,1.0,2.0,1.0,1.0,1.0,1.0,1.0,2.0,1.0,1.0,1.0,1.0,1.0,1.0,1.0,1.0,1.0,1.0,1.0,1.0,1.0,2.0,3.0,1.0,1.0,1.0,1.0,1.0,6.0,1.0,1.0,1.0,1.0,1.0,1.0,1.0,1.0,1.0,1.0,819
Node35,394.75,1.0,1.0,1.0,1.0,1.0,1.0,1.0,1.0,1.0,1.0,1.0,1.0,1.0,1.0,1.0,1.0,1.0,1.0,1.0,1.0,1.0,1.0,1.0,2.0,5.0,1.0,1.0,1.0,1.0,1.0,1.0,2.0,1.0,2.0,1.0,1.0,1.0,1.0,1.0,1.0,1.0,1.0,4.0,7.0,1.0,1.0,1.0,1.0,1.0,1.0,1.0,1.0,1.0,1.0,1.0,1.0,1.0,1.0,1.0,1.0,1.0,2.0,1.0,1.0,5.0,1.0,1.0,1.0,1.0,2.0,1.0,1.0,5.0,2.0,1.0,1.0,2.0,1.0,1.0,1.0,1.0,2.0,2.0,1.0,1.0,1.0,1.0,2.0,1.0,1.0,1.0,1.0,1.0,2.0,1.0,2.0,1.0,1.0,1.0,1.0,1.0,1.0,1.0,1.0,1.0,1.0,1.0,2.0,1.0,1.0,1.0,1.0,1.0,1.0,1.0,1.0,2.0,3.0,3.0,1.0,8.0,1.0,4.0,1.0,1.0,1.0,1.0,1.0,2.0,1.0,1.0,1.0,1.0,1.0,3.0,1.0,2.0,1.0,1.0,1.0,1.0,1.0,1.0,1.0,1.0,3.0,1.0,7.0,1.0,3.0,1.0,1.0,1.0,1.0,2.0,1.0,1.0,2.0,2.0,2.0,1.0,1.0,3.0,1.0,1.0,1.0,1.0,6.0,1.0,3.0,3.0,1.0,1.0,2.0,1.0,1.0,1.0,1.0,9.0,3.0,2.0,1.0,1.0,4.0,2.0,2.0,1.0,1.0,1.0,1.0,1.0,1.0,1.0,1.0,6.0,1.0,2.0,1.0,1.0,1.0,1.0,3.0,1.0,2.0,1.0,1.0,1.0,1.0,1.0,1.0,1.0,1.0,1.0,1.0,1.0,1.0,1.0,4.0,1.0,1.0,4.0,1.0,1.0,2.0,2.0,1.0,1.0,4.0,1.0,1.0,1.0,1.0,1.0,1.0,1.0,2.0,1.0,1.0,1.0,1.0,1.0,3.0,1.0,1.0,1.0,1.0,5.0,1.0,1.0,2.0,1.0,1.0,5.0,2.0,1.0,1.0,1.0,1.0,1.0,1.0,1.0,1.0,1.0,5.0,1.0,1.0,1.0,1.0,1.0,1.0,1.0,1.0,3.0,1.0,1.0,1.0,1.0,2.0,1.0,2.0,3.0,5.0,2.0,1.0,1.0,2.0,1.0,1.0,5.0,3.0,1.0,2.0,4.0,2.0,1.0,1.0,1.0,1.0,1.0,1.0,1.0,2.0,1.0,5.0,1.0,1.0,1.0,1.0,1.0,1.0,1.0,2.0,1.0,1.0,1.0,1.0,1.0,1.0,1.0,2.0,1.0,1.0,3.0,1.0,1.0,1.0,1.0,2.0,1.0,5.0,1.0,1.0,1.0,2.0,1.0,1.0,1.0,1.0,2.0,1.0,2.0,2.0,1.0,1.0,1.0,1.0,1.0,1.0,1.0,3.0,1.0,1.0,1.0,1.0,4.0,1.0,1.0,1.0,1.0,1.0,1.0,1.0,2.0,1.0,1.0,3.0,1.0,1.0,1.0,1.0,2.0,1.0,1.0,1.0,1.0,1.0,1.0,1.0,2.0,1.0,1.0,1.0,1.0,3.0,1.0,5.0,2.0,1.0,1.0,1.0,2.0,1.0,1.0,1.0,1.0,1.0,1.0,4.0,1.0,1.0,1.0,1.0,2.0,1.0,1.0,1.0,1.0,1.0,1.0,1.0,1.0,1.0,1.0,1.0,1.0,1.0,1.0,1.0,1.0,1.0,2.0,1.0,1.0,2.0,4.0,3.0,1.0,1.0,1.0,2.0,1.0,1.0,1.0,2.0,1.0,1.0,1.0,1.0,1.0,1.0,1.0,1.0,1.0,1.0,4.0,1.0,1.0,1.0,1.0,1.0,1.0,1.0,1.0,3.0,1.0,1.0,1.0,1.0,1.0,1.0,1.0,1.0,4.0,6.0,1.0,1.0,1.0,7.0,1.0,1.0,1.0,6.0,1.0,1.0,1.0,2.0,1.0,2.0,1.0,1.0,1.0,1.0,2.0,1.0,1.0,1.0,1.0,1.0,1.0,2.0,1.0,1.0,1.0,1.0,1.0,1.0,1.0,3.0,6.0,5.0,1.0,1.0,1.0,2.0,1.0,1.0,1.0,2.0,1.0,1.0,1.0,1.0,1.0,4.0,1.0,1.0,1.0,2.0,1.0,1.0,1.0,1.0,1.0,3.0,1.0,1.0,1.0,1.0,1.0,3.0,1.0,1.0,1.0,1.0,1.0,1.0,1.0,1.0,1.0,7.0,1.0,1.0,1.0,1.0,1.0,1.0,1.0,1.0,1.0,3.0,1.0,1.0,1.0,2.0,1.0,1.0,1.0,5.0,1.0,1.0,1.0,1.0,1.0,1.0,3.0,1.0,1.0,1.0,1.0,1.0,1.0,1.0,1.0,2.0,1.0,1.0,1.0,1.0,1.0,1.0,2.0,1.0,1.0,2.0,1.0,1.0,1.0,1.0,1.0,5.0,1.0,1.0,1.0,1.0,1.0,1.0,1.0,1.0,1.0,1.0,1.0,1.0,1.0,1.0,2.0,2.0,2.0,3.0,1.0,1.0,1.0,1.0,4.0,2.0,1.0,5.0,2.0,5.0,1.0,1.0,1.0,1.0,6.0,2.0,1.0,1.0,1.0,1.0,2.0,1.0,1.0,1.0,1.0,1.0,1.0,1.0,1.0,1.0,1.0,1.0,1.0,1.0,1.0,6.0,1.0,1.0,1.0,1.0,4.0,1.0,3.0,3.0,1.0,1.0,1.0,1.0,1.0,1.0,5.0,1.0,1.0,1.0,4.0,1.0,1.0,2.0,1.0,3.0,1.0,1.0,2.0,1.0,1.0,1.0,1.0,1.0,1.0,1.0,1.0,1.0,1.0,5.0,1.0,1.0,1.0,1.0,1.0,5.0,1.0,1.0,1.0,1.0,1.0,1.0,1.0,3.0,1.0,1.0,1.0,1.0,1.0,1.0,1.0,1.0,1.0,1.0,1.0,1.0,1.0,1.0,1.0,1.0,1.0,1.0,1.0,1.0,1.0,2.0,1.0,1.0,5.0,1.0,2.0,2.0,1.0,2.0,1.0,1.0,1.0,1.0,1.0,2.0,1.0,3.0,1.0,4.0,1.0,2.0,1.0,2.0,1.0,1.0,1.0,2.0,5.0,1.0,1.0,1.0,1.0,1.0,1.0,1.0,1.0,1.0,1.0,1.0,1.0,1.0,1.0,1.0,2.0,1.0,2.0,1.0,6.0,1.0,1.0,1.0,1.0,1.0,1.0,1.0,1.0,1.0,2.0,2.0,1.0,1.0,3.0,1.0,3.0,1.0,1.0,1.0,1.0,1.0,4.0,1.0,1.0,1.0,1.0,1.0,1.0,1.0,1.0,1.0,1.0,1.0,1.0,1.0,1.0,5.0,1.0,1.0,1.0,1.0,1.0,1.0,2.0,1.0,6.0,1.0,1.0,1.0,1.0,1.0,2.0,1.0,1.0,1.0,1.0,1.0,3.0,1.0,1.0,1.0,1.0,1.0,1.0,1.0,3.0,1.0,1.0,2.0,3.0,1.0,4.0,1.0,1.0,1.0,1.0,1.0,1.0,1.0,3.0,1.0,2.0,3.0,1.0,1.0,1.0,1.0,1.0,1.0,1.0,5.0,1.0,1.0,1.0,1.0,1.0,1.0,1.0,2.0,2.0,2.0,1.0,1.0,1.0,1.0,1.0,1.0,1.0,1.0,2.0,1.0,2.0,1.0,2.0,1.0,4.0,8.0,1.0,1.0,3.0,4.0,2.0,1.0,1.0,1.0,1.0,1.0,1.0,2.0,4.0,1.0,1.0,1.0,1.0,1.0,3.0,1.0,1.0,1.0,2.0,1.0,1.0,5.0,2.0,1.0,1.0,1.0,1.0,1.0,1.0,2.0,1.0,1.0,4.0,2.0,1.0,1.0,1.0,1.0,1.0,1.0,1.0,1.0,1.0,1.0,2.0,3.0,1.0,1.0,1.0,1.0,1.0,1.0,5.0,6.0,1.0,1.0,1.0,1.0,1.0,1.0,1.0,1.0,1.0,1.0,812
Node36,115.25,1.0,1.0,1.0,1.0,1.0,1.0,1.0,1.0,1.0,1.0,1.0,1.0,1.0,1.0,1.0,1.0,1.0,1.0,1.0,1.0,1.0,1.0,2.0,4.0,1.0,1.0,1.0,1.0,1.0,1.0,2.0,1.0,2.0,1.0,1.0,1.0,3.0,1.0,1.0,1.0,1.0,1.0,4.0,7.0,1.0,1.0,1.0,1.0,1.0,1.0,1.0,3.0,1.0,1.0,1.0,1.0,1.0,1.0,1.0,1.0,1.0,1.0,1.0,2.0,1.0,1.0,5.0,1.0,1.0,1.0,1.0,2.0,1.0,1.0,5.0,2.0,1.0,1.0,6.0,2.0,8.0,1.0,1.0,1.0,1.0,2.0,1.0,2.0,1.0,1.0,1.0,1.0,2.0,1.0,1.0,1.0,1.0,1.0,2.0,1.0,2.0,1.0,1.0,1.0,1.0,1.0,1.0,1.0,1.0,1.0,1.0,2.0,1.0,1.0,1.0,1.0,1.0,1.0,1.0,2.0,3.0,3.0,3.0,10.0,1.0,8.0,1.0,4.0,1.0,1.0,1.0,7.0,1.0,2.0,1.0,1.0,1.0,1.0,1.0,3.0,1.0,2.0,1.0,1.0,1.0,1.0,1.0,1.0,1.0,1.0,1.0,3.0,1.0,1.0,3.0,1.0,1.0,1.0,9.0,1.0,3.0,1.0,1.0,6.0,2.0,2.0,2.0,1.0,1.0,1.0,1.0,1.0,4.0,1.0,3.0,3.0,1.0,1.0,2.0,1.0,1.0,1.0,1.0,9.0,3.0,2.0,1.0,1.0,1.0,4.0,2.0,2.0,1.0,1.0,2.0,1.0,1.0,1.0,1.0,1.0,6.0,1.0,2.0,1.0,1.0,1.0,3.0,1.0,2.0,1.0,1.0,1.0,21.0,1.0,1.0,1.0,1.0,1.0,1.0,1.0,1.0,1.0,4.0,1.0,8.0,1.0,1.0,1.0,2.0,2.0,1.0,1.0,4.0,4.0,1.0,5.0,1.0,1.0,1.0,1.0,1.0,2.0,1.0,1.0,1.0,1.0,1.0,2.0,1.0,1.0,1.0,1.0,1.0,1.0,1.0,2.0,1.0,1.0,5.0,1.0,1.0,1.0,1.0,1.0,1.0,1.0,1.0,6.0,1.0,1.0,1.0,1.0,1.0,1.0,1.0,1.0,1.0,3.0,1.0,1.0,1.0,1.0,2.0,1.0,2.0,3.0,5.0,2.0,1.0,1.0,1.0,1.0,1.0,2.0,3.0,5.0,2.0,4.0,2.0,1.0,1.0,1.0,1.0,1.0,1.0,1.0,2.0,1.0,1.0,1.0,1.0,9.0,1.0,1.0,1.0,2.0,1.0,1.0,1.0,1.0,1.0,1.0,1.0,5.0,2.0,1.0,1.0,3.0,1.0,1.0,1.0,1.0,2.0,5.0,1.0,1.0,2.0,1.0,1.0,1.0,1.0,2.0,1.0,2.0,1.0,1.0,1.0,1.0,1.0,1.0,5.0,1.0,3.0,4.0,1.0,1.0,1.0,1.0,4.0,1.0,4.0,1.0,1.0,1.0,1.0,1.0,1.0,1.0,2.0,1.0,1.0,3.0,1.0,1.0,1.0,2.0,1.0,2.0,1.0,1.0,1.0,1.0,2.0,1.0,1.0,1.0,2.0,1.0,1.0,1.0,1.0,3.0,1.0,2.0,5.0,2.0,1.0,1.0,1.0,2.0,1.0,1.0,1.0,1.0,1.0,4.0,1.0,1.0,2.0,5.0,1.0,1.0,2.0,9.0,1.0,1.0,1.0,1.0,1.0,2.0,1.0,1.0,1.0,1.0,1.0,1.0,1.0,1.0,1.0,1.0,1.0,2.0,1.0,1.0,2.0,4.0,3.0,6.0,1.0,2.0,1.0,2.0,1.0,1.0,2.0,1.0,1.0,1.0,1.0,1.0,1.0,1.0,1.0,1.0,1.0,2.0,1.0,4.0,1.0,1.0,1.0,1.0,1.0,1.0,1.0,1.0,3.0,1.0,1.0,1.0,1.0,1.0,4.0,1.0,1.0,1.0,2.0,1.0,1.0,1.0,4.0,1.0,1.0,1.0,1.0,6.0,1.0,1.0,5.0,1.0,1.0,1.0,2.0,1.0,2.0,1.0,1.0,1.0,1.0,2.0,1.0,1.0,1.0,1.0,1.0,1.0,2.0,1.0,1.0,1.0,1.0,1.0,1.0,1.0,4.0,3.0,5.0,1.0,1.0,1.0,1.0,1.0,3.0,6.0,1.0,2.0,1.0,1.0,1.0,1.0,4.0,1.0,1.0,1.0,2.0,1.0,1.0,1.0,1.0,1.0,3.0,1.0,1.0,1.0,15.0,1.0,1.0,3.0,1.0,1.0,1.0,1.0,1.0,1.0,1.0,1.0,1.0,7.0,1.0,1.0,1.0,1.0,1.0,2.0,1.0,1.0,1.0,1.0,3.0,1.0,1.0,1.0,1.0,1.0,1.0,5.0,1.0,1.0,1.0,1.0,1.0,1.0,3.0,1.0,1.0,1.0,1.0,6.0,1.0,1.0,1.0,1.0,2.0,1.0,1.0,1.0,1.0,1.0,1.0,1.0,2.0,1.0,3.0,2.0,1.0,1.0,1.0,1.0,1.0,5.0,1.0,1.0,1.0,1.0,1.0,1.0,1.0,1.0,1.0,1.0,1.0,10.0,1.0,2.0,2.0,2.0,4.0,2.0,1.0,1.0,4.0,1.0,1.0,4.0,2.0,2.0,1.0,5.0,2.0,4.0,1.0,1.0,9.0,1.0,1.0,1.0,11.0,2.0,1.0,1.0,1.0,1.0,2.0,1.0,1.0,1.0,1.0,1.0,1.0,1.0,1.0,1.0,1.0,1.0,1.0,5.0,1.0,1.0,6.0,1.0,1.0,1.0,1.0,3.0,1.0,3.0,3.0,1.0,1.0,1.0,1.0,1.0,1.0,1.0,1.0,1.0,4.0,1.0,1.0,2.0,1.0,3.0,4.0,1.0,1.0,2.0,1.0,2.0,1.0,1.0,1.0,1.0,1.0,1.0,1.0,1.0,5.0,1.0,1.0,1.0,1.0,1.0,9.0,1.0,1.0,1.0,1.0,1.0,1.0,3.0,1.0,1.0,1.0,1.0,7.0,1.0,1.0,1.0,1.0,1.0,1.0,1.0,1.0,1.0,1.0,1.0,1.0,1.0,1.0,1.0,2.0,1.0,1.0,8.0,1.0,2.0,2.0,1.0,2.0,1.0,1.0,1.0,1.0,1.0,1.0,2.0,1.0,3.0,1.0,4.0,4.0,1.0,2.0,1.0,2.0,1.0,1.0,2.0,5.0,1.0,1.0,1.0,1.0,1.0,1.0,1.0,1.0,1.0,1.0,1.0,1.0,1.0,1.0,2.0,1.0,1.0,4.0,1.0,5.0,1.0,1.0,1.0,1.0,1.0,1.0,1.0,2.0,2.0,1.0,1.0,2.0,1.0,3.0,1.0,1.0,1.0,1.0,1.0,3.0,4.0,2.0,1.0,1.0,1.0,1.0,1.0,1.0,1.0,3.0,1.0,1.0,1.0,1.0,1.0,1.0,5.0,1.0,1.0,1.0,1.0,1.0,1.0,1.0,2.0,1.0,6.0,1.0,1.0,1.0,1.0,1.0,3.0,2.0,1.0,1.0,1.0,1.0,1.0,1.0,3.0,1.0,1.0,1.0,1.0,1.0,1.0,1.0,3.0,1.0,1.0,2.0,3.0,1.0,4.0,2.0,1.0,1.0,1.0,1.0,1.0,1.0,1.0,1.0,2.0,3.0,1.0,1.0,1.0,1.0,1.0,1.0,1.0,5.0,1.0,1.0,1.0,1.0,1.0,1.0,1.0,2.0,2.0,2.0,1.0,1.0,1.0,1.0,1.0,1.0,1.0,1.0,1.0,2.0,1.0,2.0,1.0,2.0,1.0,1.0,4.0,4.0,8.0,1.0,1.0,3.0,4.0,4.0,2.0,1.0,1.0,1.0,1.0,1.0,1.0,2.0,4.0,1.0,1.0,1.0,1.0,3.0,1.0,1.0,1.0,8.0,2.0,1.0,1.0,5.0,2.0,1.0,1.0,1.0,1.0,1.0,1.0,1.0,2.0,1.0,1.0,4.0,2.0,1.0,1.0,1.0,1.0,1.0,1.0,1.0,1.0,1.0,2.0,2.0,3.0,1.0,1.0,1.0,1.0,1.0,1.0,5.0,1.0,1.0,1.0,1.0,1.0,1.0,1.0,1.0,1.0,812
Node37,98.5,1.0,1.0,1.0,1.0,1.0,1.0,1.0,1.0,1.0,1.0,1.0,1.0,1.0,1.0,1.0,1.0,1.0,1.0,1.0,1.0,1.0,2.0,1.0,4.0,1.0,2.0,1.0,1.0,1.0,1.0,2.0,1.0,2.0,1.0,1.0,1.0,1.0,1.0,1.0,7.0,1.0,1.0,1.0,1.0,1.0,1.0,4.0,1.0,1.0,1.0,1.0,1.0,1.0,1.0,1.0,1.0,1.0,1.0,2.0,1.0,1.0,4.0,1.0,1.0,1.0,1.0,2.0,1.0,1.0,5.0,2.0,1.0,6.0,2.0,1.0,8.0,1.0,1.0,1.0,1.0,4.0,1.0,2.0,1.0,6.0,1.0,1.0,2.0,1.0,1.0,1.0,1.0,1.0,2.0,1.0,2.0,1.0,1.0,1.0,1.0,1.0,1.0,1.0,1.0,1.0,1.0,1.0,1.0,1.0,1.0,1.0,2.0,4.0,3.0,12.0,1.0,8.0,1.0,4.0,1.0,1.0,1.0,1.0,2.0,1.0,1.0,1.0,1.0,1.0,3.0,1.0,1.0,10.0,1.0,1.0,1.0,1.0,1.0,1.0,1.0,3.0,1.0,1.0,3.0,1.0,1.0,1.0,9.0,1.0,1.0,6.0,2.0,2.0,1.0,2.0,1.0,1.0,3.0,6.0,1.0,1.0,1.0,4.0,1.0,3.0,3.0,1.0,1.0,2.0,1.0,1.0,1.0,1.0,9.0,2.0,1.0,1.0,4.0,2.0,2.0,1.0,1.0,2.0,1.0,1.0,1.0,3.0,6.0,1.0,2.0,1.0,1.0,1.0,22.0,1.0,2.0,1.0,1.0,1.0,19.0,1.0,1.0,1.0,1.0,1.0,1.0,1.0,2.0,4.0,1.0,1.0,1.0,2.0,2.0,1.0,1.0,4.0,6.0,4.0,1.0,5.0,1.0,1.0,1.0,1.0,1.0,2.0,1.0,1.0,1.0,3.0,1.0,1.0,1.0,1.0,1.0,1.0,2.0,1.0,1.0,5.0,1.0,1.0,1.0,1.0,1.0,2.0,1.0,1.0,1.0,6.0,1.0,1.0,1.0,1.0,1.0,1.0,1.0,1.0,1.0,3.0,1.0,1.0,2.0,1.0,2.0,3.0,2.0,1.0,1.0,1.0,1.0,1.0,2.0,3.0,5.0,1.0,4.0,2.0,1.0,1.0,1.0,1.0,1.0,1.0,2.0,1.0,1.0,1.0,1.0,1.0,13.0,1.0,1.0,1.0,6.0,1.0,1.0,1.0,1.0,1.0,1.0,5.0,2.0,1.0,2.0,1.0,1.0,1.0,1.0,4.0,5.0,1.0,1.0,2.0,3.0,7.0,1.0,1.0,1.0,1.0,2.0,2.0,1.0,2.0,5.0,1.0,23.0,1.0,1.0,1.0,2.0,1.0,5.0,1.0,3.0,4.0,1.0,1.0,1.0,4.0,16.0,1.0,7.0,1.0,1.0,1.0,1.0,1.0,1.0,1.0,1.0,1.0,3.0,1.0,1.0,1.0,2.0,2.0,1.0,1.0,1.0,1.0,2.0,1.0,1.0,1.0,1.0,1.0,1.0,1.0,3.0,1.0,2.0,5.0,2.0,1.0,1.0,2.0,1.0,1.0,1.0,1.0,1.0,4.0,1.0,1.0,2.0,5.0,1.0,1.0,9.0,1.0,1.0,1.0,1.0,2.0,1.0,5.0,2.0,1.0,1.0,1.0,1.0,1.0,1.0,1.0,2.0,3.0,1.0,2.0,1.0,1.0,1.0,2.0,1.0,1.0,2.0,4.0,3.0,2.0,8.0,1.0,2.0,1.0,2.0,1.0,1.0,2.0,1.0,1.0,1.0,1.0,1.0,1.0,1.0,1.0,1.0,5.0,2.0,1.0,2.0,1.0,1.0,1.0,1.0,1.0,1.0,1.0,2.0,3.0,1.0,1.0,4.0,1.0,1.0,2.0,4.0,1.0,1.0,1.0,10.0,1.0,1.0,1.0,1.0,1.0,1.0,6.0,1.0,1.0,5.0,1.0,1.0,1.0,2.0,1.0,2.0,1.0,1.0,1.0,1.0,2.0,1.0,1.0,1.0,1.0,1.0,2.0,1.0,2.0,1.0,1.0,1.0,1.0,1.0,1.0,3.0,7.0,1.0,1.0,1.0,1.0,1.0,3.0,7.0,1.0,2.0,1.0,1.0,1.0,1.0,4.0,1.0,1.0,1.0,2.0,1.0,1.0,1.0,1.0,1.0,1.0,1.0,1.0,9.0,1.0,1.0,3.0,1.0,1.0,1.0,1.0,1.0,1.0,1.0,1.0,1.0,1.0,1.0,7.0,1.0,1.0,1.0,1.0,1.0,1.0,1.0,1.0,1.0,1.0,1.0,1.0,1.0,1.0,1.0,1.0,5.0,1.0,1.0,1.0,1.0,1.0,3.0,1.0,1.0,1.0,8.0,1.0,1.0,1.0,1.0,1.0,1.0,1.0,1.0,1.0,1.0,2.0,1.0,3.0,2.0,1.0,1.0,1.0,1.0,1.0,5.0,1.0,1.0,1.0,1.0,1.0,1.0,1.0,1.0,8.0,1.0,2.0,2.0,2.0,2.0,2.0,1.0,1.0,8.0,1.0,1.0,4.0,2.0,2.0,1.0,4.0,10.0,1.0,1.0,9.0,1.0,1.0,1.0,9.0,2.0,1.0,1.0,1.0,1.0,2.0,1.0,1.0,1.0,1.0,1.0,1.0,1.0,1.0,1.0,1.0,5.0,1.0,1.0,5.0,1.0,1.0,6.0,1.0,1.0,1.0,1.0,3.0,3.0,3.0,1.0,1.0,1.0,1.0,1.0,1.0,1.0,1.0,1.0,1.0,2.0,1.0,3.0,4.0,1.0,1.0,2.0,2.0,3.0,1.0,2.0,1.0,1.0,1.0,1.0,1.0,1.0,1.0,5.0,1.0,1.0,1.0,1.0,1.0,1.0,1.0,1.0,1.0,1.0,7.0,1.0,1.0,1.0,3.0,1.0,1.0,12.0,1.0,1.0,1.0,6.0,1.0,1.0,1.0,1.0,2.0,1.0,4.0,1.0,2.0,2.0,1.0,2.0,1.0,1.0,1.0,1.0,1.0,1.0,2.0,1.0,3.0,1.0,4.0,8.0,7.0,1.0,2.0,1.0,2.0,1.0,1.0,2.0,5.0,1.0,1.0,1.0,1.0,1.0,1.0,1.0,1.0,1.0,1.0,1.0,1.0,1.0,1.0,14.0,1.0,1.0,3.0,1.0,5.0,1.0,1.0,1.0,1.0,1.0,1.0,1.0,2.0,1.0,1.0,5.0,1.0,2.0,1.0,3.0,1.0,1.0,1.0,1.0,1.0,3.0,5.0,1.0,1.0,1.0,1.0,1.0,1.0,1.0,1.0,1.0,1.0,1.0,1.0,5.0,1.0,1.0,1.0,1.0,1.0,1.0,1.0,2.0,1.0,6.0,1.0,1.0,1.0,1.0,3.0,2.0,1.0,1.0,1.0,1.0,1.0,1.0,1.0,1.0,1.0,1.0,1.0,1.0,1.0,3.0,5.0,1.0,1.0,2.0,1.0,4.0,2.0,1.0,1.0,1.0,1.0,1.0,1.0,1.0,2.0,3.0,1.0,1.0,1.0,1.0,1.0,1.0,1.0,5.0,1.0,1.0,1.0,1.0,1.0,1.0,1.0,2.0,2.0,2.0,1.0,1.0,1.0,1.0,1.0,1.0,1.0,1.0,1.0,2.0,1.0,2.0,1.0,2.0,1.0,1.0,4.0,6.0,1.0,1.0,3.0,8.0,1.0,1.0,1.0,1.0,1.0,1.0,4.0,1.0,1.0,1.0,1.0,3.0,1.0,1.0,1.0,2.0,1.0,1.0,2.0,1.0,1.0,1.0,1.0,1.0,1.0,2.0,1.0,1.0,4.0,1.0,2.0,1.0,1.0,1.0,1.0,1.0,1.0,1.0,1.0,1.0,2.0,2.0,3.0,1.0,1.0,1.0,1.0,1.0,5.0,1.0,1.0,1.0,1.0,1.0,1.0,1.0,1.0,1.0,817
Node38,61.0,1.0,1.0,1.0,1.0,1.0,1.0,1.0,1.0,1.0,1.0,1.0,1.0,1.0,1.0,2.0,1.0,4.0,1.0,2.0,1.0,1.0,1.0,2.0,1.0,2.0,1.0,6.0,1.0,1.0,1.0,1.0,23.0,7.0,1.0,1.0,1.0,1.0,1.0,4.0,1.0,1.0,1.0,1.0,1.0,1.0,1.0,1.0,3.0,1.0,2.0,1.0,1.0,4.0,1.0,1.0,2.0,6.0,1.0,1.0,5.0,2.0,1.0,6.0,2.0,1.0,7.0,1.0,1.0,1.0,1.0,4.0,1.0,2.0,6.0,1.0,1.0,2.0,1.0,1.0,1.0,1.0,1.0,1.0,1.0,1.0,1.0,1.0,1.0,1.0,1.0,1.0,1.0,1.0,2.0,2.0,12.0,1.0,8.0,1.0,1.0,1.0,2.0,4.0,1.0,1.0,1.0,20.0,1.0,3.0,1.0,2.0,11.0,1.0,1.0,1.0,1.0,1.0,1.0,3.0,1.0,1.0,3.0,1.0,7.0,1.0,4.0,2.0,1.0,2.0,1.0,3.0,6.0,1.0,1.0,2.0,1.0,3.0,1.0,1.0,2.0,1.0,1.0,1.0,1.0,9.0,2.0,1.0,1.0,4.0,2.0,2.0,1.0,1.0,2.0,1.0,1.0,1.0,5.0,1.0,2.0,1.0,1.0,1.0,22.0,1.0,2.0,1.0,1.0,1.0,1.0,1.0,1.0,1.0,1.0,1.0,1.0,1.0,1.0,2.0,2.0,4.0,9.0,4.0,1.0,4.0,1.0,1.0,1.0,2.0,1.0,3.0,1.0,1.0,1.0,1.0,1.0,1.0,2.0,1.0,1.0,1.0,1.0,1.0,1.0,2.0,1.0,1.0,1.0,1.0,1.0,1.0,1.0,1.0,3.0,1.0,1.0,1.0,2.0,1.0,2.0,21.0,2.0,1.0,1.0,1.0,1.0,2.0,3.0,5.0,1.0,4.0,2.0,1.0,1.0,1.0,1.0,1.0,2.0,1.0,1.0,1.0,10.0,1.0,6.0,1.0,1.0,1.0,1.0,5.0,2.0,1.0,1.0,5.0,1.0,1.0,1.0,4.0,5.0,1.0,1.0,3.0,1.0,1.0,1.0,2.0,8.0,1.0,2.0,1.0,1.0,1.0,2.0,5.0,1.0,3.0,1.0,1.0,1.0,10.0,1.0,5.0,1.0,1.0,1.0,1.0,1.0,1.0,1.0,1.0,1.0,2.0,2.0,1.0,1.0,1.0,1.0,1.0,1.0,1.0,1.0,1.0,1.0,1.0,1.0,2.0,5.0,2.0,1.0,1.0,1.0,1.0,3.0,1.0,1.0,2.0,5.0,1.0,1.0,1.0,1.0,2.0,1.0,5.0,2.0,1.0,1.0,1.0,1.0,2.0,3.0,1.0,2.0,1.0,3.0,1.0,2.0,1.0,2.0,4.0,2.0,9.0,1.0,2.0,1.0,1.0,1.0,2.0,1.0,1.0,1.0,1.0,1.0,1.0,5.0,2.0,1.0,1.0,1.0,1.0,1.0,1.0,2.0,3.0,1.0,1.0,4.0,1.0,2.0,10.0,1.0,1.0,5.0,1.0,1.0,1.0,1.0,1.0,6.0,1.0,1.0,8.0,1.0,1.0,1.0,1.0,2.0,1.0,2.0,1.0,1.0,1.0,1.0,2.0,1.0,1.0,1.0,2.0,1.0,2.0,1.0,1.0,1.0,1.0,1.0,4.0,3.0,1.0,1.0,1.0,3.0,7.0,1.0,2.0,1.0,1.0,1.0,1.0,2.0,1.0,1.0,1.0,1.0,3.0,1.0,1.0,1.0,5.0,1.0,1.0,1.0,1.0,1.0,1.0,11.0,1.0,1.0,1.0,1.0,1.0,1.0,1.0,1.0,5.0,1.0,1.0,1.0,1.0,6.0,3.0,1.0,1.0,8.0,1.0,1.0,1.0,1.0,1.0,1.0,1.0,2.0,3.0,1.0,1.0,1.0,3.0,1.0,1.0,1.0,1.0,1.0,1.0,1.0,10.0,1.0,2.0,2.0,2.0,2.0,5.0,1.0,1.0,4.0,2.0,2.0,1.0,4.0,7.0,1.0,1.0,9.0,1.0,1.0,2.0,1.0,1.0,1.0,1.0,2.0,1.0,1.0,1.0,1.0,1.0,1.0,1.0,1.0,4.0,1.0,2.0,5.0,1.0,1.0,6.0,1.0,1.0,1.0,1.0,3.0,3.0,3.0,1.0,1.0,1.0,1.0,1.0,1.0,1.0,1.0,1.0,1.0,1.0,3.0,4.0,1.0,2.0,2.0,3.0,1.0,2.0,1.0,1.0,1.0,1.0,1.0,1.0,5.0,1.0,1.0,1.0,1.0,1.0,1.0,1.0,1.0,1.0,1.0,1.0,1.0,1.0,3.0,1.0,12.0,1.0,1.0,4.0,1.0,1.0,1.0,4.0,1.0,2.0,1.0,1.0,1.0,1.0,1.0,1.0,1.0,3.0,4.0,8.0,5.0,1.0,2.0,5.0,3.0,1.0,1.0,1.0,1.0,1.0,1.0,1.0,1.0,1.0,14.0,1.0,1.0,1.0,5.0,1.0,1.0,1.0,1.0,1.0,1.0,6.0,5.0,2.0,1.0,11.0,1.0,1.0,1.0,2.0,1.0,1.0,1.0,1.0,7.0,2.0,1.0,1.0,1.0,1.0,1.0,1.0,1.0,1.0,1.0,1.0,1.0,2.0,1.0,1.0,1.0,2.0,1.0,6.0,1.0,1.0,3.0,2.0,1.0,1.0,1.0,1.0,1.0,1.0,1.0,1.0,1.0,1.0,3.0,5.0,2.0,4.0,2.0,1.0,1.0,1.0,1.0,1.0,1.0,2.0,3.0,1.0,1.0,1.0,1.0,1.0,1.0,1.0,5.0,1.0,1.0,1.0,1.0,1.0,1.0,2.0,2.0,2.0,1.0,1.0,1.0,1.0,1.0,1.0,1.0,1.0,2.0,1.0,2.0,3.0,1.0,2.0,1.0,1.0,4.0,6.0,1.0,1.0,5.0,3.0,1.0,1.0,1.0,1.0,1.0,1.0,1.0,1.0,1.0,3.0,1.0,1.0,1.0,1.0,1.0,1.0,1.0,1.0,1.0,1.0,1.0,1.0,4.0,1.0,2.0,1.0,1.0,1.0,1.0,2.0,1.0,1.0,1.0,1.0,2.0,3.0,1.0,1.0,1.0,1.0,1.0,5.0,1.0,1.0,1.0,1.0,1.0,1.0,819
Node39,166.0,1.0,1.0,1.0,1.0,1.0,2.0,1.0,2.0,1.0,1.0,1.0,1.0,3.0,5.0,2.0,1.0,2.0,3.0,1.0,1.0,4.0,2.0,1.0,9.0,1.0,1.0,1.0,1.0,1.0,3.0,2.0,5.0,1.0,1.0,5.0,4.0,1.0,1.0,1.0,8.0,1.0,1.0,2.0,1.0,4.0,2.0,1.0,11.0,4.0,2.0,1.0,1.0,1.0,2.0,1.0,1.0,6.0,2.0,1.0,1.0,5.0,1.0,1.0,1.0,5.0,1.0,1.0,4.0,1.0,3.0,1.0,1.0,1.0,2.0,1.0,4.0,1.0,1.0,2.0,1.0,7.0,2.0,1.0,1.0,1.0,5.0,15.0,3.0,1.0,1.0,1.0,1.0,1.0,3.0,1.0,1.0,1.0,13.0,6.0,7.0,2.0,1.0,4.0,1.0,2.0,1.0,4.0,3.0,7.0,1.0,11.0,1.0,1.0,2.0,1.0,4.0,1.0,2.0,1.0,2.0,1.0,2.0,2.0,1.0,1.0,5.0,1.0,1.0,1.0,1.0,6.0,1.0,2.0,14.0,2.0,1.0,3.0,2.0,1.0,1.0,5.0,1.0,1.0,1.0,1.0,1.0,2.0,1.0,1.0,22.0,1.0,2.0,1.0,1.0,1.0,2.0,1.0,1.0,1.0,1.0,1.0,1.0,1.0,1.0,2.0,6.0,1.0,5.0,1.0,5.0,4.0,1.0,1.0,2.0,1.0,1.0,3.0,14.0,1.0,1.0,7.0,1.0,1.0,1.0,1.0,1.0,2.0,7.0,1.0,1.0,1.0,1.0,1.0,1.0,1.0,1.0,1.0,4.0,1.0,3.0,4.0,1.0,6.0,6.0,2.0,2.0,1.0,1.0,1.0,3.0,3.0,1.0,1.0,4.0,1.0,1.0,2.0,1.0,1.0,1.0,2.0,3.0,1.0,1.0,1.0,1.0,1.0,6.0,1.0,1.0,1.0,2.0,5.0,1.0,1.0,1.0,1.0,2.0,5.0,1.0,1.0,1.0,1.0,1.0,1.0,1.0,1.0,1.0,1.0,4.0,1.0,7.0,1.0,1.0,4.0,1.0,1.0,1.0,1.0,1.0,1.0,2.0,1.0,1.0,2.0,1.0,6.0,1.0,1.0,1.0,1.0,1.0,3.0,1.0,1.0,1.0,1.0,1.0,1.0,1.0,2.0,1.0,1.0,1.0,1.0,1.0,1.0,4.0,1.0,1.0,1.0,1.0,1.0,1.0,1.0,1.0,1.0,1.0,1.0,3.0,3.0,3.0,1.0,1.0,1.0,1.0,1.0,1.0,1.0,2.0,1.0,2.0,1.0,2.0,1.0,1.0,1.0,1.0,2.0,1.0,4.0,1.0,2.0,1.0,1.0,2.0,4.0,1.0,5.0,1.0,1.0,7.0,1.0,1.0,1.0,2.0,1.0,3.0,1.0,1.0,1.0,1.0,1.0,1.0,1.0,1.0,1.0,1.0,1.0,1.0,1.0,3.0,1.0,2.0,10.0,1.0,1.0,4.0,1.0,2.0,1.0,1.0,2.0,1.0,2.0,1.0,1.0,1.0,1.0,4.0,1.0,1.0,7.0,1.0,2.0,1.0,1.0,1.0,1.0,1.0,1.0,761
Node40,642.6666666666667,1.0,1.0,1.0,1.0,1.0,1.0,1.0,1.0,1.0,1.0,1.0,1.0,1.0,1.0,2.0,1.0,1.0,1.0,1.0,2.0,1.0,1.0,1.0,1.0,2.0,1.0,1.0,1.0,2.0,1.0,1.0,1.0,1.0,1.0,1.0,1.0,1.0,1.0,1.0,1.0,1.0,1.0,5.0,2.0,1.0,1.0,1.0,1.0,8.0,1.0,2.0,2.0,1.0,1.0,2.0,1.0,2.0,1.0,1.0,1.0,1.0,1.0,1.0,3.0,1.0,1.0,1.0,1.0,2.0,1.0,2.0,1.0,2.0,1.0,1.0,1.0,1.0,1.0,1.0,1.0,1.0,1.0,1.0,1.0,1.0,2.0,1.0,1.0,1.0,1.0,1.0,2.0,1.0,1.0,1.0,3.0,1.0,1.0,1.0,1.0,1.0,1.0,1.0,1.0,1.0,1.0,7.0,1.0,1.0,1.0,1.0,1.0,1.0,1.0,6.0,1.0,5.0,1.0,1.0,2.0,1.0,1.0,1.0,1.0,1.0,1.0,2.0,1.0,4.0,1.0,1.0,3.0,1.0,1.0,8.0,1.0,1.0,2.0,1.0,1.0,1.0,1.0,1.0,1.0,1.0,1.0,1.0,1.0,2.0,1.0,1.0,1.0,1.0,1.0,1.0,2.0,1.0,1.0,2.0,1.0,1.0,5.0,1.0,3.0,1.0,1.0,2.0,1.0,1.0,1.0,3.0,1.0,1.0,1.0,1.0,1.0,1.0,1.0,1.0,1.0,3.0,1.0,1.0,1.0,1.0,1.0,1.0,1.0,1.0,2.0,1.0,1.0,1.0,1.0,1.0,1.0,1.0,1.0,1.0,1.0,1.0,1.0,1.0,1.0,3.0,2.0,1.0,1.0,1.0,1.0,4.0,2.0,1.0,2.0,2.0,2.0,1.0,4.0,2.0,2.0,2.0,1.0,1.0,4.0,1.0,1.0,1.0,1.0,1.0,1.0,2.0,3.0,1.0,1.0,1.0,2.0,1.0,1.0,1.0,1.0,1.0,1.0,5.0,1.0,2.0,3.0,1.0,1.0,2.0,1.0,1.0,1.0,1.0,1.0,2.0,1.0,1.0,1.0,2.0,1.0,1.0,1.0,1.0,2.0,1.0,1.0,3.0,1.0,1.0,1.0,1.0,1.0,1.0,1.0,2.0,2.0,5.0,1.0,1.0,2.0,1.0,1.0,2.0,4.0,2.0,1.0,1.0,1.0,1.0,4.0,1.0,1.0,2.0,2.0,1.0,1.0,1.0,1.0,1.0,1.0,1.0,1.0,1.0,1.0,1.0,1.0,1.0,1.0,1.0,1.0,1.0,1.0,1.0,1.0,1.0,1.0,1.0,4.0,1.0,1.0,1.0,1.0,1.0,1.0,1.0,5.0,2.0,1.0,1.0,1.0,2.0,1.0,1.0,1.0,2.0,1.0,3.0,1.0,1.0,1.0,1.0,2.0,1.0,1.0,1.0,1.0,1.0,1.0,1.0,1.0,1.0,2.0,1.0,3.0,1.0,1.0,1.0,5.0,3.0,1.0,2.0,1.0,1.0,1.0,1.0,1.0,1.0,2.0,1.0,1.0,4.0,1.0,2.0,1.0,1.0,5.0,2.0,1.0,1.0,1.0,2.0,3.0,1.0,1.0,1.0,1.0,1.0,1.0,1.0,1.0,1.0,1.0,1.0,1.0,1.0,1.0,1.0,1.0,1.0,3.0,1.0,5.0,1.0,1.0,1.0,1.0,1.0,3.0,1.0,1.0,1.0,2.0,1.0,1.0,1.0,825
Node41,415.6666666666665,1.0,1.0,1.0,1.0,1.0,1.0,1.0,1.0,1.0,1.0,1.0,1.0,1.0,1.0,1.0,2.0,1.0,1.0,2.0,1.0,1.0,1.0,1.0,1.0,1.0,1.0,1.0,1.0,1.0,5.0,2.0,8.0,1.0,1.0,1.0,1.0,2.0,2.0,1.0,2.0,1.0,2.0,1.0,1.0,1.0,1.0,1.0,1.0,1.0,1.0,2.0,1.0,1.0,1.0,1.0,1.0,1.0,1.0,1.0,1.0,2.0,1.0,1.0,1.0,1.0,1.0,1.0,1.0,3.0,20.0,1.0,1.0,1.0,1.0,1.0,1.0,1.0,1.0,1.0,1.0,1.0,1.0,1.0,6.0,1.0,1.0,1.0,1.0,1.0,1.0,1.0,2.0,1.0,1.0,3.0,1.0,1.0,7.0,1.0,5.0,1.0,2.0,1.0,1.0,1.0,1.0,1.0,1.0,1.0,1.0,1.0,2.0,1.0,1.0,1.0,1.0,2.0,1.0,2.0,1.0,1.0,1.0,3.0,4.0,5.0,1.0,1.0,1.0,1.0,1.0,1.0,1.0,1.0,1.0,1.0,4.0,1.0,1.0,1.0,1.0,1.0,2.0,5.0,1.0,1.0,1.0,1.0,1.0,1.0,1.0,1.0,1.0,1.0,1.0,1.0,3.0,1.0,1.0,4.0,1.0,1.0,2.0,1.0,2.0,2.0,2.0,1.0,1.0,1.0,4.0,1.0,1.0,1.0,1.0,2.0,1.0,1.0,1.0,2.0,1.0,1.0,1.0,1.0,1.0,5.0,1.0,5.0,1.0,1.0,1.0,1.0,1.0,6.0,1.0,2.0,1.0,1.0,1.0,2.0,1.0,2.0,1.0,1.0,3.0,3.0,1.0,1.0,1.0,2.0,1.0,1.0,2.0,1.0,1.0,2.0,4.0,2.0,1.0,1.0,1.0,1.0,4.0,1.0,1.0,4.0,2.0,2.0,1.0,1.0,1.0,1.0,1.0,1.0,1.0,1.0,1.0,1.0,1.0,1.0,1.0,1.0,1.0,1.0,1.0,5.0,1.0,1.0,1.0,1.0,1.0,1.0,1.0,1.0,1.0,1.0,2.0,1.0,1.0,1.0,2.0,1.0,1.0,1.0,1.0,1.0,1.0,1.0,1.0,1.0,1.0,1.0,1.0,1.0,2.0,1.0,3.0,1.0,1.0,5.0,1.0,1.0,1.0,1.0,1.0,1.0,1.0,1.0,1.0,1.0,2.0,1.0,2.0,1.0,1.0,1.0,2.0,1.0,1.0,5.0,1.0,1.0,1.0,1.0,1.0,1.0,1.0,1.0,1.0,1.0,1.0,1.0,1.0,4.0,3.0,1.0,1.0,1.0,1.0,1.0,1.0,1.0,826
Node42,688.1666666666665,1.0,1.0,1.0,1.0,1.0,1.0,1.0,1.0,1.0,1.0,1.0,1.0,1.0,1.0,1.0,1.0,1.0,4.0,1.0,2.0,2.0,1.0,1.0,1.0,1.0,1.0,1.0,1.0,1.0,2.0,1.0,1.0,1.0,1.0,1.0,1.0,1.0,3.0,1.0,1.0,2.0,2.0,2.0,1.0,1.0,5.0,8.0,1.0,1.0,1.0,1.0,1.0,1.0,6.0,1.0,1.0,2.0,1.0,1.0,1.0,1.0,3.0,1.0,1.0,1.0,2.0,1.0,1.0,1.0,1.0,1.0,1.0,1.0,4.0,1.0,1.0,6.0,3.0,1.0,1.0,1.0,1.0,1.0,1.0,1.0,1.0,1.0,1.0,1.0,1.0,1.0,1.0,1.0,1.0,1.0,1.0,1.0,1.0,1.0,6.0,1.0,1.0,1.0,1.0,1.0,1.0,6.0,1.0,1.0,2.0,1.0,1.0,1.0,1.0,1.0,1.0,1.0,1.0,1.0,1.0,5.0,1.0,1.0,1.0,1.0,1.0,1.0,1.0,1.0,1.0,1.0,1.0,2.0,1.0,1.0,1.0,1.0,3.0,1.0,3.0,5.0,1.0,1.0,1.0,1.0,1.0,2.0,1.0,1.0,1.0,1.0,3.0,4.0,5.0,8.0,4.0,1.0,1.0,2.0,1.0,1.0,1.0,1.0,1.0,1.0,1.0,6.0,1.0,1.0,1.0,1.0,1.0,5.0,5.0,1.0,1.0,1.0,1.0,1.0,1.0,1.0,2.0,5.0,842
Node43,496.99999999999994,1.0,1.0,1.0,1.0,1.0,2.0,1.0,1.0,1.0,2.0,1.0,1.0,1.0,1.0,2.0,2.0,2.0,1.0,13.0,1.0,1.0,5.0,1.0,1.0,1.0,1.0,1.0,3.0,1.0,1.0,5.0,1.0,1.0,1.0,1.0,1.0,1.0,1.0,1.0,1.0,1.0,1.0,1.0,1.0,1.0,1.0,1.0,1.0,1.0,1.0,1.0,3.0,1.0,1.0,1.0,3.0,4.0,5.0,6.0,1.0,1.0,1.0,6.0,1.0,1.0,1.0,5.0,1.0,1.0,2.0,5.0,1.0,1.0,1.0,1.0,1.0,1.0,1.0,1.0,1.0,2.0,1.0,1.0,1.0,1.0,1.0,1.0,1.0,1.0,1.0,5.0,1.0,1.0,1.0,4.0,1.0,1.0,3.0,1.0,2.0,4.0,1.0,1.0,1.0,1.0,4.0,1.0,4.0,1.0,1.0,1.0,1.0,1.0,1.0,1.0,1.0,1.0,1.0,1.0,1.0,2.0,1.0,1.0,1.0,1.0,1.0,1.0,2.0,1.0,3.0,5.0,1.0,1.0,1.0,1.0,4.0,1.0,2.0,1.0,1.0,1.0,1.0,6.0,1.0,1.0,1.0,1.0,763
Node44,42.0,1.0,1.0,1.0,13.0,1.0,1.0,1.0,1.0,1.0,2.0,4.0,1.0,1.0,1.0,7.0,4.0,1.0,1.0,1.0,1.0,1.0,1.0,1.0,2.0,1.0,1.0,1.0,1.0,1.0,1.0,1.0,1.0,1.0,1.0,1.0,1.0,1.0,1.0,1.0,2.0,1.0,1.0,1.0,1.0,1.0,1.0,1.0,1.0,1.0,1.0,1.0,1.0,2.0,1.0,1.0,1.0,1.0,1.0,1.0,1.0,1.0,1.0,1.0,1.0,1.0,1.0,1.0,1.0,2.0,1.0,1.0,1.0,1.0,1.0,1.0,1.0,1.0,1.0,1.0,1.0,1.0,1.0,1.0,1.0,1.0,1.0,1.0,1.0,1.0,1.0,3.0,1.0,1.0,1.0,1.0,1.0,1.0,2.0,1.0,1.0,1.0,1.0,1.0,1.0,1.0,1.0,1.0,1.0,1.0,1.0,1.0,1.0,1.0,1.0,1.0,1.0,1.0,1.0,1.0,1.0,1.0,1.0,1.0,1.0,1.0,1.0,1.0,1.0,1.0,1.0,1.0,1.0,1.0,1.0,1.0,1.0,1.0,1.0,1.0,1.0,1.0,1.0,1.0,1.0,1.0,1.0,1.0,1.0,1.0,1.0,1.0,1.0,1.0,1.0,1.0,1.0,1.0,1.0,1.0,1.0,1.0,1.0,1.0,1.0,1.0,1.0,1.0,1.0,1.0,1.0,1.0,1.0,1.0,1.0,1.0,1.0,1.0,1.0,1.0,1.0,1.0,1.0,1.0,1.0,1.0,3.0,1.0,1.0,1.0,1.0,1.0,1.0,1.0,1.0,1.0,1.0,1.0,1.0,1.0,1.0,1.0,2.0,1.0,2.0,1.0,1.0,2.0,1.0,1.0,1.0,1.0,1.0,1.0,1.0,1.0,2.0,1.0,1.0,2.0,1.0,1.0,1.0,3.0,2.0,1.0,1.0,1.0,1.0,1.0,1.0,1.0,1.0,1.0,1.0,1.0,1.0,1.0,1.0,1.0,1.0,1.0,1.0,1.0,1.0,1.0,1.0,1.0,2.0,7.0,1.0,2.0,1.0,1.0,1.0,1.0,1.0,1.0,1.0,1.0,2.0,1.0,1.0,1.0,1.0,1.0,1.0,4.0,1.0,1.0,1.0,1.0,1.0,1.0,1.0,1.0,1.0,1.0,1.0,1.0,1.0,2.0,3.0,1.0,1.0,2.0,1.0,1.0,2.0,2.0,3.0,1.0,1.0,1.0,1.0,1.0,1.0,1.0,1.0,2.0,1.0,1.0,1.0,1.0,1.0,1.0,1.0,1.0,1.0,1.0,1.0,1.0,1.0,1.0,2.0,1.0,1.0,1.0,1.0,2.0,1.0,1.0,1.0,1.0,1.0,1.0,1.0,2.0,1.0,1.0,1.0,1.0,4.0,1.0,1.0,1.0,3.0,1.0,1.0,1.0,2.0,1.0,1.0,1.0,1.0,1.0,1.0,1.0,1.0,1.0,1.0,1.0,2.0,1.0,1.0,1.0,1.0,1.0,2.0,1.0,1.0,1.0,1.0,1.0,1.0,1.0,1.0,1.0,1.0,3.0,1.0,1.0,1.0,1.0,1.0,1.0,2.0,2.0,3.0,1.0,1.0,1.0,2.0,1.0,1.0,1.0,4.0,3.0,1.0,1.0,1.0,1.0,1.0,2.0,1.0,1.0,4.0,1.0,1.0,1.0,2.0,1.0,1.0,1.0,1.0,1.0,6.0,1.0,2.0,1.0,1.0,6.0,1.0,1.0,9.0,1.0,5.0,1.0,2.0,1.0,1.0,1.0,1.0,2.0,1.0,1.0,1.0,1.0,1.0,1.0,1.0,1.0,1.0,1.0,1.0,1.0,1.0,1.0,1.0,2.0,1.0,1.0,1.0,1.0,1.0,1.0,1.0,2.0,1.0,2.0,1.0,2.0,1.0,1.0,1.0,1.0,1.0,1.0,1.0,1.0,1.0,1.0,1.0,1.0,2.0,1.0,1.0,1.0,2.0,1.0,1.0,1.0,1.0,1.0,1.0,1.0,1.0,1.0,1.0,1.0,1.0,1.0,1.0,1.0,1.0,1.0,1.0,1.0,1.0,1.0,1.0,1.0,2.0,1.0,1.0,1.0,1.0,1.0,1.0,1.0,1.0,4.0,1.0,1.0,5.0,1.0,2.0,1.0,1.0,2.0,1.0,1.0,1.0,1.0,1.0,1.0,1.0,1.0,1.0,1.0,1.0,1.0,1.0,1.0,1.0,1.0,1.0,6.0,1.0,1.0,1.0,1.0,1.0,1.0,1.0,1.0,1.0,2.0,2.0,1.0,1.0,1.0,1.0,1.0,1.0,1.0,1.0,1.0,1.0,2.0,1.0,1.0,1.0,1.0,1.0,1.0,1.0,1.0,4.0,1.0,2.0,2.0,1.0,1.0,2.0,1.0,1.0,1.0,1.0,1.0,1.0,1.0,1.0,1.0,2.0,3.0,1.0,1.0,1.0,1.0,1.0,1.0,1.0,1.0,1.0,1.0,1.0,1.0,5.0,1.0,1.0,1.0,1.0,1.0,2.0,2.0,1.0,1.0,1.0,1.0,1.0,3.0,1.0,1.0,1.0,1.0,1.0,1.0,1.0,1.0,1.0,1.0,1.0,3.0,1.0,10.0,4.0,2.0,3.0,1.0,3.0,1.0,1.0,1.0,1.0,1.0,1.0,1.0,1.0,1.0,1.0,1.0,8.0,1.0,1.0,1.0,2.0,2.0,1.0,1.0,1.0,2.0,1.0,1.0,1.0,1.0,1.0,1.0,1.0,1.0,1.0,1.0,1.0,1.0,1.0,2.0,1.0,1.0,1.0,1.0,1.0,1.0,1.0,1.0,1.0,2.0,1.0,1.0,1.0,2.0,1.0,1.0,1.0,1.0,1.0,1.0,1.0,1.0,1.0,14.0,1.0,1.0,1.0,1.0,1.0,1.0,1.0,4.0,1.0,3.0,1.0,1.0,1.0,1.0,1.0,1.0,3.0,1.0,1.0,1.0,1.0,2.0,1.0,3.0,1.0,1.0,1.0,1.0,1.0,1.0,2.0,1.0,1.0,1.0,1.0,1.0,1.0,1.0,1.0,2.0,1.0,3.0,2.0,2.0,2.0,1.0,2.0,1.0,1.0,1.0,1.0,1.0,1.0,2.0,1.0,1.0,1.0,1.0,1.0,1.0,1.0,1.0,1.0,1.0,1.0,1.0,1.0,1.0,1.0,1.0,1.0,1.0,2.0,1.0,1.0,1.0,3.0,1.0,1.0,1.0,1.0,1.0,1.0,2.0,1.0,1.0,1.0,1.0,1.0,1.0,1.0,1.0,1.0,1.0,1.0,1.0,1.0,1.0,3.0,1.0,1.0,1.0,1.0,1.0,1.0,1.0,1.0,1.0,1.0,1.0,1.0,1.0,1.0,1.0,1.0,1.0,1.0,1.0,1.0,2.0,1.0,1.0,1.0,1.0,1.0,1.0,3.0,1.0,1.0,2.0,1.0,1.0,1.0,1.0,1.0,2.0,1.0,1.0,1.0,1.0,1.0,1.0,1.0,2.0,1.0,1.0,1.0,3.0,1.0,1.0,1.0,1.0,1.0,1.0,1.0,3.0,1.0,1.0,1.0,1.0,1.0,2.0,1.0,2.0,1.0,1.0,1.0,4.0,1.0,2.0,1.0,1.0,1.0,1.0,1.0,1.0,1.0,1.0,1.0,1.0,1.0,1.0,1.0,1.0,1.0,1.0,1.0,1.0,1.0,1.0,1.0,1.0,1.0,1.0,1.0,1.0,1.0,1.0,1.0,1.0,1.0,1.0,1.0,1.0,2.0,1.0,1.0,1.0,1.0,2.0,1.0,1.0,1.0,1.0,1.0,1.0,2.0,2.0,4.0,1.0,2.0,1.0,2.0,1.0,1.0,1.0,1.0,1.0,1.0,1.0,1.0,1.0,1.0,2.0,1.0,1.0,1.0,1.0,1.0,1.0,1.0,2.0,1.0,1.0,1.0,1.0,1.0,1.0,1.0,1.0,2.0,1.0,1.0,1.0,1.0,1.0,1.0,1.0,1.0,1.0,2.0,2.0,1.0,1.0,2.0,1.0,4.0,3.0,1.0,2.0,1.0,1.0,1.0,1.0,1.0,1.0,1.0,2.0,1.0,1.0,1.0,1.0,1.0,1.0,1.0,1.0,1.0,1.0,1.0,1.0,1.0,1.0,1.0,1.0,1.0,1.0,1.0,2.0,1.0,1.0,3.0,1.0,1.0,1.0,1.0,1.0,1.0,1.0,1.0,1.0,1.0,1.0,2.0,1.0,6.0,1.0,1.0,1.0,1.0,1.0,1.0,1.0,1.0,1.0,1.0,3.0,8.0,1.0,1.0,1.0,1.0,2.0,1.0,1.0,1.0,1.0,2.0,2.0,2.0,1.0,1.0,1.0,1.0,1.0,3.0,1.0,1.0,1.0,1.0,1.0,1.0,1.0,2.0,1.0,1.0,1.0,3.0,10.0,1.0,1.0,1.0,1.0,2.0,1.0,2.0,1.0,1.0,1.0,2.0,1.0,3.0,1.0,1.0,1.0,1.0,1.0,1.0,1.0,2.0,1.0,2.0,1.0,1.0,1.0,1.0,1.0,1.0,1.0,1.0,1.0,1.0,1.0,3.0,1.0,2.0,3.0,2.0,1.0,1.0,1.0,1.0,1.0,1.0,1.0,1.0,1.0,1.0,1.0,1.0,1.0,1.0,1.0,1.0,1.0,2.0,1.0,1.0,4.0,1.0,1.0,1.0,2.0,1.0,1.0,1.0,1.0,1.0,1.0,1.0,1.0,1.0,1.0,1.0,1.0,1.0,2.0,1.0,2.0,1.0,1.0,1.0,2.0,1.0,1.0,1.0,1.0,1.0,3.0,1.0,1.0,1.0,4.0,1.0,1.0,1.0,1.0,1.0,1.0,2.0,1.0,1.0,1.0,1.0,1.0,1.0,1.0,1.0,2.0,1.0,2.0,2.0,1.0,2.0,1.0,3.0,2.0,1.0,1.0,1.0,1.0,2.0,1.0,1.0,1.0,1.0,1.0,1.0,1.0,2.0,1.0,1.0,1.0,1.0,1.0,1.0,1.0,1.0,4.0,3.0,1.0,1.0,1.0,1.0,1.0,4.0,1.0,2.0,1.0,1.0,1.0,1.0,3.0,1.0,1.0,1.0,1.0,1.0,1.0,1.0,8.0,1.0,1.0,1.0,1.0,1.0,1.0,1.0,1.0,1.0,1.0,2.0,1.0,1.0,1.0,1.0,1.0,1.0,1.0,1.0,1.0,1.0,1.0,1.0,1.0,1.0,2.0,1.0,1.0,1.0,2.0,1.0,1.0,1.0,1.0,1.0,1.0,1.0,1.0,1.0,1.0,1.0,1.0,1.0,3.0,1.0,2.0,1.0,1.0,1.0,1.0,1.0,3.0,1.0,1.0,1.0,1.0,2.0,2.0,1.0,1.0,1.0,1.0,1.0,4.0,1.0,1.0,1.0,1.0,2.0,3.0,1.0,1.0,1.0,1.0,1.0,1.0,1.0,1.0,1.0,1.0,1.0,1.0,1.0,2.0,3.0,1.0,1.0,1.0,1.0,1.0,1.0,1.0,1.0,1.0,1.0,1.0,1.0,1.0,1.0,1.0,1.0,3.0,1.0,2.0,1.0,1.0,1.0,1.0,3.0,1.0,1.0,3.0,1.0,2.0,1.0,1.0,1.0,1.0,1.0,1.0,3.0,1.0,1.0,1.0,3.0,1.0,1.0,1.0,1.0,1.0,3.0,2.0,1.0,1.0,2.0,2.0,1.0,1.0,1.0,1.0,1.0,2.0,1.0,2.0,1.0,1.0,1.0,1.0,1.0,1.0,1.0,1.0,1.0,1.0,1.0,1.0,1.0,1.0,1.0,1.0,2.0,1.0,1.0,1.0,1.0,1.0,1.0,1.0,1.0,1.0,1.0,1.0,1.0,1.0,1.0,4.0,1.0,2.0,1.0,3.0,1.0,2.0,1.0,1.0,1.0,1.0,1.0,1.0,2.0,1.0,1.0,2.0,1.0,1.0,1.0,1.0,1.0,1.0,1.0,1.0,3.0,1.0,1.0,1.0,1.0,1.0,1.0,1.0,2.0,1.0,1.0,2.0,1.0,1.0,1.0,5.0,1.0,1.0,1.0,2.0,3.0,1.0,1.0,1.0,1.0,3.0,1.0,2.0,1.0,1.0,1.0,1.0,1.0,1.0,1.0,1.0,1.0,2.0,1.0,1.0,1.0,2.0,6.0,1.0,1.0,2.0,1.0,2.0,1.0,1.0,1.0,1.0,1.0,1.0,2.0,1.0,1.0,1.0,1.0,1.0,1.0,1.0,1.0,1.0,1.0,1.0,1.0,1.0,1.0,1.0,1.0,1.0,1.0,1.0,1.0,1.0,1.0,1.0,1.0,1.0,1.0,2.0,1.0,1.0,1.0,1.0,1.0,1.0,1.0,2.0,1.0,2.0,1.0,1.0,1.0,1.0,2.0,1.0,1.0,1.0,1.0,1.0,1.0,1.0,1.0,1.0,1.0,1.0,1.0,1.0,1.0,1.0,1.0,1.0,1.0,1.0,1.0,1.0,1.0,1.0,1.0,1.0,3.0,1.0,2.0,1.0,1.0,1.0,1.0,1.0,1.0,3.0,1.0,1.0,1.0,1.0,1.0,1.0,1.0,1.0,1.0,1.0,1.0,1.0,1.0,1.0,2.0,1.0,1.0,1.0,1.0,5.0,1.0,1.0,1.0,1.0,1.0,1.0,1.0,2.0,1.0,1.0,1.0,1.0,1.0,1.0,1.0,1.0,1.0,1.0,1.0,1.0,1.0,1.0,1.0,1.0,1.0,1.0,1.0,1.0,1.0,1.0,1.0,1.0,1.0,1.0,1.0,1.0,1.0,2.0,1.0,1.0,1.0,1.0,1.0,1.0,1.0,1.0,1.0,1.0,1.0,1.0,1.0,1.0,1.0,1.0,1.0,1.0,1.0,1.0,1.0,1.0,1.0,1.0,3.0,3.0,1.0,1.0,1.0,1.0,1.0,1.0,2.0,2.0,1.0,1.0,1.0,1.0,1.0,1.0,1.0,1.0,1.0,1.0,1.0,1.0,1.0,1.0,2.0,1.0,1.0,1.0,1.0,1.0,1.0,1.0,1.0,1.0,4.0,1.0,1.0,1.0,1.0,1.0,1.0,1.0,1.0,1.0,1.0,1.0,2.0,1.0,1.0,1.0,1.0,1.0,2.0,1.0,2.0,1.0,1.0,1.0,1.0,1.0,1.0,1.0,4.0,1.0,1.0,1.0,1.0,1.0,1.0,1.0,1.0,1.0,1.0,1.0,1.0,1.0,1.0,1.0,1.0,1.0,1.0,2.0,1.0,1.0,1.0,2.0,1.0,1.0,1.0,1.0,2.0,1.0,1.0,1.0,3.0,1.0,1.0,1.0,1.0,1.0,3.0,2.0,1.0,1.0,1.0,1.0,1.0,1.0,1.0,1.0,1.0,1.0,1.0,1.0,2.0,1.0,1.0,1.0,1.0,1.0,1.0,1.0,1.0,1.0,1.0,1.0,1.0,1.0,2.0,1.0,1.0,1.0,1.0,1.0,1.0,1.0,1.0,1.0,1.0,2.0,1.0,1.0,1.0,1.0,1.0,1.0,1.0,1.0,2.0,1.0,1.0,1.0,1.0,1.0,1.0,1.0,1.0,1.0,1.0,2.0,1.0,1.0,1.0,1.0,2.0,2.0,1.0,1.0,1.0,1.0,1.0,1.0,1.0,1.0,1.0,1.0,1.0,1.0,1.0,1.0,1.0,1.0,1.0,1.0,1.0,1.0,1.0,1.0,1.0,1.0,1.0,1.0,1.0,1.0,1.0,1.0,1.0,1.0,1.0,1.0,1.0,1.0,1.0,2.0,3.0,1.0,1.0,1.0,1.0,5.0,1.0,1.0,1.0,1.0,1.0,1.0,1.0,1.0,2.0,1.0,1.0,1.0,1.0,2.0,1.0,1.0,1.0,1.0,1.0,1.0,1.0,1.0,1.0,1.0,1.0,1.0,3.0,1.0,1.0,1.0,2.0,1.0,1.0,1.0,3.0,1.0,1.0,1.0,1.0,1.0,1.0,1.0,1.0,1.0,1.0,1.0,1.0,1.0,1.0,1.0,1.0,3.0,1.0,2.0,1.0,1.0,1.0,1.0,1.0,1.0,1.0,1.0,1.0,1.0,4.0,1.0,1.0,1.0,1.0,1.0,1.0,1.0,1.0,1.0,1.0,1.0,1.0,1.0,1.0,1.0,3.0,1.0,1.0,1.0,1.0,1.0,1.0,4.0,1.0,1.0,1.0,1.0,1.0,1.0,3.0,1.0,1.0,1.0,1.0,1.0,1.0,1.0,1.0,1.0,3.0,2.0,1.0,1.0,1.0,1.0,2.0,1.0,1.0,1.0,1.0,1.0,1.0,1.0,1.0,1.0,1.0,1.0,2.0,1.0,1.0,1.0,1.0,1.0,1.0,1.0,1.0,1.0,1.0,1.0,1.0,1.0,1.0,1.0,1.0,1.0,1.0,1.0,1.0,1.0,1.0,1.0,1.0,1.0,1.0,1.0,1.0,2.0,1.0,1.0,1.0,1.0,3.0,1.0,1.0,2.0,3.0,1.0,1.0,1.0,1.0,1.0,1.0,2.0,1.0,1.0,1.0,1.0,1.0,2.0,1.0,1.0,1.0,1.0,1.0,1.0,1.0,1.0,1.0,2.0,1.0,1.0,1.0,1.0,1.0,1.0,3.0,1.0,1.0,1.0,1.0,1.0,1.0,1.0,1.0,1.0,1.0,1.0,1.0,1.0,1.0,1.0,1.0,1.0,3.0,1.0,1.0,1.0,1.0,1.0,2.0,1.0,1.0,1.0,1.0,1.0,1.0,2.0,1.0,1.0,1.0,1.0,1.0,1.0,1.0,1.0,1.0,1.0,1.0,1.0,1.0,4.0,1.0,1.0,1.0,1.0,1.0,1.0,1.0,1.0,1.0,1.0,1.0,1.0,1.0,1.0,1.0,1.0,1.0,9.0,1.0,1.0,1.0,1.0,1.0,1.0,3.0,1.0,1.0,1.0,3.0,1.0,1.0,1.0,1.0,1.0,1.0,1.0,1.0,1.0,1.0,1.0,1.0,1.0,1.0,8.0,1.0,2.0,1.0,1.0,1.0,1.0,1.0,1.0,1.0,1.0,1.0,1.0,1.0,1.0,1.0,1.0,1.0,1.0,1.0,1.0,1.0,1.0,1.0,1.0,1.0,1.0,1.0,1.0,1.0,1.0,1.0,1.0,1.0,1.0,1.0,1.0,1.0,1.0,1.0,1.0,1.0,1.0,3.0,1.0,1.0,1.0,1.0,2.0,1.0,3.0,1.0,1.0,1.0,1.0,2.0,1.0,1.0,2.0,1.0,1.0,1.0,1.0,1.0,1.0,1.0,4.0,1.0,2.0,1.0,1.0,1.0,1.0,1.0,1.0,1.0,1.0,1.0,2.0,1.0,2.0,1.0,1.0,1.0,1.0,1.0,1.0,1.0,1.0,1.0,1.0,1.0,1.0,7.0,1.0,1.0,1.0,1.0,3.0,1.0,2.0,1.0,1.0,1.0,1.0,1.0,1.0,1.0,1.0,1.0,1.0,1.0,1.0,1.0,1.0,1.0,1.0,2.0,1.0,1.0,1.0,1.0,1.0,1.0,1.0,1.0,1.0,1.0,1.0,1.0,1.0,1.0,1.0,1.0,1.0,1.0,1.0,1.0,1.0,2.0,1.0,1.0,1.0,1.0,1.0,1.0,1.0,1.0,2.0,1.0,1.0,1.0,2.0,3.0,1.0,1.0,1.0,1.0,1.0,3.0,1.0,1.0,1.0,1.0,1.0,1.0,1.0,2.0,1.0,1.0,2.0,1.0,1.0,1.0,1.0,1.0,1.0,1.0,1.0,1.0,1.0,1.0,1.0,1.0,3.0,1.0,1.0,1.0,1.0,1.0,1.0,1.0,2.0,1.0,1.0,1.0,1.0,1.0,1.0,1.0,1.0,1.0,1.0,1.0,1.0,2.0,1.0,1.0,1.0,1.0,1.0,1.0,1.0,1.0,1.0,1.0,1.0,2.0,1.0,1.0,2.0,1.0,1.0,1.0,1.0,1.0,1.0,1.0,1.0,1.0,1.0,1.0,1.0,1.0,1.0,1.0,1.0,1.0,1.0,1.0,1.0,1.0,1.0,1.0,1.0,2.0,1.0,1.0,1.0,1.0,1.0,1.0,1.0,1.0,1.0,1.0,1.0,1.0,1.0,1.0,2.0,1.0,1.0,1.0,1.0,1.0,1.0,1.0,1.0,1.0,2.0,1.0,2.0,1.0,1.0,1.0,1.0,1.0,1.0,3.0,1.0,1.0,1.0,1.0,2.0,1.0,1.0,3.0,1.0,1.0,1.0,1.0,1.0,1.0,1.0,1.0,1.0,2.0,1.0,2.0,1.0,3.0,1.0,1.0,2.0,1.0,1.0,2.0,1.0,1.0,1.0,1.0,1.0,1.0,1.0,1.0,1.0,1.0,1.0,1.0,1.0,1.0,1.0,2.0,1.0,1.0,1.0,1.0,1.0,1.0,1.0,1.0,1.0,1.0,1.0,1.0,1.0,1.0,1.0,1.0,1.0,1.0,1.0,1.0,2.0,2.0,1.0,1.0,1.0,1.0,1.0,1.0,5.0,1.0,1.0,1.0,2.0,1.0,1.0,1.0,1.0,1.0,2.0,1.0,1.0,1.0,4.0,1.0,1.0,1.0,1.0,1.0,2.0,1.0,1.0,1.0,1.0,3.0,1.0,1.0,1.0,1.0,1.0,6.0,1.0,1.0,6.0,1.0,1.0,1.0,1.0,1.0,1.0,1.0,1.0,1.0,1.0,1.0,1.0,1.0,1.0,1.0,1.0,1.0,1.0,1.0,1.0,1.0,1.0,1.0,1.0,1.0,1.0,1.0,1.0,1.0,1.0,1.0,1.0,1.0,1.0,2.0,1.0,1.0,1.0,1.0,1.0,1.0,1.0,1.0,1.0,1.0,2.0,1.0,1.0,1.0,1.0,1.0,1.0,1.0,1.0,1.0,1.0,1.0,1.0,1.0,2.0,1.0,1.0,1.0,1.0,1.0,1.0,2.0,1.0,1.0,1.0,1.0,1.0,1.0,1.0,1.0,2.0,1.0,5.0,2.0,1.0,1.0,5.0,1.0,1.0,1.0,3.0,1.0,1.0,1.0,1.0,1.0,1.0,1.0,1.0,1.0,1.0,1.0,1.0,1.0,1.0,2.0,2.0,1.0,1.0,1.0,1.0,1.0,1.0,1.0,1.0,1.0,1.0,1.0,2.0,1.0,1.0,1.0,2.0,1.0,1.0,1.0,1.0,1.0,1.0,1.0,1.0,1.0,1.0,1.0,1.0,1.0,1.0,1.0,1.0,1.0,4.0,1.0,1.0,1.0,1.0,1.0,1.0,1.0,1.0,1.0,1.0,1.0,1.0,1.0,1.0,1.0,2.0,1.0,1.0,1.0,1.0,1.0,1.0,1.0,1.0,1.0,1.0,3.0,3.0,1.0,1.0,1.0,1.0,1.0,1.0,1.0,1.0,1.0,1.0,2.0,2.0,1.0,1.0,1.0,1.0,1.0,1.0,1.0,1.0,1.0,1.0,1.0,1.0,1.0,1.0,1.0,1.0,2.0,1.0,1.0,1.0,1.0,1.0,2.0,1.0,1.0,1.0,1.0,1.0,1.0,1.0,1.0,1.0,1.0,1.0,1.0,3.0,9.0,1.0,2.0,4.0,1.0,2.0,1.0,1.0,1.0,1.0,2.0,1.0,1.0,3.0,1.0,1.0,1.0,1.0,1.0,1.0,1.0,1.0,1.0,1.0,1.0,5.0,1.0,1.0,1.0,1.0,1.0,1.0,1.0,1.0,1.0,1.0,1.0,1.0,1.0,1.0,1.0,1.0,1.0,1.0,2.0,1.0,2.0,1.0,1.0,1.0,1.0,1.0,1.0,1.0,1.0,1.0,2.0,1.0,1.0,1.0,1.0,1.0,1.0,1.0,1.0,1.0,1.0,1.0,1.0,1.0,1.0,1.0,1.0,1.0,1.0,1.0,1.0,1.0,2.0,1.0,1.0,1.0,1.0,1.0,1.0,1.0,2.0,1.0,1.0,1.0,1.0,2.0,1.0,1.0,1.0,1.0,1.0,1.0,2.0,1.0,1.0,1.0,1.0,1.0,1.0,1.0,1.0,1.0,1.0,1.0,2.0,3.0,1.0,3.0,1.0,1.0,1.0,1.0,1.0,1.0,2.0,1.0,1.0,1.0,2.0,1.0,1.0,1.0,1.0,1.0,1.0,1.0,2.0,2.0,1.0,1.0,1.0,1.0,1.0,2.0,1.0,1.0,1.0,1.0,1.0,1.0,1.0,1.0,1.0,1.0,1.0,1.0,1.0,2.0,1.0,1.0,1.0,1.0,1.0,1.0,1.0,1.0,1.0,1.0,1.0,1.0,1.0,2.0,1.0,2.0,1.0,1.0,1.0,1.0,1.0,1.0,1.0,1.0,1.0,1.0,1.0,1.0,1.0,1.0,2.0,1.0,1.0,1.0,1.0,1.0,1.0,1.0,1.0,3.0,1.0,1.0,1.0,1.0,1.0,1.0,1.0,2.0,1.0,1.0,2.0,1.0,1.0,1.0,1.0,1.0,1.0,1.0,1.0,1.0,1.0,1.0,1.0,1.0,1.0,1.0,1.0,2.0,1.0,1.0,1.0,2.0,1.0,1.0,1.0,1.0,1.0,1.0,2.0,1.0,1.0,1.0,1.0,1.0,812
Node45,287.0,1.0,1.0,1.0,1.0,1.0,1.0,1.0,1.0,1.0,1.0,1.0,1.0,1.0,1.0,1.0,1.0,1.0,1.0,1.0,1.0,1.0,1.0,1.0,1.0,1.0,1.0,1.0,1.0,1.0,1.0,1.0,1.0,1.0,1.0,1.0,1.0,1.0,1.0,1.0,1.0,1.0,1.0,1.0,1.0,1.0,1.0,1.0,1.0,1.0,1.0,1.0,1.0,1.0,1.0,1.0,1.0,1.0,1.0,1.0,1.0,1.0,1.0,1.0,1.0,1.0,1.0,1.0,1.0,1.0,1.0,1.0,1.0,1.0,1.0,1.0,1.0,1.0,1.0,1.0,1.0,1.0,1.0,1.0,1.0,1.0,1.0,1.0,1.0,1.0,1.0,1.0,1.0,1.0,1.0,1.0,1.0,1.0,1.0,1.0,1.0,1.0,1.0,1.0,1.0,1.0,1.0,1.0,1.0,1.0,1.0,1.0,1.0,1.0,1.0,1.0,1.0,1.0,1.0,1.0,1.0,1.0,1.0,1.0,1.0,1.0,1.0,1.0,1.0,1.0,1.0,1.0,1.0,1.0,1.0,1.0,1.0,1.0,1.0,1.0,1.0,1.0,1.0,1.0,1.0,1.0,1.0,1.0,1.0,1.0,1.0,1.0,1.0,1.0,2.0,1.0,1.0,1.0,1.0,3.0,1.0,1.0,3.0,1.0,1.0,1.0,1.0,1.0,1.0,2.0,1.0,1.0,1.0,1.0,1.0,1.0,1.0,1.0,1.0,1.0,2.0,1.0,1.0,1.0,1.0,1.0,1.0,1.0,1.0,4.0,1.0,1.0,1.0,1.0,1.0,1.0,1.0,1.0,1.0,1.0,1.0,1.0,1.0,2.0,1.0,1.0,1.0,2.0,1.0,1.0,1.0,1.0,1.0,2.0,1.0,1.0,2.0,1.0,1.0,1.0,1.0,1.0,1.0,4.0,1.0,1.0,1.0,1.0,1.0,1.0,1.0,1.0,1.0,1.0,1.0,1.0,1.0,1.0,1.0,1.0,1.0,1.0,1.0,1.0,1.0,1.0,1.0,1.0,1.0,3.0,1.0,1.0,2.0,3.0,1.0,1.0,2.0,2.0,1.0,1.0,3.0,3.0,1.0,1.0,1.0,1.0,2.0,1.0,1.0,1.0,1.0,1.0,1.0,1.0,1.0,1.0,1.0,2.0,1.0,1.0,1.0,1.0,1.0,4.0,1.0,1.0,2.0,1.0,1.0,1.0,2.0,3.0,1.0,1.0,1.0,1.0,1.0,1.0,1.0,1.0,1.0,1.0,1.0,1.0,1.0,2.0,1.0,1.0,1.0,1.0,1.0,1.0,1.0,1.0,4.0,1.0,3.0,1.0,1.0,1.0,1.0,1.0,1.0,1.0,1.0,2.0,1.0,1.0,1.0,1.0,1.0,1.0,1.0,1.0,1.0,2.0,1.0,1.0,2.0,1.0,1.0,1.0,1.0,1.0,1.0,1.0,1.0,1.0,1.0,1.0,1.0,1.0,2.0,1.0,2.0,1.0,1.0,1.0,1.0,1.0,1.0,2.0,1.0,1.0,1.0,2.0,1.0,1.0,1.0,1.0,1.0,1.0,1.0,1.0,3.0,1.0,1.0,1.0,1.0,1.0,1.0,1.0,1.0,1.0,1.0,3.0,1.0,1.0,1.0,1.0,1.0,1.0,1.0,1.0,1.0,1.0,1.0,3.0,1.0,1.0,1.0,3.0,1.0,1.0,1.0,2.0,1.0,1.0,1.0,2.0,5.0,1.0,1.0,1.0,4.0,1.0,1.0,1.0,1.0,1.0,1.0,1.0,1.0,1.0,1.0,2.0,1.0,1.0,1.0,1.0,1.0,1.0,8.0,1.0,1.0,4.0,1.0,1.0,1.0,1.0,1.0,1.0,1.0,1.0,1.0,1.0,1.0,1.0,1.0,1.0,1.0,1.0,2.0,1.0,1.0,1.0,2.0,3.0,1.0,1.0,1.0,1.0,1.0,1.0,1.0,1.0,1.0,1.0,1.0,1.0,1.0,1.0,1.0,1.0,1.0,1.0,1.0,1.0,2.0,1.0,1.0,1.0,1.0,3.0,1.0,1.0,1.0,1.0,1.0,3.0,1.0,2.0,1.0,1.0,1.0,1.0,2.0,2.0,1.0,1.0,2.0,1.0,1.0,1.0,1.0,1.0,1.0,1.0,1.0,1.0,1.0,1.0,1.0,1.0,1.0,1.0,1.0,1.0,1.0,1.0,1.0,1.0,1.0,1.0,1.0,1.0,1.0,1.0,1.0,1.0,1.0,1.0,1.0,3.0,1.0,1.0,1.0,1.0,1.0,1.0,1.0,1.0,1.0,1.0,1.0,1.0,1.0,1.0,1.0,3.0,1.0,1.0,2.0,1.0,1.0,1.0,1.0,1.0,1.0,1.0,4.0,1.0,3.0,2.0,1.0,1.0,1.0,1.0,1.0,1.0,1.0,1.0,3.0,2.0,1.0,1.0,1.0,1.0,1.0,1.0,2.0,1.0,1.0,1.0,1.0,1.0,1.0,1.0,1.0,1.0,1.0,1.0,1.0,1.0,1.0,1.0,1.0,1.0,1.0,1.0,1.0,1.0,1.0,1.0,1.0,1.0,1.0,1.0,1.0,1.0,1.0,1.0,1.0,1.0,1.0,1.0,1.0,1.0,1.0,1.0,1.0,1.0,1.0,1.0,1.0,1.0,1.0,1.0,1.0,1.0,1.0,1.0,1.0,1.0,2.0,1.0,1.0,3.0,1.0,2.0,1.0,1.0,2.0,1.0,1.0,2.0,1.0,1.0,1.0,1.0,1.0,1.0,1.0,2.0,1.0,1.0,1.0,1.0,1.0,1.0,1.0,1.0,1.0,3.0,1.0,1.0,1.0,1.0,1.0,2.0,1.0,1.0,1.0,1.0,1.0,1.0,1.0,1.0,1.0,1.0,1.0,2.0,1.0,1.0,6.0,1.0,2.0,1.0,1.0,1.0,2.0,1.0,1.0,1.0,1.0,1.0,1.0,1.0,1.0,1.0,1.0,1.0,1.0,1.0,1.0,4.0,1.0,1.0,1.0,1.0,1.0,1.0,1.0,1.0,1.0,1.0,1.0,2.0,1.0,3.0,1.0,1.0,3.0,1.0,1.0,1.0,1.0,1.0,2.0,1.0,1.0,1.0,1.0,1.0,1.0,1.0,1.0,1.0,1.0,1.0,1.0,4.0,1.0,2.0,1.0,1.0,1.0,1.0,1.0,1.0,1.0,1.0,1.0,2.0,1.0,1.0,1.0,1.0,1.0,1.0,1.0,1.0,1.0,1.0,1.0,1.0,1.0,1.0,2.0,1.0,1.0,1.0,2.0,1.0,1.0,1.0,1.0,1.0,1.0,1.0,1.0,1.0,1.0,1.0,1.0,1.0,1.0,1.0,1.0,1.0,1.0,1.0,1.0,1.0,2.0,1.0,1.0,1.0,1.0,2.0,1.0,1.0,1.0,1.0,1.0,1.0,1.0,1.0,1.0,1.0,1.0,1.0,1.0,1.0,1.0,1.0,1.0,1.0,3.0,1.0,1.0,1.0,1.0,1.0,1.0,1.0,1.0,1.0,1.0,1.0,1.0,1.0,1.0,1.0,1.0,2.0,1.0,1.0,1.0,3.0,1.0,1.0,1.0,1.0,1.0,1.0,1.0,1.0,1.0,1.0,1.0,2.0,1.0,1.0,1.0,1.0,1.0,1.0,1.0,3.0,1.0,1.0,1.0,1.0,1.0,1.0,1.0,1.0,2.0,1.0,1.0,1.0,1.0,1.0,1.0,1.0,1.0,1.0,1.0,1.0,1.0,2.0,1.0,1.0,2.0,1.0,1.0,1.0,1.0,1.0,1.0,1.0,1.0,1.0,1.0,1.0,1.0,1.0,1.0,1.0,1.0,1.0,1.0,1.0,1.0,1.0,2.0,1.0,2.0,1.0,1.0,1.0,1.0,1.0,1.0,3.0,1.0,2.0,1.0,2.0,1.0,1.0,1.0,1.0,1.0,1.0,1.0,1.0,1.0,1.0,1.0,1.0,1.0,1.0,1.0,4.0,1.0,1.0,1.0,1.0,1.0,1.0,1.0,1.0,1.0,1.0,2.0,2.0,1.0,1.0,1.0,1.0,1.0,1.0,1.0,1.0,1.0,1.0,1.0,1.0,1.0,1.0,1.0,1.0,1.0,1.0,1.0,1.0,1.0,1.0,1.0,1.0,1.0,1.0,1.0,1.0,1.0,1.0,1.0,2.0,1.0,1.0,1.0,1.0,1.0,1.0,1.0,1.0,1.0,1.0,1.0,1.0,1.0,1.0,1.0,1.0,2.0,1.0,1.0,1.0,1.0,1.0,1.0,1.0,2.0,2.0,1.0,1.0,1.0,1.0,1.0,3.0,1.0,1.0,1.0,1.0,1.0,1.0,1.0,1.0,1.0,1.0,1.0,1.0,1.0,3.0,1.0,1.0,1.0,1.0,3.0,1.0,1.0,1.0,1.0,1.0,1.0,1.0,2.0,1.0,1.0,1.0,1.0,3.0,1.0,1.0,1.0,1.0,1.0,2.0,1.0,1.0,1.0,1.0,2.0,1.0,1.0,1.0,1.0,1.0,1.0,1.0,1.0,1.0,1.0,1.0,1.0,1.0,1.0,1.0,1.0,1.0,1.0,1.0,1.0,1.0,1.0,1.0,1.0,1.0,1.0,1.0,1.0,1.0,1.0,1.0,1.0,1.0,1.0,1.0,1.0,1.0,1.0,1.0,1.0,1.0,2.0,1.0,1.0,1.0,1.0,1.0,1.0,1.0,1.0,1.0,1.0,1.0,1.0,1.0,1.0,1.0,1.0,1.0,1.0,1.0,1.0,1.0,1.0,2.0,1.0,1.0,2.0,1.0,2.0,1.0,1.0,1.0,1.0,1.0,1.0,1.0,1.0,1.0,1.0,1.0,1.0,1.0,1.0,1.0,1.0,3.0,1.0,1.0,1.0,2.0,1.0,1.0,1.0,1.0,1.0,1.0,1.0,1.0,1.0,1.0,1.0,1.0,1.0,2.0,1.0,2.0,1.0,1.0,1.0,1.0,1.0,1.0,1.0,1.0,1.0,1.0,2.0,1.0,1.0,1.0,1.0,1.0,1.0,1.0,1.0,1.0,1.0,1.0,2.0,1.0,2.0,3.0,1.0,1.0,2.0,1.0,1.0,1.0,1.0,2.0,1.0,1.0,1.0,1.0,1.0,2.0,1.0,1.0,1.0,1.0,1.0,1.0,1.0,1.0,1.0,2.0,1.0,1.0,1.0,1.0,1.0,1.0,1.0,1.0,1.0,1.0,1.0,1.0,3.0,1.0,1.0,1.0,3.0,1.0,1.0,1.0,1.0,1.0,1.0,1.0,1.0,1.0,1.0,1.0,2.0,1.0,1.0,1.0,1.0,1.0,1.0,2.0,1.0,1.0,1.0,1.0,1.0,1.0,1.0,1.0,1.0,1.0,1.0,1.0,1.0,1.0,1.0,1.0,1.0,1.0,3.0,1.0,1.0,1.0,1.0,1.0,1.0,1.0,1.0,1.0,1.0,2.0,1.0,1.0,1.0,2.0,1.0,1.0,1.0,1.0,1.0,1.0,1.0,5.0,1.0,1.0,1.0,1.0,1.0,1.0,1.0,3.0,1.0,1.0,1.0,1.0,1.0,1.0,1.0,1.0,1.0,1.0,1.0,1.0,1.0,4.0,1.0,1.0,1.0,1.0,1.0,1.0,2.0,1.0,1.0,1.0,1.0,1.0,1.0,1.0,3.0,1.0,1.0,1.0,1.0,1.0,2.0,1.0,1.0,2.0,1.0,1.0,1.0,2.0,1.0,1.0,1.0,1.0,1.0,1.0,1.0,1.0,1.0,1.0,1.0,1.0,1.0,1.0,1.0,1.0,1.0,1.0,1.0,1.0,1.0,1.0,1.0,1.0,1.0,2.0,3.0,1.0,1.0,1.0,1.0,1.0,1.0,1.0,1.0,1.0,1.0,1.0,1.0,1.0,1.0,1.0,1.0,1.0,2.0,1.0,3.0,1.0,1.0,1.0,1.0,1.0,2.0,1.0,1.0,1.0,1.0,1.0,1.0,1.0,1.0,1.0,1.0,1.0,1.0,1.0,1.0,1.0,2.0,1.0,1.0,1.0,1.0,1.0,1.0,1.0,1.0,1.0,1.0,1.0,1.0,1.0,1.0,1.0,1.0,1.0,1.0,1.0,1.0,1.0,1.0,1.0,1.0,1.0,2.0,1.0,2.0,1.0,1.0,1.0,1.0,1.0,2.0,1.0,1.0,1.0,1.0,1.0,5.0,1.0,5.0,1.0,1.0,1.0,1.0,1.0,2.0,1.0,1.0,3.0,1.0,1.0,1.0,1.0,1.0,1.0,1.0,1.0,1.0,1.0,1.0,1.0,1.0,1.0,1.0,1.0,1.0,1.0,2.0,1.0,1.0,1.0,1.0,1.0,1.0,1.0,1.0,2.0,1.0,1.0,1.0,1.0,1.0,1.0,1.0,1.0,1.0,1.0,2.0,1.0,1.0,1.0,1.0,2.0,1.0,2.0,1.0,1.0,1.0,1.0,1.0,1.0,2.0,1.0,1.0,1.0,1.0,1.0,1.0,1.0,1.0,1.0,1.0,1.0,1.0,1.0,1.0,1.0,1.0,1.0,1.0,1.0,1.0,1.0,1.0,1.0,3.0,2.0,1.0,1.0,1.0,1.0,1.0,1.0,1.0,1.0,1.0,1.0,1.0,2.0,1.0,1.0,1.0,1.0,1.0,1.0,1.0,1.0,1.0,1.0,1.0,2.0,1.0,2.0,1.0,1.0,1.0,2.0,1.0,1.0,1.0,1.0,1.0,1.0,1.0,1.0,1.0,1.0,1.0,1.0,1.0,1.0,3.0,4.0,4.0,1.0,1.0,1.0,1.0,1.0,2.0,1.0,1.0,1.0,2.0,1.0,1.0,1.0,1.0,1.0,1.0,1.0,1.0,1.0,1.0,1.0,1.0,1.0,1.0,1.0,1.0,1.0,1.0,1.0,1.0,1.0,1.0,2.0,1.0,1.0,1.0,1.0,1.0,1.0,2.0,1.0,1.0,1.0,1.0,1.0,1.0,1.0,1.0,1.0,1.0,1.0,1.0,2.0,1.0,2.0,1.0,1.0,1.0,1.0,1.0,1.0,1.0,1.0,1.0,1.0,1.0,1.0,2.0,4.0,1.0,3.0,2.0,1.0,1.0,1.0,1.0,2.0,1.0,2.0,1.0,1.0,1.0,1.0,1.0,1.0,1.0,1.0,1.0,1.0,1.0,1.0,1.0,1.0,1.0,1.0,5.0,1.0,1.0,1.0,1.0,1.0,1.0,1.0,1.0,1.0,1.0,1.0,1.0,1.0,1.0,1.0,1.0,1.0,1.0,1.0,1.0,2.0,1.0,1.0,1.0,1.0,1.0,1.0,1.0,1.0,1.0,1.0,1.0,1.0,1.0,1.0,1.0,1.0,1.0,1.0,1.0,1.0,1.0,1.0,1.0,1.0,1.0,1.0,1.0,1.0,1.0,2.0,1.0,1.0,3.0,1.0,1.0,1.0,1.0,1.0,1.0,1.0,1.0,1.0,1.0,1.0,1.0,1.0,1.0,2.0,1.0,1.0,1.0,2.0,1.0,1.0,1.0,1.0,1.0,1.0,1.0,1.0,1.0,1.0,1.0,1.0,1.0,1.0,1.0,1.0,1.0,1.0,1.0,1.0,1.0,1.0,1.0,1.0,1.0,1.0,1.0,1.0,1.0,1.0,1.0,1.0,2.0,1.0,1.0,1.0,1.0,2.0,1.0,1.0,1.0,1.0,2.0,1.0,1.0,1.0,1.0,1.0,1.0,1.0,1.0,1.0,1.0,1.0,3.0,1.0,1.0,1.0,2.0,2.0,3.0,1.0,1.0,3.0,1.0,1.0,2.0,1.0,1.0,1.0,1.0,1.0,1.0,1.0,2.0,2.0,1.0,1.0,1.0,1.0,1.0,1.0,1.0,1.0,1.0,1.0,1.0,1.0,1.0,1.0,2.0,1.0,2.0,1.0,1.0,1.0,1.0,1.0,1.0,1.0,1.0,2.0,1.0,1.0,1.0,1.0,1.0,1.0,1.0,1.0,1.0,1.0,1.0,1.0,1.0,1.0,1.0,1.0,1.0,1.0,1.0,2.0,1.0,1.0,1.0,1.0,1.0,1.0,2.0,1.0,1.0,1.0,1.0,1.0,1.0,1.0,1.0,1.0,1.0,2.0,1.0,1.0,1.0,1.0,1.0,1.0,1.0,1.0,1.0,1.0,1.0,2.0,1.0,1.0,1.0,1.0,1.0,1.0,1.0,1.0,1.0,1.0,1.0,1.0,2.0,1.0,1.0,1.0,1.0,1.0,1.0,2.0,1.0,1.0,1.0,1.0,1.0,1.0,3.0,1.0,1.0,1.0,1.0,1.0,1.0,3.0,1.0,1.0,1.0,1.0,1.0,1.0,1.0,2.0,1.0,1.0,2.0,1.0,1.0,1.0,1.0,1.0,1.0,1.0,1.0,1.0,1.0,1.0,1.0,1.0,2.0,1.0,1.0,1.0,1.0,1.0,1.0,1.0,1.0,1.0,1.0,3.0,2.0,1.0,1.0,1.0,1.0,1.0,2.0,1.0,1.0,1.0,1.0,1.0,1.0,1.0,1.0,1.0,1.0,1.0,1.0,1.0,1.0,1.0,1.0,2.0,1.0,1.0,1.0,808
Node46,72.0,1.0,1.0,1.0,1.0,1.0,1.0,1.0,1.0,1.0,1.0,1.0,1.0,1.0,1.0,1.0,1.0,1.0,1.0,1.0,1.0,1.0,1.0,1.0,1.0,1.0,1.0,1.0,1.0,1.0,1.0,1.0,1.0,1.0,1.0,1.0,1.0,1.0,1.0,1.0,1.0,1.0,1.0,1.0,1.0,1.0,1.0,1.0,1.0,1.0,1.0,1.0,1.0,1.0,1.0,1.0,1.0,1.0,1.0,1.0,1.0,1.0,1.0,1.0,1.0,1.0,1.0,1.0,1.0,1.0,1.0,1.0,1.0,1.0,1.0,1.0,1.0,1.0,1.0,1.0,1.0,1.0,1.0,1.0,1.0,1.0,1.0,1.0,1.0,1.0,1.0,1.0,1.0,1.0,1.0,1.0,1.0,1.0,1.0,1.0,1.0,1.0,1.0,2.0,1.0,1.0,1.0,1.0,1.0,1.0,1.0,1.0,1.0,1.0,1.0,1.0,3.0,2.0,2.0,1.0,1.0,1.0,1.0,1.0,2.0,1.0,1.0,1.0,1.0,1.0,1.0,1.0,1.0,1.0,2.0,1.0,1.0,1.0,1.0,4.0,1.0,1.0,1.0,1.0,1.0,1.0,2.0,1.0,1.0,2.0,2.0,1.0,1.0,1.0,5.0,1.0,1.0,6.0,2.0,1.0,1.0,5.0,1.0,7.0,5.0,5.0,1.0,1.0,2.0,1.0,2.0,2.0,1.0,1.0,1.0,1.0,1.0,1.0,1.0,2.0,4.0,1.0,1.0,1.0,1.0,1.0,1.0,1.0,1.0,1.0,1.0,6.0,1.0,1.0,4.0,1.0,1.0,2.0,3.0,1.0,1.0,2.0,2.0,6.0,1.0,1.0,3.0,3.0,4.0,3.0,1.0,1.0,1.0,1.0,1.0,1.0,1.0,1.0,1.0,1.0,1.0,2.0,6.0,1.0,1.0,1.0,1.0,1.0,1.0,2.0,5.0,1.0,1.0,1.0,1.0,1.0,1.0,1.0,1.0,1.0,1.0,1.0,1.0,1.0,1.0,2.0,1.0,1.0,1.0,1.0,1.0,2.0,1.0,4.0,1.0,3.0,1.0,1.0,1.0,1.0,1.0,1.0,1.0,4.0,1.0,1.0,1.0,12.0,1.0,1.0,3.0,3.0,1.0,1.0,3.0,1.0,1.0,1.0,1.0,2.0,4.0,1.0,1.0,1.0,1.0,1.0,1.0,1.0,1.0,1.0,3.0,1.0,2.0,1.0,2.0,1.0,1.0,1.0,1.0,1.0,1.0,1.0,2.0,5.0,1.0,1.0,1.0,1.0,2.0,1.0,1.0,1.0,2.0,1.0,1.0,1.0,1.0,1.0,1.0,1.0,1.0,1.0,1.0,2.0,3.0,1.0,1.0,1.0,1.0,1.0,1.0,1.0,1.0,2.0,2.0,1.0,1.0,1.0,9.0,1.0,2.0,3.0,1.0,1.0,2.0,1.0,1.0,1.0,1.0,3.0,1.0,1.0,1.0,6.0,1.0,3.0,1.0,1.0,1.0,2.0,1.0,1.0,5.0,1.0,1.0,1.0,2.0,2.0,2.0,1.0,1.0,3.0,1.0,2.0,1.0,1.0,4.0,1.0,2.0,1.0,1.0,3.0,12.0,1.0,1.0,1.0,1.0,1.0,4.0,4.0,1.0,1.0,1.0,1.0,1.0,1.0,1.0,1.0,1.0,1.0,1.0,1.0,1.0,3.0,1.0,1.0,1.0,2.0,1.0,2.0,5.0,3.0,1.0,1.0,1.0,1.0,1.0,1.0,3.0,2.0,1.0,1.0,1.0,6.0,1.0,1.0,2.0,1.0,1.0,3.0,1.0,2.0,1.0,1.0,1.0,1.0,1.0,2.0,1.0,1.0,1.0,1.0,3.0,7.0,1.0,1.0,2.0,1.0,1.0,3.0,1.0,7.0,2.0,1.0,6.0,1.0,1.0,1.0,2.0,3.0,2.0,1.0,2.0,1.0,1.0,1.0,1.0,1.0,1.0,1.0,1.0,1.0,2.0,1.0,2.0,1.0,2.0,1.0,1.0,1.0,1.0,1.0,1.0,1.0,1.0,1.0,1.0,1.0,3.0,1.0,1.0,1.0,1.0,1.0,1.0,1.0,1.0,1.0,1.0,1.0,1.0,1.0,1.0,1.0,1.0,1.0,1.0,1.0,6.0,1.0,1.0,1.0,1.0,1.0,1.0,1.0,2.0,1.0,1.0,1.0,1.0,1.0,3.0,1.0,3.0,1.0,1.0,1.0,4.0,1.0,1.0,2.0,1.0,1.0,1.0,1.0,1.0,1.0,2.0,1.0,1.0,1.0,1.0,1.0,1.0,1.0,1.0,1.0,1.0,1.0,1.0,2.0,2.0,1.0,3.0,6.0,1.0,2.0,3.0,1.0,5.0,1.0,4.0,4.0,1.0,1.0,8.0,1.0,1.0,5.0,1.0,1.0,1.0,1.0,1.0,1.0,1.0,1.0,1.0,1.0,1.0,1.0,1.0,1.0,1.0,1.0,1.0,1.0,1.0,2.0,1.0,2.0,1.0,2.0,1.0,1.0,5.0,2.0,1.0,1.0,1.0,1.0,1.0,4.0,2.0,1.0,1.0,6.0,1.0,1.0,1.0,2.0,3.0,1.0,1.0,1.0,1.0,1.0,1.0,1.0,1.0,1.0,1.0,1.0,2.0,1.0,1.0,1.0,5.0,1.0,1.0,5.0,1.0,3.0,1.0,1.0,1.0,1.0,1.0,1.0,6.0,1.0,2.0,1.0,1.0,1.0,2.0,1.0,1.0,1.0,1.0,1.0,1.0,1.0,1.0,1.0,6.0,1.0,1.0,11.0,4.0,4.0,1.0,1.0,1.0,1.0,1.0,1.0,1.0,3.0,1.0,1.0,1.0,1.0,1.0,1.0,1.0,2.0,1.0,5.0,1.0,2.0,3.0,4.0,1.0,1.0,1.0,2.0,1.0,2.0,1.0,1.0,3.0,1.0,1.0,1.0,1.0,1.0,1.0,2.0,1.0,1.0,4.0,4.0,1.0,1.0,1.0,3.0,1.0,1.0,1.0,1.0,2.0,1.0,1.0,1.0,1.0,1.0,1.0,1.0,2.0,1.0,1.0,1.0,1.0,1.0,1.0,1.0,1.0,2.0,7.0,1.0,2.0,1.0,1.0,2.0,1.0,1.0,1.0,1.0,1.0,1.0,1.0,3.0,1.0,6.0,1.0,1.0,2.0,1.0,1.0,1.0,1.0,1.0,1.0,1.0,1.0,2.0,1.0,2.0,1.0,1.0,1.0,1.0,1.0,2.0,6.0,1.0,1.0,1.0,1.0,1.0,1.0,1.0,2.0,1.0,1.0,1.0,1.0,1.0,1.0,3.0,2.0,4.0,1.0,5.0,1.0,1.0,6.0,1.0,1.0,1.0,1.0,1.0,1.0,1.0,1.0,1.0,1.0,1.0,1.0,1.0,1.0,2.0,1.0,3.0,3.0,1.0,1.0,1.0,1.0,1.0,1.0,1.0,1.0,4.0,1.0,1.0,2.0,1.0,1.0,1.0,1.0,1.0,1.0,3.0,1.0,1.0,2.0,2.0,1.0,2.0,1.0,3.0,1.0,5.0,1.0,1.0,1.0,1.0,1.0,2.0,1.0,1.0,1.0,2.0,4.0,1.0,2.0,1.0,2.0,1.0,1.0,1.0,1.0,1.0,1.0,2.0,1.0,2.0,1.0,3.0,1.0,1.0,3.0,1.0,1.0,6.0,1.0,1.0,1.0,1.0,1.0,2.0,1.0,2.0,1.0,2.0,1.0,1.0,1.0,1.0,1.0,1.0,3.0,1.0,2.0,2.0,1.0,1.0,1.0,1.0,2.0,5.0,1.0,1.0,1.0,3.0,1.0,1.0,1.0,1.0,1.0,1.0,1.0,1.0,1.0,1.0,1.0,1.0,1.0,1.0,2.0,2.0,1.0,1.0,1.0,1.0,1.0,1.0,1.0,1.0,1.0,1.0,1.0,1.0,1.0,1.0,1.0,2.0,1.0,1.0,1.0,1.0,4.0,1.0,1.0,2.0,1.0,1.0,1.0,2.0,1.0,1.0,1.0,1.0,1.0,1.0,1.0,1.0,5.0,1.0,2.0,1.0,2.0,1.0,1.0,2.0,2.0,1.0,1.0,1.0,1.0,1.0,1.0,2.0,2.0,1.0,1.0,1.0,3.0,1.0,1.0,1.0,1.0,1.0,1.0,1.0,1.0,1.0,1.0,1.0,1.0,1.0,1.0,1.0,1.0,2.0,1.0,1.0,8.0,1.0,1.0,1.0,1.0,1.0,1.0,1.0,1.0,1.0,5.0,1.0,2.0,7.0,1.0,1.0,1.0,1.0,1.0,1.0,1.0,2.0,1.0,1.0,6.0,1.0,6.0,1.0,2.0,4.0,1.0,1.0,1.0,1.0,1.0,3.0,1.0,3.0,1.0,1.0,1.0,1.0,1.0,1.0,1.0,1.0,3.0,1.0,1.0,1.0,1.0,1.0,1.0,1.0,1.0,1.0,1.0,1.0,1.0,1.0,1.0,1.0,1.0,1.0,1.0,1.0,1.0,1.0,1.0,1.0,1.0,1.0,1.0,1.0,1.0,1.0,1.0,1.0,1.0,5.0,2.0,1.0,1.0,1.0,1.0,1.0,1.0,2.0,6.0,1.0,2.0,1.0,1.0,1.0,2.0,2.0,5.0,1.0,3.0,1.0,1.0,1.0,2.0,1.0,1.0,1.0,1.0,1.0,6.0,1.0,2.0,1.0,1.0,1.0,1.0,1.0,1.0,1.0,2.0,2.0,1.0,1.0,1.0,1.0,1.0,1.0,1.0,1.0,1.0,1.0,1.0,1.0,1.0,1.0,2.0,1.0,1.0,1.0,1.0,1.0,1.0,1.0,1.0,1.0,1.0,1.0,1.0,4.0,1.0,1.0,4.0,1.0,6.0,1.0,1.0,1.0,1.0,1.0,1.0,1.0,3.0,1.0,1.0,2.0,1.0,1.0,1.0,1.0,1.0,1.0,1.0,1.0,1.0,1.0,2.0,1.0,1.0,2.0,1.0,2.0,1.0,1.0,1.0,1.0,1.0,2.0,1.0,1.0,1.0,1.0,1.0,1.0,1.0,1.0,1.0,2.0,1.0,1.0,1.0,3.0,1.0,1.0,1.0,3.0,1.0,1.0,2.0,1.0,1.0,1.0,1.0,1.0,1.0,1.0,1.0,1.0,1.0,1.0,1.0,1.0,1.0,1.0,1.0,2.0,1.0,1.0,1.0,1.0,2.0,1.0,1.0,1.0,1.0,1.0,1.0,1.0,1.0,1.0,1.0,3.0,1.0,1.0,1.0,1.0,1.0,1.0,1.0,1.0,1.0,1.0,1.0,1.0,1.0,2.0,2.0,1.0,1.0,3.0,1.0,1.0,2.0,1.0,5.0,2.0,1.0,1.0,1.0,5.0,1.0,1.0,1.0,1.0,1.0,1.0,3.0,4.0,1.0,3.0,2.0,1.0,1.0,1.0,1.0,1.0,1.0,1.0,1.0,1.0,1.0,1.0,1.0,1.0,1.0,3.0,1.0,1.0,1.0,1.0,1.0,1.0,1.0,1.0,1.0,1.0,1.0,3.0,1.0,1.0,1.0,1.0,1.0,2.0,2.0,1.0,1.0,1.0,1.0,1.0,2.0,1.0,1.0,1.0,1.0,1.0,1.0,1.0,1.0,1.0,1.0,1.0,1.0,4.0,1.0,1.0,2.0,1.0,1.0,2.0,1.0,1.0,1.0,1.0,3.0,1.0,1.0,3.0,1.0,3.0,1.0,3.0,1.0,1.0,2.0,2.0,1.0,1.0,1.0,1.0,1.0,1.0,1.0,3.0,1.0,1.0,1.0,2.0,1.0,1.0,1.0,1.0,1.0,1.0,1.0,1.0,2.0,2.0,1.0,1.0,1.0,1.0,1.0,1.0,1.0,1.0,1.0,1.0,1.0,1.0,1.0,1.0,1.0,1.0,1.0,1.0,1.0,1.0,3.0,1.0,1.0,1.0,2.0,1.0,1.0,1.0,1.0,1.0,1.0,1.0,1.0,1.0,3.0,1.0,1.0,1.0,1.0,1.0,1.0,1.0,5.0,1.0,1.0,8.0,1.0,1.0,2.0,1.0,1.0,1.0,1.0,2.0,1.0,1.0,1.0,5.0,1.0,1.0,1.0,1.0,1.0,1.0,1.0,2.0,1.0,1.0,1.0,3.0,1.0,1.0,1.0,1.0,8.0,1.0,1.0,1.0,1.0,1.0,1.0,4.0,1.0,1.0,1.0,1.0,1.0,1.0,1.0,5.0,1.0,1.0,1.0,2.0,1.0,2.0,1.0,2.0,1.0,1.0,1.0,1.0,2.0,1.0,1.0,1.0,1.0,1.0,1.0,1.0,1.0,2.0,1.0,1.0,3.0,1.0,2.0,1.0,1.0,1.0,2.0,1.0,1.0,1.0,1.0,1.0,1.0,3.0,1.0,1.0,1.0,1.0,1.0,1.0,1.0,1.0,1.0,1.0,1.0,1.0,1.0,1.0,1.0,1.0,1.0,3.0,1.0,1.0,2.0,2.0,1.0,1.0,1.0,1.0,1.0,1.0,1.0,1.0,1.0,1.0,1.0,1.0,3.0,1.0,1.0,1.0,1.0,1.0,2.0,1.0,1.0,1.0,1.0,1.0,1.0,2.0,2.0,1.0,1.0,1.0,1.0,1.0,1.0,1.0,1.0,1.0,3.0,1.0,1.0,1.0,4.0,4.0,1.0,1.0,2.0,1.0,1.0,1.0,3.0,5.0,1.0,1.0,1.0,1.0,1.0,1.0,3.0,3.0,1.0,1.0,1.0,1.0,3.0,1.0,1.0,1.0,1.0,1.0,2.0,1.0,1.0,2.0,1.0,1.0,2.0,1.0,1.0,1.0,1.0,1.0,1.0,1.0,4.0,1.0,1.0,1.0,1.0,1.0,1.0,2.0,1.0,2.0,1.0,2.0,1.0,1.0,1.0,1.0,1.0,1.0,2.0,1.0,2.0,4.0,1.0,3.0,1.0,1.0,1.0,1.0,1.0,1.0,2.0,1.0,1.0,2.0,3.0,2.0,1.0,1.0,1.0,1.0,1.0,1.0,1.0,1.0,1.0,1.0,1.0,1.0,1.0,1.0,1.0,8.0,1.0,1.0,1.0,1.0,1.0,1.0,1.0,2.0,4.0,1.0,1.0,1.0,1.0,2.0,2.0,1.0,1.0,2.0,1.0,1.0,1.0,1.0,2.0,1.0,3.0,1.0,1.0,2.0,1.0,1.0,1.0,3.0,1.0,1.0,1.0,1.0,1.0,1.0,1.0,1.0,1.0,1.0,1.0,1.0,1.0,1.0,1.0,1.0,1.0,4.0,1.0,1.0,1.0,1.0,2.0,1.0,1.0,1.0,1.0,1.0,1.0,1.0,1.0,1.0,1.0,1.0,1.0,1.0,1.0,1.0,1.0,1.0,1.0,1.0,2.0,1.0,1.0,1.0,1.0,1.0,1.0,1.0,2.0,2.0,1.0,1.0,1.0,1.0,1.0,1.0,1.0,2.0,1.0,2.0,1.0,1.0,1.0,3.0,1.0,5.0,2.0,1.0,1.0,1.0,1.0,1.0,1.0,1.0,1.0,1.0,1.0,1.0,2.0,2.0,1.0,1.0,2.0,1.0,1.0,1.0,1.0,2.0,1.0,1.0,1.0,1.0,1.0,1.0,1.0,1.0,1.0,3.0,1.0,3.0,1.0,1.0,2.0,2.0,1.0,1.0,2.0,1.0,1.0,1.0,1.0,1.0,1.0,2.0,2.0,1.0,1.0,1.0,1.0,1.0,1.0,1.0,1.0,2.0,1.0,1.0,1.0,1.0,2.0,1.0,1.0,1.0,1.0,1.0,5.0,3.0,1.0,1.0,1.0,8.0,1.0,1.0,1.0,1.0,2.0,1.0,2.0,1.0,1.0,1.0,1.0,1.0,1.0,1.0,1.0,1.0,1.0,1.0,1.0,1.0,1.0,1.0,2.0,2.0,2.0,1.0,1.0,1.0,1.0,5.0,1.0,1.0,1.0,2.0,1.0,1.0,1.0,1.0,1.0,1.0,1.0,1.0,2.0,1.0,1.0,1.0,1.0,1.0,2.0,2.0,1.0,1.0,3.0,1.0,3.0,2.0,1.0,1.0,1.0,1.0,1.0,1.0,1.0,1.0,1.0,2.0,1.0,1.0,2.0,1.0,1.0,1.0,2.0,1.0,1.0,1.0,1.0,2.0,1.0,1.0,1.0,1.0,3.0,1.0,1.0,1.0,1.0,1.0,1.0,1.0,1.0,1.0,3.0,1.0,1.0,1.0,1.0,1.0,1.0,2.0,1.0,1.0,2.0,2.0,1.0,1.0,1.0,1.0,1.0,1.0,1.0,1.0,1.0,2.0,1.0,1.0,1.0,1.0,1.0,1.0,1.0,1.0,1.0,1.0,1.0,3.0,2.0,1.0,1.0,1.0,1.0,1.0,2.0,1.0,1.0,1.0,1.0,1.0,1.0,1.0,1.0,1.0,1.0,1.0,6.0,1.0,1.0,1.0,1.0,2.0,1.0,1.0,1.0,818
Node47,123.5,1.0,1.0,1.0,1.0,1.0,1.0,1.0,1.0,1.0,1.0,1.0,1.0,1.0,1.0,1.0,1.0,1.0,1.0,1.0,1.0,1.0,1.0,1.0,1.0,1.0,1.0,1.0,1.0,1.0,1.0,1.0,1.0,1.0,1.0,1.0,1.0,1.0,1.0,1.0,1.0,1.0,1.0,8.0,5.0,1.0,1.0,1.0,1.0,1.0,1.0,1.0,1.0,1.0,1.0,3.0,1.0,2.0,1.0,5.0,1.0,2.0,1.0,1.0,2.0,1.0,1.0,1.0,1.0,4.0,2.0,1.0,1.0,4.0,1.0,2.0,1.0,1.0,1.0,4.0,1.0,2.0,1.0,1.0,3.0,1.0,1.0,1.0,7.0,1.0,3.0,1.0,1.0,2.0,1.0,4.0,1.0,3.0,1.0,2.0,1.0,1.0,1.0,1.0,9.0,1.0,5.0,1.0,1.0,1.0,3.0,5.0,1.0,1.0,1.0,1.0,3.0,1.0,2.0,1.0,2.0,4.0,1.0,1.0,7.0,1.0,1.0,1.0,12.0,1.0,3.0,1.0,8.0,1.0,2.0,6.0,1.0,1.0,1.0,1.0,1.0,1.0,1.0,2.0,1.0,1.0,2.0,1.0,1.0,1.0,1.0,1.0,1.0,2.0,5.0,3.0,1.0,3.0,1.0,1.0,2.0,1.0,1.0,1.0,1.0,11.0,1.0,3.0,1.0,2.0,1.0,1.0,1.0,1.0,3.0,1.0,1.0,2.0,1.0,1.0,6.0,1.0,1.0,3.0,1.0,1.0,1.0,1.0,1.0,6.0,5.0,1.0,1.0,2.0,2.0,1.0,1.0,4.0,2.0,1.0,4.0,1.0,14.0,1.0,1.0,1.0,1.0,1.0,3.0,1.0,1.0,1.0,3.0,13.0,2.0,3.0,1.0,1.0,1.0,1.0,1.0,1.0,1.0,3.0,1.0,1.0,2.0,1.0,1.0,1.0,1.0,3.0,3.0,1.0,7.0,1.0,6.0,1.0,1.0,1.0,2.0,2.0,1.0,1.0,1.0,1.0,1.0,4.0,2.0,2.0,2.0,1.0,1.0,1.0,1.0,1.0,1.0,1.0,1.0,1.0,2.0,1.0,1.0,1.0,1.0,1.0,1.0,1.0,5.0,6.0,1.0,1.0,1.0,1.0,1.0,1.0,1.0,1.0,3.0,1.0,1.0,1.0,2.0,1.0,1.0,1.0,8.0,1.0,1.0,1.0,5.0,1.0,1.0,3.0,1.0,1.0,1.0,4.0,1.0,6.0,1.0,1.0,1.0,1.0,1.0,1.0,1.0,1.0,2.0,2.0,1.0,2.0,5.0,2.0,1.0,1.0,1.0,1.0,2.0,1.0,1.0,1.0,1.0,2.0,1.0,1.0,1.0,1.0,1.0,1.0,6.0,1.0,4.0,1.0,1.0,2.0,2.0,1.0,1.0,1.0,1.0,3.0,1.0,2.0,1.0,1.0,1.0,1.0,1.0,1.0,1.0,1.0,5.0,5.0,1.0,1.0,1.0,1.0,1.0,2.0,1.0,1.0,1.0,1.0,1.0,1.0,1.0,1.0,1.0,1.0,1.0,2.0,1.0,1.0,1.0,1.0,1.0,1.0,1.0,1.0,1.0,2.0,1.0,3.0,1.0,1.0,1.0,1.0,1.0,2.0,1.0,1.0,1.0,1.0,1.0,1.0,1.0,1.0,1.0,1.0,1.0,1.0,2.0,1.0,1.0,1.0,1.0,1.0,2.0,1.0,1.0,3.0,1.0,1.0,1.0,1.0,1.0,6.0,1.0,1.0,1.0,2.0,1.0,1.0,1.0,1.0,1.0,1.0,1.0,1.0,1.0,1.0,1.0,3.0,1.0,2.0,2.0,1.0,1.0,1.0,4.0,1.0,3.0,1.0,2.0,1.0,2.0,1.0,1.0,2.0,2.0,4.0,2.0,1.0,1.0,1.0,1.0,9.0,1.0,2.0,1.0,1.0,3.0,2.0,2.0,1.0,6.0,1.0,2.0,1.0,2.0,2.0,1.0,2.0,1.0,1.0,1.0,3.0,1.0,1.0,1.0,1.0,1.0,1.0,3.0,1.0,1.0,1.0,1.0,1.0,1.0,1.0,1.0,1.0,1.0,1.0,1.0,1.0,2.0,4.0,1.0,1.0,1.0,2.0,1.0,1.0,1.0,2.0,2.0,2.0,2.0,1.0,3.0,1.0,3.0,1.0,1.0,1.0,2.0,1.0,1.0,3.0,1.0,1.0,2.0,1.0,1.0,1.0,1.0,1.0,1.0,1.0,1.0,1.0,7.0,1.0,1.0,1.0,1.0,8.0,1.0,5.0,1.0,2.0,1.0,1.0,1.0,3.0,1.0,1.0,1.0,1.0,1.0,1.0,1.0,1.0,1.0,1.0,1.0,1.0,1.0,1.0,1.0,1.0,1.0,5.0,1.0,2.0,1.0,1.0,1.0,1.0,1.0,2.0,2.0,1.0,2.0,1.0,1.0,2.0,5.0,3.0,1.0,1.0,3.0,1.0,1.0,1.0,1.0,1.0,5.0,2.0,1.0,1.0,1.0,2.0,1.0,1.0,1.0,1.0,1.0,1.0,1.0,1.0,1.0,1.0,1.0,1.0,1.0,1.0,1.0,1.0,5.0,4.0,1.0,1.0,1.0,1.0,1.0,3.0,1.0,4.0,1.0,1.0,1.0,1.0,1.0,2.0,1.0,1.0,2.0,2.0,1.0,1.0,1.0,1.0,1.0,1.0,1.0,3.0,1.0,1.0,1.0,1.0,2.0,1.0,1.0,1.0,1.0,1.0,1.0,1.0,6.0,1.0,1.0,1.0,1.0,1.0,1.0,1.0,1.0,1.0,1.0,1.0,1.0,1.0,3.0,1.0,1.0,1.0,1.0,1.0,1.0,1.0,1.0,3.0,1.0,3.0,1.0,6.0,1.0,1.0,5.0,1.0,1.0,1.0,1.0,2.0,1.0,1.0,1.0,1.0,1.0,1.0,2.0,4.0,1.0,1.0,1.0,3.0,1.0,1.0,1.0,1.0,1.0,1.0,2.0,1.0,1.0,1.0,1.0,1.0,1.0,6.0,1.0,8.0,1.0,1.0,1.0,1.0,1.0,2.0,1.0,3.0,1.0,1.0,3.0,1.0,1.0,1.0,1.0,1.0,3.0,1.0,1.0,2.0,1.0,1.0,1.0,1.0,1.0,3.0,1.0,1.0,1.0,1.0,1.0,1.0,1.0,1.0,2.0,1.0,2.0,1.0,3.0,2.0,1.0,1.0,1.0,2.0,1.0,1.0,1.0,3.0,1.0,2.0,1.0,1.0,1.0,1.0,1.0,1.0,1.0,1.0,1.0,1.0,1.0,2.0,1.0,1.0,2.0,1.0,2.0,1.0,5.0,1.0,1.0,1.0,3.0,3.0,1.0,1.0,1.0,1.0,1.0,1.0,1.0,5.0,1.0,1.0,2.0,4.0,1.0,1.0,1.0,1.0,1.0,1.0,1.0,1.0,1.0,7.0,1.0,1.0,1.0,1.0,4.0,1.0,2.0,1.0,1.0,1.0,1.0,3.0,1.0,1.0,1.0,1.0,2.0,1.0,1.0,1.0,1.0,2.0,1.0,1.0,1.0,1.0,1.0,1.0,1.0,2.0,1.0,1.0,2.0,2.0,2.0,1.0,1.0,1.0,6.0,1.0,4.0,1.0,1.0,2.0,1.0,2.0,2.0,1.0,1.0,1.0,1.0,1.0,1.0,2.0,1.0,1.0,1.0,2.0,5.0,1.0,2.0,1.0,1.0,1.0,1.0,1.0,1.0,1.0,1.0,1.0,1.0,1.0,1.0,1.0,1.0,2.0,2.0,2.0,2.0,1.0,1.0,1.0,1.0,1.0,1.0,1.0,1.0,1.0,1.0,2.0,1.0,12.0,1.0,1.0,1.0,1.0,4.0,1.0,1.0,1.0,2.0,1.0,1.0,1.0,1.0,1.0,1.0,1.0,1.0,1.0,1.0,1.0,1.0,1.0,1.0,1.0,4.0,1.0,1.0,1.0,1.0,1.0,2.0,1.0,1.0,1.0,1.0,1.0,1.0,1.0,1.0,1.0,2.0,2.0,1.0,2.0,1.0,1.0,1.0,1.0,1.0,1.0,1.0,1.0,1.0,1.0,1.0,1.0,1.0,1.0,3.0,1.0,1.0,2.0,2.0,2.0,1.0,1.0,1.0,1.0,2.0,1.0,3.0,1.0,3.0,3.0,1.0,1.0,1.0,1.0,1.0,1.0,1.0,1.0,1.0,1.0,1.0,1.0,1.0,2.0,1.0,1.0,1.0,1.0,1.0,1.0,1.0,1.0,1.0,2.0,1.0,1.0,1.0,1.0,1.0,1.0,2.0,2.0,1.0,1.0,1.0,1.0,1.0,1.0,1.0,1.0,3.0,1.0,1.0,1.0,1.0,1.0,1.0,1.0,1.0,1.0,3.0,1.0,1.0,1.0,5.0,2.0,1.0,1.0,1.0,1.0,1.0,2.0,1.0,1.0,1.0,1.0,1.0,1.0,1.0,1.0,1.0,1.0,1.0,1.0,1.0,1.0,1.0,1.0,1.0,1.0,1.0,2.0,1.0,2.0,757
Node48,459.0,1.0,1.0,1.0,1.0,1.0,1.0,1.0,1.0,1.0,1.0,1.0,1.0,1.0,1.0,1.0,1.0,1.0,1.0,1.0,1.0,1.0,1.0,1.0,1.0,1.0,1.0,1.0,1.0,1.0,1.0,1.0,5.0,1.0,1.0,3.0,1.0,1.0,1.0,1.0,5.0,3.0,2.0,1.0,1.0,2.0,2.0,1.0,1.0,1.0,2.0,2.0,1.0,1.0,1.0,1.0,1.0,1.0,1.0,1.0,2.0,7.0,2.0,1.0,1.0,1.0,2.0,1.0,1.0,1.0,2.0,2.0,1.0,1.0,1.0,1.0,1.0,7.0,2.0,1.0,1.0,1.0,3.0,1.0,4.0,1.0,1.0,1.0,1.0,1.0,1.0,3.0,1.0,1.0,2.0,1.0,3.0,1.0,2.0,1.0,2.0,1.0,1.0,1.0,1.0,1.0,1.0,1.0,1.0,1.0,1.0,1.0,1.0,1.0,1.0,1.0,2.0,1.0,2.0,1.0,1.0,1.0,1.0,1.0,1.0,7.0,1.0,1.0,1.0,1.0,1.0,1.0,1.0,1.0,2.0,1.0,3.0,1.0,1.0,1.0,1.0,1.0,1.0,2.0,1.0,3.0,1.0,1.0,1.0,1.0,2.0,1.0,1.0,2.0,1.0,1.0,1.0,1.0,3.0,1.0,1.0,1.0,1.0,1.0,1.0,1.0,1.0,5.0,1.0,1.0,2.0,1.0,1.0,1.0,1.0,1.0,1.0,1.0,1.0,1.0,1.0,1.0,5.0,1.0,1.0,1.0,1.0,3.0,1.0,1.0,1.0,1.0,1.0,1.0,1.0,1.0,1.0,1.0,1.0,1.0,1.0,2.0,1.0,1.0,1.0,1.0,2.0,1.0,1.0,1.0,2.0,1.0,1.0,3.0,1.0,1.0,1.0,1.0,1.0,1.0,1.0,1.0,1.0,3.0,2.0,1.0,1.0,1.0,1.0,1.0,1.0,1.0,1.0,1.0,1.0,1.0,1.0,1.0,1.0,1.0,1.0,1.0,1.0,1.0,1.0,1.0,1.0,1.0,1.0,3.0,1.0,1.0,3.0,1.0,2.0,1.0,2.0,1.0,1.0,1.0,1.0,2.0,1.0,1.0,1.0,1.0,1.0,1.0,1.0,1.0,1.0,1.0,1.0,1.0,2.0,1.0,1.0,7.0,1.0,1.0,1.0,1.0,1.0,1.0,1.0,1.0,1.0,1.0,3.0,1.0,1.0,1.0,1.0,1.0,1.0,1.0,1.0,1.0,1.0,1.0,1.0,1.0,1.0,1.0,1.0,1.0,1.0,1.0,4.0,1.0,1.0,1.0,5.0,1.0,2.0,3.0,1.0,3.0,1.0,1.0,1.0,1.0,1.0,2.0,1.0,1.0,1.0,1.0,1.0,1.0,1.0,1.0,2.0,1.0,1.0,2.0,1.0,1.0,2.0,1.0,1.0,1.0,1.0,1.0,2.0,1.0,1.0,2.0,1.0,1.0,1.0,1.0,1.0,5.0,1.0,1.0,1.0,1.0,1.0,1.0,2.0,1.0,1.0,1.0,1.0,3.0,1.0,1.0,2.0,1.0,1.0,1.0,1.0,1.0,1.0,1.0,2.0,6.0,1.0,1.0,1.0,1.0,1.0,1.0,1.0,1.0,2.0,1.0,1.0,1.0,1.0,1.0,1.0,1.0,2.0,1.0,1.0,1.0,2.0,4.0,1.0,1.0,1.0,1.0,1.0,1.0,2.0,1.0,1.0,1.0,1.0,1.0,1.0,2.0,1.0,1.0,1.0,1.0,1.0,1.0,1.0,1.0,1.0,4.0,1.0,1.0,1.0,1.0,1.0,2.0,1.0,2.0,1.0,1.0,1.0,1.0,1.0,1.0,1.0,1.0,1.0,1.0,1.0,1.0,1.0,1.0,1.0,2.0,1.0,1.0,1.0,1.0,1.0,1.0,1.0,1.0,1.0,1.0,1.0,1.0,1.0,1.0,1.0,1.0,2.0,1.0,1.0,1.0,1.0,2.0,2.0,1.0,1.0,1.0,1.0,1.0,9.0,1.0,2.0,1.0,1.0,3.0,1.0,1.0,1.0,1.0,1.0,3.0,2.0,1.0,1.0,2.0,1.0,1.0,2.0,1.0,2.0,2.0,1.0,1.0,1.0,1.0,1.0,7.0,1.0,1.0,1.0,3.0,1.0,1.0,1.0,1.0,1.0,2.0,1.0,1.0,1.0,1.0,1.0,3.0,1.0,3.0,1.0,1.0,1.0,1.0,1.0,1.0,1.0,1.0,1.0,2.0,1.0,1.0,1.0,1.0,1.0,1.0,1.0,1.0,2.0,1.0,1.0,1.0,1.0,1.0,1.0,1.0,1.0,2.0,1.0,3.0,3.0,1.0,1.0,1.0,1.0,1.0,1.0,1.0,1.0,3.0,1.0,1.0,2.0,1.0,1.0,1.0,1.0,1.0,1.0,1.0,1.0,1.0,1.0,1.0,1.0,1.0,1.0,1.0,2.0,1.0,1.0,1.0,1.0,2.0,758
Node49,263.5,1.0,1.0,1.0,1.0,1.0,1.0,1.0,1.0,1.0,1.0,1.0,1.0,1.0,1.0,1.0,1.0,1.0,1.0,1.0,5.0,1.0,1.0,2.0,1.0,1.0,1.0,1.0,5.0,1.0,1.0,1.0,1.0,1.0,1.0,2.0,1.0,1.0,2.0,1.0,3.0,1.0,1.0,1.0,6.0,1.0,1.0,1.0,1.0,7.0,1.0,1.0,1.0,1.0,1.0,1.0,2.0,2.0,2.0,1.0,1.0,1.0,1.0,1.0,1.0,1.0,7.0,1.0,1.0,1.0,1.0,1.0,1.0,1.0,1.0,8.0,2.0,1.0,1.0,1.0,1.0,1.0,1.0,1.0,4.0,1.0,1.0,1.0,1.0,1.0,1.0,1.0,1.0,1.0,2.0,1.0,1.0,2.0,1.0,1.0,1.0,1.0,1.0,2.0,1.0,2.0,1.0,1.0,1.0,1.0,2.0,1.0,1.0,1.0,1.0,1.0,1.0,1.0,1.0,1.0,1.0,1.0,1.0,1.0,1.0,1.0,3.0,1.0,1.0,13.0,1.0,1.0,1.0,2.0,1.0,1.0,1.0,1.0,3.0,1.0,1.0,1.0,1.0,1.0,1.0,1.0,1.0,1.0,3.0,2.0,1.0,1.0,1.0,1.0,1.0,1.0,1.0,1.0,1.0,2.0,1.0,1.0,1.0,1.0,2.0,1.0,5.0,1.0,1.0,3.0,1.0,1.0,1.0,2.0,1.0,1.0,1.0,2.0,2.0,1.0,1.0,7.0,1.0,1.0,1.0,1.0,1.0,5.0,1.0,7.0,6.0,2.0,1.0,1.0,1.0,8.0,1.0,1.0,2.0,1.0,1.0,1.0,1.0,1.0,4.0,1.0,1.0,1.0,1.0,1.0,1.0,1.0,1.0,1.0,1.0,1.0,1.0,1.0,1.0,1.0,2.0,1.0,1.0,1.0,1.0,1.0,1.0,1.0,1.0,2.0,1.0,2.0,1.0,1.0,1.0,1.0,1.0,1.0,1.0,2.0,1.0,1.0,1.0,1.0,1.0,1.0,1.0,1.0,1.0,1.0,1.0,1.0,2.0,1.0,1.0,4.0,1.0,1.0,1.0,1.0,2.0,1.0,1.0,1.0,1.0,1.0,1.0,1.0,1.0,3.0,1.0,5.0,1.0,1.0,1.0,1.0,1.0,1.0,3.0,1.0,1.0,1.0,1.0,1.0,1.0,1.0,1.0,1.0,1.0,1.0,1.0,1.0,1.0,1.0,1.0,1.0,4.0,2.0,3.0,1.0,3.0,1.0,1.0,1.0,1.0,1.0,1.0,1.0,2.0,2.0,591
Node50,34.5,1.0,1.0,1.0,1.0,1.0,1.0,1.0,1.0,1.0,1.0,1.0,1.0,1.0,1.0,1.0,1.0,1.0,1.0,1.0,1.0,1.0,1.0,1.0,1.0,1.0,1.0,1.0,1.0,1.0,1.0,1.0,1.0,1.0,1.0,1.0,1.0,1.0,1.0,1.0,1.0,1.0,1.0,1.0,1.0,1.0,1.0,1.0,1.0,1.0,1.0,1.0,1.0,1.0,1.0,1.0,1.0,1.0,1.0,1.0,1.0,1.0,1.0,1.0,1.0,1.0,1.0,1.0,1.0,1.0,1.0,1.0,1.0,1.0,1.0,1.0,1.0,1.0,1.0,1.0,2.0,1.0,8.0,1.0,5.0,1.0,1.0,1.0,1.0,1.0,1.0,1.0,1.0,3.0,2.0,2.0,1.0,1.0,1.0,2.0,1.0,1.0,1.0,1.0,1.0,1.0,1.0,3.0,1.0,2.0,1.0,1.0,1.0,1.0,1.0,1.0,1.0,1.0,2.0,1.0,1.0,2.0,1.0,1.0,4.0,6.0,1.0,2.0,1.0,7.0,5.0,4.0,2.0,2.0,3.0,3.0,4.0,2.0,1.0,2.0,1.0,1.0,7.0,1.0,2.0,1.0,1.0,1.0,6.0,1.0,2.0,3.0,1.0,1.0,1.0,2.0,2.0,6.0,1.0,1.0,3.0,3.0,4.0,3.0,2.0,1.0,1.0,1.0,1.0,1.0,11.0,2.0,6.0,1.0,3.0,1.0,1.0,2.0,1.0,1.0,1.0,1.0,1.0,1.0,1.0,1.0,3.0,1.0,1.0,1.0,1.0,3.0,1.0,1.0,1.0,1.0,2.0,1.0,13.0,1.0,3.0,1.0,1.0,1.0,1.0,7.0,1.0,4.0,1.0,1.0,1.0,3.0,8.0,3.0,1.0,1.0,1.0,3.0,2.0,4.0,1.0,1.0,1.0,1.0,1.0,3.0,1.0,5.0,1.0,2.0,2.0,2.0,1.0,1.0,1.0,1.0,1.0,1.0,1.0,2.0,1.0,3.0,1.0,2.0,1.0,3.0,1.0,2.0,1.0,1.0,1.0,1.0,1.0,11.0,3.0,3.0,1.0,1.0,2.0,1.0,1.0,1.0,1.0,2.0,3.0,2.0,1.0,6.0,3.0,3.0,1.0,1.0,6.0,1.0,1.0,1.0,1.0,1.0,1.0,1.0,6.0,1.0,3.0,1.0,1.0,2.0,1.0,4.0,1.0,1.0,2.0,2.0,2.0,1.0,1.0,3.0,1.0,1.0,1.0,1.0,1.0,4.0,1.0,4.0,4.0,1.0,1.0,1.0,3.0,1.0,1.0,1.0,1.0,1.0,1.0,1.0,1.0,1.0,3.0,1.0,1.0,2.0,3.0,12.0,1.0,1.0,5.0,1.0,1.0,1.0,1.0,1.0,3.0,2.0,1.0,1.0,1.0,2.0,6.0,2.0,2.0,2.0,1.0,3.0,1.0,1.0,1.0,2.0,2.0,1.0,1.0,1.0,1.0,6.0,1.0,2.0,1.0,1.0,1.0,2.0,3.0,1.0,1.0,2.0,6.0,2.0,1.0,1.0,1.0,1.0,1.0,1.0,1.0,4.0,1.0,2.0,2.0,1.0,2.0,1.0,1.0,1.0,1.0,1.0,1.0,1.0,3.0,1.0,1.0,1.0,1.0,1.0,1.0,2.0,1.0,1.0,1.0,1.0,1.0,1.0,1.0,1.0,5.0,1.0,1.0,1.0,1.0,1.0,1.0,2.0,1.0,1.0,1.0,2.0,2.0,3.0,1.0,3.0,1.0,1.0,4.0,1.0,3.0,2.0,1.0,1.0,1.0,1.0,2.0,1.0,4.0,1.0,1.0,1.0,1.0,1.0,8.0,1.0,1.0,1.0,1.0,2.0,2.0,1.0,2.0,1.0,1.0,2.0,1.0,4.0,1.0,1.0,4.0,6.0,1.0,1.0,8.0,1.0,5.0,1.0,1.0,1.0,1.0,1.0,1.0,1.0,1.0,1.0,1.0,1.0,1.0,1.0,1.0,1.0,1.0,4.0,1.0,1.0,2.0,1.0,1.0,1.0,1.0,1.0,1.0,4.0,2.0,1.0,1.0,3.0,1.0,1.0,1.0,3.0,1.0,1.0,1.0,1.0,1.0,2.0,1.0,1.0,1.0,1.0,1.0,1.0,2.0,1.0,6.0,2.0,3.0,4.0,1.0,3.0,1.0,2.0,1.0,2.0,1.0,1.0,6.0,2.0,1.0,3.0,1.0,1.0,1.0,1.0,5.0,1.0,1.0,5.0,4.0,1.0,1.0,1.0,1.0,1.0,1.0,1.0,1.0,1.0,2.0,1.0,1.0,2.0,1.0,7.0,1.0,2.0,3.0,4.0,1.0,1.0,1.0,1.0,2.0,1.0,2.0,1.0,1.0,3.0,1.0,1.0,1.0,1.0,1.0,1.0,1.0,2.0,1.0,4.0,4.0,1.0,1.0,3.0,1.0,1.0,1.0,1.0,1.0,2.0,1.0,1.0,1.0,1.0,1.0,3.0,1.0,1.0,1.0,1.0,1.0,1.0,1.0,7.0,1.0,1.0,2.0,1.0,1.0,1.0,1.0,1.0,1.0,6.0,1.0,1.0,1.0,1.0,1.0,1.0,1.0,1.0,2.0,1.0,1.0,1.0,1.0,2.0,1.0,6.0,1.0,1.0,1.0,1.0,1.0,2.0,5.0,1.0,3.0,1.0,1.0,1.0,3.0,2.0,4.0,5.0,1.0,1.0,1.0,1.0,1.0,1.0,1.0,2.0,1.0,1.0,1.0,1.0,2.0,1.0,3.0,3.0,9.0,1.0,1.0,1.0,2.0,1.0,1.0,1.0,1.0,1.0,1.0,2.0,1.0,2.0,1.0,3.0,1.0,5.0,1.0,1.0,1.0,1.0,2.0,1.0,1.0,1.0,2.0,4.0,1.0,2.0,1.0,1.0,1.0,9.0,1.0,1.0,1.0,2.0,1.0,2.0,3.0,3.0,2.0,3.0,1.0,1.0,3.0,1.0,4.0,1.0,1.0,2.0,1.0,1.0,1.0,1.0,1.0,1.0,1.0,1.0,1.0,1.0,3.0,1.0,2.0,1.0,1.0,1.0,1.0,2.0,1.0,1.0,1.0,1.0,1.0,1.0,1.0,1.0,1.0,1.0,1.0,1.0,1.0,1.0,4.0,2.0,1.0,1.0,1.0,1.0,1.0,1.0,1.0,1.0,1.0,1.0,1.0,1.0,1.0,1.0,1.0,1.0,2.0,1.0,1.0,1.0,1.0,1.0,1.0,1.0,1.0,5.0,1.0,4.0,1.0,1.0,1.0,2.0,1.0,9.0,2.0,1.0,1.0,1.0,3.0,1.0,1.0,1.0,1.0,2.0,1.0,1.0,1.0,1.0,1.0,2.0,1.0,1.0,1.0,1.0,1.0,1.0,1.0,2.0,1.0,1.0,2.0,1.0,1.0,1.0,1.0,1.0,1.0,1.0,1.0,1.0,1.0,5.0,1.0,2.0,7.0,1.0,1.0,1.0,6.0,1.0,1.0,1.0,2.0,1.0,1.0,7.0,1.0,2.0,2.0,1.0,5.0,1.0,1.0,3.0,1.0,2.0,3.0,1.0,1.0,1.0,1.0,1.0,1.0,1.0,2.0,1.0,1.0,1.0,1.0,1.0,1.0,1.0,1.0,1.0,1.0,1.0,1.0,1.0,1.0,1.0,1.0,1.0,1.0,1.0,1.0,1.0,1.0,1.0,1.0,1.0,1.0,1.0,1.0,1.0,1.0,6.0,1.0,1.0,1.0,2.0,2.0,1.0,3.0,1.0,1.0,3.0,1.0,1.0,1.0,1.0,1.0,1.0,2.0,1.0,5.0,2.0,2.0,2.0,1.0,1.0,3.0,1.0,1.0,1.0,1.0,1.0,1.0,1.0,1.0,1.0,1.0,1.0,2.0,1.0,1.0,1.0,1.0,1.0,1.0,1.0,1.0,1.0,1.0,1.0,1.0,4.0,1.0,5.0,1.0,4.0,1.0,6.0,1.0,1.0,1.0,1.0,1.0,1.0,2.0,6.0,1.0,1.0,1.0,1.0,1.0,2.0,1.0,2.0,2.0,1.0,1.0,1.0,1.0,2.0,2.0,1.0,1.0,1.0,1.0,1.0,1.0,1.0,1.0,1.0,1.0,1.0,3.0,1.0,1.0,1.0,1.0,1.0,1.0,1.0,1.0,1.0,8.0,1.0,1.0,1.0,1.0,2.0,1.0,1.0,1.0,1.0,2.0,1.0,1.0,1.0,3.0,1.0,1.0,1.0,1.0,1.0,3.0,1.0,1.0,1.0,1.0,1.0,1.0,1.0,1.0,1.0,1.0,3.0,2.0,1.0,1.0,2.0,1.0,6.0,2.0,1.0,1.0,1.0,1.0,1.0,1.0,4.0,3.0,1.0,2.0,1.0,1.0,1.0,1.0,1.0,1.0,1.0,1.0,1.0,4.0,6.0,1.0,1.0,1.0,1.0,1.0,2.0,1.0,1.0,1.0,1.0,3.0,1.0,1.0,1.0,2.0,2.0,1.0,1.0,1.0,1.0,4.0,1.0,2.0,8.0,1.0,1.0,1.0,1.0,1.0,1.0,1.0,1.0,1.0,4.0,1.0,1.0,1.0,2.0,1.0,1.0,3.0,1.0,1.0,1.0,1.0,3.0,4.0,1.0,1.0,2.0,1.0,1.0,1.0,1.0,1.0,1.0,1.0,1.0,2.0,1.0,1.0,1.0,1.0,1.0,1.0,1.0,2.0,1.0,1.0,1.0,3.0,1.0,1.0,2.0,1.0,1.0,1.0,1.0,2.0,1.0,1.0,1.0,1.0,1.0,1.0,1.0,2.0,1.0,1.0,1.0,2.0,1.0,1.0,1.0,1.0,1.0,1.0,1.0,1.0,1.0,1.0,1.0,1.0,5.0,1.0,1.0,1.0,8.0,2.0,1.0,1.0,1.0,2.0,1.0,1.0,1.0,1.0,1.0,1.0,1.0,1.0,1.0,2.0,3.0,1.0,1.0,1.0,1.0,1.0,8.0,1.0,1.0,1.0,1.0,6.0,1.0,1.0,1.0,1.0,1.0,5.0,1.0,1.0,1.0,1.0,2.0,1.0,1.0,2.0,1.0,2.0,1.0,2.0,1.0,1.0,1.0,1.0,1.0,1.0,2.0,11.0,1.0,3.0,1.0,2.0,1.0,1.0,3.0,1.0,1.0,1.0,2.0,1.0,1.0,5.0,1.0,1.0,1.0,1.0,1.0,1.0,1.0,1.0,1.0,1.0,1.0,1.0,1.0,1.0,1.0,1.0,1.0,1.0,3.0,1.0,1.0,2.0,1.0,1.0,1.0,1.0,1.0,1.0,1.0,1.0,1.0,1.0,1.0,1.0,1.0,1.0,1.0,1.0,2.0,1.0,1.0,1.0,2.0,1.0,1.0,1.0,1.0,1.0,6.0,1.0,1.0,4.0,1.0,1.0,1.0,1.0,1.0,3.0,5.0,1.0,2.0,1.0,1.0,1.0,1.0,3.0,3.0,1.0,1.0,1.0,4.0,1.0,1.0,1.0,1.0,2.0,5.0,2.0,1.0,1.0,2.0,1.0,1.0,2.0,1.0,1.0,1.0,1.0,1.0,1.0,4.0,1.0,1.0,1.0,1.0,1.0,1.0,2.0,1.0,2.0,1.0,2.0,1.0,1.0,1.0,1.0,1.0,2.0,1.0,2.0,4.0,1.0,3.0,1.0,1.0,1.0,1.0,1.0,1.0,1.0,1.0,2.0,3.0,1.0,1.0,1.0,1.0,1.0,1.0,1.0,1.0,2.0,8.0,12.0,1.0,1.0,1.0,1.0,2.0,1.0,1.0,2.0,2.0,1.0,1.0,2.0,1.0,1.0,2.0,1.0,2.0,1.0,3.0,1.0,1.0,2.0,1.0,1.0,3.0,1.0,1.0,1.0,1.0,1.0,1.0,1.0,1.0,1.0,1.0,1.0,1.0,1.0,1.0,1.0,1.0,1.0,1.0,1.0,2.0,1.0,1.0,1.0,1.0,1.0,1.0,1.0,1.0,1.0,1.0,1.0,1.0,1.0,1.0,1.0,1.0,1.0,1.0,2.0,2.0,1.0,1.0,1.0,1.0,1.0,1.0,1.0,2.0,3.0,1.0,2.0,1.0,1.0,1.0,5.0,3.0,2.0,1.0,1.0,1.0,1.0,1.0,1.0,1.0,1.0,1.0,1.0,1.0,2.0,2.0,1.0,2.0,1.0,1.0,1.0,1.0,1.0,2.0,1.0,1.0,1.0,1.0,1.0,1.0,1.0,1.0,3.0,1.0,2.0,2.0,1.0,1.0,1.0,1.0,1.0,1.0,1.0,1.0,1.0,1.0,1.0,1.0,1.0,2.0,1.0,1.0,1.0,1.0,1.0,1.0,1.0,3.0,1.0,1.0,1.0,8.0,1.0,2.0,1.0,2.0,1.0,1.0,1.0,1.0,1.0,1.0,1.0,1.0,1.0,1.0,1.0,1.0,2.0,2.0,1.0,1.0,1.0,1.0,1.0,2.0,1.0,1.0,1.0,1.0,1.0,2.0,1.0,1.0,1.0,1.0,1.0,2.0,2.0,1.0,1.0,5.0,3.0,2.0,1.0,1.0,1.0,1.0,1.0,1.0,1.0,1.0,2.0,1.0,2.0,1.0,1.0,1.0,2.0,1.0,3.0,1.0,2.0,1.0,1.0,1.0,3.0,1.0,1.0,2.0,1.0,1.0,1.0,1.0,1.0,1.0,1.0,1.0,1.0,1.0,1.0,1.0,7.0,1.0,1.0,1.0,2.0,1.0,1.0,1.0,1.0,1.0,1.0,1.0,2.0,1.0,1.0,2.0,2.0,1.0,1.0,1.0,1.0,3.0,2.0,1.0,1.0,1.0,1.0,2.0,1.0,1.0,1.0,1.0,1.0,1.0,1.0,6.0,1.0,1.0,1.0,1.0,2.0,1.0,1.0,2.0,817
Node51,117.0,1.0,1.0,1.0,1.0,1.0,1.0,1.0,1.0,1.0,1.0,1.0,1.0,1.0,1.0,1.0,1.0,1.0,1.0,1.0,1.0,1.0,1.0,1.0,1.0,1.0,1.0,1.0,1.0,1.0,1.0,1.0,1.0,1.0,1.0,1.0,1.0,1.0,1.0,1.0,1.0,1.0,1.0,1.0,1.0,1.0,1.0,1.0,1.0,1.0,1.0,1.0,1.0,1.0,1.0,1.0,1.0,1.0,1.0,1.0,1.0,1.0,2.0,1.0,8.0,5.0,1.0,1.0,1.0,1.0,1.0,1.0,1.0,3.0,1.0,2.0,1.0,1.0,1.0,1.0,1.0,1.0,1.0,1.0,1.0,2.0,1.0,1.0,1.0,1.0,1.0,1.0,1.0,2.0,1.0,1.0,3.0,1.0,4.0,6.0,1.0,2.0,1.0,2.0,2.0,3.0,2.0,1.0,2.0,1.0,7.0,1.0,2.0,1.0,1.0,6.0,1.0,2.0,1.0,1.0,1.0,2.0,5.0,1.0,3.0,4.0,3.0,2.0,1.0,1.0,1.0,1.0,12.0,3.0,2.0,1.0,1.0,1.0,1.0,1.0,1.0,1.0,1.0,1.0,1.0,1.0,1.0,1.0,3.0,10.0,1.0,1.0,1.0,2.0,3.0,1.0,1.0,1.0,7.0,1.0,1.0,1.0,3.0,4.0,1.0,1.0,1.0,5.0,4.0,1.0,1.0,1.0,1.0,1.0,3.0,1.0,1.0,2.0,2.0,1.0,1.0,1.0,1.0,1.0,1.0,1.0,2.0,3.0,4.0,1.0,3.0,2.0,1.0,1.0,1.0,1.0,1.0,3.0,1.0,1.0,2.0,1.0,1.0,2.0,3.0,2.0,1.0,2.0,3.0,1.0,1.0,1.0,1.0,1.0,1.0,1.0,1.0,2.0,1.0,3.0,1.0,1.0,1.0,4.0,1.0,1.0,2.0,2.0,1.0,1.0,3.0,1.0,1.0,1.0,1.0,1.0,4.0,3.0,9.0,1.0,1.0,3.0,1.0,1.0,1.0,1.0,1.0,1.0,1.0,1.0,3.0,1.0,1.0,1.0,5.0,1.0,1.0,1.0,1.0,2.0,1.0,2.0,6.0,2.0,2.0,2.0,1.0,3.0,1.0,1.0,2.0,2.0,1.0,1.0,1.0,1.0,8.0,1.0,2.0,1.0,1.0,2.0,3.0,1.0,1.0,2.0,1.0,1.0,1.0,2.0,1.0,2.0,2.0,1.0,2.0,1.0,1.0,1.0,1.0,3.0,1.0,1.0,1.0,1.0,1.0,2.0,2.0,2.0,1.0,1.0,1.0,1.0,1.0,1.0,1.0,5.0,1.0,1.0,2.0,1.0,1.0,1.0,2.0,1.0,1.0,2.0,3.0,1.0,4.0,1.0,3.0,1.0,3.0,3.0,3.0,1.0,1.0,1.0,1.0,1.0,5.0,1.0,1.0,1.0,1.0,1.0,8.0,2.0,6.0,1.0,1.0,1.0,2.0,3.0,1.0,2.0,1.0,2.0,2.0,1.0,1.0,6.0,1.0,1.0,1.0,5.0,1.0,1.0,1.0,1.0,1.0,1.0,1.0,1.0,4.0,1.0,1.0,2.0,1.0,1.0,1.0,1.0,1.0,1.0,3.0,2.0,1.0,1.0,1.0,3.0,1.0,1.0,1.0,1.0,2.0,1.0,1.0,1.0,2.0,2.0,1.0,2.0,4.0,1.0,3.0,2.0,4.0,2.0,1.0,2.0,1.0,1.0,2.0,1.0,3.0,1.0,1.0,1.0,1.0,5.0,1.0,1.0,6.0,1.0,1.0,1.0,1.0,1.0,1.0,1.0,2.0,2.0,1.0,1.0,1.0,2.0,2.0,4.0,1.0,1.0,2.0,1.0,2.0,1.0,1.0,3.0,1.0,1.0,1.0,1.0,1.0,1.0,1.0,2.0,4.0,4.0,2.0,3.0,1.0,1.0,1.0,1.0,1.0,1.0,3.0,1.0,1.0,1.0,1.0,1.0,1.0,1.0,7.0,1.0,1.0,2.0,1.0,1.0,1.0,1.0,6.0,1.0,1.0,1.0,1.0,1.0,1.0,1.0,2.0,1.0,1.0,1.0,1.0,1.0,2.0,2.0,1.0,2.0,3.0,1.0,2.0,1.0,1.0,1.0,2.0,4.0,1.0,3.0,1.0,1.0,3.0,2.0,5.0,5.0,1.0,1.0,1.0,1.0,1.0,1.0,1.0,1.0,1.0,1.0,1.0,1.0,2.0,1.0,3.0,4.0,5.0,1.0,1.0,1.0,2.0,1.0,1.0,1.0,1.0,1.0,1.0,2.0,1.0,2.0,1.0,3.0,1.0,5.0,1.0,1.0,1.0,1.0,1.0,2.0,1.0,2.0,1.0,1.0,1.0,1.0,1.0,6.0,1.0,3.0,3.0,2.0,3.0,1.0,3.0,1.0,1.0,1.0,2.0,1.0,1.0,1.0,1.0,1.0,1.0,1.0,1.0,1.0,3.0,1.0,2.0,1.0,1.0,1.0,2.0,1.0,1.0,1.0,1.0,1.0,1.0,1.0,1.0,1.0,1.0,1.0,1.0,1.0,4.0,1.0,1.0,1.0,1.0,1.0,1.0,1.0,1.0,1.0,1.0,1.0,1.0,1.0,2.0,1.0,1.0,1.0,1.0,1.0,4.0,1.0,1.0,1.0,1.0,2.0,1.0,9.0,2.0,1.0,1.0,1.0,4.0,1.0,1.0,1.0,1.0,2.0,1.0,1.0,1.0,1.0,1.0,2.0,1.0,1.0,1.0,1.0,1.0,1.0,1.0,2.0,1.0,1.0,2.0,1.0,1.0,1.0,1.0,1.0,1.0,1.0,1.0,1.0,5.0,2.0,1.0,1.0,1.0,9.0,1.0,1.0,2.0,1.0,1.0,10.0,1.0,2.0,2.0,2.0,1.0,1.0,1.0,3.0,1.0,3.0,3.0,11.0,1.0,3.0,1.0,1.0,1.0,1.0,1.0,2.0,1.0,1.0,1.0,1.0,1.0,1.0,1.0,1.0,1.0,1.0,1.0,1.0,1.0,6.0,1.0,1.0,1.0,1.0,1.0,1.0,1.0,1.0,1.0,1.0,1.0,1.0,6.0,1.0,1.0,2.0,2.0,1.0,3.0,1.0,1.0,1.0,1.0,1.0,1.0,1.0,1.0,2.0,1.0,2.0,2.0,2.0,1.0,1.0,1.0,1.0,1.0,1.0,1.0,1.0,1.0,1.0,2.0,2.0,1.0,1.0,1.0,1.0,1.0,1.0,1.0,1.0,4.0,1.0,3.0,1.0,6.0,1.0,1.0,1.0,1.0,1.0,2.0,6.0,1.0,1.0,1.0,1.0,2.0,1.0,2.0,1.0,1.0,1.0,1.0,2.0,2.0,1.0,1.0,1.0,1.0,1.0,1.0,1.0,1.0,1.0,2.0,2.0,1.0,2.0,1.0,1.0,1.0,1.0,1.0,1.0,1.0,1.0,1.0,5.0,1.0,1.0,1.0,1.0,2.0,1.0,1.0,3.0,1.0,1.0,1.0,1.0,1.0,3.0,1.0,1.0,1.0,1.0,1.0,1.0,1.0,1.0,3.0,2.0,1.0,2.0,1.0,6.0,2.0,1.0,1.0,1.0,1.0,1.0,1.0,4.0,1.0,1.0,1.0,1.0,1.0,1.0,1.0,1.0,1.0,2.0,1.0,1.0,7.0,1.0,1.0,2.0,1.0,1.0,3.0,1.0,1.0,1.0,1.0,4.0,1.0,1.0,10.0,1.0,7.0,1.0,2.0,8.0,1.0,1.0,1.0,1.0,1.0,1.0,1.0,1.0,1.0,1.0,2.0,1.0,1.0,3.0,1.0,1.0,1.0,1.0,5.0,1.0,1.0,2.0,1.0,1.0,1.0,1.0,1.0,1.0,1.0,1.0,1.0,1.0,1.0,1.0,2.0,1.0,1.0,1.0,1.0,1.0,2.0,1.0,1.0,1.0,1.0,2.0,1.0,1.0,1.0,1.0,1.0,1.0,1.0,2.0,1.0,1.0,1.0,2.0,1.0,1.0,1.0,1.0,1.0,1.0,1.0,1.0,1.0,5.0,1.0,1.0,8.0,2.0,1.0,1.0,1.0,1.0,1.0,1.0,1.0,1.0,1.0,1.0,1.0,6.0,1.0,1.0,8.0,1.0,1.0,1.0,5.0,1.0,1.0,1.0,1.0,1.0,5.0,1.0,1.0,1.0,1.0,2.0,1.0,1.0,2.0,1.0,2.0,1.0,1.0,1.0,1.0,1.0,1.0,8.0,2.0,1.0,3.0,1.0,2.0,1.0,3.0,1.0,1.0,1.0,2.0,1.0,5.0,1.0,1.0,1.0,1.0,1.0,1.0,1.0,1.0,1.0,1.0,1.0,1.0,1.0,1.0,1.0,1.0,1.0,1.0,3.0,1.0,1.0,2.0,1.0,1.0,1.0,1.0,1.0,1.0,1.0,1.0,1.0,1.0,1.0,1.0,1.0,1.0,1.0,1.0,1.0,2.0,1.0,2.0,1.0,1.0,1.0,3.0,1.0,1.0,1.0,4.0,1.0,1.0,1.0,1.0,3.0,1.0,2.0,1.0,1.0,1.0,1.0,2.0,3.0,3.0,1.0,2.0,1.0,1.0,1.0,1.0,1.0,2.0,2.0,1.0,1.0,1.0,1.0,2.0,1.0,1.0,1.0,1.0,1.0,1.0,1.0,1.0,1.0,1.0,1.0,1.0,2.0,1.0,1.0,1.0,1.0,1.0,1.0,2.0,1.0,2.0,4.0,1.0,3.0,1.0,1.0,1.0,2.0,1.0,1.0,1.0,2.0,3.0,1.0,1.0,1.0,1.0,1.0,2.0,4.0,1.0,1.0,1.0,2.0,1.0,1.0,2.0,2.0,1.0,1.0,1.0,2.0,3.0,1.0,1.0,2.0,1.0,1.0,1.0,1.0,1.0,1.0,1.0,2.0,1.0,1.0,1.0,1.0,1.0,3.0,1.0,1.0,1.0,1.0,3.0,1.0,1.0,4.0,1.0,1.0,1.0,1.0,1.0,1.0,1.0,1.0,1.0,1.0,1.0,1.0,1.0,2.0,1.0,1.0,1.0,1.0,1.0,1.0,1.0,2.0,3.0,1.0,2.0,1.0,1.0,5.0,1.0,2.0,1.0,1.0,1.0,1.0,1.0,1.0,1.0,1.0,1.0,1.0,1.0,2.0,2.0,1.0,2.0,1.0,1.0,1.0,1.0,2.0,1.0,1.0,1.0,1.0,1.0,1.0,5.0,1.0,2.0,2.0,1.0,1.0,1.0,3.0,1.0,1.0,1.0,1.0,1.0,1.0,1.0,1.0,1.0,1.0,2.0,1.0,1.0,1.0,1.0,1.0,3.0,1.0,1.0,1.0,1.0,2.0,1.0,2.0,1.0,1.0,1.0,1.0,1.0,1.0,1.0,1.0,1.0,2.0,1.0,1.0,1.0,1.0,1.0,2.0,1.0,1.0,4.0,1.0,1.0,1.0,2.0,1.0,1.0,1.0,2.0,2.0,1.0,1.0,3.0,1.0,1.0,1.0,1.0,1.0,1.0,1.0,1.0,1.0,1.0,1.0,2.0,1.0,3.0,1.0,2.0,1.0,1.0,2.0,2.0,1.0,1.0,1.0,1.0,1.0,1.0,1.0,1.0,1.0,1.0,7.0,1.0,1.0,1.0,2.0,1.0,1.0,1.0,1.0,1.0,1.0,1.0,2.0,1.0,1.0,2.0,1.0,1.0,1.0,1.0,3.0,2.0,1.0,1.0,1.0,1.0,2.0,1.0,1.0,1.0,1.0,1.0,1.0,1.0,1.0,1.0,1.0,2.0,803
Node52,206.5,1.0,1.0,1.0,1.0,1.0,1.0,1.0,1.0,1.0,1.0,1.0,1.0,1.0,1.0,1.0,1.0,1.0,1.0,1.0,1.0,1.0,1.0,1.0,1.0,1.0,1.0,1.0,1.0,1.0,1.0,1.0,1.0,1.0,1.0,1.0,1.0,1.0,1.0,1.0,1.0,2.0,5.0,1.0,1.0,1.0,1.0,3.0,1.0,1.0,1.0,1.0,1.0,1.0,1.0,2.0,1.0,2.0,1.0,1.0,1.0,2.0,1.0,1.0,3.0,1.0,4.0,4.0,2.0,1.0,3.0,1.0,1.0,2.0,3.0,2.0,1.0,1.0,2.0,1.0,3.0,4.0,3.0,2.0,1.0,1.0,1.0,1.0,3.0,2.0,1.0,1.0,1.0,1.0,1.0,1.0,1.0,1.0,1.0,3.0,10.0,1.0,1.0,1.0,2.0,3.0,1.0,1.0,7.0,1.0,1.0,1.0,3.0,1.0,1.0,1.0,1.0,1.0,1.0,1.0,1.0,2.0,2.0,1.0,1.0,1.0,1.0,1.0,1.0,2.0,3.0,3.0,1.0,4.0,2.0,1.0,1.0,1.0,1.0,3.0,1.0,2.0,1.0,1.0,6.0,1.0,1.0,1.0,1.0,1.0,1.0,2.0,1.0,3.0,1.0,1.0,1.0,4.0,1.0,1.0,3.0,2.0,1.0,1.0,8.0,1.0,1.0,1.0,1.0,4.0,9.0,1.0,3.0,1.0,1.0,1.0,1.0,1.0,1.0,3.0,1.0,1.0,1.0,9.0,1.0,1.0,1.0,2.0,1.0,2.0,2.0,2.0,2.0,1.0,1.0,1.0,1.0,1.0,1.0,4.0,1.0,2.0,1.0,2.0,3.0,1.0,2.0,1.0,1.0,2.0,2.0,1.0,1.0,1.0,5.0,1.0,1.0,1.0,1.0,1.0,1.0,2.0,2.0,2.0,1.0,1.0,1.0,1.0,1.0,1.0,1.0,5.0,1.0,2.0,1.0,1.0,1.0,1.0,1.0,2.0,1.0,4.0,1.0,3.0,5.0,3.0,1.0,1.0,1.0,3.0,1.0,1.0,1.0,4.0,1.0,1.0,1.0,3.0,2.0,1.0,2.0,1.0,1.0,6.0,1.0,1.0,5.0,6.0,1.0,1.0,1.0,1.0,1.0,4.0,2.0,1.0,1.0,1.0,1.0,1.0,3.0,2.0,1.0,1.0,3.0,1.0,1.0,1.0,2.0,1.0,1.0,1.0,2.0,1.0,4.0,1.0,3.0,2.0,4.0,2.0,1.0,2.0,1.0,1.0,1.0,1.0,1.0,1.0,1.0,1.0,1.0,1.0,1.0,1.0,2.0,2.0,1.0,1.0,2.0,4.0,1.0,1.0,2.0,1.0,2.0,1.0,3.0,1.0,1.0,1.0,1.0,1.0,4.0,2.0,1.0,1.0,1.0,1.0,3.0,1.0,1.0,1.0,1.0,1.0,1.0,1.0,1.0,1.0,6.0,6.0,1.0,1.0,1.0,1.0,1.0,2.0,1.0,1.0,1.0,2.0,1.0,2.0,3.0,1.0,1.0,1.0,1.0,1.0,2.0,1.0,1.0,5.0,1.0,1.0,1.0,1.0,1.0,1.0,1.0,1.0,1.0,1.0,1.0,1.0,3.0,4.0,1.0,1.0,2.0,1.0,1.0,1.0,1.0,1.0,1.0,2.0,1.0,2.0,1.0,3.0,1.0,1.0,1.0,1.0,2.0,1.0,1.0,1.0,1.0,6.0,3.0,2.0,3.0,1.0,3.0,1.0,1.0,1.0,2.0,8.0,1.0,1.0,1.0,1.0,1.0,1.0,2.0,1.0,1.0,1.0,1.0,1.0,4.0,1.0,1.0,1.0,1.0,1.0,1.0,1.0,1.0,1.0,1.0,1.0,1.0,1.0,1.0,1.0,1.0,1.0,1.0,1.0,1.0,1.0,1.0,1.0,1.0,1.0,2.0,1.0,2.0,1.0,1.0,1.0,4.0,1.0,1.0,1.0,1.0,2.0,1.0,1.0,1.0,1.0,2.0,1.0,1.0,1.0,1.0,1.0,1.0,2.0,1.0,1.0,1.0,1.0,1.0,1.0,2.0,1.0,1.0,1.0,1.0,2.0,1.0,1.0,2.0,1.0,1.0,1.0,3.0,1.0,4.0,3.0,4.0,9.0,1.0,3.0,1.0,1.0,1.0,1.0,1.0,1.0,1.0,1.0,1.0,1.0,4.0,1.0,1.0,1.0,1.0,1.0,1.0,1.0,1.0,1.0,6.0,1.0,1.0,2.0,2.0,1.0,3.0,1.0,1.0,1.0,1.0,1.0,1.0,1.0,1.0,1.0,3.0,1.0,1.0,1.0,1.0,1.0,1.0,1.0,1.0,2.0,2.0,1.0,1.0,1.0,1.0,1.0,1.0,3.0,3.0,1.0,1.0,1.0,1.0,5.0,1.0,2.0,6.0,1.0,1.0,2.0,1.0,2.0,1.0,1.0,2.0,2.0,1.0,1.0,1.0,1.0,1.0,1.0,2.0,1.0,2.0,1.0,1.0,1.0,1.0,1.0,1.0,1.0,1.0,1.0,5.0,1.0,1.0,1.0,1.0,2.0,1.0,3.0,1.0,1.0,1.0,1.0,1.0,1.0,1.0,1.0,1.0,1.0,1.0,1.0,1.0,2.0,1.0,2.0,1.0,1.0,1.0,1.0,1.0,1.0,4.0,1.0,1.0,1.0,1.0,1.0,1.0,2.0,1.0,1.0,1.0,2.0,3.0,1.0,1.0,4.0,1.0,10.0,3.0,1.0,2.0,1.0,1.0,1.0,1.0,1.0,1.0,1.0,1.0,1.0,1.0,1.0,1.0,1.0,6.0,1.0,1.0,2.0,1.0,1.0,1.0,4.0,1.0,1.0,1.0,2.0,1.0,1.0,1.0,1.0,2.0,1.0,1.0,2.0,1.0,1.0,1.0,1.0,2.0,1.0,1.0,2.0,1.0,1.0,1.0,1.0,1.0,1.0,1.0,1.0,5.0,1.0,1.0,1.0,8.0,2.0,1.0,1.0,1.0,1.0,1.0,1.0,1.0,1.0,1.0,1.0,6.0,1.0,1.0,8.0,1.0,1.0,1.0,1.0,1.0,3.0,1.0,1.0,2.0,1.0,1.0,2.0,1.0,1.0,1.0,1.0,1.0,1.0,1.0,4.0,2.0,1.0,1.0,2.0,1.0,1.0,1.0,1.0,1.0,1.0,1.0,1.0,1.0,1.0,1.0,1.0,1.0,1.0,1.0,1.0,3.0,1.0,1.0,2.0,1.0,1.0,1.0,1.0,1.0,1.0,1.0,1.0,1.0,1.0,1.0,1.0,1.0,2.0,1.0,2.0,1.0,3.0,1.0,1.0,1.0,4.0,1.0,1.0,1.0,3.0,1.0,1.0,1.0,1.0,4.0,2.0,3.0,3.0,1.0,2.0,1.0,1.0,1.0,1.0,2.0,2.0,1.0,1.0,1.0,2.0,1.0,1.0,1.0,1.0,1.0,1.0,1.0,1.0,1.0,2.0,2.0,4.0,1.0,3.0,1.0,2.0,1.0,1.0,1.0,2.0,3.0,1.0,1.0,1.0,1.0,1.0,3.0,2.0,1.0,2.0,1.0,1.0,2.0,3.0,1.0,1.0,2.0,1.0,1.0,1.0,1.0,1.0,1.0,1.0,2.0,1.0,1.0,1.0,1.0,3.0,1.0,1.0,1.0,3.0,1.0,1.0,1.0,1.0,1.0,1.0,1.0,1.0,1.0,1.0,1.0,2.0,1.0,1.0,1.0,1.0,1.0,1.0,2.0,1.0,1.0,1.0,2.0,1.0,1.0,1.0,1.0,1.0,1.0,1.0,1.0,2.0,2.0,1.0,2.0,1.0,1.0,1.0,1.0,1.0,1.0,1.0,5.0,1.0,2.0,2.0,1.0,1.0,6.0,1.0,1.0,1.0,1.0,2.0,1.0,1.0,1.0,1.0,3.0,1.0,1.0,1.0,1.0,2.0,1.0,2.0,1.0,1.0,1.0,1.0,1.0,1.0,1.0,1.0,2.0,1.0,1.0,1.0,2.0,1.0,1.0,4.0,1.0,1.0,1.0,1.0,1.0,1.0,2.0,2.0,1.0,1.0,1.0,1.0,1.0,1.0,1.0,1.0,1.0,1.0,1.0,2.0,1.0,1.0,2.0,2.0,1.0,1.0,1.0,1.0,1.0,1.0,1.0,1.0,1.0,1.0,2.0,1.0,1.0,1.0,1.0,1.0,2.0,7.0,1.0,2.0,1.0,1.0,1.0,1.0,2.0,1.0,1.0,1.0,2.0,1.0,1.0,1.0,1.0,1.0,1.0,1.0,1.0,2.0,795
Node53,834.0,1.0,1.0,1.0,5.0,1.0,1.0,2.0,2.0,1.0,2.0,2.0,2.0,1.0,1.0,1.0,1.0,1.0,1.0,1.0,1.0,1.0,1.0,1.0,1.0,1.0,1.0,2.0,2.0,1.0,1.0,2.0,866
Node54,238.5,1.0,1.0,1.0,1.0,1.0,1.0,1.0,1.0,1.0,1.0,1.0,1.0,1.0,1.0,1.0,1.0,1.0,1.0,1.0,1.0,1.0,1.0,1.0,1.0,1.0,1.0,1.0,1.0,1.0,1.0,1.0,1.0,1.0,1.0,8.0,5.0,1.0,1.0,1.0,1.0,1.0,1.0,1.0,1.0,1.0,1.0,1.0,1.0,2.0,7.0,1.0,2.0,2.0,4.0,1.0,1.0,3.0,1.0,1.0,1.0,1.0,1.0,1.0,1.0,1.0,3.0,1.0,1.0,1.0,1.0,3.0,7.0,1.0,5.0,3.0,2.0,1.0,1.0,1.0,1.0,1.0,1.0,2.0,2.0,1.0,1.0,1.0,2.0,1.0,1.0,3.0,3.0,1.0,2.0,1.0,1.0,1.0,3.0,5.0,3.0,1.0,1.0,2.0,1.0,1.0,1.0,1.0,1.0,1.0,2.0,5.0,1.0,1.0,1.0,1.0,1.0,1.0,1.0,1.0,1.0,7.0,1.0,1.0,3.0,1.0,1.0,2.0,1.0,1.0,1.0,2.0,1.0,1.0,1.0,3.0,1.0,1.0,5.0,1.0,1.0,1.0,2.0,1.0,2.0,1.0,3.0,1.0,1.0,1.0,1.0,1.0,1.0,1.0,3.0,1.0,1.0,2.0,2.0,1.0,1.0,1.0,16.0,1.0,1.0,2.0,1.0,3.0,1.0,1.0,1.0,1.0,1.0,2.0,1.0,1.0,1.0,1.0,4.0,1.0,1.0,1.0,2.0,1.0,1.0,1.0,1.0,1.0,1.0,1.0,1.0,1.0,2.0,3.0,1.0,1.0,1.0,1.0,1.0,1.0,3.0,1.0,2.0,2.0,1.0,10.0,1.0,1.0,1.0,1.0,1.0,1.0,1.0,1.0,4.0,3.0,1.0,1.0,2.0,1.0,1.0,1.0,3.0,1.0,6.0,1.0,1.0,1.0,1.0,1.0,6.0,1.0,1.0,2.0,1.0,6.0,1.0,1.0,1.0,1.0,2.0,1.0,1.0,10.0,2.0,1.0,1.0,1.0,1.0,4.0,2.0,1.0,1.0,1.0,9.0,2.0,1.0,2.0,1.0,3.0,1.0,3.0,1.0,1.0,1.0,1.0,1.0,2.0,1.0,2.0,1.0,1.0,1.0,1.0,1.0,1.0,1.0,1.0,5.0,1.0,1.0,4.0,1.0,1.0,1.0,1.0,1.0,2.0,1.0,5.0,1.0,1.0,1.0,1.0,1.0,1.0,1.0,3.0,1.0,1.0,1.0,1.0,1.0,1.0,1.0,1.0,1.0,1.0,1.0,1.0,5.0,1.0,1.0,1.0,1.0,1.0,2.0,3.0,5.0,3.0,1.0,1.0,1.0,1.0,1.0,3.0,1.0,1.0,1.0,1.0,1.0,1.0,1.0,2.0,7.0,1.0,3.0,1.0,1.0,1.0,3.0,1.0,2.0,2.0,1.0,1.0,1.0,1.0,5.0,1.0,1.0,3.0,1.0,1.0,6.0,1.0,1.0,1.0,1.0,1.0,1.0,1.0,1.0,1.0,1.0,1.0,1.0,3.0,1.0,2.0,2.0,1.0,1.0,1.0,1.0,1.0,1.0,2.0,4.0,1.0,2.0,1.0,1.0,7.0,3.0,1.0,1.0,1.0,2.0,1.0,1.0,1.0,1.0,1.0,2.0,1.0,2.0,3.0,1.0,3.0,1.0,1.0,1.0,2.0,1.0,3.0,1.0,2.0,4.0,1.0,1.0,1.0,2.0,1.0,1.0,1.0,1.0,1.0,1.0,6.0,2.0,3.0,1.0,1.0,1.0,2.0,1.0,1.0,1.0,1.0,2.0,2.0,1.0,2.0,1.0,1.0,1.0,1.0,1.0,3.0,1.0,1.0,1.0,1.0,1.0,1.0,1.0,1.0,2.0,1.0,1.0,1.0,2.0,4.0,1.0,1.0,2.0,2.0,1.0,1.0,1.0,1.0,5.0,1.0,1.0,1.0,1.0,1.0,1.0,5.0,1.0,1.0,1.0,3.0,1.0,1.0,1.0,2.0,8.0,1.0,1.0,1.0,1.0,1.0,1.0,2.0,1.0,1.0,1.0,2.0,3.0,1.0,1.0,2.0,1.0,1.0,1.0,1.0,1.0,1.0,7.0,1.0,1.0,1.0,1.0,2.0,1.0,1.0,4.0,1.0,1.0,1.0,1.0,3.0,1.0,1.0,1.0,1.0,1.0,1.0,1.0,1.0,4.0,1.0,3.0,3.0,2.0,1.0,1.0,1.0,2.0,1.0,1.0,1.0,1.0,1.0,1.0,1.0,1.0,1.0,1.0,1.0,1.0,1.0,1.0,2.0,2.0,1.0,1.0,8.0,1.0,3.0,1.0,2.0,1.0,1.0,1.0,1.0,1.0,1.0,1.0,1.0,1.0,1.0,1.0,1.0,1.0,6.0,3.0,1.0,2.0,3.0,1.0,1.0,1.0,5.0,1.0,1.0,1.0,1.0,2.0,1.0,1.0,1.0,1.0,1.0,1.0,1.0,1.0,1.0,2.0,1.0,1.0,1.0,1.0,1.0,1.0,1.0,1.0,1.0,1.0,2.0,8.0,1.0,1.0,1.0,1.0,1.0,1.0,1.0,1.0,1.0,1.0,1.0,1.0,1.0,1.0,1.0,1.0,1.0,1.0,1.0,1.0,1.0,1.0,1.0,1.0,1.0,1.0,1.0,1.0,1.0,1.0,1.0,1.0,4.0,1.0,1.0,1.0,1.0,1.0,1.0,1.0,1.0,1.0,2.0,1.0,1.0,1.0,1.0,1.0,1.0,1.0,1.0,1.0,1.0,1.0,1.0,1.0,1.0,1.0,3.0,1.0,1.0,2.0,1.0,1.0,1.0,2.0,2.0,1.0,1.0,1.0,1.0,2.0,1.0,1.0,1.0,1.0,1.0,1.0,1.0,2.0,1.0,1.0,1.0,1.0,1.0,1.0,1.0,1.0,4.0,1.0,1.0,1.0,2.0,1.0,1.0,1.0,2.0,1.0,1.0,1.0,2.0,1.0,2.0,1.0,1.0,2.0,2.0,3.0,5.0,1.0,1.0,4.0,1.0,1.0,1.0,1.0,1.0,1.0,2.0,738
Node55,407.5,1.0,1.0,1.0,1.0,1.0,1.0,1.0,1.0,1.0,1.0,1.0,1.0,1.0,1.0,1.0,1.0,1.0,1.0,1.0,1.0,3.0,1.0,3.0,1.0,1.0,1.0,2.0,1.0,2.0,1.0,1.0,1.0,9.0,2.0,1.0,1.0,1.0,2.0,7.0,2.0,1.0,1.0,2.0,4.0,1.0,2.0,1.0,2.0,1.0,3.0,1.0,6.0,1.0,3.0,1.0,1.0,1.0,7.0,1.0,2.0,1.0,1.0,1.0,1.0,1.0,1.0,1.0,6.0,3.0,1.0,1.0,1.0,1.0,1.0,1.0,1.0,1.0,1.0,1.0,1.0,1.0,1.0,2.0,4.0,4.0,1.0,1.0,1.0,2.0,1.0,1.0,1.0,1.0,1.0,1.0,1.0,2.0,1.0,2.0,2.0,4.0,2.0,2.0,1.0,1.0,8.0,1.0,1.0,3.0,1.0,1.0,1.0,5.0,1.0,1.0,1.0,1.0,1.0,2.0,4.0,2.0,1.0,1.0,2.0,1.0,1.0,2.0,1.0,2.0,1.0,1.0,1.0,1.0,2.0,1.0,1.0,2.0,1.0,2.0,1.0,1.0,1.0,3.0,1.0,4.0,1.0,1.0,1.0,1.0,7.0,1.0,1.0,1.0,1.0,1.0,1.0,1.0,2.0,3.0,2.0,1.0,1.0,1.0,1.0,1.0,1.0,1.0,1.0,1.0,1.0,1.0,1.0,1.0,1.0,1.0,1.0,1.0,1.0,1.0,2.0,1.0,1.0,1.0,1.0,2.0,1.0,1.0,1.0,1.0,1.0,2.0,1.0,1.0,1.0,2.0,1.0,1.0,1.0,1.0,1.0,3.0,1.0,1.0,1.0,2.0,1.0,1.0,1.0,7.0,1.0,1.0,1.0,4.0,1.0,1.0,1.0,1.0,1.0,1.0,2.0,1.0,1.0,1.0,1.0,1.0,1.0,1.0,1.0,2.0,1.0,1.0,1.0,2.0,5.0,1.0,2.0,1.0,2.0,1.0,1.0,1.0,1.0,1.0,1.0,1.0,1.0,1.0,1.0,1.0,1.0,1.0,1.0,1.0,1.0,1.0,1.0,1.0,4.0,1.0,1.0,1.0,1.0,1.0,1.0,1.0,1.0,1.0,1.0,1.0,1.0,1.0,1.0,1.0,1.0,1.0,1.0,1.0,1.0,1.0,1.0,1.0,1.0,1.0,1.0,1.0,1.0,1.0,1.0,1.0,1.0,1.0,1.0,1.0,1.0,2.0,1.0,1.0,1.0,2.0,1.0,1.0,3.0,1.0,1.0,1.0,1.0,1.0,1.0,1.0,1.0,1.0,1.0,1.0,1.0,1.0,1.0,1.0,2.0,3.0,1.0,2.0,2.0,2.0,2.0,1.0,1.0,1.0,1.0,2.0,3.0,6.0,1.0,1.0,1.0,4.0,1.0,5.0,1.0,757
Node56,125.5,1.0,1.0,1.0,1.0,1.0,1.0,1.0,1.0,1.0,1.0,1.0,1.0,1.0,1.0,1.0,1.0,1.0,1.0,1.0,1.0,1.0,1.0,1.0,1.0,1.0,1.0,1.0,1.0,1.0,1.0,1.0,1.0,1.0,1.0,1.0,1.0,1.0,1.0,1.0,1.0,1.0,1.0,1.0,1.0,1.0,1.0,1.0,1.0,1.0,1.0,1.0,1.0,1.0,1.0,1.0,1.0,1.0,1.0,1.0,1.0,1.0,1.0,1.0,1.0,1.0,1.0,1.0,1.0,1.0,2.0,1.0,1.0,1.0,1.0,2.0,1.0,2.0,1.0,1.0,3.0,1.0,1.0,1.0,1.0,1.0,1.0,1.0,1.0,1.0,1.0,5.0,1.0,4.0,1.0,1.0,2.0,1.0,2.0,4.0,1.0,1.0,1.0,5.0,1.0,7.0,2.0,2.0,1.0,1.0,2.0,2.0,4.0,1.0,1.0,1.0,1.0,2.0,4.0,1.0,1.0,1.0,1.0,1.0,1.0,1.0,1.0,1.0,1.0,3.0,2.0,2.0,1.0,1.0,3.0,2.0,3.0,4.0,1.0,1.0,2.0,1.0,1.0,1.0,1.0,1.0,2.0,1.0,1.0,4.0,1.0,5.0,1.0,1.0,1.0,1.0,1.0,1.0,1.0,1.0,1.0,2.0,1.0,1.0,1.0,1.0,2.0,1.0,4.0,1.0,1.0,12.0,1.0,3.0,1.0,3.0,1.0,2.0,1.0,1.0,1.0,1.0,1.0,1.0,1.0,1.0,1.0,3.0,1.0,1.0,1.0,1.0,1.0,1.0,1.0,1.0,1.0,1.0,1.0,1.0,1.0,2.0,1.0,1.0,3.0,2.0,5.0,1.0,2.0,1.0,1.0,2.0,1.0,1.0,1.0,1.0,1.0,2.0,1.0,1.0,4.0,2.0,2.0,1.0,1.0,1.0,1.0,3.0,1.0,2.0,1.0,4.0,1.0,12.0,6.0,20.0,1.0,1.0,1.0,1.0,1.0,1.0,1.0,1.0,2.0,2.0,1.0,3.0,7.0,1.0,1.0,3.0,2.0,1.0,7.0,2.0,1.0,3.0,1.0,2.0,1.0,4.0,1.0,2.0,3.0,1.0,1.0,1.0,1.0,1.0,1.0,1.0,2.0,1.0,2.0,1.0,1.0,1.0,1.0,1.0,3.0,1.0,1.0,1.0,1.0,3.0,1.0,1.0,1.0,1.0,1.0,1.0,4.0,1.0,1.0,1.0,1.0,5.0,1.0,1.0,1.0,1.0,4.0,1.0,3.0,4.0,1.0,1.0,1.0,3.0,1.0,1.0,1.0,1.0,1.0,1.0,1.0,1.0,1.0,2.0,2.0,1.0,3.0,5.0,1.0,2.0,3.0,5.0,4.0,4.0,5.0,1.0,5.0,1.0,1.0,1.0,1.0,1.0,1.0,1.0,1.0,1.0,2.0,1.0,1.0,2.0,1.0,3.0,1.0,1.0,1.0,2.0,1.0,4.0,1.0,5.0,1.0,1.0,1.0,1.0,1.0,1.0,1.0,3.0,1.0,1.0,1.0,2.0,1.0,1.0,1.0,5.0,1.0,1.0,1.0,1.0,1.0,5.0,2.0,1.0,1.0,1.0,1.0,1.0,1.0,1.0,1.0,6.0,1.0,7.0,1.0,4.0,1.0,4.0,1.0,1.0,1.0,1.0,3.0,3.0,1.0,1.0,3.0,5.0,1.0,2.0,1.0,4.0,1.0,1.0,1.0,1.0,2.0,1.0,3.0,1.0,1.0,1.0,1.0,2.0,1.0,2.0,1.0,2.0,1.0,1.0,3.0,1.0,1.0,1.0,1.0,6.0,1.0,2.0,1.0,1.0,1.0,1.0,1.0,1.0,1.0,2.0,1.0,1.0,1.0,1.0,2.0,1.0,1.0,1.0,1.0,1.0,2.0,9.0,1.0,1.0,2.0,1.0,1.0,1.0,1.0,2.0,1.0,1.0,1.0,2.0,2.0,1.0,1.0,1.0,1.0,2.0,1.0,1.0,1.0,1.0,2.0,4.0,5.0,1.0,1.0,1.0,12.0,1.0,1.0,1.0,1.0,1.0,1.0,1.0,1.0,1.0,1.0,1.0,1.0,1.0,1.0,1.0,1.0,1.0,1.0,2.0,1.0,1.0,1.0,2.0,5.0,1.0,1.0,1.0,1.0,2.0,1.0,1.0,2.0,4.0,2.0,1.0,1.0,1.0,2.0,2.0,1.0,10.0,3.0,1.0,1.0,1.0,1.0,1.0,2.0,1.0,1.0,1.0,3.0,1.0,1.0,1.0,2.0,5.0,1.0,1.0,1.0,1.0,3.0,1.0,1.0,1.0,1.0,1.0,11.0,1.0,1.0,1.0,1.0,1.0,1.0,2.0,2.0,2.0,1.0,1.0,1.0,1.0,1.0,1.0,1.0,1.0,1.0,1.0,1.0,1.0,1.0,1.0,2.0,1.0,1.0,1.0,1.0,1.0,1.0,1.0,1.0,1.0,1.0,2.0,2.0,1.0,2.0,1.0,1.0,1.0,1.0,2.0,1.0,1.0,1.0,1.0,1.0,1.0,1.0,1.0,1.0,3.0,1.0,1.0,2.0,1.0,1.0,7.0,3.0,1.0,1.0,1.0,1.0,5.0,2.0,1.0,2.0,7.0,1.0,1.0,3.0,1.0,1.0,1.0,6.0,5.0,2.0,1.0,4.0,1.0,1.0,1.0,3.0,1.0,1.0,1.0,1.0,3.0,1.0,1.0,1.0,1.0,1.0,1.0,1.0,1.0,1.0,1.0,1.0,1.0,1.0,1.0,2.0,1.0,1.0,1.0,1.0,1.0,1.0,1.0,1.0,1.0,2.0,1.0,1.0,2.0,2.0,6.0,1.0,2.0,1.0,2.0,5.0,1.0,2.0,1.0,1.0,1.0,1.0,1.0,1.0,2.0,3.0,1.0,1.0,1.0,1.0,2.0,1.0,1.0,1.0,1.0,1.0,1.0,2.0,1.0,1.0,1.0,1.0,1.0,2.0,1.0,1.0,4.0,1.0,1.0,1.0,1.0,1.0,1.0,1.0,2.0,1.0,7.0,1.0,2.0,1.0,2.0,1.0,1.0,1.0,2.0,1.0,1.0,1.0,2.0,2.0,1.0,2.0,2.0,1.0,1.0,2.0,1.0,1.0,2.0,1.0,1.0,1.0,1.0,1.0,2.0,1.0,1.0,1.0,1.0,1.0,1.0,1.0,1.0,1.0,1.0,1.0,2.0,1.0,1.0,1.0,1.0,1.0,1.0,2.0,1.0,1.0,1.0,1.0,1.0,1.0,1.0,1.0,1.0,1.0,4.0,1.0,1.0,1.0,3.0,3.0,1.0,1.0,1.0,1.0,2.0,1.0,1.0,1.0,1.0,2.0,5.0,1.0,1.0,3.0,4.0,1.0,1.0,2.0,1.0,1.0,4.0,3.0,1.0,1.0,1.0,1.0,2.0,1.0,1.0,1.0,1.0,1.0,2.0,1.0,1.0,1.0,1.0,1.0,1.0,1.0,1.0,5.0,2.0,1.0,1.0,1.0,1.0,1.0,1.0,1.0,2.0,3.0,3.0,3.0,1.0,1.0,3.0,1.0,2.0,1.0,1.0,1.0,1.0,2.0,1.0,1.0,1.0,3.0,1.0,1.0,1.0,3.0,1.0,1.0,1.0,1.0,2.0,1.0,1.0,2.0,1.0,1.0,2.0,3.0,1.0,1.0,1.0,1.0,2.0,3.0,1.0,2.0,4.0,1.0,1.0,2.0,2.0,1.0,1.0,1.0,1.0,5.0,1.0,1.0,1.0,1.0,1.0,1.0,1.0,1.0,1.0,1.0,1.0,1.0,12.0,1.0,2.0,1.0,1.0,2.0,1.0,1.0,2.0,2.0,1.0,1.0,1.0,1.0,2.0,3.0,2.0,1.0,1.0,1.0,1.0,1.0,2.0,1.0,1.0,1.0,1.0,1.0,1.0,1.0,1.0,1.0,1.0,1.0,1.0,1.0,1.0,1.0,1.0,1.0,1.0,1.0,1.0,2.0,1.0,1.0,2.0,1.0,1.0,3.0,1.0,1.0,1.0,1.0,1.0,2.0,1.0,1.0,1.0,1.0,1.0,1.0,1.0,2.0,1.0,1.0,1.0,1.0,1.0,1.0,2.0,1.0,1.0,1.0,3.0,1.0,3.0,1.0,1.0,1.0,1.0,1.0,3.0,2.0,4.0,1.0,1.0,1.0,1.0,1.0,1.0,3.0,3.0,3.0,1.0,1.0,1.0,1.0,1.0,1.0,1.0,1.0,1.0,1.0,2.0,1.0,1.0,1.0,1.0,1.0,1.0,1.0,1.0,4.0,1.0,1.0,1.0,1.0,1.0,2.0,1.0,1.0,1.0,1.0,2.0,1.0,1.0,2.0,1.0,1.0,1.0,1.0,1.0,3.0,2.0,1.0,1.0,1.0,1.0,1.0,1.0,8.0,5.0,1.0,1.0,1.0,2.0,4.0,1.0,1.0,2.0,1.0,1.0,1.0,1.0,1.0,3.0,3.0,1.0,1.0,1.0,1.0,1.0,1.0,1.0,4.0,1.0,1.0,1.0,1.0,1.0,1.0,1.0,1.0,1.0,3.0,1.0,1.0,1.0,1.0,1.0,1.0,1.0,2.0,1.0,1.0,1.0,1.0,1.0,1.0,1.0,3.0,2.0,1.0,1.0,3.0,1.0,5.0,2.0,1.0,1.0,1.0,1.0,1.0,2.0,1.0,1.0,1.0,1.0,1.0,1.0,1.0,1.0,1.0,5.0,1.0,1.0,1.0,1.0,1.0,3.0,1.0,3.0,1.0,1.0,1.0,1.0,1.0,1.0,1.0,1.0,1.0,1.0,1.0,1.0,2.0,1.0,1.0,2.0,3.0,1.0,1.0,1.0,2.0,1.0,1.0,1.0,1.0,8.0,1.0,1.0,1.0,1.0,1.0,1.0,1.0,1.0,1.0,2.0,1.0,1.0,1.0,1.0,1.0,1.0,5.0,1.0,1.0,1.0,1.0,1.0,1.0,1.0,1.0,5.0,3.0,1.0,1.0,1.0,1.0,1.0,1.0,2.0,2.0,1.0,1.0,1.0,1.0,1.0,1.0,1.0,1.0,1.0,1.0,1.0,1.0,1.0,1.0,1.0,2.0,1.0,1.0,1.0,1.0,1.0,2.0,1.0,1.0,1.0,1.0,1.0,1.0,1.0,1.0,1.0,1.0,1.0,1.0,1.0,1.0,1.0,1.0,1.0,1.0,1.0,1.0,2.0,1.0,2.0,1.0,766
Node57,121.5,1.0,1.0,1.0,1.0,1.0,1.0,1.0,1.0,1.0,1.0,1.0,1.0,1.0,1.0,1.0,1.0,1.0,1.0,1.0,1.0,1.0,1.0,1.0,1.0,1.0,1.0,1.0,1.0,1.0,1.0,1.0,1.0,1.0,1.0,1.0,1.0,1.0,1.0,1.0,1.0,1.0,1.0,1.0,1.0,1.0,1.0,1.0,1.0,1.0,1.0,2.0,2.0,1.0,2.0,1.0,3.0,1.0,1.0,1.0,1.0,1.0,1.0,1.0,5.0,1.0,1.0,2.0,5.0,1.0,5.0,1.0,7.0,4.0,2.0,1.0,1.0,2.0,4.0,1.0,2.0,3.0,1.0,1.0,1.0,1.0,1.0,1.0,1.0,1.0,1.0,2.0,1.0,2.0,4.0,6.0,1.0,2.0,1.0,2.0,1.0,1.0,4.0,1.0,7.0,1.0,1.0,1.0,1.0,1.0,1.0,1.0,2.0,1.0,2.0,1.0,14.0,1.0,1.0,12.0,1.0,1.0,3.0,1.0,1.0,1.0,1.0,1.0,3.0,1.0,1.0,1.0,1.0,1.0,1.0,1.0,1.0,1.0,2.0,1.0,1.0,3.0,2.0,4.0,1.0,2.0,1.0,1.0,1.0,1.0,1.0,1.0,1.0,1.0,4.0,2.0,1.0,1.0,1.0,1.0,10.0,2.0,1.0,10.0,1.0,11.0,12.0,1.0,1.0,1.0,1.0,1.0,1.0,3.0,2.0,3.0,1.0,3.0,1.0,1.0,4.0,2.0,3.0,1.0,1.0,1.0,1.0,1.0,1.0,8.0,1.0,2.0,1.0,1.0,1.0,1.0,2.0,1.0,1.0,1.0,1.0,1.0,4.0,1.0,1.0,5.0,1.0,1.0,1.0,4.0,6.0,3.0,1.0,1.0,2.0,1.0,1.0,1.0,1.0,1.0,2.0,5.0,3.0,5.0,4.0,3.0,1.0,1.0,1.0,1.0,1.0,1.0,1.0,1.0,1.0,1.0,1.0,1.0,1.0,1.0,1.0,2.0,4.0,1.0,1.0,1.0,1.0,1.0,1.0,3.0,1.0,2.0,1.0,1.0,4.0,1.0,1.0,1.0,1.0,1.0,5.0,2.0,1.0,1.0,1.0,1.0,1.0,1.0,1.0,1.0,6.0,1.0,6.0,1.0,4.0,3.0,4.0,1.0,1.0,1.0,1.0,3.0,3.0,1.0,1.0,4.0,1.0,1.0,1.0,2.0,1.0,1.0,1.0,2.0,1.0,1.0,2.0,1.0,1.0,1.0,1.0,1.0,5.0,1.0,2.0,1.0,1.0,1.0,1.0,2.0,1.0,1.0,1.0,1.0,2.0,8.0,1.0,1.0,1.0,1.0,1.0,2.0,1.0,1.0,1.0,2.0,2.0,1.0,1.0,1.0,1.0,1.0,5.0,1.0,1.0,10.0,1.0,1.0,1.0,1.0,1.0,1.0,1.0,1.0,1.0,2.0,1.0,1.0,5.0,1.0,1.0,1.0,1.0,1.0,2.0,4.0,2.0,1.0,1.0,2.0,1.0,5.0,3.0,1.0,1.0,1.0,1.0,1.0,1.0,1.0,1.0,6.0,5.0,1.0,1.0,1.0,1.0,1.0,4.0,1.0,1.0,1.0,2.0,1.0,1.0,1.0,1.0,1.0,1.0,1.0,1.0,2.0,1.0,1.0,1.0,1.0,1.0,1.0,2.0,1.0,12.0,1.0,1.0,1.0,1.0,1.0,1.0,1.0,1.0,1.0,1.0,1.0,3.0,1.0,1.0,2.0,1.0,1.0,3.0,1.0,1.0,1.0,5.0,2.0,1.0,2.0,1.0,3.0,1.0,1.0,6.0,2.0,1.0,1.0,1.0,3.0,1.0,1.0,3.0,1.0,1.0,1.0,1.0,1.0,1.0,1.0,1.0,1.0,1.0,1.0,2.0,1.0,1.0,1.0,1.0,1.0,1.0,1.0,1.0,1.0,2.0,1.0,1.0,6.0,1.0,2.0,1.0,2.0,5.0,1.0,2.0,1.0,1.0,1.0,1.0,2.0,3.0,1.0,1.0,2.0,3.0,1.0,1.0,1.0,1.0,1.0,1.0,4.0,1.0,1.0,5.0,1.0,1.0,2.0,1.0,1.0,2.0,1.0,1.0,1.0,1.0,1.0,1.0,2.0,1.0,1.0,2.0,1.0,1.0,2.0,1.0,1.0,2.0,1.0,1.0,1.0,1.0,1.0,1.0,2.0,1.0,1.0,2.0,1.0,1.0,1.0,1.0,1.0,5.0,1.0,3.0,3.0,1.0,1.0,1.0,1.0,2.0,5.0,1.0,2.0,1.0,1.0,1.0,1.0,4.0,3.0,1.0,1.0,1.0,1.0,1.0,1.0,1.0,1.0,1.0,1.0,1.0,1.0,1.0,2.0,3.0,3.0,1.0,1.0,1.0,1.0,1.0,1.0,2.0,1.0,1.0,1.0,1.0,3.0,1.0,1.0,1.0,1.0,1.0,1.0,2.0,1.0,1.0,2.0,3.0,1.0,1.0,3.0,1.0,2.0,5.0,1.0,1.0,2.0,2.0,1.0,1.0,1.0,1.0,1.0,1.0,1.0,1.0,1.0,1.0,1.0,1.0,6.0,1.0,1.0,1.0,2.0,1.0,1.0,2.0,1.0,1.0,1.0,1.0,2.0,2.0,1.0,1.0,1.0,1.0,1.0,1.0,1.0,1.0,1.0,1.0,1.0,1.0,1.0,1.0,1.0,1.0,1.0,1.0,2.0,1.0,1.0,2.0,1.0,1.0,3.0,1.0,1.0,1.0,1.0,2.0,1.0,1.0,1.0,1.0,1.0,2.0,1.0,1.0,1.0,1.0,1.0,1.0,3.0,1.0,3.0,1.0,1.0,1.0,1.0,1.0,1.0,1.0,1.0,1.0,1.0,1.0,1.0,1.0,1.0,1.0,1.0,1.0,1.0,1.0,1.0,1.0,1.0,1.0,1.0,1.0,2.0,1.0,1.0,1.0,2.0,1.0,1.0,1.0,1.0,1.0,3.0,1.0,1.0,1.0,1.0,1.0,8.0,5.0,1.0,1.0,4.0,1.0,1.0,1.0,1.0,1.0,3.0,3.0,1.0,1.0,1.0,1.0,1.0,1.0,1.0,1.0,1.0,1.0,1.0,1.0,2.0,1.0,1.0,1.0,1.0,2.0,1.0,5.0,2.0,1.0,1.0,1.0,2.0,1.0,1.0,1.0,4.0,1.0,1.0,3.0,1.0,1.0,1.0,1.0,1.0,1.0,1.0,1.0,1.0,2.0,1.0,2.0,1.0,1.0,2.0,1.0,1.0,1.0,1.0,1.0,1.0,1.0,1.0,1.0,1.0,1.0,5.0,1.0,1.0,1.0,1.0,5.0,3.0,1.0,1.0,1.0,1.0,2.0,2.0,1.0,1.0,1.0,1.0,1.0,1.0,1.0,1.0,1.0,1.0,1.0,1.0,1.0,1.0,1.0,2.0,1.0,1.0,1.0,1.0,1.0,1.0,1.0,1.0,1.0,1.0,1.0,1.0,1.0,1.0,2.0,1.0,2.0,1.0,736
Node58,484.5,1.0,1.0,1.0,1.0,1.0,1.0,1.0,1.0,1.0,1.0,1.0,1.0,1.0,1.0,1.0,1.0,1.0,1.0,1.0,1.0,1.0,1.0,1.0,1.0,1.0,1.0,1.0,1.0,1.0,1.0,1.0,1.0,1.0,1.0,1.0,1.0,1.0,1.0,1.0,1.0,1.0,1.0,1.0,1.0,1.0,1.0,1.0,1.0,1.0,1.0,1.0,1.0,1.0,1.0,1.0,1.0,1.0,1.0,1.0,1.0,1.0,1.0,1.0,3.0,1.0,3.0,2.0,1.0,1.0,2.0,1.0,1.0,1.0,1.0,1.0,1.0,1.0,1.0,1.0,1.0,1.0,1.0,1.0,1.0,1.0,1.0,1.0,1.0,1.0,2.0,1.0,1.0,1.0,1.0,1.0,1.0,1.0,1.0,1.0,1.0,1.0,2.0,1.0,1.0,1.0,1.0,1.0,1.0,1.0,1.0,4.0,1.0,1.0,1.0,1.0,1.0,1.0,1.0,1.0,1.0,1.0,1.0,1.0,2.0,1.0,1.0,1.0,2.0,1.0,2.0,3.0,1.0,3.0,2.0,1.0,1.0,1.0,1.0,1.0,2.0,1.0,2.0,3.0,1.0,1.0,3.0,2.0,1.0,1.0,1.0,2.0,1.0,1.0,1.0,1.0,1.0,1.0,1.0,1.0,1.0,1.0,1.0,1.0,1.0,1.0,1.0,2.0,1.0,1.0,1.0,2.0,3.0,1.0,1.0,1.0,1.0,1.0,1.0,3.0,1.0,1.0,4.0,1.0,1.0,1.0,1.0,2.0,1.0,1.0,1.0,1.0,1.0,1.0,1.0,1.0,1.0,1.0,1.0,1.0,1.0,1.0,1.0,1.0,1.0,1.0,1.0,1.0,2.0,1.0,1.0,1.0,1.0,1.0,1.0,1.0,1.0,1.0,1.0,1.0,3.0,1.0,2.0,1.0,1.0,1.0,1.0,1.0,1.0,1.0,1.0,2.0,1.0,1.0,1.0,1.0,2.0,2.0,2.0,1.0,1.0,1.0,1.0,1.0,2.0,1.0,1.0,1.0,1.0,1.0,1.0,1.0,1.0,1.0,1.0,1.0,1.0,1.0,1.0,2.0,1.0,1.0,1.0,1.0,1.0,1.0,1.0,1.0,1.0,1.0,2.0,1.0,1.0,1.0,4.0,1.0,1.0,1.0,1.0,2.0,2.0,2.0,1.0,1.0,1.0,1.0,1.0,1.0,1.0,1.0,1.0,1.0,1.0,1.0,1.0,2.0,1.0,1.0,1.0,3.0,1.0,1.0,1.0,1.0,1.0,5.0,2.0,1.0,1.0,1.0,1.0,1.0,1.0,1.0,1.0,1.0,1.0,1.0,1.0,1.0,1.0,1.0,1.0,1.0,1.0,1.0,1.0,2.0,1.0,1.0,1.0,1.0,1.0,1.0,1.0,1.0,1.0,1.0,1.0,1.0,1.0,1.0,1.0,4.0,1.0,1.0,1.0,2.0,3.0,1.0,1.0,1.0,1.0,1.0,1.0,1.0,2.0,1.0,1.0,1.0,2.0,1.0,1.0,1.0,1.0,1.0,1.0,1.0,1.0,1.0,1.0,1.0,1.0,1.0,1.0,1.0,1.0,3.0,1.0,1.0,1.0,2.0,1.0,1.0,1.0,2.0,1.0,1.0,1.0,2.0,1.0,1.0,1.0,1.0,1.0,1.0,1.0,1.0,1.0,1.0,1.0,1.0,1.0,4.0,1.0,1.0,1.0,1.0,1.0,1.0,1.0,1.0,1.0,1.0,1.0,1.0,1.0,2.0,1.0,1.0,1.0,1.0,1.0,1.0,1.0,2.0,1.0,1.0,1.0,1.0,1.0,1.0,1.0,4.0,1.0,1.0,3.0,1.0,2.0,1.0,1.0,1.0,1.0,3.0,1.0,1.0,1.0,1.0,1.0,1.0,1.0,2.0,11.0,1.0,1.0,1.0,1.0,1.0,1.0,1.0,1.0,1.0,1.0,1.0,2.0,1.0,1.0,1.0,1.0,1.0,1.0,1.0,1.0,1.0,1.0,1.0,1.0,1.0,1.0,1.0,1.0,1.0,1.0,1.0,1.0,1.0,1.0,2.0,1.0,1.0,1.0,1.0,1.0,1.0,1.0,1.0,1.0,3.0,1.0,1.0,1.0,2.0,1.0,1.0,1.0,4.0,1.0,1.0,1.0,2.0,1.0,1.0,1.0,1.0,1.0,1.0,1.0,1.0,1.0,1.0,1.0,2.0,1.0,1.0,3.0,1.0,1.0,2.0,1.0,1.0,1.0,2.0,1.0,1.0,1.0,1.0,1.0,3.0,1.0,2.0,1.0,1.0,1.0,1.0,1.0,1.0,1.0,1.0,1.0,1.0,1.0,2.0,1.0,1.0,3.0,1.0,1.0,2.0,1.0,1.0,1.0,2.0,1.0,1.0,1.0,1.0,1.0,1.0,1.0,1.0,1.0,1.0,1.0,1.0,1.0,1.0,1.0,1.0,1.0,1.0,1.0,1.0,1.0,1.0,2.0,2.0,1.0,1.0,1.0,1.0,3.0,1.0,1.0,1.0,1.0,1.0,1.0,1.0,2.0,3.0,1.0,1.0,1.0,1.0,1.0,1.0,1.0,1.0,1.0,1.0,1.0,1.0,1.0,1.0,1.0,1.0,1.0,1.0,1.0,1.0,2.0,1.0,1.0,1.0,1.0,1.0,1.0,1.0,1.0,1.0,1.0,1.0,1.0,1.0,4.0,1.0,4.0,1.0,1.0,1.0,1.0,1.0,1.0,1.0,1.0,4.0,2.0,1.0,1.0,1.0,1.0,1.0,1.0,1.0,1.0,1.0,1.0,1.0,1.0,1.0,1.0,1.0,1.0,1.0,1.0,1.0,1.0,1.0,2.0,1.0,1.0,1.0,1.0,1.0,3.0,1.0,1.0,1.0,1.0,2.0,2.0,1.0,2.0,1.0,1.0,1.0,1.0,2.0,2.0,1.0,1.0,1.0,1.0,5.0,1.0,2.0,1.0,1.0,1.0,1.0,1.0,1.0,3.0,1.0,1.0,4.0,1.0,1.0,1.0,1.0,1.0,1.0,1.0,1.0,1.0,1.0,2.0,1.0,1.0,1.0,1.0,1.0,1.0,1.0,1.0,1.0,1.0,1.0,1.0,1.0,1.0,1.0,1.0,1.0,1.0,1.0,2.0,1.0,1.0,2.0,1.0,1.0,1.0,1.0,2.0,1.0,1.0,1.0,1.0,1.0,2.0,1.0,1.0,1.0,2.0,1.0,1.0,1.0,1.0,1.0,1.0,1.0,1.0,1.0,1.0,1.0,1.0,1.0,1.0,1.0,1.0,1.0,1.0,1.0,1.0,1.0,1.0,1.0,1.0,1.0,1.0,1.0,1.0,1.0,1.0,1.0,1.0,1.0,1.0,1.0,1.0,1.0,1.0,1.0,1.0,1.0,1.0,2.0,1.0,3.0,1.0,1.0,1.0,1.0,1.0,1.0,1.0,1.0,1.0,1.0,1.0,1.0,1.0,1.0,2.0,3.0,1.0,1.0,1.0,2.0,1.0,1.0,2.0,1.0,1.0,1.0,1.0,1.0,2.0,1.0,1.0,1.0,1.0,1.0,1.0,1.0,2.0,1.0,1.0,1.0,1.0,1.0,1.0,1.0,1.0,1.0,1.0,1.0,1.0,1.0,1.0,1.0,1.0,1.0,1.0,1.0,1.0,1.0,1.0,5.0,1.0,1.0,1.0,1.0,1.0,1.0,2.0,1.0,1.0,1.0,3.0,1.0,1.0,1.0,1.0,795
Node59,306.0,1.0,1.0,1.0,1.0,1.0,1.0,1.0,1.0,1.0,1.0,1.0,1.0,1.0,1.0,1.0,1.0,1.0,1.0,1.0,1.0,1.0,1.0,1.0,1.0,1.0,1.0,1.0,1.0,1.0,1.0,1.0,1.0,1.0,1.0,1.0,1.0,1.0,1.0,1.0,1.0,1.0,1.0,1.0,1.0,1.0,1.0,1.0,1.0,1.0,1.0,1.0,1.0,3.0,3.0,1.0,1.0,1.0,1.0,1.0,1.0,1.0,2.0,1.0,1.0,1.0,1.0,1.0,1.0,1.0,1.0,1.0,1.0,1.0,1.0,1.0,1.0,1.0,1.0,1.0,1.0,1.0,1.0,1.0,4.0,1.0,1.0,1.0,1.0,1.0,1.0,1.0,1.0,2.0,1.0,1.0,2.0,1.0,2.0,3.0,1.0,3.0,2.0,1.0,1.0,2.0,1.0,1.0,3.0,2.0,1.0,1.0,1.0,2.0,2.0,1.0,1.0,1.0,1.0,1.0,1.0,1.0,1.0,1.0,1.0,1.0,1.0,1.0,1.0,2.0,3.0,1.0,1.0,39.0,1.0,1.0,1.0,1.0,4.0,1.0,1.0,1.0,1.0,1.0,1.0,1.0,1.0,1.0,1.0,1.0,1.0,1.0,1.0,1.0,1.0,1.0,1.0,2.0,1.0,1.0,1.0,1.0,1.0,1.0,1.0,3.0,3.0,1.0,2.0,1.0,7.0,1.0,1.0,1.0,1.0,1.0,1.0,2.0,1.0,1.0,1.0,2.0,2.0,4.0,1.0,1.0,1.0,1.0,1.0,1.0,1.0,1.0,1.0,1.0,1.0,1.0,1.0,1.0,1.0,1.0,1.0,1.0,1.0,1.0,1.0,10.0,1.0,1.0,4.0,2.0,1.0,1.0,1.0,2.0,2.0,1.0,1.0,1.0,1.0,1.0,1.0,1.0,1.0,1.0,2.0,1.0,1.0,1.0,2.0,9.0,1.0,1.0,1.0,4.0,1.0,1.0,1.0,1.0,1.0,1.0,1.0,1.0,1.0,1.0,1.0,1.0,1.0,3.0,1.0,1.0,1.0,1.0,1.0,1.0,1.0,1.0,1.0,1.0,3.0,1.0,1.0,1.0,1.0,4.0,1.0,2.0,8.0,1.0,1.0,1.0,1.0,1.0,1.0,1.0,1.0,1.0,1.0,1.0,1.0,1.0,1.0,1.0,1.0,1.0,1.0,1.0,1.0,2.0,1.0,1.0,1.0,1.0,1.0,4.0,9.0,1.0,1.0,1.0,1.0,1.0,21.0,4.0,1.0,1.0,1.0,4.0,22.0,1.0,1.0,1.0,1.0,2.0,1.0,1.0,1.0,1.0,2.0,1.0,2.0,1.0,1.0,1.0,1.0,1.0,1.0,1.0,4.0,1.0,2.0,1.0,1.0,12.0,1.0,1.0,1.0,1.0,1.0,1.0,1.0,8.0,1.0,1.0,1.0,1.0,1.0,1.0,1.0,1.0,1.0,1.0,1.0,1.0,1.0,3.0,1.0,1.0,1.0,6.0,1.0,1.0,1.0,1.0,1.0,1.0,1.0,1.0,1.0,1.0,1.0,1.0,1.0,1.0,3.0,1.0,1.0,2.0,1.0,1.0,4.0,1.0,1.0,1.0,1.0,1.0,1.0,1.0,1.0,1.0,1.0,1.0,2.0,1.0,3.0,1.0,2.0,1.0,1.0,2.0,1.0,1.0,1.0,1.0,1.0,1.0,2.0,1.0,1.0,1.0,1.0,1.0,1.0,1.0,2.0,1.0,3.0,1.0,2.0,1.0,1.0,2.0,1.0,1.0,1.0,1.0,1.0,1.0,7.0,1.0,7.0,1.0,1.0,1.0,1.0,1.0,1.0,1.0,1.0,1.0,1.0,3.0,1.0,1.0,1.0,1.0,1.0,2.0,3.0,1.0,1.0,1.0,1.0,1.0,1.0,1.0,1.0,1.0,1.0,3.0,1.0,1.0,4.0,2.0,1.0,1.0,1.0,1.0,1.0,1.0,1.0,1.0,4.0,1.0,1.0,1.0,1.0,1.0,1.0,1.0,4.0,1.0,1.0,5.0,1.0,1.0,1.0,1.0,8.0,1.0,1.0,1.0,1.0,1.0,1.0,1.0,1.0,2.0,1.0,1.0,3.0,1.0,1.0,1.0,1.0,3.0,2.0,1.0,2.0,1.0,1.0,1.0,2.0,2.0,1.0,1.0,1.0,1.0,4.0,1.0,2.0,1.0,1.0,1.0,1.0,4.0,1.0,1.0,1.0,1.0,1.0,1.0,1.0,2.0,1.0,1.0,1.0,1.0,1.0,1.0,1.0,1.0,1.0,1.0,1.0,1.0,1.0,1.0,1.0,2.0,3.0,1.0,1.0,1.0,2.0,1.0,1.0,1.0,1.0,3.0,1.0,2.0,1.0,1.0,1.0,1.0,1.0,1.0,1.0,1.0,1.0,1.0,1.0,1.0,1.0,1.0,1.0,1.0,1.0,1.0,1.0,1.0,1.0,1.0,1.0,1.0,1.0,1.0,1.0,1.0,1.0,2.0,1.0,1.0,1.0,1.0,1.0,1.0,2.0,1.0,3.0,1.0,1.0,1.0,1.0,1.0,1.0,1.0,1.0,1.0,1.0,1.0,1.0,1.0,1.0,1.0,1.0,1.0,1.0,1.0,1.0,1.0,1.0,1.0,2.0,1.0,1.0,1.0,1.0,1.0,1.0,1.0,1.0,1.0,1.0,1.0,1.0,1.0,1.0,3.0,1.0,1.0,1.0,1.0,1.0,1.0,1.0,1.0,2.0,2.0,1.0,1.0,3.0,1.0,1.0,833
Node60,731.5,1.0,1.0,1.0,1.0,1.0,1.0,1.0,1.0,1.0,1.0,1.0,1.0,1.0,1.0,1.0,1.0,2.0,1.0,1.0,1.0,1.0,4.0,6.0,1.0,1.0,1.0,1.0,1.0,1.0,4.0,12.0,1.0,1.0,1.0,1.0,1.0,1.0,4.0,1.0,1.0,12.0,1.0,2.0,1.0,1.0,1.0,1.0,1.0,1.0,1.0,1.0,1.0,2.0,1.0,2.0,2.0,2.0,1.0,1.0,1.0,1.0,1.0,1.0,1.0,1.0,1.0,2.0,2.0,1.0,1.0,1.0,1.0,1.0,1.0,2.0,1.0,1.0,1.0,1.0,3.0,1.0,1.0,1.0,4.0,1.0,1.0,1.0,1.0,3.0,1.0,3.0,1.0,1.0,1.0,3.0,1.0,1.0,1.0,1.0,1.0,3.0,1.0,1.0,1.0,1.0,1.0,1.0,1.0,1.0,5.0,1.0,1.0,2.0,1.0,1.0,1.0,1.0,7.0,1.0,1.0,1.0,1.0,5.0,1.0,2.0,1.0,1.0,1.0,1.0,1.0,1.0,1.0,1.0,1.0,1.0,1.0,1.0,1.0,1.0,1.0,1.0,1.0,4.0,2.0,1.0,6.0,843
Node61,779.5,1.0,1.0,1.0,1.0,1.0,2.0,9.0,1.0,1.0,4.0,1.0,1.0,1.0,1.0,3.0,1.0,1.0,1.0,1.0,3.0,1.0,1.0,1.0,1.0,1.0,2.0,1.0,5.0,1.0,2.0,1.0,1.0,1.0,1.0,1.0,1.0,1.0,2.0,1.0,1.0,2.0,1.0,1.0,1.0,1.0,1.0,1.0,1.0,1.0,1.0,6.0,834
Node62,801.5,1.0,1.0,1.0,1.0,1.0,1.0,1.0,1.0,1.0,1.0,1.0,1.0,1.0,1.0,1.0,1.0,1.0,2.0,1.0,1.0,1.0,1.0,1.0,1.0,1.0,1.0,1.0,3.0,1.0,1.0,1.0,1.0,1.0,1.0,1.0,1.0,2.0,1.0,1.0,1.0,4.0,1.0,1.0,1.0,2.0,1.0,1.0,1.0,1.0,1.0,1.0,2.0,1.0,1.0,1.0,1.0,1.0,1.0,5.0,1.0,1.0,1.0,1.0,1.0,1.0,1.0,1.0,1.0,1.0,1.0,1.0,1.0,1.0,1.0,1.0,1.0,1.0,1.0,1.0,1.0,1.0,1.0,1.0,1.0,1.0,1.0,1.0,1.0,1.0,1.0,2.0,1.0,1.0,1.0,3.0,1.0,1.0,1.0,1.0,1.0,1.0,1.0,1.0,1.0,1.0,1.0,1.0,1.0,1.0,2.0,1.0,1.0,1.0,1.0,1.0,1.0,1.0,1.0,1.0,1.0,1.0,1.0,1.0,1.0,8.0,1.0,1.0,1.0,1.0,1.0,1.0,1.0,1.0,1.0,1.0,1.0,1.0,1.0,1.0,1.0,2.0,1.0,2.0,1.0,1.0,1.0,1.0,3.0,1.0,1.0,1.0,1.0,1.0,1.0,1.0,1.0,1.0,1.0,1.0,1.0,1.0,1.0,1.0,1.0,1.0,1.0,1.0,1.0,1.0,1.0,1.0,1.0,1.0,1.0,1.0,1.0,1.0,1.0,1.0,1.0,1.0,1.0,1.0,1.0,1.0,1.0,1.0,1.0,1.0,3.0,1.0,1.0,1.0,1.0,1.0,1.0,1.0,1.0,1.0,1.0,1.0,1.0,1.0,1.0,1.0,1.0,1.0,1.0,4.0,1.0,1.0,2.0,2.0,1.0,1.0,1.0,1.0,1.0,1.0,1.0,1.0,1.0,1.0,1.0,2.0,1.0,1.0,1.0,1.0,2.0,1.0,1.0,1.0,865
Node63,421.0,1.0,1.0,1.0,1.0,1.0,1.0,1.0,1.0,1.0,1.0,1.0,1.0,1.0,1.0,1.0,1.0,2.0,1.0,1.0,1.0,1.0,1.0,1.0,1.0,1.0,1.0,3.0,1.0,1.0,1.0,1.0,1.0,1.0,1.0,1.0,2.0,1.0,1.0,1.0,4.0,1.0,1.0,1.0,2.0,1.0,1.0,1.0,1.0,1.0,2.0,1.0,1.0,1.0,1.0,1.0,1.0,5.0,1.0,1.0,1.0,1.0,1.0,1.0,1.0,1.0,1.0,1.0,1.0,1.0,1.0,1.0,1.0,1.0,1.0,1.0,1.0,1.0,1.0,1.0,1.0,1.0,1.0,1.0,1.0,1.0,1.0,1.0,2.0,1.0,1.0,1.0,3.0,1.0,1.0,1.0,1.0,1.0,1.0,1.0,1.0,1.0,8.0,1.0,1.0,1.0,1.0,1.0,2.0,1.0,1.0,1.0,1.0,1.0,1.0,1.0,1.0,1.0,1.0,1.0,1.0,1.0,1.0,8.0,1.0,1.0,1.0,1.0,1.0,1.0,1.0,1.0,1.0,1.0,1.0,1.0,1.0,1.0,1.0,3.0,2.0,1.0,1.0,1.0,3.0,1.0,1.0,1.0,1.0,1.0,1.0,1.0,1.0,1.0,1.0,1.0,1.0,7.0,1.0,1.0,1.0,1.0,1.0,1.0,1.0,1.0,1.0,1.0,1.0,1.0,1.0,1.0,1.0,1.0,1.0,1.0,1.0,1.0,1.0,1.0,1.0,1.0,1.0,7.0,1.0,1.0,1.0,1.0,1.0,1.0,1.0,1.0,1.0,1.0,1.0,1.0,1.0,1.0,1.0,1.0,1.0,4.0,1.0,1.0,2.0,2.0,1.0,1.0,1.0,4.0,1.0,1.0,1.0,1.0,1.0,1.0,1.0,1.0,2.0,1.0,1.0,1.0,1.0,2.0,1.0,1.0,1.0,573
Node64,717.6666666666666,1.0,1.0,1.0,1.0,1.0,1.0,1.0,1.0,1.0,1.0,1.0,1.0,1.0,1.0,1.0,1.0,1.0,1.0,1.0,1.0,1.0,1.0,1.0,1.0,1.0,1.0,1.0,1.0,1.0,1.0,1.0,1.0,1.0,1.0,1.0,2.0,1.0,1.0,1.0,1.0,1.0,1.0,4.0,1.0,1.0,1.0,1.0,1.0,1.0,1.0,1.0,1.0,1.0,1.0,2.0,1.0,1.0,1.0,1.0,1.0,1.0,1.0,1.0,2.0,1.0,1.0,1.0,1.0,1.0,2.0,1.0,1.0,1.0,1.0,1.0,1.0,1.0,1.0,2.0,1.0,1.0,1.0,1.0,1.0,1.0,1.0,1.0,1.0,1.0,1.0,3.0,1.0,1.0,1.0,1.0,1.0,2.0,1.0,1.0,1.0,2.0,1.0,2.0,2.0,1.0,2.0,1.0,2.0,1.0,1.0,1.0,1.0,1.0,1.0,1.0,1.0,1.0,1.0,1.0,1.0,1.0,1.0,1.0,1.0,1.0,1.0,1.0,1.0,1.0,1.0,1.0,1.0,1.0,1.0,1.0,1.0,1.0,1.0,1.0,1.0,1.0,1.0,1.0,1.0,1.0,1.0,1.0,1.0,1.0,1.0,1.0,1.0,1.0,1.0,1.0,1.0,1.0,1.0,1.0,1.0,1.0,1.0,1.0,1.0,1.0,1.0,1.0,1.0,1.0,1.0,2.0,1.0,1.0,1.0,1.0,1.0,1.0,2.0,1.0,1.0,1.0,1.0,1.0,1.0,1.0,1.0,1.0,1.0,1.0,2.0,1.0,1.0,1.0,2.0,1.0,1.0,1.0,1.0,2.0,1.0,1.0,1.0,1.0,1.0,1.0,1.0,2.0,1.0,1.0,1.0,1.0,1.0,1.0,1.0,1.0,1.0,1.0,1.0,2.0,1.0,1.0,1.0,1.0,1.0,1.0,1.0,1.0,2.0,1.0,1.0,1.0,1.0,1.0,1.0,1.0,1.0,1.0,1.0,1.0,1.0,1.0,1.0,1.0,1.0,1.0,2.0,1.0,1.0,1.0,1.0,1.0,1.0,1.0,2.0,1.0,1.0,1.0,1.0,1.0,1.0,2.0,1.0,2.0,1.0,1.0,1.0,1.0,1.0,1.0,1.0,1.0,2.0,2.0,1.0,1.0,1.0,1.0,1.0,1.0,1.0,1.0,1.0,1.0,1.0,1.0,2.0,1.0,1.0,1.0,1.0,1.0,1.0,1.0,1.0,1.0,1.0,1.0,1.0,1.0,1.0,1.0,1.0,1.0,1.0,1.0,1.0,1.0,1.0,1.0,1.0,1.0,2.0,1.0,1.0,1.0,1.0,1.0,1.0,1.0,1.0,1.0,1.0,1.0,1.0,1.0,1.0,1.0,1.0,1.0,1.0,1.0,1.0,1.0,1.0,1.0,2.0,1.0,1.0,1.0,1.0,2.0,1.0,2.0,1.0,1.0,1.0,1.0,1.0,1.0,1.0,1.0,1.0,1.0,1.0,1.0,1.0,1.0,1.0,1.0,1.0,1.0,2.0,1.0,1.0,1.0,1.0,1.0,1.0,1.0,1.0,1.0,1.0,1.0,1.0,1.0,1.0,1.0,2.0,1.0,1.0,1.0,1.0,1.0,1.0,1.0,1.0,1.0,1.0,1.0,1.0,1.0,1.0,1.0,1.0,1.0,1.0,1.0,1.0,2.0,1.0,1.0,830
Node65,446.66666666666663,1.0,1.0,1.0,1.0,1.0,1.0,1.0,1.0,1.0,1.0,1.0,1.0,1.0,1.0,1.0,1.0,1.0,1.0,1.0,1.0,1.0,1.0,1.0,1.0,1.0,1.0,1.0,1.0,1.0,1.0,1.0,1.0,2.0,1.0,1.0,1.0,1.0,4.0,1.0,1.0,1.0,1.0,1.0,1.0,1.0,1.0,1.0,2.0,1.0,1.0,1.0,1.0,3.0,1.0,1.0,1.0,2.0,1.0,1.0,1.0,1.0,1.0,4.0,1.0,1.0,1.0,1.0,25.0,1.0,1.0,1.0,12.0,1.0,1.0,1.0,1.0,1.0,3.0,1.0,1.0,1.0,1.0,1.0,1.0,1.0,2.0,1.0,3.0,2.0,1.0,2.0,17.0,1.0,1.0,1.0,1.0,7.0,1.0,1.0,1.0,1.0,1.0,1.0,1.0,1.0,1.0,1.0,1.0,1.0,1.0,1.0,1.0,1.0,1.0,1.0,1.0,1.0,1.0,1.0,1.0,1.0,1.0,1.0,1.0,1.0,1.0,1.0,1.0,1.0,1.0,1.0,1.0,1.0,1.0,1.0,1.0,1.0,1.0,1.0,1.0,1.0,1.0,1.0,1.0,1.0,1.0,2.0,1.0,1.0,1.0,1.0,4.0,1.0,1.0,1.0,1.0,1.0,1.0,1.0,1.0,1.0,1.0,2.0,21.0,3.0,6.0,18.0,5.0,1.0,1.0,1.0,1.0,1.0,1.0,2.0,1.0,1.0,1.0,1.0,1.0,1.0,1.0,1.0,1.0,1.0,1.0,1.0,1.0,1.0,8.0,1.0,1.0,1.0,1.0,1.0,1.0,1.0,1.0,1.0,1.0,1.0,1.0,1.0,2.0,1.0,1.0,1.0,1.0,1.0,1.0,1.0,2.0,1.0,1.0,2.0,1.0,1.0,1.0,1.0,1.0,2.0,2.0,1.0,1.0,1.0,1.0,6.0,1.0,1.0,1.0,1.0,1.0,1.0,1.0,1.0,1.0,1.0,1.0,1.0,1.0,1.0,1.0,1.0,1.0,1.0,1.0,1.0,1.0,1.0,1.0,1.0,1.0,1.0,1.0,1.0,1.0,1.0,1.0,1.0,1.0,1.0,1.0,1.0,1.0,1.0,1.0,1.0,1.0,1.0,1.0,1.0,1.0,1.0,1.0,1.0,2.0,1.0,1.0,2.0,1.0,2.0,1.0,1.0,1.0,1.0,1.0,1.0,1.0,1.0,1.0,1.0,1.0,1.0,1.0,1.0,1.0,1.0,1.0,2.0,1.0,1.0,1.0,1.0,1.0,1.0,1.0,1.0,1.0,1.0,1.0,1.0,2.0,1.0,1.0,1.0,1.0,1.0,1.0,1.0,1.0,1.0,1.0,1.0,1.0,1.0,1.0,1.0,1.0,1.0,1.0,1.0,1.0,800
Node66,552.6666666666666,1.0,1.0,1.0,1.0,1.0,1.0,1.0,1.0,1.0,1.0,1.0,1.0,1.0,1.0,1.0,1.0,1.0,1.0,1.0,2.0,1.0,1.0,1.0,1.0,1.0,1.0,1.0,1.0,1.0,1.0,1.0,2.0,1.0,2.0,2.0,1.0,1.0,2.0,6.0,1.0,1.0,1.0,1.0,1.0,1.0,1.0,6.0,1.0,6.0,1.0,1.0,10.0,1.0,1.0,2.0,1.0,1.0,1.0,1.0,1.0,1.0,1.0,1.0,1.0,1.0,1.0,1.0,2.0,1.0,1.0,1.0,1.0,1.0,1.0,2.0,1.0,2.0,1.0,3.0,1.0,1.0,1.0,1.0,1.0,1.0,1.0,1.0,1.0,1.0,1.0,1.0,1.0,1.0,2.0,1.0,1.0,1.0,1.0,1.0,1.0,1.0,1.0,1.0,1.0,1.0,1.0,1.0,1.0,1.0,1.0,1.0,1.0,1.0,2.0,1.0,1.0,1.0,1.0,1.0,1.0,1.0,1.0,1.0,5.0,1.0,1.0,1.0,1.0,1.0,1.0,1.0,1.0,1.0,1.0,1.0,1.0,1.0,1.0,1.0,1.0,1.0,1.0,1.0,1.0,6.0,1.0,11.0,1.0,1.0,1.0,1.0,1.0,667
