# Supplementary material for: Phylotranscriptomic insights into a Mesoproterozoic–Neoproterozoic origin and early radiation of green seaweeds (Ulvophyceae)
Source: Nat Commun. 2022 Mar 22;13:1610. doi: 10.1038/s41467-022-29282-9 (PMC8941102; doi:10.1038/s41467-022-29282-9)
Supplement: Supplementary file 5 — Source Data [file 41467_2022_29282_MOESM5_ESM.zip › source data/Figure2_phyparts/884mfp_bs20.hist.alts]

alt for 0 (1):Cvari,PZIF,BHYP,OUNI,LNIL,CBNG,MFYC,ALZF,JTIG,Csube,VIAU,Czofi,HHXJ,Vcart,NKXU,NSTT,BILC,ODXI,XKWQ,IJMT,WXRI,BZSH,BAZF,EATP,Dsali,Crein,DVYE VBLH,AJAU,DUMA,LETF,CPIS,SAUS,Umuta,HBAS,PCLA,KSFK,YDCQ,CQQP,FMVB,ACAL,RPAU,CMED,NATT,OQUE,GYBH,CESP,Clent,OAEZ,CAUS,OQON,CCYL,HVNO,BMIN,LSHT,JIWJ,GJIY,CTAX,PDEN,KADG,VHIJ,TRSP,PROE,UPRO
alt for 0 (1):VBLH,Cvari,AJAU,OUNI,DUMA,MFYC,LETF,ALZF,SAUS,Umuta,SCSP,HBAS,KSFK,Csube,CQQP,CMED,NATT,NKXU,CESP,NSTT,BILC,OAEZ,OQON,IJMT,BMIN,LSHT,JIWJ,GJIY,ETGN,PDEN,KADG,PROE,NQYP Clent,ODXI,BHYP,CAUS,LNIL,CPIS,JTIG,CCYL,PCLA,HVNO,Czofi,BZSH,ACAL,AKIL,BAZF,OQUE,CTAX,Vcart,Dsali,Crein,DVYE,MXDS
alt for 0 (1):PZIF,ODXI,CAUS,XKWQ,DUMA,LNIL,IJMT,PCLA,HVNO,VIAU,Czofi,BZSH,ACAL,AKIL,KADG,Vcart,Dsali,Crein,DVYE VBLH,Cvari,BHYP,AJAU,OUNI,CBNG,MFYC,LETF,CPIS,ALZF,JTIG,Umuta,HBAS,KSFK,Csube,YDCQ,CQQP,FMVB,RPAU,CMED,NATT,OQUE,GYBH,NKXU,MXDS,CESP,Clent,NSTT,BILC,OAEZ,OQON,CCYL,BMIN,WXRI,LSHT,JIWJ,GJIY,BAZF,ETGN,CTAX,PDEN,EATP,VHIJ,TRSP,PROE,NQYP,UPRO
alt for 0 (1):VBLH,Cvari,AJAU,OUNI,LETF,CPIS,ALZF,SAUS,Umuta,KSFK,YDCQ,CQQP,FMVB,HHXJ,RPAU,CMED,NATT,GYBH,CESP,NSTT,OAEZ,OQON,HVNO,BMIN,WXRI,LSHT,JIWJ,GJIY,PDEN,TRSP,PROE,NQYP,UPRO BHYP,DUMA,LNIL,JTIG,SCSP,PCLA,Csube,VIAU,Czofi,ACAL,AKIL,OQUE,Vcart,NKXU,MXDS,Clent,ODXI,CAUS,IJMT,CCYL,BZSH,BAZF,ETGN,CTAX,EATP,KADG,Dsali,Crein
alt for 0 (1):AJAU,OUNI,DUMA,LNIL,CBNG,LETF,ALZF,Umuta,KSFK,VIAU,Czofi,Vcart,MXDS,NSTT,ODXI,OAEZ,XKWQ,OQON,HVNO,BMIN,LSHT,JIWJ,BZSH,GJIY,KADG,Dsali,NQYP,Crein,UPRO Cvari,BHYP,MFYC,CPIS,SAUS,JTIG,SCSP,PCLA,Csube,FMVB,ACAL,AKIL,CMED,OQUE,GYBH,NKXU,Clent,CAUS,IJMT,CCYL,WXRI,BAZF,ETGN,CTAX,PDEN,EATP,VHIJ,DVYE
alt for 0 (1):VBLH,Cvari,PZIF,BHYP,OUNI,CPIS,ALZF,SAUS,JTIG,SCSP,Csube,YDCQ,Czofi,CMED,NATT,OQUE,GYBH,Vcart,NKXU,MXDS,CESP,NSTT,ODXI,HVNO,BZSH,ETGN,EATP,VHIJ,TRSP,Dsali,PROE,Crein AJAU,DUMA,LNIL,CBNG,MFYC,LETF,Umuta,HBAS,PCLA,KSFK,VIAU,CQQP,FMVB,HHXJ,ACAL,AKIL,RPAU,Clent,OAEZ,CAUS,OQON,IJMT,CCYL,BMIN,WXRI,LSHT,JIWJ,GJIY,BAZF,CTAX,PDEN,KADG,NQYP,DVYE,UPRO
alt for 0 (1):PZIF,AJAU,LNIL,CBNG,LETF,Umuta,HBAS,KSFK,Csube,VIAU,CQQP,Czofi,FMVB,HHXJ,RPAU,Vcart,NKXU,MXDS,ODXI,OAEZ,XKWQ,OQON,IJMT,HVNO,BMIN,WXRI,LSHT,JIWJ,BZSH,GJIY,BAZF,ETGN,PDEN,EATP,Dsali,PROE,NQYP,Crein,DVYE,UPRO Cvari,BHYP,OUNI,DUMA,MFYC,ALZF,SAUS,JTIG,SCSP,PCLA,YDCQ,ACAL,AKIL,CMED,NATT,OQUE,GYBH,CESP,Clent,NSTT,BILC,CAUS,CCYL,CTAX,KADG
alt for 0 (1):ODXI,AJAU,OAEZ,OQON,DUMA,CBNG,LETF,Umuta,HBAS,KSFK,BMIN,LSHT,JIWJ,CQQP,GJIY,RPAU,PDEN,Vcart,Dsali,NQYP,Crein,UPRO VBLH,Cvari,PZIF,BHYP,OUNI,LNIL,MFYC,CPIS,ALZF,SAUS,JTIG,SCSP,PCLA,Csube,VIAU,YDCQ,Czofi,FMVB,HHXJ,ACAL,AKIL,CMED,NATT,OQUE,GYBH,NKXU,MXDS,CESP,Clent,NSTT,BILC,CAUS,XKWQ,IJMT,CCYL,HVNO,WXRI,BZSH,BAZF,CTAX,EATP,KADG,VHIJ,TRSP,PROE,DVYE
alt for 0 (1):AJAU,OUNI,CBNG,LETF,ALZF,Umuta,HBAS,KSFK,Csube,YDCQ,CQQP,RPAU,NATT,Vcart,NKXU,CESP,NSTT,ODXI,OAEZ,OQON,IJMT,HVNO,BMIN,WXRI,LSHT,JIWJ,GJIY,PDEN,TRSP,Dsali,PROE,NQYP,Crein,UPRO VBLH,Cvari,PZIF,BHYP,DUMA,LNIL,MFYC,CPIS,SAUS,JTIG,SCSP,PCLA,VIAU,Czofi,FMVB,HHXJ,ACAL,AKIL,CMED,OQUE,GYBH,MXDS,Clent,BILC,CAUS,XKWQ,CCYL,BZSH,BAZF,ETGN,CTAX,EATP,KADG,DVYE
alt for 0 (1):BILC,PZIF,ODXI,XKWQ,DUMA,LNIL,MFYC,IJMT,Csube,VIAU,WXRI,Czofi,BZSH,HHXJ,BAZF,EATP,Vcart,Dsali,Crein,DVYE,NKXU,MXDS VBLH,BHYP,AJAU,OUNI,LETF,CPIS,ALZF,SAUS,JTIG,Umuta,SCSP,HBAS,PCLA,KSFK,YDCQ,CQQP,FMVB,ACAL,AKIL,RPAU,CMED,NATT,GYBH,CESP,Clent,NSTT,OAEZ,CAUS,OQON,CCYL,HVNO,BMIN,LSHT,JIWJ,GJIY,ETGN,CTAX,PDEN,VHIJ,TRSP,PROE,NQYP
alt for 0 (1):CESP,PZIF,ODXI,XKWQ,DUMA,LNIL,MFYC,CPIS,IJMT,Csube,VIAU,YDCQ,WXRI,Czofi,BAZF,CMED,ETGN,NATT,VHIJ,Vcart,Crein,DVYE,NKXU,MXDS VBLH,Cvari,BHYP,AJAU,OUNI,CBNG,LETF,ALZF,SAUS,JTIG,Umuta,SCSP,HBAS,PCLA,KSFK,CQQP,FMVB,HHXJ,ACAL,AKIL,RPAU,OQUE,GYBH,Clent,NSTT,OAEZ,CAUS,OQON,CCYL,HVNO,BMIN,LSHT,JIWJ,BZSH,GJIY,CTAX,PDEN,EATP,KADG,TRSP,Dsali,NQYP,UPRO
alt for 0 (1):Cvari,PZIF,BHYP,OUNI,LNIL,CBNG,MFYC,ALZF,SAUS,JTIG,Csube,VIAU,Czofi,HHXJ,Vcart,NKXU,NSTT,BILC,ODXI,XKWQ,IJMT,WXRI,BZSH,BAZF,EATP,KADG,Dsali,Crein,DVYE VBLH,AJAU,DUMA,LETF,CPIS,Umuta,HBAS,PCLA,KSFK,YDCQ,CQQP,FMVB,ACAL,RPAU,CMED,NATT,OQUE,GYBH,CESP,Clent,OAEZ,CAUS,OQON,CCYL,HVNO,BMIN,LSHT,JIWJ,GJIY,CTAX,PDEN,VHIJ,TRSP,PROE,UPRO
alt for 0 (1):VBLH,Cvari,AJAU,OUNI,DUMA,CBNG,MFYC,LETF,CPIS,ALZF,SAUS,Umuta,SCSP,KSFK,Csube,YDCQ,CQQP,CMED,NATT,NKXU,CESP,NSTT,BILC,OAEZ,OQON,BMIN,WXRI,LSHT,JIWJ,GJIY,ETGN,PDEN,EATP,KADG,VHIJ,TRSP,PROE,NQYP,UPRO PZIF,BHYP,LNIL,JTIG,HBAS,PCLA,VIAU,Czofi,FMVB,HHXJ,ACAL,AKIL,RPAU,OQUE,GYBH,Vcart,MXDS,Clent,ODXI,CAUS,XKWQ,IJMT,CCYL,HVNO,BZSH,BAZF,CTAX,Dsali,Crein,DVYE
alt for 0 (1):VBLH,Cvari,PZIF,DUMA,CBNG,MFYC,Csube,VIAU,YDCQ,Czofi,FMVB,HHXJ,NATT,Vcart,NKXU,MXDS,CESP,BILC,ODXI,XKWQ,IJMT,HVNO,WXRI,BZSH,GJIY,BAZF,ETGN,EATP,Dsali,Crein,DVYE BHYP,AJAU,OUNI,LNIL,LETF,CPIS,ALZF,SAUS,JTIG,Umuta,SCSP,HBAS,PCLA,KSFK,CQQP,ACAL,AKIL,RPAU,CMED,OQUE,GYBH,Clent,NSTT,OAEZ,CAUS,OQON,CCYL,BMIN,LSHT,JIWJ,PDEN,KADG,VHIJ,TRSP,PROE,NQYP,UPRO
alt for 0 (1):Cvari,AJAU,OUNI,LNIL,CBNG,LETF,ALZF,Umuta,HBAS,PCLA,KSFK,CQQP,FMVB,HHXJ,ACAL,AKIL,RPAU,MXDS,NSTT,OAEZ,CAUS,OQON,HVNO,BMIN,WXRI,LSHT,JIWJ,GJIY,Dsali,NQYP,UPRO VBLH,PZIF,BHYP,DUMA,MFYC,CPIS,SAUS,JTIG,SCSP,Csube,VIAU,YDCQ,Czofi,CMED,NATT,OQUE,GYBH,Vcart,NKXU,CESP,Clent,BILC,ODXI,XKWQ,IJMT,CCYL,BZSH,BAZF,ETGN,EATP,KADG,VHIJ,TRSP,PROE,Crein,DVYE
alt for 0 (1):VBLH,Cvari,PZIF,AJAU,OUNI,DUMA,LNIL,CBNG,LETF,ALZF,Umuta,HBAS,KSFK,VIAU,CQQP,Czofi,FMVB,HHXJ,RPAU,Vcart,MXDS,NSTT,ODXI,OAEZ,XKWQ,OQON,IJMT,BMIN,LSHT,JIWJ,BZSH,GJIY,BAZF,PDEN,KADG,Dsali,NQYP,Crein,DVYE,UPRO BHYP,MFYC,CPIS,JTIG,SCSP,PCLA,Csube,YDCQ,ACAL,AKIL,CMED,NATT,OQUE,GYBH,NKXU,CESP,Clent,BILC,CAUS,CCYL,HVNO,WXRI,ETGN,CTAX,EATP,TRSP,PROE
alt for 0 (1):Cvari,PZIF,DUMA,LNIL,MFYC,Csube,VIAU,YDCQ,Czofi,FMVB,HHXJ,NATT,Vcart,NKXU,MXDS,CESP,BILC,ODXI,XKWQ,IJMT,HVNO,WXRI,BZSH,BAZF,ETGN,EATP,TRSP,Dsali,PROE,Crein BHYP,AJAU,OUNI,LETF,CPIS,ALZF,JTIG,Umuta,SCSP,HBAS,PCLA,KSFK,CQQP,ACAL,AKIL,RPAU,CMED,OQUE,GYBH,Clent,NSTT,OAEZ,CAUS,OQON,CCYL,BMIN,LSHT,JIWJ,GJIY,CTAX,PDEN,KADG,VHIJ,NQYP,DVYE,UPRO
alt for 0 (1):Cvari,PZIF,BHYP,OUNI,LNIL,CBNG,MFYC,ALZF,JTIG,Csube,VIAU,Czofi,HHXJ,Vcart,NKXU,NSTT,BILC,ODXI,XKWQ,IJMT,WXRI,BZSH,BAZF,EATP,KADG,Dsali,Crein,DVYE VBLH,AJAU,DUMA,LETF,CPIS,SAUS,Umuta,HBAS,PCLA,KSFK,YDCQ,CQQP,FMVB,ACAL,RPAU,CMED,NATT,OQUE,GYBH,CESP,Clent,OAEZ,CAUS,OQON,CCYL,HVNO,BMIN,LSHT,JIWJ,GJIY,CTAX,PDEN,VHIJ,TRSP,PROE,UPRO
alt for 0 (1):VBLH,AJAU,OUNI,LETF,CPIS,ALZF,SAUS,Umuta,SCSP,HBAS,PCLA,KSFK,YDCQ,CQQP,FMVB,ACAL,AKIL,RPAU,CMED,NATT,CESP,NSTT,OAEZ,CAUS,OQON,HVNO,BMIN,LSHT,JIWJ,GJIY,ETGN,PDEN,VHIJ,TRSP,PROE,NQYP PZIF,BHYP,DUMA,LNIL,MFYC,JTIG,Csube,VIAU,Czofi,HHXJ,GYBH,Vcart,NKXU,MXDS,Clent,BILC,ODXI,XKWQ,IJMT,CCYL,WXRI,BZSH,BAZF,CTAX,EATP,Dsali,Crein,DVYE
alt for 0 (1):PZIF,LNIL,MFYC,SAUS,SCSP,Csube,VIAU,Czofi,FMVB,HHXJ,Vcart,NKXU,MXDS,BILC,ODXI,XKWQ,IJMT,HVNO,WXRI,BZSH,BAZF,ETGN,EATP,Dsali,PROE,Crein,DVYE VBLH,BHYP,AJAU,OUNI,DUMA,CBNG,LETF,CPIS,ALZF,JTIG,Umuta,HBAS,PCLA,KSFK,YDCQ,CQQP,ACAL,AKIL,RPAU,CMED,NATT,OQUE,GYBH,CESP,Clent,NSTT,OAEZ,CAUS,OQON,CCYL,BMIN,LSHT,JIWJ,GJIY,CTAX,PDEN,KADG,VHIJ,TRSP,NQYP,UPRO
alt for 0 (1):Cvari,PZIF,DUMA,LNIL,MFYC,Csube,VIAU,YDCQ,Czofi,NATT,Vcart,NKXU,MXDS,CESP,BILC,ODXI,XKWQ,IJMT,WXRI,BZSH,BAZF,ETGN,EATP,TRSP,Dsali,PROE,Crein BHYP,AJAU,OUNI,LETF,CPIS,ALZF,JTIG,Umuta,SCSP,HBAS,PCLA,KSFK,CQQP,FMVB,HHXJ,ACAL,AKIL,RPAU,CMED,OQUE,GYBH,Clent,NSTT,OAEZ,CAUS,OQON,CCYL,HVNO,BMIN,LSHT,JIWJ,GJIY,CTAX,PDEN,KADG,VHIJ,NQYP,DVYE,UPRO
alt for 0 (1):CESP,PZIF,ODXI,CAUS,XKWQ,OQON,LNIL,CBNG,CPIS,IJMT,VIAU,Czofi,BZSH,HHXJ,BAZF,CMED,NATT,Vcart,Dsali,Crein,DVYE,MXDS Cvari,BHYP,AJAU,OUNI,DUMA,MFYC,LETF,ALZF,SAUS,JTIG,Umuta,SCSP,HBAS,PCLA,KSFK,Csube,YDCQ,CQQP,FMVB,ACAL,AKIL,RPAU,OQUE,GYBH,NKXU,Clent,NSTT,BILC,OAEZ,CCYL,HVNO,BMIN,WXRI,LSHT,JIWJ,GJIY,CTAX,PDEN,EATP,KADG,NQYP,UPRO
alt for 0 (1):VBLH,PZIF,AJAU,OUNI,DUMA,LNIL,CBNG,LETF,ALZF,Umuta,HBAS,KSFK,VIAU,CQQP,Czofi,FMVB,HHXJ,RPAU,Vcart,MXDS,NSTT,ODXI,OAEZ,XKWQ,OQON,IJMT,BMIN,LSHT,JIWJ,BZSH,GJIY,BAZF,PDEN,KADG,Dsali,NQYP,Crein,DVYE,UPRO Cvari,BHYP,MFYC,CPIS,JTIG,SCSP,PCLA,Csube,YDCQ,ACAL,AKIL,CMED,NATT,OQUE,GYBH,NKXU,CESP,Clent,BILC,CAUS,CCYL,HVNO,WXRI,ETGN,CTAX,EATP,TRSP,PROE
alt for 0 (1):PZIF,AJAU,LNIL,CBNG,LETF,CPIS,Umuta,HBAS,KSFK,VIAU,YDCQ,CQQP,Czofi,HHXJ,RPAU,CMED,NATT,Vcart,MXDS,CESP,ODXI,OAEZ,CAUS,XKWQ,OQON,IJMT,BMIN,LSHT,JIWJ,BZSH,GJIY,BAZF,PDEN,KADG,Dsali,NQYP,Crein,DVYE,UPRO Cvari,BHYP,OUNI,DUMA,MFYC,ALZF,SAUS,JTIG,SCSP,PCLA,Csube,FMVB,ACAL,AKIL,OQUE,GYBH,NKXU,Clent,NSTT,BILC,CCYL,HVNO,WXRI,CTAX,EATP
alt for 0 (1):BILC,Cvari,PZIF,ODXI,BHYP,XKWQ,LNIL,CBNG,MFYC,IJMT,JTIG,Csube,VIAU,WXRI,Czofi,BZSH,HHXJ,BAZF,EATP,Vcart,Dsali,Crein,DVYE,NKXU VBLH,AJAU,OUNI,DUMA,LETF,CPIS,ALZF,SAUS,Umuta,HBAS,PCLA,KSFK,YDCQ,CQQP,FMVB,ACAL,RPAU,CMED,NATT,OQUE,GYBH,CESP,Clent,NSTT,OAEZ,CAUS,OQON,CCYL,HVNO,BMIN,LSHT,JIWJ,GJIY,CTAX,PDEN,KADG,VHIJ,TRSP,PROE,UPRO
alt for 0 (1):Cvari,PZIF,OUNI,DUMA,LNIL,MFYC,ALZF,Csube,VIAU,FMVB,Vcart,NKXU,MXDS,NSTT,BILC,ODXI,HVNO,WXRI,BZSH,BAZF,ETGN,EATP,Dsali,PROE,Crein VBLH,AJAU,CBNG,LETF,CPIS,SAUS,JTIG,Umuta,SCSP,HBAS,PCLA,KSFK,YDCQ,CQQP,HHXJ,ACAL,AKIL,RPAU,CMED,NATT,OQUE,GYBH,CESP,Clent,OAEZ,CAUS,XKWQ,OQON,IJMT,CCYL,BMIN,LSHT,JIWJ,GJIY,CTAX,PDEN,VHIJ,TRSP,NQYP
alt for 0 (1):Cvari,PZIF,OUNI,DUMA,LNIL,MFYC,CPIS,ALZF,SAUS,SCSP,Csube,VIAU,YDCQ,Czofi,FMVB,HHXJ,CMED,NATT,Vcart,NKXU,MXDS,CESP,NSTT,ODXI,XKWQ,IJMT,HVNO,WXRI,BZSH,BAZF,ETGN,VHIJ,Crein,DVYE VBLH,BHYP,AJAU,CBNG,LETF,JTIG,Umuta,HBAS,PCLA,KSFK,CQQP,ACAL,AKIL,RPAU,OQUE,GYBH,Clent,OAEZ,CAUS,OQON,CCYL,BMIN,LSHT,JIWJ,GJIY,CTAX,PDEN,EATP,KADG,TRSP,Dsali,NQYP,UPRO
alt for 0 (1):Cvari,AJAU,OUNI,CBNG,MFYC,LETF,ALZF,Umuta,HBAS,KSFK,Csube,CQQP,FMVB,HHXJ,RPAU,NKXU,NSTT,BILC,OAEZ,OQON,HVNO,BMIN,WXRI,LSHT,JIWJ,GJIY,ETGN,PDEN,EATP,KADG,PROE,NQYP,UPRO VBLH,PZIF,BHYP,DUMA,LNIL,CPIS,SAUS,JTIG,SCSP,PCLA,VIAU,YDCQ,Czofi,ACAL,AKIL,CMED,NATT,OQUE,GYBH,Vcart,MXDS,CESP,Clent,ODXI,CAUS,XKWQ,IJMT,CCYL,BZSH,BAZF,CTAX,VHIJ,TRSP,Dsali,Crein,DVYE
alt for 0 (1):VBLH,AJAU,OUNI,DUMA,CBNG,LETF,CPIS,ALZF,Umuta,HBAS,PCLA,KSFK,CQQP,FMVB,HHXJ,ACAL,AKIL,RPAU,CMED,NSTT,OAEZ,CAUS,OQON,HVNO,BMIN,LSHT,JIWJ,GJIY,PDEN,VHIJ,TRSP,NQYP,UPRO Cvari,PZIF,BHYP,LNIL,MFYC,SAUS,JTIG,SCSP,Csube,VIAU,YDCQ,Czofi,NATT,OQUE,GYBH,Vcart,NKXU,MXDS,CESP,Clent,BILC,ODXI,XKWQ,IJMT,CCYL,WXRI,BZSH,BAZF,ETGN,CTAX,EATP,KADG,Dsali,PROE,Crein,DVYE
alt for 0 (1):VBLH,Cvari,AJAU,OUNI,DUMA,CBNG,MFYC,LETF,CPIS,ALZF,SAUS,Umuta,SCSP,KSFK,Csube,YDCQ,CQQP,FMVB,HHXJ,CMED,NATT,NKXU,CESP,NSTT,BILC,OAEZ,OQON,HVNO,BMIN,WXRI,LSHT,JIWJ,GJIY,ETGN,PDEN,EATP,KADG,VHIJ,TRSP,PROE,NQYP,UPRO PZIF,BHYP,LNIL,JTIG,HBAS,PCLA,VIAU,Czofi,ACAL,AKIL,RPAU,OQUE,GYBH,Vcart,MXDS,Clent,ODXI,CAUS,XKWQ,IJMT,CCYL,BZSH,BAZF,CTAX,Dsali,Crein,DVYE
alt for 0 (1):AJAU,OUNI,CBNG,LETF,CPIS,ALZF,SAUS,Umuta,HBAS,PCLA,KSFK,VIAU,CQQP,FMVB,ACAL,RPAU,CMED,MXDS,NSTT,OAEZ,CAUS,OQON,IJMT,HVNO,BMIN,LSHT,JIWJ,BAZF,PDEN,EATP,NQYP,UPRO VBLH,Cvari,PZIF,BHYP,MFYC,JTIG,Csube,Czofi,GYBH,Vcart,NKXU,Clent,BILC,ODXI,XKWQ,CCYL,WXRI,BZSH,GJIY,CTAX,KADG,VHIJ,TRSP,Dsali,PROE,Crein
alt for 0 (1):VBLH,Cvari,PZIF,OUNI,DUMA,LNIL,MFYC,CPIS,ALZF,PCLA,KSFK,Csube,VIAU,Czofi,FMVB,ACAL,AKIL,Vcart,NKXU,MXDS,NSTT,ODXI,CAUS,XKWQ,IJMT,JIWJ,BZSH,GJIY,PDEN,Dsali,PROE,Crein BHYP,AJAU,CBNG,LETF,SAUS,JTIG,Umuta,SCSP,HBAS,YDCQ,CQQP,HHXJ,RPAU,CMED,NATT,OQUE,GYBH,CESP,Clent,OAEZ,OQON,CCYL,HVNO,BMIN,WXRI,LSHT,BAZF,CTAX,EATP,KADG,VHIJ,TRSP,NQYP,DVYE,UPRO
alt for 0 (1):Cvari,DUMA,LNIL,MFYC,SAUS,SCSP,PCLA,Csube,VIAU,Czofi,ACAL,AKIL,Vcart,NKXU,MXDS,ODXI,CAUS,IJMT,WXRI,BZSH,BAZF,ETGN,KADG,Dsali,PROE,Crein,DVYE PZIF,BHYP,AJAU,OUNI,CBNG,LETF,ALZF,JTIG,Umuta,HBAS,KSFK,YDCQ,CQQP,FMVB,HHXJ,RPAU,CMED,NATT,OQUE,CESP,Clent,NSTT,OAEZ,XKWQ,OQON,CCYL,HVNO,BMIN,LSHT,JIWJ,GJIY,CTAX,PDEN,EATP,VHIJ,TRSP,NQYP,UPRO
alt for 0 (1):NSTT,ODXI,CAUS,OUNI,DUMA,IJMT,PCLA,Csube,VIAU,Czofi,FMVB,ACAL,AKIL,Vcart,Dsali,Crein,NKXU,MXDS VBLH,Cvari,PZIF,AJAU,LNIL,LETF,ALZF,Umuta,SCSP,HBAS,KSFK,YDCQ,CQQP,CMED,GYBH,CESP,Clent,OAEZ,XKWQ,BMIN,BZSH,BAZF,PDEN,EATP,NQYP,DVYE,UPRO,BHYP,CBNG,MFYC,CPIS,SAUS,JTIG,HHXJ,RPAU,NATT,OQUE,OQON,CCYL,HVNO,WXRI,LSHT,JIWJ,GJIY,CTAX,KADG,VHIJ,TRSP,PROE
alt for 0 (1):AJAU,OUNI,DUMA,LNIL,CBNG,LETF,ALZF,Umuta,KSFK,VIAU,Czofi,OQUE,Vcart,MXDS,NSTT,ODXI,OAEZ,XKWQ,OQON,HVNO,BMIN,LSHT,JIWJ,BZSH,GJIY,BAZF,KADG,Dsali,NQYP,Crein,DVYE,UPRO Cvari,BHYP,MFYC,CPIS,SAUS,JTIG,SCSP,PCLA,Csube,FMVB,ACAL,AKIL,CMED,GYBH,NKXU,Clent,CAUS,IJMT,CCYL,WXRI,ETGN,CTAX,PDEN,EATP,VHIJ
alt for 0 (1):CESP,NSTT,ODXI,OUNI,OQON,ALZF,IJMT,HVNO,Csube,YDCQ,WXRI,NATT,Vcart,TRSP,Dsali,PROE,Crein,NKXU VBLH,Cvari,PZIF,AJAU,LNIL,LETF,Umuta,SCSP,HBAS,PCLA,KSFK,VIAU,CQQP,Czofi,FMVB,CMED,GYBH,Clent,OAEZ,XKWQ,BMIN,BZSH,BAZF,PDEN,EATP,NQYP,DVYE,UPRO,BHYP,DUMA,CBNG,MFYC,CPIS,SAUS,JTIG,HHXJ,ACAL,AKIL,RPAU,OQUE,MXDS,BILC,CAUS,CCYL,LSHT,JIWJ,GJIY,ETGN,CTAX,KADG
alt for 0 (1):VBLH,AJAU,OUNI,DUMA,CBNG,MFYC,LETF,CPIS,Umuta,HBAS,KSFK,FMVB,HHXJ,AKIL,RPAU,CMED,NATT,CESP,NSTT,BILC,CAUS,OQON,IJMT,HVNO,BMIN,LSHT,JIWJ,GJIY,PDEN,NQYP,UPRO Cvari,PZIF,BHYP,ALZF,SAUS,JTIG,SCSP,Csube,VIAU,Czofi,OQUE,Vcart,NKXU,MXDS,Clent,ODXI,CCYL,BZSH,BAZF,EATP,KADG,VHIJ,Dsali,PROE,Crein,DVYE
alt for 0 (1):VBLH,AJAU,OUNI,DUMA,CBNG,LETF,ALZF,SAUS,Umuta,SCSP,HBAS,PCLA,KSFK,YDCQ,CQQP,ACAL,AKIL,RPAU,NATT,CESP,NSTT,OAEZ,CAUS,OQON,BMIN,LSHT,JIWJ,GJIY,PDEN,VHIJ,TRSP,PROE,NQYP,UPRO Cvari,PZIF,BHYP,LNIL,MFYC,JTIG,Csube,VIAU,Czofi,FMVB,HHXJ,OQUE,GYBH,Vcart,NKXU,MXDS,Clent,ODXI,XKWQ,IJMT,CCYL,HVNO,WXRI,BZSH,BAZF,ETGN,CTAX,EATP,Dsali,Crein,DVYE
alt for 0 (1):CESP,PZIF,ODXI,CAUS,XKWQ,OQON,LNIL,CBNG,CPIS,IJMT,VIAU,YDCQ,Czofi,BZSH,HHXJ,BAZF,CMED,NATT,Vcart,Dsali,Crein,DVYE,MXDS Cvari,BHYP,AJAU,OUNI,DUMA,MFYC,LETF,ALZF,SAUS,JTIG,Umuta,SCSP,HBAS,PCLA,KSFK,Csube,CQQP,FMVB,ACAL,AKIL,RPAU,OQUE,GYBH,NKXU,Clent,NSTT,BILC,OAEZ,CCYL,HVNO,BMIN,WXRI,LSHT,JIWJ,GJIY,CTAX,PDEN,EATP,KADG,NQYP,UPRO
alt for 0 (3):VBLH,Cvari,PZIF,AJAU,OUNI,LNIL,LETF,ALZF,Umuta,SCSP,HBAS,PCLA,KSFK,Csube,VIAU,YDCQ,CQQP,Czofi,FMVB,CMED,GYBH,Vcart,CESP,NSTT,ODXI,OAEZ,XKWQ,IJMT,BMIN,BZSH,BAZF,PDEN,EATP,NQYP,Crein,DVYE,UPRO,BHYP,DUMA,CBNG,MFYC,CPIS,SAUS,JTIG,HHXJ,ACAL,AKIL,RPAU,NATT,OQUE,NKXU,MXDS,BILC,CAUS,OQON,HVNO,WXRI,LSHT,JIWJ,GJIY,ETGN,KADG,VHIJ,TRSP,Dsali,PROE Clent,CTAX,CCYL
alt for 0 (1):CESP,FMVB,HHXJ,ACAL,AKIL,CAUS,DUMA,CMED,PCLA,HVNO VBLH,Cvari,PZIF,AJAU,OUNI,LNIL,LETF,ALZF,Umuta,SCSP,HBAS,KSFK,Csube,VIAU,YDCQ,CQQP,Czofi,GYBH,Vcart,Clent,NSTT,ODXI,OAEZ,XKWQ,IJMT,BMIN,BZSH,BAZF,PDEN,EATP,NQYP,Crein,DVYE,UPRO,BHYP,CBNG,MFYC,CPIS,SAUS,JTIG,RPAU,NATT,OQUE,NKXU,MXDS,BILC,OQON,CCYL,WXRI,LSHT,JIWJ,GJIY,ETGN,CTAX,KADG,VHIJ,TRSP,Dsali,PROE
alt for 0 (1):VBLH,CESP,CAUS,DUMA,CPIS,SAUS,SCSP,PCLA,YDCQ,FMVB,ACAL,AKIL,CMED,NATT,EATP,KADG,VHIJ,TRSP,PROE Cvari,PZIF,BHYP,AJAU,OUNI,LNIL,CBNG,MFYC,LETF,ALZF,JTIG,Umuta,HBAS,KSFK,Csube,VIAU,CQQP,Czofi,RPAU,OQUE,GYBH,Vcart,NKXU,MXDS,Clent,NSTT,ODXI,OAEZ,OQON,CCYL,HVNO,BMIN,WXRI,LSHT,JIWJ,BZSH,GJIY,CTAX,PDEN,Dsali,NQYP,Crein,DVYE,UPRO
alt for 0 (1):CESP,NSTT,CAUS,OUNI,MFYC,PCLA,HVNO,YDCQ,WXRI,LSHT,ACAL,AKIL,BAZF,NATT,OQUE,PDEN,TRSP,PROE Cvari,PZIF,BHYP,AJAU,DUMA,LNIL,LETF,CPIS,ALZF,SAUS,Umuta,SCSP,HBAS,KSFK,Csube,VIAU,CQQP,Czofi,FMVB,HHXJ,RPAU,CMED,GYBH,Vcart,NKXU,MXDS,Clent,BILC,ODXI,OAEZ,XKWQ,OQON,IJMT,CCYL,BMIN,JIWJ,BZSH,GJIY,CTAX,EATP,KADG,VHIJ,Dsali,Crein
alt for 0 (1):ODXI,CAUS,Vcart,Dsali,HVNO,Crein,MXDS VBLH,Cvari,PZIF,AJAU,OUNI,LNIL,LETF,ALZF,Umuta,SCSP,HBAS,PCLA,KSFK,Csube,VIAU,YDCQ,CQQP,Czofi,FMVB,CMED,GYBH,CESP,Clent,NSTT,OAEZ,XKWQ,IJMT,BMIN,BZSH,BAZF,PDEN,EATP,NQYP,DVYE,UPRO,BHYP,DUMA,CBNG,MFYC,CPIS,SAUS,JTIG,HHXJ,ACAL,AKIL,RPAU,NATT,OQUE,NKXU,BILC,OQON,CCYL,WXRI,LSHT,JIWJ,GJIY,ETGN,CTAX,KADG,VHIJ,TRSP,PROE
alt for 0 (2):HHXJ,CBNG VBLH,Cvari,PZIF,AJAU,OUNI,LNIL,LETF,ALZF,Umuta,SCSP,HBAS,PCLA,KSFK,Csube,VIAU,YDCQ,CQQP,Czofi,FMVB,CMED,GYBH,Vcart,CESP,Clent,NSTT,ODXI,OAEZ,XKWQ,IJMT,BMIN,BZSH,BAZF,PDEN,EATP,NQYP,Crein,DVYE,UPRO,BHYP,DUMA,MFYC,CPIS,SAUS,JTIG,ACAL,AKIL,RPAU,NATT,OQUE,NKXU,MXDS,BILC,CAUS,OQON,CCYL,HVNO,WXRI,LSHT,JIWJ,GJIY,ETGN,CTAX,KADG,VHIJ,TRSP,Dsali,PROE
alt for 0 (1):CESP,DUMA,CTAX,CPIS,TRSP,HBAS VBLH,Cvari,PZIF,AJAU,OUNI,LNIL,LETF,ALZF,Umuta,SCSP,PCLA,KSFK,Csube,VIAU,YDCQ,CQQP,Czofi,FMVB,CMED,GYBH,Vcart,Clent,NSTT,ODXI,OAEZ,XKWQ,IJMT,BMIN,BZSH,BAZF,PDEN,EATP,NQYP,Crein,DVYE,UPRO,BHYP,CBNG,MFYC,SAUS,JTIG,HHXJ,ACAL,AKIL,RPAU,NATT,OQUE,NKXU,MXDS,BILC,CAUS,OQON,CCYL,HVNO,WXRI,LSHT,JIWJ,GJIY,ETGN,KADG,VHIJ,Dsali,PROE
alt for 0 (1):VBLH,WXRI,Cvari,FMVB,CMED,MFYC,EATP,CPIS,PROE,Csube,NKXU PZIF,BHYP,AJAU,OUNI,DUMA,LNIL,CBNG,LETF,ALZF,SAUS,JTIG,Umuta,SCSP,HBAS,KSFK,VIAU,CQQP,Czofi,HHXJ,RPAU,OQUE,GYBH,Vcart,MXDS,Clent,NSTT,ODXI,OAEZ,XKWQ,OQON,CCYL,HVNO,BMIN,LSHT,JIWJ,BZSH,GJIY,CTAX,PDEN,KADG,Dsali,NQYP,Crein,UPRO
alt for 0 (1):Cvari,PZIF,AJAU,OUNI,DUMA,LNIL,CBNG,LETF,ALZF,Umuta,HBAS,PCLA,KSFK,CQQP,Czofi,FMVB,HHXJ,ACAL,AKIL,RPAU,Vcart,MXDS,CESP,NSTT,BILC,ODXI,OAEZ,CAUS,XKWQ,OQON,IJMT,HVNO,BMIN,WXRI,LSHT,JIWJ,GJIY,BAZF,KADG,Dsali,PROE,NQYP,Crein,DVYE,UPRO VBLH,Clent,BHYP,MFYC,CPIS,SAUS,JTIG,SCSP,CCYL,Csube,VIAU,YDCQ,BZSH,CMED,ETGN,NATT,OQUE,EATP,GYBH,VHIJ,TRSP,NKXU
alt for 0 (1):HHXJ,AKIL,CAUS VBLH,Cvari,PZIF,AJAU,OUNI,LETF,ALZF,Umuta,SCSP,HBAS,KSFK,Csube,VIAU,Czofi,FMVB,CMED,Vcart,CESP,Clent,NSTT,ODXI,IJMT,BMIN,BZSH,BAZF,PDEN,EATP,NQYP,Crein,DVYE,UPRO,BHYP,DUMA,CBNG,MFYC,CPIS,SAUS,JTIG,RPAU,NATT,OQUE,NKXU,MXDS,BILC,OQON,CCYL,HVNO,LSHT,JIWJ,GJIY,KADG,VHIJ,Dsali,PROE
alt for 0 (1):CESP,ACAL,AKIL,CAUS,DUMA,CMED,PCLA,HVNO VBLH,Cvari,PZIF,AJAU,OUNI,LNIL,LETF,ALZF,Umuta,SCSP,HBAS,KSFK,Csube,VIAU,YDCQ,CQQP,Czofi,FMVB,GYBH,Vcart,Clent,NSTT,ODXI,OAEZ,XKWQ,IJMT,BMIN,BZSH,BAZF,PDEN,EATP,NQYP,Crein,DVYE,UPRO,BHYP,CBNG,MFYC,CPIS,SAUS,JTIG,HHXJ,RPAU,NATT,OQUE,NKXU,MXDS,BILC,OQON,CCYL,WXRI,LSHT,JIWJ,GJIY,ETGN,CTAX,KADG,VHIJ,TRSP,Dsali,PROE
alt for 0 (1):NSTT,BILC,Cvari,FMVB,OUNI,DUMA,MFYC,ALZF,SAUS,SCSP,HVNO VBLH,PZIF,AJAU,LNIL,LETF,Umuta,HBAS,PCLA,KSFK,Csube,VIAU,CQQP,Czofi,CMED,GYBH,Vcart,CESP,Clent,ODXI,OAEZ,IJMT,BMIN,BZSH,BAZF,PDEN,EATP,NQYP,Crein,DVYE,UPRO,BHYP,CPIS,JTIG,HHXJ,ACAL,AKIL,RPAU,OQUE,NKXU,MXDS,CAUS,OQON,CCYL,WXRI,LSHT,JIWJ,GJIY,CTAX,KADG,VHIJ,TRSP,Dsali,PROE
alt for 0 (1):FMVB,EATP VBLH,Cvari,PZIF,AJAU,OUNI,LNIL,LETF,ALZF,Umuta,SCSP,HBAS,PCLA,KSFK,Csube,VIAU,CQQP,Czofi,CMED,GYBH,Vcart,Clent,NSTT,ODXI,OAEZ,XKWQ,IJMT,BMIN,BZSH,BAZF,PDEN,NQYP,Crein,DVYE,UPRO,BHYP,DUMA,CBNG,MFYC,CPIS,SAUS,JTIG,HHXJ,ACAL,AKIL,NATT,OQUE,NKXU,MXDS,BILC,CAUS,OQON,CCYL,LSHT,JIWJ,GJIY,ETGN,CTAX,KADG,VHIJ,TRSP,Dsali,PROE
alt for 0 (1):VBLH,HHXJ,BAZF,DUMA Cvari,AJAU,OUNI,LNIL,LETF,ALZF,Umuta,SCSP,HBAS,PCLA,KSFK,Csube,VIAU,YDCQ,CQQP,Czofi,CMED,GYBH,Vcart,CESP,Clent,NSTT,ODXI,OAEZ,XKWQ,IJMT,BMIN,BZSH,PDEN,EATP,NQYP,Crein,DVYE,UPRO,BHYP,CBNG,MFYC,CPIS,SAUS,JTIG,ACAL,AKIL,RPAU,NATT,OQUE,MXDS,BILC,CAUS,OQON,CCYL,WXRI,LSHT,JIWJ,GJIY,ETGN,KADG,TRSP,Dsali,PROE
alt for 0 (4):DUMA,MFYC VBLH,Cvari,PZIF,AJAU,OUNI,LNIL,LETF,ALZF,Umuta,SCSP,HBAS,PCLA,KSFK,Csube,VIAU,YDCQ,CQQP,Czofi,FMVB,CMED,GYBH,Vcart,CESP,Clent,NSTT,ODXI,OAEZ,XKWQ,IJMT,BMIN,BZSH,BAZF,PDEN,EATP,NQYP,Crein,DVYE,UPRO,BHYP,CBNG,CPIS,SAUS,JTIG,HHXJ,ACAL,AKIL,RPAU,NATT,OQUE,NKXU,MXDS,BILC,CAUS,OQON,CCYL,HVNO,WXRI,LSHT,JIWJ,GJIY,ETGN,CTAX,KADG,VHIJ,TRSP,Dsali,PROE
alt for 0 (1):FMVB,HHXJ,DUMA,MFYC,HVNO,NKXU VBLH,Cvari,PZIF,AJAU,OUNI,LNIL,LETF,ALZF,Umuta,SCSP,HBAS,PCLA,KSFK,Csube,VIAU,YDCQ,CQQP,Czofi,CMED,GYBH,Vcart,CESP,Clent,NSTT,ODXI,OAEZ,XKWQ,IJMT,BMIN,BZSH,BAZF,PDEN,EATP,NQYP,Crein,DVYE,UPRO,BHYP,CBNG,CPIS,SAUS,JTIG,ACAL,AKIL,RPAU,NATT,OQUE,MXDS,BILC,CAUS,OQON,CCYL,WXRI,LSHT,JIWJ,GJIY,ETGN,KADG,VHIJ,TRSP,Dsali,PROE
alt for 0 (1):HHXJ,CTAX VBLH,Cvari,PZIF,AJAU,OUNI,LNIL,LETF,ALZF,Umuta,HBAS,KSFK,Csube,VIAU,YDCQ,CQQP,Czofi,FMVB,CMED,GYBH,Vcart,CESP,Clent,ODXI,OAEZ,XKWQ,IJMT,BMIN,BZSH,BAZF,PDEN,EATP,NQYP,Crein,DVYE,BHYP,DUMA,CBNG,MFYC,CPIS,JTIG,ACAL,AKIL,RPAU,NATT,OQUE,NKXU,MXDS,BILC,CAUS,OQON,CCYL,HVNO,WXRI,LSHT,JIWJ,GJIY,KADG,VHIJ,TRSP,Dsali,PROE
alt for 0 (1):AJAU,OAEZ,OQON,DUMA,CBNG,LETF,Umuta,HBAS,KSFK,BMIN,LSHT,JIWJ,CQQP,GJIY,PDEN,NQYP VBLH,Cvari,PZIF,OUNI,LNIL,ALZF,SCSP,PCLA,Csube,VIAU,Czofi,FMVB,CMED,GYBH,Vcart,Clent,NSTT,XKWQ,IJMT,BZSH,BAZF,EATP,Crein,DVYE,BHYP,MFYC,CPIS,SAUS,JTIG,HHXJ,ACAL,AKIL,RPAU,NATT,OQUE,NKXU,MXDS,BILC,CAUS,CCYL,HVNO,WXRI,ETGN,CTAX,KADG,VHIJ,TRSP,Dsali,PROE
alt for 0 (1):DUMA,ETGN VBLH,Cvari,PZIF,AJAU,OUNI,LETF,ALZF,Umuta,SCSP,HBAS,PCLA,KSFK,Csube,VIAU,YDCQ,CQQP,Czofi,FMVB,CMED,GYBH,Vcart,CESP,Clent,NSTT,ODXI,OAEZ,XKWQ,IJMT,BMIN,BZSH,BAZF,PDEN,EATP,NQYP,Crein,DVYE,UPRO,BHYP,CBNG,MFYC,CPIS,SAUS,JTIG,HHXJ,ACAL,AKIL,RPAU,NATT,OQUE,NKXU,MXDS,BILC,CAUS,OQON,CCYL,HVNO,WXRI,LSHT,JIWJ,GJIY,KADG,VHIJ,TRSP,Dsali,PROE
alt for 0 (1):DUMA,PROE,Csube VBLH,Cvari,PZIF,AJAU,OUNI,LNIL,LETF,ALZF,Umuta,SCSP,HBAS,PCLA,KSFK,VIAU,YDCQ,CQQP,Czofi,FMVB,CMED,GYBH,Vcart,CESP,Clent,NSTT,ODXI,OAEZ,XKWQ,IJMT,BMIN,BZSH,BAZF,PDEN,EATP,NQYP,Crein,DVYE,UPRO,BHYP,CBNG,MFYC,CPIS,SAUS,JTIG,HHXJ,ACAL,AKIL,RPAU,NATT,OQUE,NKXU,MXDS,BILC,CAUS,OQON,CCYL,HVNO,WXRI,LSHT,JIWJ,GJIY,ETGN,CTAX,KADG,VHIJ,TRSP,Dsali
alt for 0 (1):YDCQ,HHXJ,ACAL,AKIL,CAUS,IJMT,PCLA,HVNO VBLH,Cvari,PZIF,AJAU,OUNI,LETF,ALZF,Umuta,SCSP,HBAS,KSFK,Csube,CQQP,Czofi,FMVB,CMED,GYBH,Vcart,CESP,Clent,ODXI,OAEZ,XKWQ,BMIN,BZSH,BAZF,PDEN,EATP,NQYP,Crein,DVYE,BHYP,DUMA,CBNG,MFYC,CPIS,SAUS,JTIG,RPAU,OQUE,NKXU,MXDS,BILC,OQON,CCYL,WXRI,LSHT,JIWJ,GJIY,ETGN,KADG,VHIJ,TRSP,Dsali,PROE
alt for 0 (1):BZSH,FMVB,HHXJ,DUMA,HVNO VBLH,Cvari,PZIF,AJAU,OUNI,LNIL,LETF,ALZF,Umuta,SCSP,HBAS,PCLA,KSFK,Csube,VIAU,YDCQ,CQQP,Czofi,CMED,GYBH,Vcart,CESP,Clent,NSTT,ODXI,OAEZ,XKWQ,IJMT,BMIN,BAZF,PDEN,EATP,NQYP,Crein,DVYE,UPRO,BHYP,CBNG,MFYC,CPIS,SAUS,JTIG,ACAL,AKIL,RPAU,NATT,OQUE,NKXU,MXDS,BILC,CAUS,OQON,CCYL,WXRI,LSHT,JIWJ,GJIY,ETGN,CTAX,KADG,VHIJ,TRSP,Dsali,PROE
alt for 0 (1):ODXI,DUMA,LNIL,Dsali,HVNO,MXDS,VIAU Cvari,AJAU,OUNI,LETF,ALZF,Umuta,SCSP,PCLA,KSFK,Csube,Czofi,FMVB,CMED,GYBH,Vcart,Clent,NSTT,OAEZ,XKWQ,IJMT,BMIN,BZSH,BAZF,PDEN,EATP,NQYP,Crein,DVYE,UPRO,BHYP,CBNG,MFYC,CPIS,SAUS,JTIG,ACAL,AKIL,OQUE,NKXU,CAUS,OQON,CCYL,WXRI,LSHT,JIWJ,GJIY,ETGN,CTAX,KADG,VHIJ
alt for 0 (1):BHYP,JTIG,HVNO VBLH,Cvari,PZIF,AJAU,OUNI,LNIL,LETF,Umuta,SCSP,HBAS,PCLA,KSFK,Csube,VIAU,CQQP,Czofi,FMVB,CMED,GYBH,Vcart,Clent,NSTT,ODXI,OAEZ,XKWQ,BMIN,BZSH,BAZF,PDEN,EATP,NQYP,Crein,DVYE,UPRO,DUMA,CBNG,MFYC,CPIS,SAUS,HHXJ,ACAL,AKIL,RPAU,OQUE,NKXU,BILC,CAUS,OQON,CCYL,WXRI,LSHT,JIWJ,GJIY,ETGN,KADG,PROE
alt for 0 (1):NSTT,BILC,LNIL,CBNG,IJMT,WXRI,FMVB,HHXJ,ETGN,CTAX,KADG,DVYE,MXDS VBLH,Cvari,PZIF,AJAU,OUNI,LETF,ALZF,Umuta,SCSP,HBAS,PCLA,KSFK,Csube,VIAU,YDCQ,CQQP,Czofi,CMED,GYBH,Vcart,Clent,OAEZ,BMIN,BAZF,PDEN,EATP,NQYP,Crein,BHYP,DUMA,MFYC,CPIS,SAUS,JTIG,ACAL,AKIL,RPAU,NATT,OQUE,NKXU,CAUS,OQON,CCYL,HVNO,LSHT,JIWJ,GJIY,VHIJ,TRSP,Dsali,PROE
alt for 0 (1):VBLH,Cvari,PZIF,AJAU,OUNI,LNIL,LETF,ALZF,Umuta,SCSP,HBAS,PCLA,KSFK,Csube,VIAU,CQQP,Czofi,FMVB,CMED,Vcart,NSTT,ODXI,OAEZ,XKWQ,IJMT,BMIN,BZSH,BAZF,PDEN,EATP,NQYP,Crein,DVYE,UPRO,DUMA,CBNG,CPIS,SAUS,HHXJ,ACAL,AKIL,RPAU,NKXU,MXDS,BILC,CAUS,OQON,HVNO,WXRI,LSHT,JIWJ,GJIY,ETGN,KADG,VHIJ,TRSP,Dsali,PROE YDCQ,CESP,Clent,BHYP,MFYC,NATT,OQUE,CTAX,GYBH,JTIG,CCYL
alt for 0 (1):AJAU,OUNI,DUMA,CBNG,LETF,ALZF,Umuta,HBAS,KSFK,YDCQ,CQQP,FMVB,HHXJ,NATT,NSTT,OAEZ,OQON,BMIN,LSHT,JIWJ,GJIY,PDEN,VHIJ,NQYP,UPRO VBLH,Cvari,PZIF,BHYP,LNIL,MFYC,CPIS,SAUS,JTIG,SCSP,PCLA,Csube,VIAU,Czofi,ACAL,AKIL,RPAU,CMED,OQUE,GYBH,Vcart,NKXU,MXDS,CESP,Clent,BILC,ODXI,CAUS,XKWQ,IJMT,CCYL,WXRI,BZSH,BAZF,ETGN,CTAX,EATP,KADG,TRSP,Dsali,PROE,Crein,DVYE
alt for 0 (1):FMVB,KADG VBLH,Cvari,PZIF,AJAU,OUNI,LNIL,LETF,ALZF,Umuta,SCSP,HBAS,PCLA,KSFK,Csube,VIAU,YDCQ,CQQP,Czofi,CMED,GYBH,Vcart,CESP,Clent,NSTT,ODXI,OAEZ,XKWQ,IJMT,BMIN,BZSH,BAZF,PDEN,EATP,NQYP,Crein,DVYE,UPRO,BHYP,DUMA,MFYC,CPIS,SAUS,JTIG,HHXJ,ACAL,AKIL,RPAU,NATT,OQUE,NKXU,MXDS,BILC,CAUS,OQON,CCYL,HVNO,WXRI,LSHT,JIWJ,GJIY,ETGN,CTAX,VHIJ,TRSP,PROE
alt for 0 (1):DUMA,CTAX,EATP VBLH,Cvari,PZIF,AJAU,OUNI,LNIL,LETF,ALZF,Umuta,SCSP,HBAS,PCLA,KSFK,Csube,VIAU,YDCQ,CQQP,Czofi,FMVB,CMED,GYBH,Vcart,CESP,Clent,NSTT,ODXI,OAEZ,XKWQ,IJMT,BMIN,BZSH,BAZF,PDEN,NQYP,Crein,DVYE,UPRO,BHYP,CBNG,MFYC,CPIS,SAUS,JTIG,HHXJ,ACAL,AKIL,NATT,OQUE,NKXU,MXDS,BILC,CAUS,OQON,CCYL,HVNO,WXRI,LSHT,JIWJ,GJIY,ETGN,KADG,VHIJ,TRSP,Dsali,PROE
alt for 0 (1):WXRI,BILC,Cvari,FMVB,HHXJ,ETGN,MFYC,HVNO,Csube,NKXU VBLH,PZIF,AJAU,OUNI,LNIL,LETF,ALZF,Umuta,SCSP,HBAS,PCLA,KSFK,VIAU,YDCQ,Czofi,CMED,GYBH,Vcart,Clent,NSTT,ODXI,OAEZ,BMIN,BZSH,BAZF,PDEN,EATP,NQYP,Crein,DVYE,UPRO,BHYP,DUMA,CBNG,CPIS,SAUS,JTIG,ACAL,AKIL,RPAU,MXDS,CAUS,OQON,CCYL,LSHT,JIWJ,GJIY,CTAX,VHIJ,TRSP,Dsali,PROE
alt for 0 (2):AJAU,OAEZ,OQON,DUMA,CBNG,LETF,Umuta,HBAS,KSFK,BMIN,LSHT,JIWJ,CQQP,GJIY,FMVB,HHXJ,RPAU,PDEN,VHIJ,NQYP,UPRO VBLH,Cvari,PZIF,BHYP,OUNI,LNIL,MFYC,CPIS,ALZF,SAUS,JTIG,SCSP,PCLA,Csube,VIAU,YDCQ,Czofi,ACAL,AKIL,CMED,NATT,OQUE,GYBH,Vcart,NKXU,MXDS,CESP,Clent,NSTT,BILC,ODXI,CAUS,XKWQ,IJMT,CCYL,HVNO,WXRI,BZSH,BAZF,ETGN,CTAX,EATP,KADG,TRSP,Dsali,PROE,Crein,DVYE
alt for 0 (1):VBLH,Cvari,PZIF,AJAU,OUNI,LNIL,LETF,Umuta,SCSP,HBAS,PCLA,KSFK,Csube,VIAU,CQQP,Czofi,FMVB,CMED,Vcart,NSTT,ODXI,OAEZ,XKWQ,BMIN,BZSH,BAZF,PDEN,EATP,NQYP,Crein,DVYE,UPRO,BHYP,DUMA,CBNG,MFYC,CPIS,SAUS,JTIG,HHXJ,ACAL,AKIL,RPAU,NKXU,BILC,CAUS,OQON,HVNO,WXRI,LSHT,JIWJ,GJIY,ETGN,KADG,PROE Clent,OQUE,GYBH,CCYL
alt for 0 (1):PZIF,ODXI,XKWQ,LNIL,HVNO,VIAU,Czofi,BZSH,FMVB,BAZF,Vcart,Dsali,Crein,MXDS VBLH,Cvari,AJAU,OUNI,LETF,ALZF,Umuta,HBAS,PCLA,KSFK,Csube,YDCQ,CQQP,GYBH,CESP,Clent,NSTT,OAEZ,IJMT,BMIN,PDEN,EATP,NQYP,DVYE,UPRO,BHYP,DUMA,CBNG,MFYC,CPIS,SAUS,JTIG,ACAL,AKIL,RPAU,NATT,OQUE,NKXU,CAUS,OQON,CCYL,WXRI,LSHT,JIWJ,GJIY,ETGN,CTAX,KADG,VHIJ,TRSP,PROE
alt for 0 (1):VBLH,PZIF,OAEZ,OQON,LNIL,CPIS,IJMT,HVNO,VIAU,YDCQ,WXRI,CQQP,BAZF,CMED,NATT,VHIJ,TRSP,PROE,NQYP,UPRO Cvari,BHYP,AJAU,OUNI,DUMA,MFYC,LETF,ALZF,SAUS,JTIG,Umuta,SCSP,HBAS,PCLA,KSFK,Csube,Czofi,FMVB,ACAL,AKIL,RPAU,OQUE,GYBH,Vcart,NKXU,MXDS,Clent,NSTT,BILC,ODXI,CAUS,CCYL,BMIN,LSHT,JIWJ,GJIY,PDEN,EATP,KADG,Dsali,Crein,DVYE
alt for 0 (1):VBLH,CESP,BHYP,CPIS,JTIG,HVNO,YDCQ,Czofi,CMED,ETGN,NATT,EATP,GYBH,TRSP,PROE Cvari,PZIF,AJAU,OUNI,LNIL,LETF,ALZF,Umuta,SCSP,HBAS,PCLA,KSFK,Csube,VIAU,CQQP,FMVB,Vcart,Clent,NSTT,ODXI,OAEZ,IJMT,BMIN,BZSH,BAZF,PDEN,NQYP,Crein,DVYE,UPRO,DUMA,CBNG,MFYC,SAUS,HHXJ,ACAL,AKIL,RPAU,OQUE,NKXU,MXDS,CAUS,OQON,CCYL,WXRI,LSHT,JIWJ,GJIY,CTAX,KADG,VHIJ,Dsali
alt for 0 (1):WXRI,BILC,Cvari,FMVB,HHXJ,MFYC,HVNO,NKXU VBLH,PZIF,AJAU,OUNI,LNIL,LETF,ALZF,Umuta,SCSP,HBAS,PCLA,KSFK,Csube,VIAU,YDCQ,Czofi,CMED,GYBH,Vcart,Clent,NSTT,ODXI,OAEZ,BMIN,BZSH,BAZF,PDEN,EATP,NQYP,Crein,DVYE,UPRO,BHYP,DUMA,CBNG,CPIS,SAUS,JTIG,ACAL,AKIL,RPAU,MXDS,CAUS,OQON,CCYL,LSHT,JIWJ,GJIY,ETGN,CTAX,VHIJ,TRSP,Dsali,PROE
alt for 0 (1):VBLH,Cvari,PZIF,AJAU,OUNI,LNIL,LETF,ALZF,Umuta,SCSP,KSFK,Csube,VIAU,CQQP,Czofi,FMVB,Vcart,NSTT,ODXI,OAEZ,XKWQ,IJMT,BMIN,BZSH,BAZF,PDEN,EATP,NQYP,Crein,UPRO,DUMA,CBNG,MFYC,SAUS,HHXJ,NKXU,MXDS,BILC,OQON,HVNO,WXRI,LSHT,JIWJ,GJIY,ETGN,KADG,VHIJ,TRSP,Dsali,PROE CESP,Clent,BHYP,CAUS,CPIS,JTIG,CCYL,HBAS,PCLA,YDCQ,ACAL,AKIL,RPAU,CMED,NATT,OQUE,CTAX,GYBH,DVYE
alt for 0 (1):CESP,FMVB,HHXJ,DUMA,CMED,HBAS,HVNO VBLH,Cvari,PZIF,AJAU,OUNI,LNIL,LETF,ALZF,Umuta,SCSP,PCLA,KSFK,Csube,VIAU,YDCQ,CQQP,Czofi,GYBH,Vcart,Clent,NSTT,ODXI,OAEZ,XKWQ,IJMT,BMIN,BZSH,BAZF,PDEN,EATP,NQYP,Crein,DVYE,UPRO,BHYP,CBNG,MFYC,CPIS,SAUS,JTIG,ACAL,AKIL,RPAU,NATT,OQUE,NKXU,BILC,CAUS,OQON,CCYL,WXRI,LSHT,JIWJ,GJIY,ETGN,CTAX,KADG,VHIJ,TRSP,Dsali,PROE
alt for 0 (1):FMVB,BAZF,HVNO VBLH,Cvari,PZIF,AJAU,OUNI,LNIL,LETF,ALZF,Umuta,HBAS,PCLA,KSFK,Csube,VIAU,YDCQ,CQQP,Czofi,GYBH,Vcart,CESP,Clent,NSTT,ODXI,OAEZ,XKWQ,IJMT,BMIN,BZSH,PDEN,EATP,NQYP,Crein,DVYE,UPRO,BHYP,DUMA,CBNG,MFYC,CPIS,SAUS,JTIG,ACAL,AKIL,RPAU,NATT,OQUE,NKXU,MXDS,CAUS,OQON,CCYL,WXRI,LSHT,JIWJ,GJIY,ETGN,CTAX,KADG,VHIJ,TRSP,Dsali,PROE
alt for 0 (1):VBLH,YDCQ,DUMA,CMED,NATT,CPIS,KADG PZIF,AJAU,OUNI,LNIL,LETF,ALZF,Umuta,SCSP,HBAS,PCLA,KSFK,Csube,VIAU,CQQP,Czofi,FMVB,GYBH,Vcart,CESP,Clent,NSTT,ODXI,OAEZ,XKWQ,IJMT,BMIN,BZSH,BAZF,PDEN,EATP,NQYP,Crein,DVYE,UPRO,BHYP,CBNG,MFYC,SAUS,JTIG,HHXJ,ACAL,AKIL,RPAU,OQUE,NKXU,MXDS,BILC,CAUS,OQON,CCYL,HVNO,WXRI,LSHT,JIWJ,GJIY,ETGN,CTAX,VHIJ,TRSP,Dsali,PROE
alt for 0 (1):WXRI,Cvari,FMVB,HHXJ,ETGN,MFYC,EATP,HVNO,PROE,Csube,NKXU VBLH,PZIF,AJAU,OUNI,LNIL,LETF,ALZF,Umuta,SCSP,HBAS,PCLA,KSFK,VIAU,YDCQ,CQQP,Czofi,CMED,GYBH,Vcart,CESP,Clent,NSTT,ODXI,OAEZ,XKWQ,IJMT,BMIN,BZSH,BAZF,PDEN,NQYP,Crein,DVYE,UPRO,BHYP,DUMA,CBNG,CPIS,SAUS,JTIG,ACAL,AKIL,RPAU,NATT,OQUE,MXDS,BILC,CAUS,OQON,CCYL,LSHT,JIWJ,GJIY,CTAX,KADG,VHIJ,TRSP,Dsali
alt for 0 (1):HHXJ,XKWQ,DUMA VBLH,Cvari,PZIF,AJAU,OUNI,LNIL,ALZF,Umuta,SCSP,HBAS,PCLA,KSFK,Csube,VIAU,YDCQ,Czofi,FMVB,CMED,GYBH,Vcart,Clent,NSTT,ODXI,OAEZ,IJMT,BMIN,BAZF,PDEN,EATP,NQYP,Crein,UPRO,BHYP,CBNG,MFYC,CPIS,SAUS,JTIG,ACAL,AKIL,RPAU,NATT,OQUE,NKXU,MXDS,CAUS,OQON,CCYL,HVNO,WXRI,LSHT,GJIY,CTAX,KADG,TRSP,Dsali,PROE
alt for 0 (1):FMVB,MFYC VBLH,Cvari,PZIF,AJAU,OUNI,LETF,ALZF,Umuta,SCSP,HBAS,PCLA,KSFK,Csube,CQQP,Czofi,CMED,GYBH,Vcart,CESP,Clent,NSTT,ODXI,OAEZ,IJMT,BMIN,BZSH,BAZF,PDEN,EATP,Crein,DVYE,UPRO,BHYP,DUMA,CPIS,SAUS,JTIG,ACAL,AKIL,RPAU,NATT,OQUE,NKXU,CAUS,CCYL,HVNO,WXRI,LSHT,JIWJ,GJIY,VHIJ,TRSP,Dsali,PROE
alt for 0 (1):VBLH,YDCQ,CESP,FMVB,NATT,VHIJ,TRSP Cvari,PZIF,AJAU,OUNI,LNIL,LETF,ALZF,Umuta,SCSP,HBAS,PCLA,KSFK,Csube,VIAU,CQQP,Czofi,CMED,GYBH,Vcart,Clent,NSTT,ODXI,OAEZ,XKWQ,IJMT,BMIN,BZSH,BAZF,PDEN,EATP,NQYP,Crein,DVYE,UPRO,BHYP,DUMA,CBNG,MFYC,CPIS,SAUS,JTIG,ACAL,AKIL,RPAU,OQUE,NKXU,MXDS,BILC,CAUS,OQON,CCYL,HVNO,WXRI,LSHT,JIWJ,GJIY,ETGN,CTAX,KADG,Dsali,PROE
alt for 0 (1):FMVB,AKIL,ETGN,PDEN Cvari,AJAU,OUNI,LNIL,LETF,ALZF,Umuta,SCSP,PCLA,KSFK,Csube,VIAU,Czofi,CMED,GYBH,Vcart,Clent,NSTT,ODXI,OAEZ,XKWQ,IJMT,BMIN,BZSH,BAZF,EATP,NQYP,Crein,DVYE,UPRO,BHYP,DUMA,CBNG,MFYC,CPIS,SAUS,JTIG,ACAL,OQUE,NKXU,MXDS,CAUS,OQON,CCYL,HVNO,WXRI,LSHT,JIWJ,GJIY,CTAX,KADG,VHIJ,Dsali
alt for 0 (1):PZIF,ODXI,XKWQ,DUMA,LNIL,IJMT,Csube,VIAU,Czofi,BAZF,Vcart,Dsali,PROE,Crein,MXDS VBLH,Cvari,AJAU,OUNI,LETF,ALZF,Umuta,SCSP,HBAS,PCLA,KSFK,YDCQ,CQQP,FMVB,CMED,GYBH,CESP,Clent,NSTT,OAEZ,BMIN,BZSH,PDEN,EATP,NQYP,DVYE,UPRO,BHYP,CBNG,MFYC,CPIS,SAUS,JTIG,HHXJ,ACAL,AKIL,RPAU,NATT,OQUE,NKXU,BILC,CAUS,OQON,CCYL,HVNO,WXRI,LSHT,JIWJ,GJIY,ETGN,CTAX,KADG,VHIJ,TRSP
alt for 0 (1):Cvari,PZIF,AJAU,OUNI,LNIL,CBNG,MFYC,LETF,Umuta,SCSP,HBAS,KSFK,Csube,VIAU,YDCQ,CQQP,FMVB,RPAU,NATT,Vcart,MXDS,BILC,OAEZ,OQON,IJMT,BMIN,LSHT,JIWJ,GJIY,PDEN,EATP,VHIJ,Dsali,NQYP,Crein,UPRO BHYP,DUMA,CPIS,SAUS,JTIG,PCLA,Czofi,HHXJ,ACAL,AKIL,OQUE,GYBH,CESP,Clent,ODXI,CAUS,XKWQ,CCYL,HVNO,BZSH,BAZF,ETGN,CTAX,TRSP,DVYE
alt for 0 (2):FMVB,VIAU VBLH,Cvari,PZIF,AJAU,OUNI,LNIL,LETF,ALZF,Umuta,SCSP,HBAS,PCLA,KSFK,Csube,YDCQ,CQQP,Czofi,CMED,GYBH,Vcart,CESP,Clent,NSTT,ODXI,OAEZ,XKWQ,IJMT,BMIN,BZSH,BAZF,PDEN,EATP,NQYP,Crein,DVYE,UPRO,BHYP,DUMA,CBNG,MFYC,CPIS,SAUS,JTIG,HHXJ,ACAL,AKIL,RPAU,NATT,OQUE,NKXU,MXDS,BILC,CAUS,OQON,CCYL,HVNO,WXRI,LSHT,JIWJ,GJIY,ETGN,CTAX,KADG,VHIJ,TRSP,Dsali,PROE
alt for 0 (1):AJAU,OAEZ,OQON,CBNG,LETF,Umuta,HBAS,HVNO,BMIN,LSHT,JIWJ,CQQP,GJIY,RPAU,PDEN,NQYP,UPRO VBLH,Cvari,PZIF,OUNI,LNIL,ALZF,SCSP,PCLA,KSFK,Csube,VIAU,YDCQ,Czofi,FMVB,CMED,GYBH,Vcart,CESP,Clent,NSTT,ODXI,XKWQ,IJMT,BZSH,BAZF,EATP,Crein,DVYE,BHYP,DUMA,MFYC,CPIS,SAUS,JTIG,HHXJ,ACAL,AKIL,NATT,OQUE,NKXU,MXDS,BILC,CAUS,CCYL,WXRI,ETGN,KADG,TRSP,Dsali,PROE
alt for 0 (1):Cvari,MFYC,HVNO VBLH,AJAU,OUNI,LNIL,LETF,ALZF,Umuta,SCSP,HBAS,PCLA,KSFK,Csube,VIAU,YDCQ,CQQP,Czofi,FMVB,CMED,GYBH,Vcart,CESP,Clent,NSTT,ODXI,OAEZ,XKWQ,IJMT,BMIN,BAZF,PDEN,EATP,NQYP,Crein,DVYE,BHYP,DUMA,CBNG,CPIS,SAUS,JTIG,HHXJ,ACAL,AKIL,RPAU,NATT,OQUE,NKXU,CAUS,OQON,CCYL,LSHT,JIWJ,GJIY,CTAX,TRSP,Dsali,PROE
alt for 0 (1):NSTT,BILC,Cvari,Czofi,FMVB,HHXJ,OUNI,BAZF,HVNO VBLH,PZIF,AJAU,LNIL,LETF,ALZF,Umuta,SCSP,HBAS,PCLA,Csube,VIAU,YDCQ,CQQP,CMED,GYBH,Vcart,CESP,Clent,ODXI,OAEZ,XKWQ,IJMT,BMIN,BZSH,PDEN,EATP,Crein,DVYE,UPRO,BHYP,DUMA,CBNG,MFYC,CPIS,SAUS,JTIG,ACAL,AKIL,RPAU,NATT,OQUE,NKXU,MXDS,CAUS,OQON,CCYL,WXRI,LSHT,JIWJ,ETGN,CTAX,KADG,VHIJ,TRSP,Dsali,PROE
alt for 0 (1):CESP,CAUS,RPAU,SCSP,TRSP,HVNO VBLH,Cvari,PZIF,AJAU,OUNI,LNIL,LETF,ALZF,Umuta,HBAS,PCLA,KSFK,Csube,VIAU,YDCQ,CQQP,Czofi,FMVB,CMED,GYBH,Vcart,Clent,NSTT,ODXI,OAEZ,XKWQ,IJMT,BMIN,BZSH,BAZF,PDEN,EATP,NQYP,Crein,DVYE,UPRO,BHYP,DUMA,CBNG,MFYC,CPIS,SAUS,JTIG,HHXJ,ACAL,AKIL,NATT,OQUE,NKXU,MXDS,BILC,OQON,CCYL,WXRI,LSHT,JIWJ,GJIY,ETGN,CTAX,KADG,VHIJ,Dsali,PROE
alt for 0 (1):VBLH,Cvari,PZIF,AJAU,OUNI,DUMA,LNIL,MFYC,LETF,CPIS,ALZF,SAUS,SCSP,HBAS,PCLA,KSFK,Csube,VIAU,Czofi,FMVB,ACAL,AKIL,RPAU,Vcart,NKXU,MXDS,NSTT,ODXI,CAUS,XKWQ,IJMT,BMIN,LSHT,JIWJ,BZSH,GJIY,BAZF,PDEN,KADG,VHIJ,Dsali,PROE,NQYP,Crein CESP,Clent,BHYP,OAEZ,OQON,CBNG,JTIG,Umuta,CCYL,HVNO,YDCQ,WXRI,CQQP,HHXJ,CMED,NATT,OQUE,CTAX,EATP,GYBH,TRSP,DVYE,UPRO
alt for 0 (1):FMVB,HHXJ,DUMA,ETGN,HVNO VBLH,Cvari,PZIF,AJAU,OUNI,LETF,ALZF,Umuta,SCSP,HBAS,PCLA,KSFK,Csube,VIAU,YDCQ,CQQP,Czofi,CMED,GYBH,Vcart,CESP,Clent,NSTT,ODXI,OAEZ,XKWQ,IJMT,BMIN,BZSH,BAZF,PDEN,EATP,NQYP,Crein,DVYE,UPRO,BHYP,CBNG,MFYC,CPIS,SAUS,JTIG,ACAL,AKIL,RPAU,NATT,OQUE,NKXU,MXDS,BILC,CAUS,OQON,CCYL,WXRI,LSHT,JIWJ,GJIY,KADG,VHIJ,TRSP,Dsali,PROE
alt for 0 (1):FMVB,HHXJ,DUMA,CTAX,HVNO VBLH,Cvari,PZIF,AJAU,OUNI,LNIL,LETF,ALZF,Umuta,SCSP,HBAS,PCLA,KSFK,Csube,VIAU,YDCQ,CQQP,Czofi,CMED,GYBH,Vcart,CESP,Clent,NSTT,ODXI,OAEZ,XKWQ,IJMT,BMIN,BZSH,BAZF,PDEN,EATP,NQYP,Crein,DVYE,UPRO,BHYP,CBNG,MFYC,CPIS,SAUS,JTIG,ACAL,AKIL,RPAU,NATT,OQUE,NKXU,MXDS,BILC,CAUS,OQON,CCYL,WXRI,LSHT,JIWJ,GJIY,ETGN,KADG,VHIJ,TRSP,Dsali,PROE
alt for 0 (1):Cvari,PZIF,AJAU,OUNI,DUMA,LNIL,CBNG,MFYC,LETF,ALZF,Umuta,HBAS,KSFK,Csube,VIAU,CQQP,Czofi,FMVB,HHXJ,RPAU,Vcart,NKXU,MXDS,NSTT,BILC,ODXI,OAEZ,XKWQ,OQON,IJMT,HVNO,BMIN,WXRI,LSHT,JIWJ,BZSH,GJIY,BAZF,ETGN,PDEN,EATP,KADG,Dsali,PROE,NQYP,Crein,DVYE,UPRO VBLH,CESP,Clent,BHYP,CAUS,CPIS,SAUS,JTIG,SCSP,CCYL,PCLA,YDCQ,ACAL,AKIL,CMED,NATT,OQUE,CTAX,GYBH,VHIJ,TRSP
alt for 0 (1):HHXJ,MFYC VBLH,Cvari,PZIF,AJAU,OUNI,LETF,ALZF,Umuta,SCSP,HBAS,PCLA,KSFK,Csube,VIAU,YDCQ,CQQP,Czofi,FMVB,CMED,GYBH,Vcart,CESP,Clent,NSTT,ODXI,OAEZ,XKWQ,IJMT,BMIN,BZSH,BAZF,PDEN,EATP,NQYP,Crein,DVYE,UPRO,BHYP,CBNG,CPIS,SAUS,JTIG,ACAL,AKIL,RPAU,NATT,OQUE,NKXU,MXDS,BILC,CAUS,OQON,CCYL,HVNO,WXRI,LSHT,JIWJ,GJIY,ETGN,CTAX,KADG,VHIJ,TRSP,Dsali,PROE
alt for 0 (1):Cvari,PZIF,AJAU,LNIL,LETF,Umuta,HBAS,PCLA,KSFK,Csube,CQQP,Czofi,FMVB,CMED,Vcart,CESP,ODXI,OAEZ,XKWQ,BMIN,BZSH,BAZF,EATP,NQYP,Crein,DVYE,UPRO,CBNG,MFYC,CPIS,HHXJ,ACAL,AKIL,RPAU,NKXU,MXDS,BILC,CAUS,OQON,HVNO,WXRI,LSHT,JIWJ,GJIY,ETGN,CTAX,TRSP,Dsali,PROE VBLH,Clent,NSTT,BHYP,OUNI,DUMA,ALZF,IJMT,SAUS,JTIG,SCSP,CCYL,VIAU,YDCQ,NATT,OQUE,PDEN,GYBH,KADG,VHIJ
alt for 0 (1):AJAU,OAEZ,OQON,CBNG,MFYC,LETF,Umuta,HBAS,HVNO,KSFK,BMIN,LSHT,JIWJ,CQQP,BZSH,GJIY,RPAU,PDEN,NQYP,UPRO VBLH,Cvari,PZIF,BHYP,OUNI,DUMA,LNIL,CPIS,ALZF,SAUS,JTIG,SCSP,PCLA,Csube,VIAU,YDCQ,Czofi,FMVB,HHXJ,ACAL,AKIL,CMED,NATT,OQUE,GYBH,Vcart,NKXU,Clent,NSTT,ODXI,CAUS,XKWQ,IJMT,CCYL,WXRI,BAZF,CTAX,EATP,KADG,VHIJ,Dsali,PROE,Crein
alt for 0 (2):VBLH,HHXJ,DUMA Cvari,PZIF,AJAU,OUNI,LNIL,LETF,ALZF,Umuta,SCSP,HBAS,PCLA,KSFK,Csube,VIAU,YDCQ,CQQP,Czofi,FMVB,CMED,GYBH,Vcart,CESP,Clent,NSTT,ODXI,OAEZ,IJMT,BMIN,BZSH,BAZF,PDEN,EATP,NQYP,Crein,DVYE,UPRO,BHYP,CBNG,MFYC,CPIS,SAUS,JTIG,ACAL,AKIL,RPAU,NATT,OQUE,NKXU,MXDS,BILC,CAUS,OQON,CCYL,WXRI,LSHT,JIWJ,GJIY,ETGN,CTAX,KADG,VHIJ,TRSP,Dsali,PROE
alt for 0 (1):FMVB,BAZF,CBNG,EATP,VIAU VBLH,Cvari,PZIF,AJAU,OUNI,LETF,ALZF,Umuta,HBAS,PCLA,KSFK,Csube,CQQP,Czofi,CMED,GYBH,Vcart,Clent,NSTT,ODXI,OAEZ,XKWQ,IJMT,BMIN,BZSH,PDEN,NQYP,Crein,UPRO,BHYP,MFYC,CPIS,SAUS,JTIG,ACAL,RPAU,NKXU,MXDS,BILC,CAUS,OQON,CCYL,HVNO,WXRI,LSHT,JIWJ,GJIY,CTAX,KADG,VHIJ,TRSP,Dsali,PROE
alt for 0 (1):FMVB,ETGN,HVNO VBLH,PZIF,AJAU,OUNI,LNIL,LETF,ALZF,Umuta,SCSP,HBAS,PCLA,KSFK,Csube,VIAU,YDCQ,CQQP,Czofi,CMED,GYBH,Vcart,CESP,Clent,NSTT,ODXI,OAEZ,XKWQ,IJMT,BMIN,BZSH,BAZF,PDEN,EATP,NQYP,Crein,DVYE,BHYP,DUMA,MFYC,CPIS,SAUS,JTIG,HHXJ,ACAL,AKIL,RPAU,NATT,NKXU,MXDS,BILC,CAUS,OQON,CCYL,WXRI,LSHT,JIWJ,GJIY,CTAX,VHIJ,TRSP,Dsali,PROE
alt for 0 (1):FMVB,HHXJ,XKWQ,DUMA,HVNO VBLH,Cvari,PZIF,AJAU,OUNI,LNIL,LETF,ALZF,Umuta,SCSP,HBAS,PCLA,KSFK,Csube,VIAU,YDCQ,CQQP,Czofi,CMED,GYBH,Vcart,CESP,Clent,NSTT,ODXI,OAEZ,IJMT,BMIN,BZSH,BAZF,PDEN,EATP,NQYP,Crein,DVYE,UPRO,BHYP,CBNG,MFYC,CPIS,SAUS,JTIG,ACAL,AKIL,RPAU,NATT,OQUE,NKXU,MXDS,BILC,CAUS,OQON,CCYL,WXRI,LSHT,JIWJ,GJIY,ETGN,KADG,TRSP,Dsali,PROE
alt for 0 (1):VBLH,Cvari,PZIF,AJAU,OUNI,LNIL,LETF,ALZF,Umuta,HBAS,PCLA,KSFK,Csube,VIAU,CQQP,Czofi,FMVB,Vcart,NSTT,ODXI,OAEZ,XKWQ,IJMT,BMIN,BZSH,BAZF,PDEN,EATP,NQYP,Crein,DVYE,UPRO,DUMA,CBNG,MFYC,SAUS,ACAL,AKIL,RPAU,NKXU,MXDS,CAUS,OQON,HVNO,WXRI,LSHT,JIWJ,GJIY,ETGN,KADG,TRSP,Dsali CESP,Clent,BHYP,CPIS,JTIG,CCYL,YDCQ,NATT,OQUE,CTAX,GYBH,VHIJ,PROE
alt for 0 (1):WXRI,HHXJ,CMED VBLH,Cvari,PZIF,AJAU,OUNI,LNIL,LETF,ALZF,Umuta,SCSP,HBAS,PCLA,KSFK,Csube,CQQP,Czofi,FMVB,GYBH,Vcart,Clent,ODXI,OAEZ,BMIN,BAZF,PDEN,Crein,DVYE,UPRO,BHYP,DUMA,CBNG,MFYC,CPIS,SAUS,JTIG,ACAL,AKIL,RPAU,OQUE,NKXU,MXDS,BILC,CAUS,CCYL,HVNO,LSHT,JIWJ,GJIY,CTAX,KADG,VHIJ,Dsali,PROE
alt for 0 (1):BZSH,DUMA VBLH,Cvari,PZIF,AJAU,OUNI,LNIL,LETF,ALZF,Umuta,SCSP,HBAS,PCLA,KSFK,Csube,VIAU,YDCQ,CQQP,Czofi,FMVB,CMED,GYBH,Vcart,CESP,Clent,NSTT,ODXI,OAEZ,XKWQ,IJMT,BMIN,BAZF,PDEN,EATP,NQYP,Crein,DVYE,UPRO,BHYP,CBNG,MFYC,CPIS,SAUS,JTIG,HHXJ,ACAL,AKIL,RPAU,NATT,OQUE,NKXU,MXDS,BILC,CAUS,OQON,CCYL,HVNO,WXRI,LSHT,JIWJ,GJIY,ETGN,CTAX,KADG,TRSP,Dsali,PROE
alt for 0 (1):VBLH,PZIF,OAEZ,CAUS,OQON,LNIL,CPIS,IJMT,PCLA,HVNO,VIAU,YDCQ,WXRI,CQQP,ACAL,AKIL,BAZF,CMED,NATT,VHIJ,TRSP,PROE,NQYP,UPRO Cvari,BHYP,AJAU,OUNI,DUMA,MFYC,LETF,ALZF,SAUS,JTIG,Umuta,SCSP,HBAS,KSFK,Csube,Czofi,FMVB,RPAU,OQUE,GYBH,Vcart,NKXU,MXDS,Clent,NSTT,BILC,ODXI,CCYL,BMIN,LSHT,JIWJ,GJIY,PDEN,EATP,KADG,Dsali,Crein,DVYE
alt for 0 (1):VBLH,DUMA,ETGN,MFYC,EATP,Csube,NKXU Cvari,PZIF,AJAU,OUNI,LNIL,LETF,ALZF,Umuta,SCSP,HBAS,PCLA,KSFK,VIAU,CQQP,Czofi,FMVB,CMED,GYBH,Vcart,Clent,NSTT,ODXI,OAEZ,IJMT,BMIN,BZSH,BAZF,PDEN,NQYP,Crein,DVYE,UPRO,BHYP,CBNG,CPIS,SAUS,JTIG,ACAL,AKIL,RPAU,OQUE,MXDS,CAUS,OQON,CCYL,HVNO,WXRI,LSHT,JIWJ,GJIY,CTAX,KADG,VHIJ,Dsali,PROE
alt for 0 (1):FMVB,HHXJ,EATP,HVNO,PROE,Csube VBLH,Cvari,PZIF,AJAU,OUNI,LNIL,LETF,ALZF,Umuta,SCSP,HBAS,PCLA,KSFK,VIAU,YDCQ,CQQP,Czofi,CMED,GYBH,Vcart,CESP,Clent,NSTT,ODXI,OAEZ,XKWQ,IJMT,BMIN,BZSH,BAZF,PDEN,NQYP,Crein,DVYE,UPRO,BHYP,DUMA,CBNG,MFYC,CPIS,SAUS,JTIG,ACAL,AKIL,RPAU,NATT,OQUE,NKXU,MXDS,BILC,CAUS,OQON,CCYL,WXRI,LSHT,JIWJ,GJIY,ETGN,CTAX,KADG,VHIJ,TRSP,Dsali
alt for 0 (1):YDCQ,HHXJ,IJMT,HVNO VBLH,Cvari,PZIF,AJAU,OUNI,LETF,ALZF,Umuta,SCSP,HBAS,PCLA,KSFK,Csube,CQQP,Czofi,FMVB,CMED,GYBH,Vcart,CESP,Clent,ODXI,OAEZ,XKWQ,BMIN,BZSH,BAZF,PDEN,EATP,NQYP,Crein,DVYE,BHYP,DUMA,CBNG,MFYC,CPIS,SAUS,JTIG,ACAL,AKIL,RPAU,OQUE,NKXU,MXDS,BILC,CAUS,OQON,CCYL,WXRI,LSHT,JIWJ,GJIY,ETGN,KADG,VHIJ,TRSP,Dsali,PROE
alt for 0 (1):VBLH,Cvari,PZIF,AJAU,OUNI,LNIL,LETF,ALZF,Umuta,SCSP,HBAS,PCLA,KSFK,Csube,VIAU,YDCQ,CQQP,Czofi,FMVB,GYBH,Vcart,CESP,NSTT,ODXI,OAEZ,XKWQ,IJMT,BMIN,BZSH,BAZF,PDEN,EATP,NQYP,Crein,DVYE,UPRO,BHYP,DUMA,CBNG,MFYC,CPIS,SAUS,JTIG,HHXJ,ACAL,AKIL,RPAU,NATT,OQUE,NKXU,MXDS,CAUS,OQON,HVNO,WXRI,LSHT,JIWJ,GJIY,KADG,VHIJ,TRSP,Dsali,PROE Clent,CMED,CTAX,CCYL
alt for 0 (1):GJIY,HHXJ,CAUS,VHIJ Cvari,PZIF,AJAU,OUNI,LNIL,LETF,ALZF,Umuta,SCSP,HBAS,KSFK,Csube,VIAU,CQQP,Czofi,FMVB,CMED,GYBH,Vcart,NSTT,ODXI,OAEZ,IJMT,BMIN,BZSH,BAZF,PDEN,EATP,Crein,DVYE,UPRO,BHYP,DUMA,MFYC,CPIS,SAUS,JTIG,RPAU,OQUE,NKXU,MXDS,BILC,OQON,CCYL,HVNO,WXRI,JIWJ,ETGN,KADG,Dsali,PROE
alt for 0 (1):BILC,Cvari,PZIF,ODXI,XKWQ,LNIL,VIAU,Czofi,BZSH,FMVB,BAZF,KADG,Vcart,Dsali,Crein,DVYE,MXDS VBLH,BHYP,AJAU,OUNI,DUMA,MFYC,LETF,ALZF,SAUS,JTIG,Umuta,SCSP,HBAS,PCLA,KSFK,Csube,YDCQ,CQQP,HHXJ,ACAL,AKIL,RPAU,CMED,NATT,OQUE,GYBH,NKXU,CESP,Clent,NSTT,OAEZ,CAUS,OQON,IJMT,CCYL,HVNO,BMIN,LSHT,JIWJ,GJIY,PDEN,EATP,TRSP,UPRO
alt for 0 (1):Cvari,PZIF,AJAU,LNIL,LETF,Umuta,HBAS,PCLA,KSFK,Csube,VIAU,CQQP,Czofi,FMVB,CMED,Vcart,CESP,ODXI,OAEZ,XKWQ,IJMT,BMIN,BZSH,BAZF,EATP,NQYP,Crein,DVYE,UPRO,CBNG,MFYC,CPIS,HHXJ,ACAL,AKIL,RPAU,NKXU,MXDS,BILC,CAUS,OQON,HVNO,WXRI,LSHT,JIWJ,GJIY,ETGN,CTAX,TRSP,Dsali,PROE VBLH,Clent,NSTT,BHYP,OUNI,DUMA,ALZF,SAUS,JTIG,SCSP,CCYL,YDCQ,NATT,OQUE,PDEN,GYBH,KADG,VHIJ
alt for 0 (1):FMVB,HHXJ,DUMA,ALZF,HVNO,Csube,NKXU VBLH,Cvari,PZIF,AJAU,OUNI,LNIL,LETF,Umuta,SCSP,HBAS,PCLA,KSFK,VIAU,YDCQ,CQQP,Czofi,CMED,GYBH,Vcart,CESP,Clent,NSTT,OAEZ,BMIN,BZSH,PDEN,EATP,NQYP,Crein,UPRO,BHYP,CBNG,MFYC,CPIS,SAUS,JTIG,ACAL,AKIL,RPAU,NATT,MXDS,CAUS,OQON,CCYL,WXRI,LSHT,JIWJ,VHIJ,TRSP,Dsali,PROE
alt for 0 (1):FMVB,HHXJ,DUMA,KADG,HVNO VBLH,Cvari,PZIF,AJAU,OUNI,LNIL,LETF,ALZF,Umuta,SCSP,HBAS,PCLA,KSFK,Csube,VIAU,YDCQ,CQQP,Czofi,CMED,GYBH,Vcart,CESP,Clent,NSTT,ODXI,OAEZ,XKWQ,IJMT,BMIN,BZSH,BAZF,PDEN,EATP,NQYP,Crein,DVYE,UPRO,BHYP,MFYC,CPIS,SAUS,JTIG,ACAL,AKIL,RPAU,NATT,OQUE,NKXU,MXDS,BILC,CAUS,OQON,CCYL,WXRI,LSHT,JIWJ,GJIY,ETGN,CTAX,VHIJ,TRSP,PROE
alt for 0 (3):DUMA,NKXU VBLH,Cvari,PZIF,AJAU,OUNI,LNIL,LETF,ALZF,Umuta,SCSP,HBAS,PCLA,KSFK,Csube,VIAU,YDCQ,CQQP,Czofi,FMVB,CMED,GYBH,Vcart,CESP,Clent,NSTT,ODXI,OAEZ,XKWQ,IJMT,BMIN,BZSH,BAZF,PDEN,EATP,NQYP,Crein,DVYE,UPRO,BHYP,CBNG,MFYC,CPIS,SAUS,JTIG,HHXJ,ACAL,AKIL,RPAU,NATT,OQUE,MXDS,BILC,CAUS,OQON,CCYL,HVNO,WXRI,LSHT,JIWJ,GJIY,ETGN,CTAX,KADG,VHIJ,TRSP,Dsali,PROE
alt for 0 (1):WXRI,NSTT,BILC,HHXJ,LNIL,CBNG,CTAX,IJMT,KADG,DVYE,MXDS VBLH,Cvari,PZIF,AJAU,OUNI,LETF,ALZF,Umuta,SCSP,HBAS,PCLA,KSFK,Csube,VIAU,YDCQ,CQQP,Czofi,FMVB,CMED,GYBH,Vcart,Clent,OAEZ,BMIN,BAZF,PDEN,EATP,NQYP,Crein,BHYP,DUMA,MFYC,CPIS,SAUS,JTIG,ACAL,AKIL,RPAU,NATT,OQUE,NKXU,CAUS,OQON,CCYL,HVNO,LSHT,JIWJ,GJIY,ETGN,VHIJ,TRSP,Dsali,PROE
alt for 0 (1):WXRI,BZSH,HVNO,NKXU VBLH,Cvari,PZIF,AJAU,OUNI,LNIL,LETF,ALZF,Umuta,SCSP,HBAS,PCLA,KSFK,Csube,VIAU,CQQP,Czofi,FMVB,CMED,GYBH,Vcart,CESP,Clent,NSTT,ODXI,OAEZ,XKWQ,IJMT,BMIN,BAZF,PDEN,EATP,NQYP,Crein,DVYE,UPRO,BHYP,DUMA,CBNG,MFYC,CPIS,SAUS,JTIG,HHXJ,ACAL,AKIL,RPAU,NATT,OQUE,MXDS,CAUS,OQON,CCYL,LSHT,JIWJ,GJIY,CTAX,KADG,VHIJ,TRSP,PROE
alt for 0 (1):DUMA,CMED,CPIS,HVNO VBLH,Cvari,PZIF,AJAU,OUNI,LNIL,LETF,ALZF,Umuta,SCSP,HBAS,PCLA,KSFK,Csube,VIAU,YDCQ,CQQP,Czofi,FMVB,GYBH,Vcart,CESP,Clent,NSTT,ODXI,OAEZ,XKWQ,IJMT,BMIN,BZSH,BAZF,PDEN,EATP,NQYP,Crein,UPRO,BHYP,CBNG,MFYC,SAUS,JTIG,ACAL,AKIL,RPAU,NATT,OQUE,NKXU,MXDS,BILC,CAUS,OQON,CCYL,WXRI,LSHT,JIWJ,GJIY,CTAX,KADG,VHIJ,TRSP,Dsali,PROE
alt for 0 (1):Cvari,PZIF,AJAU,OUNI,LNIL,CBNG,MFYC,ALZF,SAUS,Umuta,SCSP,HBAS,KSFK,Csube,VIAU,YDCQ,Czofi,FMVB,RPAU,NATT,Vcart,NKXU,MXDS,NSTT,ODXI,OAEZ,OQON,IJMT,HVNO,BMIN,WXRI,LSHT,GJIY,BAZF,PDEN,EATP,KADG,TRSP,Dsali,NQYP,Crein,UPRO VBLH,Clent,BHYP,CAUS,XKWQ,DUMA,CPIS,JTIG,CCYL,PCLA,HHXJ,ACAL,AKIL,CMED,OQUE,CTAX,GYBH,PROE
alt for 0 (1):ACAL,HVNO VBLH,Cvari,PZIF,AJAU,OUNI,LNIL,LETF,ALZF,Umuta,SCSP,HBAS,PCLA,KSFK,Csube,VIAU,YDCQ,CQQP,Czofi,FMVB,CMED,GYBH,Vcart,CESP,Clent,NSTT,ODXI,OAEZ,XKWQ,IJMT,BMIN,BZSH,BAZF,PDEN,EATP,NQYP,Crein,DVYE,UPRO,BHYP,DUMA,CBNG,MFYC,CPIS,SAUS,JTIG,HHXJ,AKIL,RPAU,NATT,OQUE,NKXU,MXDS,BILC,CAUS,OQON,CCYL,WXRI,LSHT,JIWJ,GJIY,ETGN,CTAX,KADG,VHIJ,TRSP,Dsali,PROE
alt for 0 (2):Cvari,FMVB,PROE VBLH,PZIF,AJAU,OUNI,LNIL,LETF,ALZF,Umuta,SCSP,HBAS,PCLA,KSFK,Csube,VIAU,YDCQ,CQQP,Czofi,CMED,GYBH,Vcart,CESP,Clent,NSTT,ODXI,OAEZ,XKWQ,IJMT,BMIN,BZSH,BAZF,PDEN,EATP,NQYP,Crein,DVYE,UPRO,BHYP,DUMA,CBNG,MFYC,CPIS,SAUS,JTIG,HHXJ,ACAL,AKIL,RPAU,NATT,OQUE,NKXU,MXDS,BILC,CAUS,OQON,CCYL,HVNO,WXRI,LSHT,JIWJ,GJIY,ETGN,CTAX,KADG,VHIJ,TRSP,Dsali
alt for 0 (1):VBLH,AJAU,OUNI,DUMA,CBNG,LETF,ALZF,Umuta,HBAS,KSFK,CQQP,FMVB,HHXJ,RPAU,NSTT,OAEZ,OQON,BMIN,LSHT,JIWJ,GJIY,PDEN,KADG,NQYP,UPRO Cvari,PZIF,BHYP,LNIL,MFYC,CPIS,JTIG,SCSP,PCLA,Csube,VIAU,YDCQ,Czofi,ACAL,AKIL,CMED,NATT,OQUE,GYBH,Vcart,NKXU,MXDS,CESP,Clent,BILC,ODXI,CAUS,XKWQ,IJMT,CCYL,HVNO,WXRI,BZSH,BAZF,ETGN,CTAX,EATP,TRSP,Dsali,PROE,Crein,DVYE
alt for 0 (1):WXRI,BILC,Cvari,FMVB,HHXJ,HVNO,PROE,Csube VBLH,PZIF,AJAU,OUNI,LNIL,LETF,ALZF,Umuta,SCSP,HBAS,PCLA,KSFK,VIAU,YDCQ,CQQP,Czofi,CMED,GYBH,Vcart,CESP,Clent,NSTT,ODXI,OAEZ,XKWQ,IJMT,BMIN,BZSH,BAZF,PDEN,EATP,NQYP,Crein,DVYE,UPRO,BHYP,DUMA,CBNG,MFYC,CPIS,SAUS,JTIG,ACAL,AKIL,RPAU,NATT,OQUE,NKXU,MXDS,CAUS,OQON,CCYL,LSHT,JIWJ,GJIY,ETGN,CTAX,KADG,VHIJ,TRSP,Dsali
alt for 0 (1):GJIY,FMVB,HHXJ,CAUS,DUMA,CMED,PDEN,CPIS,VHIJ,HVNO Cvari,PZIF,BHYP,AJAU,OUNI,LNIL,MFYC,LETF,ALZF,SAUS,JTIG,Umuta,SCSP,HBAS,KSFK,Csube,VIAU,CQQP,Czofi,RPAU,OQUE,GYBH,Vcart,NKXU,MXDS,NSTT,BILC,ODXI,OAEZ,OQON,IJMT,CCYL,BMIN,WXRI,JIWJ,BZSH,BAZF,ETGN,EATP,KADG,Dsali,PROE,Crein,DVYE,UPRO
alt for 0 (1):VBLH,CESP,BILC,CAUS,OQON,MFYC,CPIS,IJMT,FMVB,HHXJ,AKIL,CMED,NATT Cvari,PZIF,BHYP,AJAU,OUNI,DUMA,CBNG,LETF,ALZF,SAUS,JTIG,Umuta,SCSP,HBAS,KSFK,Csube,VIAU,Czofi,RPAU,OQUE,Vcart,NKXU,MXDS,Clent,NSTT,ODXI,CCYL,HVNO,BMIN,LSHT,JIWJ,BZSH,GJIY,BAZF,PDEN,EATP,KADG,VHIJ,Dsali,PROE,NQYP,Crein,DVYE,UPRO
alt for 0 (2):BILC,FMVB VBLH,Cvari,PZIF,AJAU,OUNI,LNIL,LETF,ALZF,Umuta,SCSP,HBAS,PCLA,KSFK,Csube,VIAU,YDCQ,CQQP,Czofi,CMED,GYBH,Vcart,CESP,Clent,NSTT,ODXI,OAEZ,XKWQ,IJMT,BMIN,BZSH,BAZF,PDEN,EATP,NQYP,Crein,DVYE,UPRO,BHYP,DUMA,CBNG,MFYC,CPIS,SAUS,JTIG,HHXJ,ACAL,AKIL,RPAU,NATT,OQUE,NKXU,MXDS,CAUS,OQON,CCYL,HVNO,WXRI,LSHT,JIWJ,GJIY,ETGN,CTAX,KADG,VHIJ,TRSP,Dsali,PROE
alt for 0 (1):HHXJ,DUMA,CMED,HVNO VBLH,Cvari,PZIF,AJAU,OUNI,LNIL,LETF,ALZF,Umuta,SCSP,HBAS,PCLA,KSFK,Csube,VIAU,YDCQ,CQQP,Czofi,FMVB,GYBH,Vcart,CESP,Clent,NSTT,ODXI,OAEZ,XKWQ,IJMT,BMIN,BZSH,BAZF,PDEN,EATP,NQYP,Crein,DVYE,UPRO,BHYP,CBNG,MFYC,CPIS,SAUS,JTIG,ACAL,AKIL,RPAU,NATT,OQUE,NKXU,MXDS,BILC,CAUS,OQON,CCYL,WXRI,LSHT,JIWJ,GJIY,ETGN,CTAX,KADG,VHIJ,TRSP,Dsali,PROE
alt for 0 (2):BAZF,DUMA,IJMT,DVYE VBLH,Cvari,PZIF,AJAU,OUNI,LNIL,LETF,ALZF,Umuta,SCSP,HBAS,PCLA,KSFK,Csube,VIAU,YDCQ,CQQP,Czofi,FMVB,CMED,GYBH,Vcart,CESP,Clent,NSTT,ODXI,OAEZ,XKWQ,BMIN,BZSH,PDEN,EATP,NQYP,Crein,UPRO,BHYP,MFYC,CPIS,SAUS,JTIG,HHXJ,ACAL,AKIL,RPAU,NATT,OQUE,NKXU,MXDS,BILC,CAUS,OQON,CCYL,HVNO,WXRI,LSHT,JIWJ,GJIY,ETGN,CTAX,KADG,VHIJ,TRSP,Dsali,PROE
alt for 0 (2):WXRI,BILC,BZSH,HVNO VBLH,Cvari,PZIF,AJAU,OUNI,LNIL,LETF,ALZF,Umuta,SCSP,HBAS,PCLA,KSFK,Csube,VIAU,YDCQ,CQQP,Czofi,FMVB,CMED,GYBH,Vcart,CESP,Clent,NSTT,ODXI,OAEZ,XKWQ,IJMT,BMIN,BAZF,PDEN,EATP,NQYP,Crein,DVYE,UPRO,BHYP,DUMA,CBNG,MFYC,CPIS,SAUS,JTIG,HHXJ,ACAL,AKIL,RPAU,NATT,OQUE,NKXU,MXDS,CAUS,OQON,CCYL,LSHT,JIWJ,GJIY,CTAX,KADG,VHIJ,TRSP,Dsali,PROE
alt for 0 (1):Cvari,BHYP,AJAU,OUNI,DUMA,LNIL,CBNG,MFYC,LETF,CPIS,ALZF,JTIG,Umuta,PCLA,KSFK,VIAU,Czofi,ACAL,OQUE,GYBH,Vcart,MXDS,NSTT,ODXI,OAEZ,CAUS,XKWQ,OQON,HVNO,BMIN,WXRI,LSHT,JIWJ,BZSH,GJIY,BAZF,KADG,VHIJ,Dsali,NQYP,Crein,DVYE,UPRO Clent,IJMT,SAUS,SCSP,CCYL,Csube,FMVB,AKIL,CMED,ETGN,CTAX,PDEN,EATP,NKXU
alt for 0 (2):YDCQ,CESP,DUMA,NATT,TRSP VBLH,Cvari,PZIF,AJAU,OUNI,LNIL,LETF,ALZF,Umuta,SCSP,HBAS,PCLA,KSFK,Csube,VIAU,CQQP,Czofi,FMVB,CMED,GYBH,Vcart,Clent,NSTT,ODXI,OAEZ,XKWQ,IJMT,BMIN,BZSH,BAZF,PDEN,EATP,NQYP,Crein,DVYE,UPRO,BHYP,CBNG,MFYC,CPIS,SAUS,JTIG,HHXJ,ACAL,AKIL,RPAU,OQUE,NKXU,MXDS,BILC,CAUS,OQON,CCYL,HVNO,WXRI,LSHT,JIWJ,GJIY,ETGN,CTAX,KADG,VHIJ,Dsali,PROE
alt for 0 (1):ACAL,AKIL,LNIL,HVNO,MXDS Cvari,PZIF,AJAU,OUNI,LETF,Umuta,SCSP,HBAS,PCLA,KSFK,Csube,VIAU,CQQP,Czofi,FMVB,CMED,GYBH,Vcart,CESP,Clent,NSTT,ODXI,OAEZ,IJMT,BMIN,BZSH,BAZF,PDEN,EATP,NQYP,Crein,UPRO,BHYP,DUMA,CBNG,MFYC,CPIS,SAUS,HHXJ,RPAU,NATT,OQUE,NKXU,BILC,CAUS,OQON,CCYL,LSHT,JIWJ,GJIY,CTAX,KADG,TRSP,Dsali
alt for 0 (2):AJAU,OAEZ,OQON,LETF,Umuta,HBAS,HVNO,KSFK,BMIN,LSHT,JIWJ,CQQP,GJIY,FMVB,RPAU,ETGN,PDEN,NQYP VBLH,Cvari,PZIF,OUNI,LNIL,ALZF,SCSP,PCLA,Csube,VIAU,YDCQ,Czofi,CMED,GYBH,Vcart,CESP,Clent,NSTT,ODXI,XKWQ,IJMT,BZSH,BAZF,EATP,Crein,DVYE,BHYP,DUMA,MFYC,CPIS,SAUS,JTIG,HHXJ,ACAL,AKIL,NATT,OQUE,NKXU,MXDS,BILC,CAUS,CCYL,WXRI,CTAX,KADG,VHIJ,TRSP,Dsali,PROE
alt for 0 (1):FMVB,DUMA,HVNO,Csube,MXDS,VIAU VBLH,Cvari,PZIF,AJAU,OUNI,LETF,ALZF,Umuta,SCSP,HBAS,PCLA,KSFK,YDCQ,CQQP,Czofi,CMED,GYBH,Vcart,CESP,Clent,NSTT,OAEZ,IJMT,BMIN,BZSH,PDEN,EATP,NQYP,Crein,UPRO,BHYP,MFYC,CPIS,SAUS,JTIG,HHXJ,ACAL,AKIL,RPAU,NATT,OQUE,NKXU,BILC,CAUS,CCYL,WXRI,LSHT,JIWJ,ETGN,KADG,VHIJ,TRSP,Dsali,PROE
alt for 0 (2):VBLH,Cvari,PZIF,AJAU,OUNI,LNIL,LETF,ALZF,Umuta,SCSP,KSFK,Csube,VIAU,YDCQ,CQQP,Czofi,FMVB,CMED,GYBH,Vcart,CESP,NSTT,ODXI,OAEZ,XKWQ,IJMT,BMIN,BZSH,BAZF,PDEN,EATP,NQYP,Crein,DVYE,UPRO,DUMA,CPIS,SAUS,HHXJ,RPAU,NATT,NKXU,MXDS,OQON,HVNO,WXRI,LSHT,JIWJ,GJIY,ETGN,KADG,VHIJ,TRSP,Dsali,PROE Clent,BHYP,ACAL,AKIL,CAUS,OQUE,CTAX,JTIG,CCYL,PCLA
alt for 0 (3):BILC,FMVB,HHXJ,DUMA,HVNO VBLH,Cvari,PZIF,AJAU,OUNI,LNIL,LETF,ALZF,Umuta,SCSP,HBAS,PCLA,KSFK,Csube,VIAU,YDCQ,CQQP,Czofi,CMED,GYBH,Vcart,CESP,Clent,NSTT,ODXI,OAEZ,XKWQ,IJMT,BMIN,BZSH,BAZF,PDEN,EATP,NQYP,Crein,DVYE,UPRO,BHYP,CBNG,MFYC,CPIS,SAUS,JTIG,ACAL,AKIL,RPAU,NATT,OQUE,NKXU,MXDS,CAUS,OQON,CCYL,WXRI,LSHT,JIWJ,GJIY,ETGN,CTAX,KADG,VHIJ,TRSP,Dsali,PROE
alt for 0 (1):CESP,PZIF,ODXI,XKWQ,DUMA,LNIL,CPIS,IJMT,HBAS,VIAU,Czofi,BZSH,BAZF,CTAX,Vcart,TRSP,Dsali,Crein,DVYE,MXDS VBLH,Cvari,AJAU,OUNI,LETF,ALZF,Umuta,SCSP,PCLA,KSFK,Csube,YDCQ,CQQP,FMVB,CMED,GYBH,Clent,NSTT,OAEZ,BMIN,PDEN,EATP,NQYP,UPRO,BHYP,CBNG,MFYC,SAUS,JTIG,HHXJ,ACAL,AKIL,RPAU,NATT,OQUE,NKXU,BILC,CAUS,OQON,CCYL,HVNO,WXRI,LSHT,JIWJ,GJIY,ETGN,KADG,VHIJ,PROE
alt for 0 (1):CESP,PZIF,ODXI,CAUS,XKWQ,OQON,LNIL,CBNG,IJMT,VIAU,Czofi,BZSH,HHXJ,BAZF,NATT,Vcart,Dsali,Crein,DVYE,MXDS Cvari,BHYP,AJAU,OUNI,DUMA,MFYC,LETF,CPIS,ALZF,SAUS,JTIG,Umuta,SCSP,HBAS,PCLA,KSFK,Csube,YDCQ,CQQP,FMVB,ACAL,AKIL,RPAU,CMED,OQUE,GYBH,NKXU,Clent,NSTT,BILC,OAEZ,CCYL,HVNO,BMIN,WXRI,LSHT,JIWJ,GJIY,CTAX,PDEN,EATP,KADG,NQYP,UPRO
alt for 0 (1):VBLH,Cvari,PZIF,BHYP,OUNI,DUMA,LNIL,MFYC,CPIS,ALZF,SAUS,JTIG,SCSP,Csube,VIAU,YDCQ,Czofi,FMVB,HHXJ,CMED,NATT,OQUE,GYBH,Vcart,NKXU,MXDS,CESP,NSTT,ODXI,HVNO,WXRI,BZSH,ETGN,EATP,KADG,VHIJ,TRSP,Dsali,PROE,Crein,DVYE AJAU,CBNG,LETF,Umuta,HBAS,PCLA,KSFK,CQQP,ACAL,AKIL,RPAU,Clent,OAEZ,CAUS,OQON,IJMT,CCYL,BMIN,LSHT,JIWJ,GJIY,BAZF,CTAX,PDEN,NQYP,UPRO
alt for 0 (1):CESP,PZIF,ODXI,XKWQ,DUMA,LNIL,CPIS,HBAS,VIAU,Czofi,BZSH,BAZF,CTAX,Vcart,TRSP,Dsali,Crein,DVYE,MXDS VBLH,Cvari,AJAU,OUNI,LETF,ALZF,Umuta,SCSP,PCLA,KSFK,Csube,YDCQ,CQQP,FMVB,CMED,GYBH,Clent,NSTT,OAEZ,IJMT,BMIN,PDEN,EATP,NQYP,UPRO,BHYP,CBNG,MFYC,SAUS,JTIG,HHXJ,ACAL,AKIL,RPAU,NATT,OQUE,NKXU,BILC,CAUS,OQON,CCYL,HVNO,WXRI,LSHT,JIWJ,GJIY,ETGN,KADG,VHIJ,PROE
alt for 0 (1):FMVB,BAZF,CBNG,EATP,MXDS,VIAU VBLH,Cvari,PZIF,AJAU,OUNI,LETF,ALZF,Umuta,HBAS,PCLA,KSFK,Csube,CQQP,Czofi,CMED,GYBH,Vcart,Clent,NSTT,ODXI,OAEZ,XKWQ,IJMT,BMIN,BZSH,PDEN,NQYP,Crein,UPRO,BHYP,MFYC,CPIS,SAUS,JTIG,ACAL,RPAU,NKXU,BILC,CAUS,OQON,CCYL,HVNO,WXRI,LSHT,JIWJ,GJIY,CTAX,KADG,VHIJ,TRSP,Dsali,PROE
alt for 0 (1):NSTT,HHXJ,CMED,CBNG,OQUE,TRSP,HVNO VBLH,Cvari,PZIF,AJAU,OUNI,LETF,ALZF,Umuta,SCSP,HBAS,PCLA,KSFK,Csube,VIAU,YDCQ,CQQP,Czofi,FMVB,GYBH,Vcart,CESP,Clent,ODXI,OAEZ,XKWQ,IJMT,BMIN,BZSH,BAZF,PDEN,EATP,NQYP,Crein,DVYE,UPRO,BHYP,DUMA,MFYC,CPIS,SAUS,JTIG,ACAL,AKIL,RPAU,NATT,NKXU,MXDS,BILC,CAUS,OQON,CCYL,WXRI,LSHT,JIWJ,GJIY,CTAX,KADG,VHIJ,Dsali,PROE
alt for 0 (1):ODXI,FMVB,HHXJ,DUMA,LNIL,Dsali Cvari,PZIF,AJAU,OUNI,LETF,ALZF,Umuta,SCSP,HBAS,PCLA,KSFK,Csube,VIAU,YDCQ,CQQP,Czofi,CMED,GYBH,Vcart,CESP,Clent,NSTT,OAEZ,IJMT,BMIN,BAZF,PDEN,EATP,NQYP,Crein,DVYE,UPRO,BHYP,MFYC,CPIS,SAUS,JTIG,ACAL,AKIL,RPAU,NATT,OQUE,NKXU,MXDS,BILC,CAUS,OQON,CCYL,WXRI,LSHT,JIWJ,GJIY,ETGN,KADG,VHIJ,TRSP,PROE
alt for 0 (1):BZSH,FMVB VBLH,Cvari,PZIF,AJAU,OUNI,LNIL,LETF,ALZF,Umuta,SCSP,HBAS,PCLA,KSFK,Csube,VIAU,YDCQ,CQQP,Czofi,CMED,GYBH,Vcart,CESP,Clent,NSTT,ODXI,OAEZ,XKWQ,IJMT,BMIN,BAZF,PDEN,EATP,NQYP,Crein,DVYE,UPRO,BHYP,DUMA,CBNG,MFYC,CPIS,SAUS,JTIG,HHXJ,ACAL,AKIL,RPAU,NATT,OQUE,NKXU,MXDS,BILC,CAUS,OQON,CCYL,HVNO,WXRI,LSHT,JIWJ,GJIY,ETGN,CTAX,KADG,VHIJ,TRSP,Dsali,PROE
alt for 0 (1):VBLH,Cvari,PZIF,AJAU,OUNI,LNIL,LETF,ALZF,Umuta,SCSP,HBAS,PCLA,KSFK,Csube,VIAU,YDCQ,CQQP,CMED,GYBH,Vcart,CESP,NSTT,ODXI,OAEZ,XKWQ,IJMT,BMIN,BZSH,BAZF,PDEN,EATP,NQYP,Crein,DVYE,UPRO,BHYP,CBNG,MFYC,CPIS,SAUS,JTIG,HHXJ,ACAL,AKIL,RPAU,NATT,OQUE,NKXU,MXDS,BILC,CAUS,OQON,WXRI,LSHT,JIWJ,GJIY,ETGN,KADG,VHIJ,TRSP,Dsali,PROE Clent,FMVB,DUMA,HVNO
alt for 0 (1):DUMA,MFYC,NKXU VBLH,Cvari,PZIF,AJAU,OUNI,LNIL,LETF,ALZF,Umuta,SCSP,HBAS,PCLA,KSFK,Csube,VIAU,YDCQ,CQQP,Czofi,FMVB,CMED,GYBH,Vcart,CESP,Clent,NSTT,ODXI,OAEZ,XKWQ,IJMT,BMIN,BZSH,BAZF,PDEN,EATP,NQYP,Crein,DVYE,UPRO,BHYP,CBNG,CPIS,SAUS,JTIG,HHXJ,ACAL,AKIL,RPAU,NATT,OQUE,MXDS,BILC,CAUS,OQON,CCYL,HVNO,WXRI,LSHT,JIWJ,GJIY,ETGN,KADG,VHIJ,TRSP,Dsali,PROE
alt for 0 (1):HHXJ,CBNG,JTIG VBLH,Cvari,PZIF,AJAU,OUNI,LNIL,LETF,ALZF,Umuta,HBAS,PCLA,KSFK,Csube,VIAU,YDCQ,CQQP,Czofi,FMVB,CMED,GYBH,Vcart,CESP,Clent,NSTT,ODXI,OAEZ,XKWQ,IJMT,BMIN,BZSH,BAZF,PDEN,EATP,Crein,DVYE,UPRO,BHYP,DUMA,MFYC,CPIS,SAUS,ACAL,RPAU,NATT,OQUE,NKXU,BILC,CAUS,OQON,CCYL,HVNO,WXRI,LSHT,JIWJ,GJIY,CTAX,KADG,VHIJ,TRSP,Dsali,PROE
alt for 0 (1):Cvari,PZIF,AJAU,LNIL,LETF,Umuta,SCSP,HBAS,PCLA,KSFK,Csube,VIAU,YDCQ,CQQP,Czofi,CMED,Vcart,CESP,ODXI,OAEZ,XKWQ,IJMT,BMIN,BZSH,BAZF,PDEN,EATP,NQYP,Crein,DVYE,UPRO,DUMA,CBNG,MFYC,SAUS,ACAL,AKIL,RPAU,NATT,NKXU,MXDS,CAUS,OQON,WXRI,LSHT,JIWJ,GJIY,ETGN,KADG,VHIJ,TRSP,Dsali,PROE Clent,NSTT,BHYP,FMVB,HHXJ,OUNI,OQUE,CTAX,ALZF,JTIG,CCYL,HVNO
alt for 0 (1):VBLH,FMVB,HHXJ Cvari,PZIF,AJAU,OUNI,LNIL,LETF,ALZF,Umuta,SCSP,HBAS,PCLA,KSFK,Csube,VIAU,YDCQ,CQQP,Czofi,CMED,GYBH,Vcart,CESP,Clent,NSTT,ODXI,OAEZ,XKWQ,IJMT,BMIN,BZSH,BAZF,PDEN,EATP,NQYP,Crein,DVYE,UPRO,BHYP,DUMA,CBNG,MFYC,CPIS,SAUS,JTIG,ACAL,AKIL,RPAU,NATT,OQUE,NKXU,MXDS,BILC,CAUS,OQON,CCYL,WXRI,LSHT,JIWJ,GJIY,ETGN,KADG,VHIJ,TRSP,Dsali,PROE
alt for 0 (1):VBLH,PZIF,AJAU,OUNI,LETF,CPIS,ALZF,SAUS,Umuta,SCSP,HBAS,PCLA,KSFK,Csube,VIAU,CQQP,Czofi,FMVB,HHXJ,ACAL,AKIL,RPAU,CMED,NKXU,MXDS,NSTT,OAEZ,CAUS,OQON,IJMT,HVNO,BMIN,LSHT,JIWJ,BZSH,GJIY,BAZF,PDEN,EATP,KADG,VHIJ,PROE,NQYP,UPRO Clent,ODXI,BHYP,XKWQ,DUMA,LNIL,JTIG,CCYL,WXRI,OQUE,GYBH,Vcart,Dsali,Crein,DVYE
alt for 0 (4):VBLH,Cvari,PZIF,AJAU,OUNI,LNIL,LETF,ALZF,Umuta,SCSP,HBAS,PCLA,KSFK,Csube,VIAU,YDCQ,CQQP,Czofi,FMVB,CMED,Vcart,CESP,NSTT,ODXI,OAEZ,XKWQ,IJMT,BMIN,BZSH,BAZF,PDEN,EATP,NQYP,Crein,DVYE,UPRO,DUMA,CBNG,MFYC,CPIS,SAUS,HHXJ,ACAL,AKIL,RPAU,NATT,NKXU,MXDS,BILC,CAUS,OQON,HVNO,WXRI,LSHT,JIWJ,GJIY,ETGN,VHIJ,TRSP,Dsali,PROE Clent,BHYP,OQUE,CTAX,GYBH,JTIG,KADG,CCYL
alt for 0 (1):VBLH,YDCQ,CESP,BILC,GJIY,FMVB,XKWQ,ETGN,CBNG,NATT,HVNO Cvari,PZIF,AJAU,OUNI,LNIL,LETF,ALZF,Umuta,SCSP,HBAS,PCLA,KSFK,Csube,VIAU,CQQP,Czofi,CMED,GYBH,Vcart,Clent,NSTT,ODXI,OAEZ,IJMT,BMIN,BZSH,BAZF,PDEN,EATP,NQYP,Crein,DVYE,UPRO,BHYP,DUMA,MFYC,CPIS,SAUS,JTIG,HHXJ,ACAL,AKIL,RPAU,OQUE,NKXU,MXDS,CAUS,OQON,CCYL,WXRI,LSHT,JIWJ,KADG,VHIJ,TRSP,Dsali,PROE
alt for 0 (1):CESP,BILC,Cvari,DUMA PZIF,AJAU,OUNI,LNIL,LETF,ALZF,Umuta,SCSP,HBAS,PCLA,KSFK,Csube,VIAU,YDCQ,CQQP,Czofi,FMVB,CMED,GYBH,Vcart,Clent,NSTT,ODXI,OAEZ,XKWQ,IJMT,BMIN,BZSH,BAZF,PDEN,EATP,NQYP,Crein,DVYE,UPRO,BHYP,CBNG,MFYC,SAUS,JTIG,HHXJ,ACAL,AKIL,RPAU,NATT,OQUE,NKXU,MXDS,CAUS,OQON,CCYL,HVNO,WXRI,LSHT,JIWJ,GJIY,ETGN,CTAX,KADG,Dsali,PROE
alt for 0 (1):FMVB,HHXJ,DUMA,CMED,ETGN,HVNO VBLH,Cvari,PZIF,AJAU,OUNI,LNIL,LETF,ALZF,Umuta,SCSP,HBAS,PCLA,KSFK,Csube,VIAU,YDCQ,CQQP,Czofi,GYBH,Vcart,CESP,Clent,NSTT,ODXI,OAEZ,XKWQ,IJMT,BMIN,BZSH,BAZF,PDEN,EATP,NQYP,Crein,DVYE,UPRO,BHYP,CBNG,MFYC,CPIS,SAUS,JTIG,ACAL,AKIL,RPAU,NATT,OQUE,NKXU,MXDS,BILC,CAUS,OQON,CCYL,WXRI,LSHT,JIWJ,GJIY,CTAX,KADG,VHIJ,TRSP,Dsali,PROE
alt for 0 (1):Clent,BHYP,HHXJ,OQUE,CTAX,GYBH,JTIG,CCYL VBLH,Cvari,PZIF,AJAU,OUNI,LNIL,LETF,ALZF,Umuta,HBAS,KSFK,Csube,VIAU,YDCQ,CQQP,Czofi,FMVB,CMED,Vcart,CESP,ODXI,OAEZ,XKWQ,IJMT,BMIN,BZSH,BAZF,PDEN,EATP,NQYP,Crein,DVYE,DUMA,CBNG,MFYC,CPIS,ACAL,AKIL,RPAU,NATT,NKXU,MXDS,BILC,CAUS,OQON,HVNO,WXRI,LSHT,JIWJ,GJIY,KADG,VHIJ,TRSP,Dsali,PROE
alt for 0 (1):CQQP,OAEZ,OQON,PDEN,Umuta,HVNO,NQYP,BMIN,UPRO VBLH,Cvari,PZIF,AJAU,OUNI,LNIL,LETF,ALZF,SCSP,HBAS,PCLA,KSFK,Csube,VIAU,YDCQ,Czofi,FMVB,CMED,GYBH,Vcart,CESP,Clent,NSTT,ODXI,XKWQ,IJMT,BZSH,BAZF,EATP,Crein,DVYE,BHYP,DUMA,CBNG,MFYC,CPIS,SAUS,JTIG,HHXJ,ACAL,AKIL,RPAU,NATT,OQUE,NKXU,MXDS,BILC,CAUS,CCYL,WXRI,LSHT,JIWJ,GJIY,ETGN,KADG,TRSP,Dsali,PROE
alt for 0 (1):VBLH,Cvari,PZIF,AJAU,OUNI,LNIL,LETF,ALZF,Umuta,SCSP,HBAS,PCLA,KSFK,Csube,VIAU,YDCQ,CQQP,Czofi,FMVB,CMED,Vcart,CESP,NSTT,ODXI,OAEZ,IJMT,BMIN,BZSH,BAZF,PDEN,EATP,NQYP,Crein,DVYE,UPRO,DUMA,CBNG,MFYC,CPIS,SAUS,HHXJ,ACAL,AKIL,RPAU,NATT,OQUE,NKXU,MXDS,BILC,CAUS,OQON,HVNO,WXRI,LSHT,JIWJ,GJIY,KADG,VHIJ,TRSP,Dsali,PROE Clent,BHYP,GYBH,JTIG,CCYL
alt for 0 (1):DUMA,LNIL VBLH,Cvari,PZIF,AJAU,OUNI,LETF,ALZF,Umuta,SCSP,HBAS,PCLA,KSFK,Csube,VIAU,YDCQ,CQQP,Czofi,FMVB,CMED,GYBH,Vcart,CESP,Clent,NSTT,ODXI,OAEZ,XKWQ,IJMT,BMIN,BZSH,BAZF,PDEN,EATP,NQYP,Crein,DVYE,UPRO,BHYP,CBNG,MFYC,CPIS,SAUS,JTIG,HHXJ,ACAL,AKIL,RPAU,NATT,OQUE,NKXU,MXDS,BILC,CAUS,OQON,CCYL,HVNO,WXRI,LSHT,JIWJ,GJIY,ETGN,CTAX,KADG,VHIJ,TRSP,Dsali,PROE
alt for 0 (1):FMVB,HHXJ,HVNO,PROE,Csube VBLH,Cvari,PZIF,AJAU,OUNI,LNIL,LETF,ALZF,Umuta,SCSP,HBAS,PCLA,KSFK,VIAU,YDCQ,CQQP,Czofi,CMED,GYBH,Vcart,CESP,Clent,NSTT,ODXI,OAEZ,XKWQ,IJMT,BMIN,BZSH,BAZF,PDEN,EATP,NQYP,Crein,DVYE,UPRO,BHYP,DUMA,CBNG,MFYC,CPIS,SAUS,JTIG,ACAL,AKIL,NATT,OQUE,NKXU,MXDS,BILC,CAUS,OQON,CCYL,WXRI,LSHT,JIWJ,GJIY,ETGN,CTAX,KADG,VHIJ,TRSP,Dsali
alt for 0 (1):Cvari,AJAU,OUNI,LNIL,LETF,ALZF,Umuta,PCLA,KSFK,Csube,VIAU,Czofi,FMVB,CMED,GYBH,Vcart,NSTT,ODXI,OAEZ,XKWQ,IJMT,BMIN,BZSH,BAZF,PDEN,NQYP,Crein,DVYE,UPRO,BHYP,DUMA,CBNG,MFYC,CPIS,JTIG,ACAL,AKIL,OQUE,MXDS,CAUS,OQON,HVNO,WXRI,LSHT,JIWJ,GJIY,ETGN,KADG,VHIJ,Dsali Clent,CTAX,EATP,SAUS,SCSP,CCYL,NKXU
alt for 0 (1):BZSH,FMVB,HHXJ,MFYC,HVNO VBLH,Cvari,PZIF,AJAU,OUNI,LNIL,LETF,ALZF,Umuta,SCSP,HBAS,PCLA,KSFK,Csube,VIAU,YDCQ,CQQP,Czofi,CMED,GYBH,Vcart,CESP,Clent,NSTT,ODXI,OAEZ,XKWQ,IJMT,BMIN,BAZF,PDEN,EATP,NQYP,Crein,DVYE,UPRO,BHYP,DUMA,CBNG,CPIS,SAUS,JTIG,ACAL,AKIL,RPAU,NATT,OQUE,NKXU,MXDS,BILC,CAUS,OQON,CCYL,WXRI,LSHT,JIWJ,GJIY,ETGN,CTAX,KADG,VHIJ,TRSP,Dsali,PROE
alt for 0 (1):NSTT,OUNI,DUMA,HVNO VBLH,Cvari,PZIF,AJAU,LETF,ALZF,Umuta,SCSP,HBAS,KSFK,Csube,VIAU,Czofi,FMVB,CMED,Vcart,CESP,Clent,ODXI,IJMT,BMIN,BZSH,BAZF,PDEN,EATP,NQYP,Crein,DVYE,UPRO,BHYP,CBNG,MFYC,CPIS,SAUS,JTIG,HHXJ,AKIL,RPAU,NATT,OQUE,NKXU,MXDS,BILC,CAUS,OQON,CCYL,LSHT,JIWJ,GJIY,KADG,VHIJ,Dsali,PROE
alt for 0 (1):NSTT,CAUS,OUNI,ALZF,SAUS,SCSP,PCLA,HVNO,FMVB,HHXJ,ACAL,AKIL,KADG VBLH,Cvari,PZIF,AJAU,LNIL,LETF,Umuta,HBAS,KSFK,Csube,VIAU,YDCQ,CQQP,Czofi,CMED,GYBH,Vcart,CESP,Clent,ODXI,OAEZ,XKWQ,IJMT,BMIN,BZSH,BAZF,PDEN,EATP,NQYP,Crein,DVYE,UPRO,BHYP,DUMA,CBNG,MFYC,CPIS,JTIG,RPAU,NATT,OQUE,NKXU,MXDS,BILC,OQON,CCYL,WXRI,LSHT,JIWJ,GJIY,ETGN,VHIJ,TRSP,Dsali,PROE
alt for 0 (1):Cvari,PZIF,DUMA,LNIL,MFYC,SAUS,Umuta,SCSP,PCLA,KSFK,Csube,VIAU,YDCQ,CQQP,Czofi,ACAL,AKIL,CMED,NATT,Vcart,NKXU,MXDS,CESP,ODXI,OAEZ,CAUS,XKWQ,OQON,IJMT,BMIN,WXRI,LSHT,BZSH,GJIY,BAZF,ETGN,PDEN,EATP,KADG,VHIJ,TRSP,Dsali,PROE,NQYP,Crein,DVYE,UPRO Clent,NSTT,BHYP,AJAU,OUNI,CBNG,LETF,ALZF,JTIG,CCYL,HBAS,HVNO,JIWJ,FMVB,HHXJ,RPAU,OQUE,CTAX
alt for 0 (1):Cvari,PZIF,AJAU,LNIL,LETF,Umuta,SCSP,HBAS,PCLA,KSFK,Csube,VIAU,CQQP,Czofi,FMVB,CMED,Vcart,CESP,ODXI,OAEZ,XKWQ,IJMT,BMIN,BZSH,BAZF,EATP,NQYP,Crein,DVYE,UPRO,CBNG,MFYC,CPIS,SAUS,HHXJ,ACAL,AKIL,RPAU,NKXU,MXDS,BILC,CAUS,OQON,HVNO,WXRI,LSHT,JIWJ,GJIY,ETGN,CTAX,TRSP,Dsali,PROE VBLH,Clent,NSTT,BHYP,OUNI,DUMA,ALZF,JTIG,CCYL,YDCQ,NATT,OQUE,PDEN,GYBH,KADG,VHIJ
alt for 0 (1):NSTT,OUNI,DUMA,SAUS,SCSP VBLH,Cvari,PZIF,AJAU,LNIL,LETF,ALZF,Umuta,HBAS,PCLA,KSFK,Csube,VIAU,YDCQ,Czofi,FMVB,CMED,GYBH,Vcart,Clent,ODXI,OAEZ,BMIN,BZSH,BAZF,PDEN,EATP,NQYP,Crein,DVYE,UPRO,BHYP,CBNG,MFYC,CPIS,JTIG,HHXJ,ACAL,AKIL,RPAU,NKXU,MXDS,BILC,CAUS,OQON,CCYL,HVNO,WXRI,LSHT,JIWJ,GJIY,ETGN,CTAX,VHIJ,TRSP,Dsali,PROE
alt for 0 (1):BAZF,DUMA,SAUS,SCSP,PROE Cvari,PZIF,AJAU,OUNI,LNIL,LETF,ALZF,Umuta,HBAS,PCLA,KSFK,Csube,VIAU,YDCQ,CQQP,Czofi,FMVB,CMED,Vcart,CESP,Clent,NSTT,ODXI,OAEZ,XKWQ,IJMT,BMIN,BZSH,PDEN,EATP,NQYP,Crein,DVYE,UPRO,BHYP,CBNG,MFYC,JTIG,HHXJ,ACAL,AKIL,RPAU,NATT,OQUE,NKXU,MXDS,CAUS,OQON,CCYL,HVNO,WXRI,LSHT,JIWJ,GJIY,ETGN,CTAX,KADG,VHIJ,TRSP,Dsali
alt for 0 (1):VBLH,Cvari,AJAU,OUNI,LNIL,LETF,CPIS,ALZF,SAUS,Umuta,SCSP,KSFK,VIAU,YDCQ,CQQP,Czofi,FMVB,HHXJ,RPAU,CMED,NATT,GYBH,Vcart,NKXU,MXDS,CESP,NSTT,ODXI,OAEZ,OQON,IJMT,HVNO,BMIN,WXRI,LSHT,JIWJ,BZSH,GJIY,BAZF,PDEN,EATP,KADG,TRSP,Dsali,PROE,NQYP,Crein,UPRO Clent,BHYP,CAUS,DUMA,JTIG,CCYL,PCLA,Csube,ACAL,AKIL,ETGN,OQUE,CTAX
alt for 0 (1):DUMA,CTAX,EATP,CPIS,IJMT,HBAS,MXDS VBLH,Cvari,PZIF,AJAU,OUNI,LNIL,LETF,ALZF,Umuta,SCSP,PCLA,KSFK,Csube,VIAU,YDCQ,CQQP,Czofi,FMVB,CMED,GYBH,Vcart,CESP,Clent,NSTT,ODXI,OAEZ,XKWQ,BMIN,BZSH,BAZF,PDEN,NQYP,Crein,DVYE,UPRO,BHYP,CBNG,MFYC,SAUS,JTIG,HHXJ,ACAL,AKIL,NATT,OQUE,NKXU,BILC,CAUS,OQON,CCYL,HVNO,WXRI,LSHT,JIWJ,GJIY,ETGN,KADG,VHIJ,TRSP,Dsali,PROE
alt for 0 (1):AJAU,OQON,DUMA,CBNG,LETF,Umuta,HBAS,HVNO,BMIN,LSHT,JIWJ,CQQP,GJIY,FMVB,HHXJ,RPAU,PDEN,NQYP VBLH,Cvari,PZIF,BHYP,MFYC,CPIS,ALZF,SAUS,JTIG,SCSP,PCLA,Csube,VIAU,YDCQ,Czofi,ACAL,AKIL,CMED,NATT,OQUE,GYBH,Vcart,NKXU,MXDS,CESP,Clent,NSTT,BILC,ODXI,CAUS,IJMT,CCYL,WXRI,BZSH,BAZF,ETGN,CTAX,EATP,KADG,VHIJ,TRSP,Dsali,PROE,Crein,DVYE
alt for 0 (1):CESP,BILC,XKWQ,CBNG,IJMT,YDCQ,WXRI,FMVB,ETGN,NATT,EATP,KADG,TRSP VBLH,Cvari,PZIF,AJAU,OUNI,LNIL,LETF,ALZF,Umuta,SCSP,HBAS,PCLA,KSFK,Csube,VIAU,CQQP,Czofi,CMED,GYBH,Vcart,Clent,NSTT,ODXI,OAEZ,BMIN,BZSH,BAZF,PDEN,NQYP,Crein,UPRO,BHYP,DUMA,MFYC,CPIS,SAUS,JTIG,HHXJ,ACAL,AKIL,RPAU,OQUE,NKXU,MXDS,CAUS,OQON,CCYL,HVNO,LSHT,JIWJ,GJIY,CTAX,VHIJ,Dsali,PROE
alt for 0 (1):ACAL,AKIL,CAUS,SAUS,SCSP,PCLA,HVNO VBLH,Cvari,PZIF,AJAU,OUNI,LNIL,LETF,ALZF,Umuta,HBAS,KSFK,Csube,VIAU,CQQP,Czofi,FMVB,CMED,GYBH,Vcart,Clent,NSTT,ODXI,OAEZ,IJMT,BMIN,BZSH,BAZF,PDEN,EATP,NQYP,Crein,DVYE,UPRO,BHYP,DUMA,CBNG,MFYC,CPIS,JTIG,RPAU,OQUE,NKXU,MXDS,OQON,CCYL,WXRI,LSHT,JIWJ,GJIY,ETGN,CTAX,KADG,VHIJ,Dsali,PROE
alt for 0 (1):VBLH,YDCQ,CESP,GJIY,FMVB,XKWQ,ETGN,CBNG,NATT,HVNO Cvari,PZIF,AJAU,OUNI,LNIL,LETF,ALZF,Umuta,SCSP,HBAS,PCLA,KSFK,Csube,VIAU,CQQP,Czofi,CMED,GYBH,Vcart,Clent,NSTT,ODXI,OAEZ,IJMT,BMIN,BZSH,BAZF,PDEN,EATP,NQYP,Crein,DVYE,UPRO,BHYP,DUMA,MFYC,CPIS,SAUS,JTIG,HHXJ,ACAL,AKIL,RPAU,OQUE,NKXU,MXDS,BILC,CAUS,OQON,CCYL,WXRI,LSHT,JIWJ,KADG,VHIJ,TRSP,Dsali,PROE
alt for 0 (1):VBLH,Cvari,PZIF,AJAU,OUNI,LNIL,LETF,ALZF,Umuta,SCSP,HBAS,PCLA,KSFK,Csube,VIAU,YDCQ,CQQP,Czofi,Vcart,CESP,NSTT,ODXI,OAEZ,XKWQ,IJMT,BMIN,BZSH,BAZF,PDEN,EATP,NQYP,Crein,DVYE,UPRO,DUMA,CBNG,MFYC,SAUS,ACAL,AKIL,RPAU,NATT,NKXU,MXDS,CAUS,OQON,WXRI,LSHT,JIWJ,GJIY,ETGN,VHIJ,TRSP,Dsali,PROE Clent,BHYP,FMVB,HHXJ,OQUE,CTAX,GYBH,JTIG,CCYL,HVNO
alt for 0 (1):FMVB,PCLA VBLH,Cvari,PZIF,AJAU,OUNI,LNIL,LETF,ALZF,Umuta,SCSP,HBAS,KSFK,Csube,VIAU,YDCQ,CQQP,Czofi,CMED,GYBH,Vcart,CESP,Clent,NSTT,ODXI,OAEZ,XKWQ,IJMT,BMIN,BZSH,BAZF,PDEN,EATP,NQYP,Crein,DVYE,UPRO,BHYP,DUMA,CBNG,MFYC,CPIS,SAUS,JTIG,HHXJ,ACAL,AKIL,RPAU,NATT,OQUE,NKXU,MXDS,BILC,CAUS,OQON,CCYL,HVNO,WXRI,LSHT,JIWJ,GJIY,ETGN,CTAX,KADG,VHIJ,TRSP,Dsali,PROE
alt for 0 (1):VBLH,Cvari,AJAU,MFYC,LETF,CPIS,Umuta,HBAS,PCLA,KSFK,Csube,YDCQ,CQQP,ACAL,AKIL,RPAU,CMED,NATT,Vcart,NKXU,CESP,BILC,ODXI,OAEZ,CAUS,OQON,HVNO,BMIN,WXRI,LSHT,JIWJ,GJIY,ETGN,PDEN,EATP,KADG,TRSP,Dsali,PROE,NQYP,Crein Clent,PZIF,BHYP,OUNI,XKWQ,ALZF,IJMT,SAUS,JTIG,SCSP,VIAU,Czofi,BZSH,HHXJ,BAZF,OQUE,CTAX,GYBH,DVYE,MXDS
alt for 0 (1):AJAU,OAEZ,OQON,CBNG,LETF,Umuta,HBAS,HVNO,KSFK,BMIN,WXRI,LSHT,JIWJ,CQQP,GJIY,RPAU,PDEN,NQYP,UPRO VBLH,Cvari,PZIF,BHYP,OUNI,DUMA,LNIL,MFYC,CPIS,ALZF,SAUS,JTIG,SCSP,PCLA,Csube,VIAU,YDCQ,Czofi,FMVB,ACAL,AKIL,CMED,NATT,OQUE,GYBH,Vcart,NKXU,MXDS,CESP,Clent,NSTT,ODXI,CAUS,CCYL,BZSH,CTAX,EATP,KADG,VHIJ,TRSP,Dsali,PROE,Crein,DVYE
alt for 0 (1):BILC,FMVB,HHXJ,XKWQ,LNIL,ETGN,HVNO,NQYP,UPRO VBLH,Cvari,PZIF,AJAU,OUNI,LETF,ALZF,Umuta,SCSP,HBAS,PCLA,KSFK,Csube,VIAU,YDCQ,CQQP,Czofi,CMED,GYBH,Vcart,CESP,Clent,NSTT,ODXI,OAEZ,IJMT,BMIN,BZSH,BAZF,PDEN,EATP,Crein,DVYE,BHYP,DUMA,MFYC,CPIS,SAUS,JTIG,ACAL,AKIL,RPAU,NATT,OQUE,NKXU,MXDS,CAUS,OQON,CCYL,WXRI,LSHT,JIWJ,GJIY,KADG,VHIJ,TRSP,Dsali,PROE
alt for 0 (1):VBLH,YDCQ,CESP,DUMA,NATT,TRSP Cvari,PZIF,AJAU,OUNI,LNIL,LETF,ALZF,Umuta,SCSP,HBAS,PCLA,Csube,VIAU,CQQP,Czofi,FMVB,CMED,GYBH,Vcart,Clent,NSTT,ODXI,OAEZ,XKWQ,IJMT,BMIN,BZSH,BAZF,PDEN,EATP,Crein,DVYE,UPRO,BHYP,CBNG,MFYC,CPIS,SAUS,JTIG,HHXJ,ACAL,AKIL,RPAU,OQUE,NKXU,MXDS,BILC,CAUS,OQON,CCYL,HVNO,WXRI,LSHT,JIWJ,ETGN,CTAX,KADG,VHIJ,Dsali,PROE
alt for 0 (1):OAEZ,OQON,Umuta,HVNO,KSFK,BMIN,LSHT,JIWJ,CQQP,GJIY,PDEN,NQYP,UPRO VBLH,Cvari,PZIF,AJAU,OUNI,LNIL,LETF,ALZF,SCSP,HBAS,PCLA,Csube,VIAU,YDCQ,Czofi,FMVB,CMED,GYBH,Vcart,CESP,Clent,NSTT,ODXI,BZSH,EATP,Crein,DVYE,BHYP,DUMA,CBNG,MFYC,CPIS,SAUS,JTIG,ACAL,AKIL,RPAU,NATT,OQUE,NKXU,MXDS,CAUS,CCYL,WXRI,CTAX,KADG,VHIJ,TRSP,Dsali,PROE
alt for 0 (1):BILC,Cvari,FMVB,HHXJ,HVNO,PROE,Csube VBLH,PZIF,AJAU,OUNI,LNIL,LETF,ALZF,Umuta,SCSP,HBAS,PCLA,KSFK,VIAU,YDCQ,CQQP,Czofi,CMED,GYBH,Vcart,CESP,Clent,NSTT,ODXI,OAEZ,XKWQ,IJMT,BMIN,BZSH,BAZF,PDEN,EATP,NQYP,Crein,DVYE,UPRO,BHYP,DUMA,CBNG,MFYC,CPIS,SAUS,JTIG,ACAL,AKIL,RPAU,NATT,OQUE,NKXU,MXDS,CAUS,OQON,CCYL,WXRI,LSHT,JIWJ,GJIY,ETGN,CTAX,KADG,VHIJ,TRSP,Dsali
alt for 0 (1):CESP,CAUS,DUMA,TRSP VBLH,Cvari,PZIF,AJAU,OUNI,LNIL,LETF,ALZF,Umuta,SCSP,HBAS,PCLA,KSFK,Csube,VIAU,YDCQ,CQQP,Czofi,FMVB,CMED,GYBH,Vcart,Clent,NSTT,ODXI,OAEZ,XKWQ,IJMT,BMIN,BZSH,BAZF,PDEN,EATP,NQYP,Crein,DVYE,UPRO,BHYP,CBNG,MFYC,CPIS,SAUS,JTIG,HHXJ,ACAL,AKIL,NATT,OQUE,NKXU,MXDS,BILC,OQON,CCYL,HVNO,WXRI,LSHT,JIWJ,GJIY,ETGN,CTAX,KADG,VHIJ,Dsali,PROE
alt for 0 (1):PZIF,ODXI,XKWQ,DUMA,LNIL,IJMT,VIAU,Czofi,BZSH,HHXJ,BAZF,Vcart,Dsali,Crein,DVYE,MXDS VBLH,BHYP,AJAU,OUNI,MFYC,LETF,CPIS,ALZF,SAUS,JTIG,Umuta,SCSP,HBAS,PCLA,KSFK,Csube,YDCQ,CQQP,FMVB,ACAL,AKIL,RPAU,CMED,NATT,GYBH,NKXU,CESP,Clent,NSTT,BILC,OAEZ,CAUS,OQON,CCYL,HVNO,BMIN,WXRI,LSHT,JIWJ,GJIY,ETGN,CTAX,PDEN,EATP,VHIJ,TRSP,PROE,NQYP
alt for 0 (3):VBLH,Cvari,PZIF,AJAU,OUNI,LNIL,LETF,ALZF,Umuta,SCSP,HBAS,PCLA,KSFK,Csube,VIAU,YDCQ,CQQP,Czofi,FMVB,CMED,Vcart,CESP,NSTT,ODXI,OAEZ,XKWQ,IJMT,BMIN,BAZF,PDEN,EATP,NQYP,Crein,DVYE,UPRO,DUMA,CBNG,MFYC,CPIS,SAUS,HHXJ,ACAL,AKIL,RPAU,NATT,NKXU,MXDS,BILC,CAUS,OQON,HVNO,WXRI,LSHT,JIWJ,GJIY,ETGN,KADG,VHIJ,TRSP,Dsali,PROE Clent,BZSH,BHYP,OQUE,CTAX,GYBH,JTIG,CCYL
alt for 0 (1):VBLH,GJIY,FMVB,XKWQ,HVNO Cvari,PZIF,AJAU,OUNI,LNIL,LETF,ALZF,Umuta,SCSP,HBAS,PCLA,KSFK,Csube,VIAU,YDCQ,CQQP,Czofi,CMED,GYBH,Vcart,CESP,Clent,NSTT,ODXI,OAEZ,IJMT,BMIN,BZSH,BAZF,PDEN,EATP,NQYP,Crein,DVYE,UPRO,BHYP,DUMA,CBNG,MFYC,CPIS,SAUS,JTIG,HHXJ,ACAL,AKIL,RPAU,NATT,OQUE,NKXU,MXDS,BILC,CAUS,OQON,CCYL,WXRI,LSHT,JIWJ,ETGN,KADG,VHIJ,TRSP,Dsali,PROE
alt for 0 (1):HHXJ,DUMA,IJMT,Dsali VBLH,Cvari,PZIF,AJAU,OUNI,LNIL,LETF,ALZF,Umuta,SCSP,HBAS,PCLA,KSFK,Csube,VIAU,YDCQ,CQQP,Czofi,FMVB,CMED,GYBH,Vcart,CESP,Clent,NSTT,ODXI,OAEZ,XKWQ,BMIN,BZSH,BAZF,PDEN,EATP,NQYP,Crein,DVYE,UPRO,BHYP,CBNG,MFYC,CPIS,SAUS,JTIG,ACAL,AKIL,RPAU,NATT,OQUE,NKXU,MXDS,BILC,CAUS,OQON,CCYL,HVNO,WXRI,LSHT,JIWJ,GJIY,ETGN,KADG,VHIJ,TRSP,PROE
alt for 0 (1):WXRI,BILC,Cvari,FMVB,HHXJ,ETGN,MFYC,EATP,HVNO,Csube,NKXU VBLH,PZIF,AJAU,OUNI,LNIL,LETF,ALZF,Umuta,SCSP,HBAS,PCLA,KSFK,VIAU,YDCQ,Czofi,CMED,GYBH,Vcart,Clent,NSTT,ODXI,OAEZ,BMIN,BZSH,BAZF,PDEN,NQYP,Crein,DVYE,UPRO,BHYP,DUMA,CBNG,CPIS,SAUS,JTIG,ACAL,AKIL,RPAU,MXDS,CAUS,OQON,CCYL,LSHT,JIWJ,GJIY,CTAX,VHIJ,TRSP,Dsali,PROE
alt for 0 (1):NSTT,OUNI,DUMA VBLH,Cvari,PZIF,AJAU,LNIL,LETF,ALZF,Umuta,SCSP,HBAS,PCLA,KSFK,Csube,VIAU,YDCQ,Czofi,FMVB,CMED,GYBH,Vcart,Clent,ODXI,OAEZ,BMIN,BZSH,BAZF,PDEN,EATP,NQYP,Crein,DVYE,UPRO,BHYP,CBNG,MFYC,CPIS,SAUS,JTIG,HHXJ,ACAL,AKIL,RPAU,NKXU,MXDS,BILC,CAUS,OQON,CCYL,HVNO,WXRI,LSHT,JIWJ,GJIY,ETGN,CTAX,VHIJ,TRSP,Dsali,PROE
alt for 0 (1):WXRI,HHXJ VBLH,Cvari,PZIF,AJAU,OUNI,LNIL,LETF,ALZF,Umuta,SCSP,HBAS,PCLA,KSFK,Csube,CQQP,Czofi,FMVB,CMED,GYBH,Vcart,Clent,ODXI,OAEZ,BMIN,BAZF,PDEN,Crein,DVYE,UPRO,BHYP,DUMA,CBNG,MFYC,CPIS,SAUS,JTIG,ACAL,AKIL,RPAU,OQUE,NKXU,MXDS,BILC,CAUS,CCYL,HVNO,LSHT,JIWJ,GJIY,CTAX,KADG,VHIJ,Dsali,PROE
alt for 0 (1):ACAL,CAUS,PCLA,HVNO VBLH,Cvari,PZIF,AJAU,OUNI,LETF,ALZF,Umuta,HBAS,KSFK,Csube,VIAU,CQQP,Czofi,FMVB,CMED,GYBH,Vcart,Clent,NSTT,ODXI,OAEZ,XKWQ,IJMT,BMIN,BZSH,BAZF,PDEN,EATP,NQYP,Crein,UPRO,BHYP,CBNG,MFYC,CPIS,SAUS,JTIG,RPAU,NKXU,MXDS,BILC,OQON,CCYL,WXRI,LSHT,JIWJ,GJIY,CTAX,KADG,VHIJ,TRSP,Dsali,PROE
alt for 0 (1):Cvari,BHYP,AJAU,OUNI,DUMA,LNIL,CBNG,MFYC,LETF,CPIS,ALZF,JTIG,Umuta,PCLA,KSFK,VIAU,Czofi,ACAL,OQUE,GYBH,Vcart,MXDS,NSTT,ODXI,OAEZ,CAUS,XKWQ,OQON,HVNO,BMIN,LSHT,JIWJ,BZSH,GJIY,BAZF,KADG,VHIJ,Dsali,NQYP,Crein,DVYE,UPRO Clent,IJMT,SAUS,SCSP,CCYL,Csube,WXRI,FMVB,AKIL,CMED,ETGN,CTAX,PDEN,EATP,NKXU
alt for 0 (1):PZIF,BZSH,AJAU,HHXJ Cvari,OUNI,LNIL,LETF,Umuta,SCSP,HBAS,PCLA,KSFK,Csube,VIAU,CQQP,Czofi,FMVB,CMED,GYBH,Vcart,CESP,Clent,NSTT,ODXI,OAEZ,IJMT,BMIN,BAZF,PDEN,EATP,NQYP,Crein,UPRO,BHYP,DUMA,CBNG,MFYC,CPIS,SAUS,ACAL,AKIL,RPAU,NATT,OQUE,NKXU,MXDS,BILC,CAUS,OQON,CCYL,HVNO,LSHT,JIWJ,GJIY,CTAX,KADG,TRSP,Dsali
alt for 0 (1):VBLH,YDCQ,CESP,FMVB,HHXJ,DUMA,CMED,NATT,CPIS,TRSP,PROE Cvari,AJAU,OUNI,LNIL,LETF,ALZF,Umuta,SCSP,HBAS,PCLA,KSFK,Csube,VIAU,CQQP,Czofi,GYBH,Vcart,Clent,NSTT,ODXI,OAEZ,XKWQ,IJMT,BMIN,BAZF,PDEN,EATP,NQYP,Crein,DVYE,BHYP,CBNG,MFYC,SAUS,JTIG,ACAL,AKIL,RPAU,OQUE,NKXU,CAUS,OQON,CCYL,HVNO,LSHT,JIWJ,GJIY,CTAX,Dsali
alt for 0 (1):YDCQ,CESP,WXRI,BHYP,NATT,OQUE,EATP,GYBH,JTIG,TRSP,HVNO,DVYE VBLH,Cvari,PZIF,AJAU,OUNI,LNIL,LETF,ALZF,Umuta,SCSP,HBAS,PCLA,KSFK,Csube,VIAU,CQQP,Czofi,FMVB,CMED,Vcart,Clent,NSTT,ODXI,OAEZ,XKWQ,IJMT,BMIN,BZSH,BAZF,PDEN,NQYP,Crein,UPRO,DUMA,CBNG,MFYC,CPIS,SAUS,HHXJ,ACAL,AKIL,RPAU,NKXU,MXDS,CAUS,OQON,CCYL,LSHT,JIWJ,GJIY,CTAX,KADG,VHIJ,Dsali,PROE
alt for 0 (1):MFYC,HVNO Cvari,PZIF,AJAU,OUNI,LNIL,LETF,ALZF,Umuta,SCSP,HBAS,PCLA,KSFK,Csube,VIAU,YDCQ,CQQP,Czofi,FMVB,CMED,GYBH,Vcart,CESP,Clent,NSTT,ODXI,OAEZ,XKWQ,IJMT,BMIN,BZSH,BAZF,PDEN,EATP,Crein,BHYP,DUMA,CPIS,SAUS,HHXJ,ACAL,AKIL,RPAU,NATT,OQUE,NKXU,MXDS,BILC,CAUS,OQON,CCYL,WXRI,LSHT,JIWJ,GJIY,CTAX,KADG,VHIJ,TRSP,Dsali,PROE
alt for 0 (1):YDCQ,HHXJ,HVNO VBLH,Cvari,PZIF,AJAU,OUNI,LETF,ALZF,Umuta,SCSP,HBAS,PCLA,KSFK,Csube,CQQP,Czofi,FMVB,CMED,GYBH,Vcart,CESP,Clent,ODXI,OAEZ,XKWQ,IJMT,BMIN,BZSH,BAZF,PDEN,EATP,NQYP,Crein,DVYE,BHYP,DUMA,CBNG,MFYC,CPIS,SAUS,JTIG,ACAL,AKIL,RPAU,OQUE,NKXU,MXDS,BILC,CAUS,OQON,CCYL,WXRI,LSHT,JIWJ,GJIY,ETGN,KADG,VHIJ,TRSP,Dsali,PROE
alt for 0 (1):BHYP,FMVB,OQUE,GYBH,JTIG VBLH,Cvari,PZIF,AJAU,OUNI,LNIL,LETF,ALZF,Umuta,SCSP,HBAS,PCLA,KSFK,Csube,VIAU,YDCQ,CQQP,Czofi,CMED,Vcart,CESP,Clent,NSTT,ODXI,OAEZ,XKWQ,IJMT,BMIN,BZSH,BAZF,PDEN,EATP,NQYP,Crein,DVYE,UPRO,DUMA,CBNG,MFYC,CPIS,SAUS,HHXJ,ACAL,AKIL,RPAU,NATT,NKXU,MXDS,CAUS,OQON,CCYL,WXRI,LSHT,JIWJ,GJIY,ETGN,KADG,VHIJ,TRSP,Dsali,PROE
alt for 0 (1):Cvari,PZIF,DUMA,LNIL,MFYC,SAUS,Umuta,SCSP,PCLA,KSFK,Csube,VIAU,YDCQ,CQQP,Czofi,ACAL,AKIL,CMED,NATT,Vcart,NKXU,MXDS,CESP,ODXI,OAEZ,CAUS,XKWQ,OQON,IJMT,BMIN,WXRI,LSHT,JIWJ,BZSH,GJIY,BAZF,ETGN,PDEN,EATP,KADG,VHIJ,TRSP,Dsali,PROE,NQYP,Crein,DVYE,UPRO Clent,NSTT,BHYP,AJAU,OUNI,CBNG,LETF,ALZF,JTIG,CCYL,HBAS,HVNO,FMVB,HHXJ,RPAU,OQUE,CTAX
alt for 0 (1):FMVB,XKWQ,HVNO VBLH,Cvari,PZIF,AJAU,OUNI,LNIL,LETF,ALZF,Umuta,SCSP,HBAS,PCLA,KSFK,Csube,VIAU,YDCQ,CQQP,Czofi,CMED,GYBH,Vcart,CESP,Clent,NSTT,ODXI,OAEZ,IJMT,BMIN,BZSH,BAZF,PDEN,EATP,NQYP,Crein,DVYE,UPRO,BHYP,DUMA,CBNG,MFYC,CPIS,SAUS,JTIG,HHXJ,ACAL,AKIL,RPAU,NATT,OQUE,NKXU,MXDS,BILC,CAUS,OQON,CCYL,WXRI,LSHT,JIWJ,GJIY,ETGN,KADG,VHIJ,TRSP,Dsali,PROE
alt for 0 (1):AJAU,OAEZ,OQON,Umuta,HBAS,HVNO,KSFK,BMIN,LSHT,JIWJ,CQQP,GJIY,RPAU,PDEN,NQYP,UPRO VBLH,Cvari,PZIF,BHYP,OUNI,DUMA,LNIL,CBNG,MFYC,LETF,CPIS,ALZF,SAUS,JTIG,SCSP,PCLA,Csube,VIAU,YDCQ,Czofi,FMVB,ACAL,AKIL,CMED,NATT,OQUE,GYBH,Vcart,NKXU,MXDS,CESP,Clent,NSTT,ODXI,CAUS,CCYL,WXRI,BZSH,CTAX,EATP,KADG,VHIJ,TRSP,Dsali,PROE,Crein,DVYE
alt for 0 (1):AJAU,OAEZ,OQON,CBNG,LETF,Umuta,HBAS,KSFK,BMIN,LSHT,JIWJ,CQQP,GJIY,FMVB,HHXJ,PDEN,NQYP,UPRO VBLH,Cvari,PZIF,OUNI,LNIL,ALZF,SCSP,PCLA,Csube,VIAU,YDCQ,Czofi,CMED,GYBH,Vcart,CESP,Clent,NSTT,ODXI,XKWQ,IJMT,BZSH,BAZF,EATP,Crein,DVYE,BHYP,DUMA,MFYC,CPIS,SAUS,JTIG,ACAL,AKIL,RPAU,NATT,OQUE,NKXU,MXDS,BILC,CAUS,CCYL,WXRI,ETGN,CTAX,KADG,VHIJ,TRSP,Dsali,PROE
alt for 0 (1):HHXJ,CAUS,VHIJ Cvari,PZIF,AJAU,OUNI,LNIL,LETF,ALZF,Umuta,SCSP,HBAS,KSFK,Csube,VIAU,CQQP,Czofi,FMVB,CMED,GYBH,Vcart,NSTT,ODXI,OAEZ,IJMT,BMIN,BZSH,BAZF,PDEN,EATP,Crein,DVYE,UPRO,BHYP,DUMA,MFYC,CPIS,SAUS,JTIG,RPAU,OQUE,NKXU,MXDS,BILC,OQON,CCYL,HVNO,WXRI,JIWJ,GJIY,ETGN,KADG,Dsali,PROE
alt for 0 (1):VBLH,YDCQ,CESP,Czofi,CMED,ETGN,NATT,CPIS,TRSP,HVNO,PROE Cvari,PZIF,AJAU,OUNI,LNIL,LETF,ALZF,Umuta,SCSP,HBAS,PCLA,KSFK,Csube,VIAU,CQQP,FMVB,GYBH,Vcart,Clent,NSTT,ODXI,OAEZ,IJMT,BMIN,BZSH,BAZF,PDEN,EATP,NQYP,Crein,DVYE,UPRO,BHYP,DUMA,CBNG,MFYC,SAUS,JTIG,HHXJ,ACAL,AKIL,RPAU,OQUE,NKXU,MXDS,CAUS,OQON,CCYL,WXRI,LSHT,JIWJ,GJIY,CTAX,KADG,VHIJ,Dsali
alt for 0 (1):VBLH,Cvari,CAUS,DUMA,MFYC,SAUS,SCSP,PCLA,HVNO,Csube,FMVB,ACAL,AKIL,ETGN,EATP,NKXU PZIF,BHYP,AJAU,OUNI,LNIL,CBNG,LETF,CPIS,ALZF,JTIG,Umuta,HBAS,KSFK,VIAU,CQQP,Czofi,RPAU,CMED,OQUE,GYBH,Vcart,MXDS,Clent,NSTT,ODXI,OAEZ,OQON,IJMT,CCYL,BMIN,WXRI,LSHT,JIWJ,BZSH,GJIY,BAZF,CTAX,PDEN,KADG,VHIJ,Dsali,PROE,NQYP,Crein,DVYE,UPRO
alt for 0 (1):VBLH,DUMA,CMED,CPIS PZIF,AJAU,OUNI,LNIL,LETF,ALZF,Umuta,SCSP,HBAS,PCLA,KSFK,Csube,VIAU,YDCQ,CQQP,Czofi,FMVB,GYBH,Vcart,CESP,Clent,NSTT,ODXI,OAEZ,XKWQ,IJMT,BMIN,BZSH,BAZF,PDEN,EATP,NQYP,Crein,DVYE,UPRO,BHYP,CBNG,MFYC,SAUS,JTIG,HHXJ,ACAL,AKIL,RPAU,NATT,OQUE,NKXU,MXDS,BILC,CAUS,OQON,CCYL,HVNO,WXRI,LSHT,JIWJ,GJIY,ETGN,CTAX,KADG,VHIJ,TRSP,Dsali,PROE
alt for 0 (2):AJAU,OAEZ,OQON,DUMA,CBNG,LETF,Umuta,HBAS,KSFK,BMIN,LSHT,JIWJ,CQQP,GJIY,RPAU,PDEN,NQYP,UPRO VBLH,Cvari,PZIF,OUNI,LNIL,ALZF,SCSP,PCLA,Csube,VIAU,YDCQ,Czofi,FMVB,CMED,GYBH,Vcart,CESP,Clent,NSTT,ODXI,XKWQ,IJMT,BZSH,BAZF,EATP,Crein,DVYE,BHYP,MFYC,CPIS,SAUS,JTIG,HHXJ,ACAL,AKIL,NATT,OQUE,NKXU,MXDS,BILC,CAUS,CCYL,HVNO,WXRI,ETGN,CTAX,KADG,VHIJ,TRSP,Dsali,PROE
alt for 0 (1):BILC,PZIF,ODXI,DUMA,Vcart,Crein VBLH,Cvari,AJAU,OUNI,LNIL,LETF,ALZF,Umuta,SCSP,HBAS,PCLA,KSFK,Csube,VIAU,YDCQ,CQQP,Czofi,FMVB,CMED,GYBH,CESP,Clent,NSTT,OAEZ,XKWQ,IJMT,BMIN,BZSH,BAZF,EATP,NQYP,DVYE,UPRO,BHYP,CBNG,MFYC,CPIS,SAUS,JTIG,HHXJ,ACAL,AKIL,RPAU,NATT,OQUE,NKXU,MXDS,CAUS,OQON,CCYL,HVNO,WXRI,LSHT,JIWJ,GJIY,ETGN,KADG,VHIJ,TRSP,Dsali,PROE
alt for 0 (1):PZIF,Czofi,BZSH,XKWQ,BAZF,DUMA,LNIL,DVYE,MXDS,VIAU VBLH,Cvari,AJAU,OUNI,LETF,ALZF,Umuta,SCSP,HBAS,PCLA,KSFK,Csube,YDCQ,CQQP,FMVB,CMED,GYBH,Vcart,CESP,Clent,NSTT,ODXI,OAEZ,IJMT,BMIN,PDEN,EATP,NQYP,Crein,UPRO,BHYP,CBNG,MFYC,CPIS,SAUS,JTIG,HHXJ,ACAL,AKIL,RPAU,NATT,OQUE,NKXU,BILC,CAUS,OQON,CCYL,HVNO,WXRI,LSHT,JIWJ,GJIY,ETGN,CTAX,KADG,TRSP,Dsali,PROE
alt for 0 (1):HHXJ,DUMA,MFYC,HVNO,NKXU VBLH,Cvari,PZIF,AJAU,OUNI,LNIL,LETF,ALZF,Umuta,SCSP,HBAS,PCLA,KSFK,Csube,VIAU,YDCQ,CQQP,Czofi,FMVB,CMED,GYBH,Vcart,CESP,Clent,NSTT,ODXI,OAEZ,XKWQ,IJMT,BMIN,BZSH,BAZF,PDEN,EATP,NQYP,Crein,DVYE,UPRO,BHYP,CBNG,CPIS,SAUS,JTIG,ACAL,AKIL,RPAU,NATT,OQUE,MXDS,BILC,CAUS,OQON,CCYL,WXRI,LSHT,JIWJ,GJIY,ETGN,KADG,VHIJ,TRSP,Dsali,PROE
alt for 0 (1):HHXJ,DUMA,CTAX,HVNO VBLH,Cvari,PZIF,AJAU,OUNI,LNIL,LETF,ALZF,Umuta,SCSP,HBAS,PCLA,KSFK,Csube,VIAU,YDCQ,CQQP,Czofi,FMVB,CMED,GYBH,Vcart,CESP,Clent,NSTT,ODXI,OAEZ,XKWQ,IJMT,BMIN,BZSH,BAZF,PDEN,EATP,NQYP,Crein,DVYE,UPRO,BHYP,CBNG,MFYC,CPIS,SAUS,JTIG,ACAL,AKIL,RPAU,NATT,OQUE,NKXU,MXDS,BILC,CAUS,OQON,CCYL,WXRI,LSHT,JIWJ,GJIY,ETGN,KADG,VHIJ,TRSP,Dsali,PROE
alt for 0 (1):PZIF,Czofi,BZSH,XKWQ,DUMA,LNIL,MXDS,VIAU VBLH,Cvari,AJAU,OUNI,LETF,ALZF,Umuta,SCSP,HBAS,PCLA,KSFK,Csube,YDCQ,CQQP,FMVB,CMED,GYBH,Vcart,CESP,Clent,NSTT,ODXI,OAEZ,IJMT,BMIN,BAZF,PDEN,EATP,NQYP,Crein,DVYE,UPRO,BHYP,CBNG,MFYC,CPIS,SAUS,JTIG,HHXJ,ACAL,AKIL,RPAU,NATT,OQUE,NKXU,BILC,CAUS,OQON,CCYL,HVNO,WXRI,LSHT,JIWJ,GJIY,ETGN,CTAX,KADG,TRSP,Dsali,PROE
alt for 0 (1):VBLH,Cvari,AJAU,OUNI,DUMA,CBNG,MFYC,LETF,CPIS,ALZF,SAUS,Umuta,SCSP,HBAS,KSFK,Csube,CQQP,FMVB,HHXJ,RPAU,CMED,OQUE,NKXU,NSTT,OAEZ,OQON,HVNO,BMIN,WXRI,LSHT,JIWJ,GJIY,PDEN,EATP,KADG,PROE,NQYP,UPRO Clent,PZIF,ODXI,BHYP,XKWQ,LNIL,JTIG,CCYL,VIAU,Czofi,BZSH,CTAX,GYBH,Vcart,Dsali,Crein,MXDS
alt for 0 (1):BILC,Cvari,FMVB,DUMA,EATP,Csube,NKXU PZIF,AJAU,OUNI,LNIL,LETF,Umuta,SCSP,HBAS,PCLA,KSFK,VIAU,CQQP,Czofi,CMED,GYBH,Vcart,CESP,Clent,NSTT,ODXI,OAEZ,IJMT,BMIN,BZSH,BAZF,PDEN,NQYP,Crein,UPRO,BHYP,CBNG,MFYC,CPIS,SAUS,HHXJ,ACAL,AKIL,RPAU,NATT,OQUE,MXDS,CAUS,OQON,CCYL,HVNO,LSHT,JIWJ,GJIY,CTAX,KADG,TRSP,Dsali
alt for 0 (2):FMVB,DUMA,SAUS,SCSP VBLH,Cvari,PZIF,AJAU,OUNI,LNIL,LETF,ALZF,Umuta,HBAS,PCLA,KSFK,Csube,VIAU,YDCQ,CQQP,Czofi,CMED,GYBH,Vcart,CESP,Clent,NSTT,ODXI,OAEZ,IJMT,BMIN,BZSH,BAZF,PDEN,EATP,NQYP,Crein,DVYE,UPRO,BHYP,MFYC,CPIS,JTIG,ACAL,AKIL,RPAU,NATT,OQUE,NKXU,MXDS,BILC,CAUS,OQON,CCYL,HVNO,LSHT,JIWJ,GJIY,ETGN,CTAX,KADG,VHIJ,TRSP,Dsali,PROE
alt for 0 (1):BILC,Cvari,CAUS,MFYC,PCLA,HVNO,Csube,WXRI,FMVB,HHXJ,ACAL,AKIL,ETGN,EATP,NKXU VBLH,PZIF,BHYP,AJAU,OUNI,DUMA,LNIL,CBNG,LETF,CPIS,ALZF,SAUS,JTIG,Umuta,SCSP,HBAS,KSFK,VIAU,YDCQ,Czofi,RPAU,CMED,GYBH,Vcart,MXDS,Clent,NSTT,ODXI,OAEZ,OQON,CCYL,BMIN,LSHT,JIWJ,BZSH,GJIY,BAZF,CTAX,PDEN,VHIJ,TRSP,Dsali,PROE,NQYP,Crein,DVYE,UPRO
alt for 0 (1):CESP,BILC,Cvari,BHYP,DUMA,MFYC,CPIS,JTIG,HVNO,Csube,FMVB,HHXJ,CMED,ETGN,OQUE,EATP,GYBH,PROE,NKXU PZIF,AJAU,LNIL,CBNG,LETF,ALZF,SAUS,Umuta,SCSP,HBAS,PCLA,KSFK,VIAU,CQQP,ACAL,AKIL,RPAU,Vcart,MXDS,Clent,NSTT,ODXI,OAEZ,CAUS,XKWQ,OQON,IJMT,CCYL,BMIN,LSHT,JIWJ,BZSH,GJIY,BAZF,PDEN,KADG,Dsali,NQYP,Crein,DVYE,UPRO
alt for 0 (1):YDCQ,CESP,FMVB,NATT,NQYP VBLH,Cvari,PZIF,AJAU,OUNI,LNIL,LETF,ALZF,Umuta,SCSP,HBAS,PCLA,KSFK,Csube,VIAU,CQQP,Czofi,GYBH,Vcart,Clent,NSTT,ODXI,OAEZ,XKWQ,IJMT,BMIN,BZSH,BAZF,PDEN,EATP,Crein,DVYE,UPRO,BHYP,DUMA,CBNG,MFYC,SAUS,JTIG,HHXJ,ACAL,AKIL,RPAU,OQUE,NKXU,MXDS,BILC,CAUS,OQON,CCYL,HVNO,WXRI,LSHT,JIWJ,GJIY,CTAX,KADG,TRSP,Dsali,PROE
alt for 0 (1):Cvari,PZIF,AJAU,OUNI,LNIL,LETF,ALZF,Umuta,SCSP,HBAS,PCLA,KSFK,VIAU,YDCQ,CQQP,Czofi,FMVB,CMED,Vcart,CESP,NSTT,ODXI,OAEZ,XKWQ,IJMT,BMIN,BZSH,BAZF,PDEN,EATP,NQYP,Crein,DVYE,UPRO,DUMA,CBNG,MFYC,CPIS,SAUS,HHXJ,ACAL,AKIL,RPAU,NATT,NKXU,MXDS,BILC,CAUS,OQON,HVNO,WXRI,LSHT,JIWJ,GJIY,KADG,Dsali Clent,BHYP,OQUE,CTAX,GYBH,JTIG,CCYL,Csube
alt for 0 (2):HHXJ,DUMA,Dsali,HVNO VBLH,Cvari,PZIF,AJAU,OUNI,LNIL,LETF,ALZF,Umuta,SCSP,HBAS,PCLA,KSFK,Csube,VIAU,YDCQ,CQQP,Czofi,FMVB,CMED,GYBH,Vcart,CESP,Clent,NSTT,ODXI,OAEZ,XKWQ,IJMT,BMIN,BZSH,BAZF,PDEN,EATP,NQYP,Crein,DVYE,UPRO,BHYP,CBNG,MFYC,CPIS,SAUS,JTIG,ACAL,AKIL,RPAU,NATT,OQUE,NKXU,MXDS,BILC,CAUS,OQON,CCYL,WXRI,LSHT,JIWJ,GJIY,ETGN,CTAX,KADG,VHIJ,TRSP,PROE
alt for 0 (1):VBLH,Cvari,PZIF,BHYP,OUNI,DUMA,LNIL,CBNG,MFYC,CPIS,ALZF,SAUS,JTIG,PCLA,Csube,VIAU,YDCQ,Czofi,FMVB,HHXJ,ACAL,CMED,NATT,Vcart,NKXU,CESP,NSTT,BILC,ODXI,CAUS,XKWQ,IJMT,HVNO,WXRI,BZSH,BAZF,EATP,KADG,VHIJ,TRSP,Dsali,PROE,Crein,DVYE Clent,AJAU,OAEZ,OQON,LETF,Umuta,CCYL,HBAS,KSFK,BMIN,LSHT,JIWJ,CQQP,GJIY,RPAU,OQUE,CTAX,PDEN,GYBH,UPRO
alt for 0 (1):GJIY,HHXJ,CAUS,CMED,PDEN,CPIS,VHIJ Cvari,PZIF,BHYP,AJAU,OUNI,DUMA,LNIL,MFYC,LETF,ALZF,SAUS,JTIG,Umuta,SCSP,HBAS,KSFK,Csube,VIAU,CQQP,Czofi,FMVB,RPAU,OQUE,GYBH,Vcart,NKXU,MXDS,NSTT,BILC,ODXI,OAEZ,OQON,IJMT,CCYL,HVNO,BMIN,WXRI,JIWJ,BZSH,BAZF,ETGN,EATP,KADG,Dsali,PROE,Crein,DVYE,UPRO
alt for 0 (1):VBLH,CESP,HHXJ,CMED,CPIS,VHIJ,Vcart,TRSP,PROE,Crein Cvari,PZIF,AJAU,OUNI,LNIL,LETF,ALZF,Umuta,SCSP,HBAS,PCLA,KSFK,Csube,VIAU,CQQP,Czofi,FMVB,GYBH,Clent,NSTT,ODXI,OAEZ,IJMT,BMIN,BZSH,BAZF,PDEN,EATP,NQYP,DVYE,UPRO,BHYP,DUMA,MFYC,SAUS,JTIG,ACAL,AKIL,RPAU,OQUE,NKXU,MXDS,BILC,CAUS,OQON,CCYL,HVNO,WXRI,LSHT,JIWJ,GJIY,CTAX,KADG,Dsali
alt for 0 (1):NSTT,FMVB,HHXJ,ACAL,AKIL,CAUS,OUNI,ALZF,PCLA,HVNO VBLH,Cvari,PZIF,AJAU,LNIL,LETF,Umuta,SCSP,HBAS,KSFK,Csube,VIAU,YDCQ,CQQP,Czofi,CMED,GYBH,Vcart,CESP,Clent,ODXI,OAEZ,XKWQ,IJMT,BMIN,BZSH,BAZF,PDEN,EATP,NQYP,Crein,DVYE,UPRO,BHYP,DUMA,CBNG,MFYC,CPIS,SAUS,JTIG,RPAU,NATT,OQUE,NKXU,MXDS,BILC,OQON,CCYL,WXRI,LSHT,JIWJ,GJIY,ETGN,KADG,VHIJ,TRSP,Dsali,PROE
alt for 0 (1):DUMA,DVYE VBLH,Cvari,PZIF,AJAU,OUNI,LNIL,LETF,ALZF,Umuta,HBAS,PCLA,KSFK,Csube,VIAU,YDCQ,CQQP,Czofi,FMVB,CMED,GYBH,Vcart,CESP,Clent,NSTT,ODXI,OAEZ,XKWQ,IJMT,BMIN,BZSH,BAZF,PDEN,EATP,NQYP,Crein,UPRO,BHYP,CBNG,MFYC,CPIS,JTIG,ACAL,AKIL,RPAU,NATT,OQUE,NKXU,MXDS,BILC,CAUS,OQON,CCYL,HVNO,WXRI,LSHT,JIWJ,GJIY,ETGN,CTAX,KADG,VHIJ,TRSP,Dsali,PROE
alt for 0 (1):NSTT,BILC,Cvari,LNIL,CBNG,IJMT,WXRI,FMVB,HHXJ,ETGN,CTAX,KADG,DVYE,MXDS VBLH,PZIF,AJAU,OUNI,LETF,ALZF,Umuta,SCSP,HBAS,PCLA,KSFK,Csube,VIAU,YDCQ,CQQP,Czofi,CMED,GYBH,Vcart,Clent,OAEZ,BMIN,BAZF,PDEN,EATP,NQYP,Crein,BHYP,DUMA,MFYC,CPIS,SAUS,JTIG,ACAL,AKIL,RPAU,NATT,OQUE,NKXU,CAUS,OQON,CCYL,HVNO,LSHT,JIWJ,GJIY,VHIJ,TRSP,Dsali,PROE
alt for 0 (1):AJAU,OAEZ,OQON,DUMA,CBNG,LETF,SAUS,Umuta,HBAS,KSFK,BMIN,LSHT,JIWJ,CQQP,GJIY,PDEN,NQYP VBLH,Cvari,PZIF,BHYP,OUNI,LNIL,MFYC,CPIS,ALZF,JTIG,SCSP,PCLA,Csube,VIAU,Czofi,FMVB,HHXJ,ACAL,AKIL,RPAU,CMED,NATT,OQUE,GYBH,Vcart,NKXU,MXDS,Clent,NSTT,BILC,CAUS,XKWQ,IJMT,CCYL,HVNO,WXRI,BZSH,BAZF,ETGN,CTAX,EATP,KADG,VHIJ,TRSP,Dsali,PROE,Crein,DVYE
alt for 0 (1):Cvari,PZIF,AJAU,LNIL,LETF,ALZF,Umuta,SCSP,HBAS,PCLA,KSFK,Csube,VIAU,YDCQ,CQQP,Czofi,FMVB,CMED,Vcart,CESP,ODXI,OAEZ,IJMT,BMIN,BZSH,BAZF,PDEN,NQYP,Crein,DVYE,UPRO,DUMA,CBNG,MFYC,CPIS,SAUS,JTIG,HHXJ,ACAL,AKIL,RPAU,NATT,NKXU,BILC,CAUS,OQON,HVNO,WXRI,LSHT,JIWJ,GJIY,KADG,VHIJ,TRSP,Dsali Clent,BHYP,OQUE,GYBH,CCYL
alt for 0 (1):DUMA,OQUE VBLH,Cvari,PZIF,AJAU,OUNI,LNIL,LETF,ALZF,Umuta,SCSP,HBAS,PCLA,KSFK,Csube,VIAU,YDCQ,Czofi,FMVB,CMED,GYBH,Vcart,CESP,Clent,NSTT,ODXI,OAEZ,IJMT,BMIN,BZSH,BAZF,PDEN,EATP,NQYP,Crein,DVYE,UPRO,BHYP,CPIS,SAUS,HHXJ,ACAL,AKIL,RPAU,NATT,MXDS,BILC,CAUS,OQON,CCYL,HVNO,WXRI,LSHT,GJIY,KADG,VHIJ,TRSP,Dsali,PROE
alt for 0 (1):HHXJ,CMED,ETGN,HVNO VBLH,Cvari,PZIF,AJAU,OUNI,LNIL,LETF,ALZF,Umuta,SCSP,HBAS,PCLA,KSFK,Csube,VIAU,YDCQ,CQQP,Czofi,FMVB,GYBH,Vcart,CESP,Clent,NSTT,ODXI,OAEZ,XKWQ,IJMT,BMIN,BZSH,BAZF,PDEN,EATP,NQYP,Crein,DVYE,UPRO,BHYP,DUMA,CBNG,MFYC,CPIS,SAUS,JTIG,ACAL,AKIL,RPAU,NATT,OQUE,NKXU,MXDS,BILC,CAUS,OQON,CCYL,WXRI,LSHT,JIWJ,GJIY,CTAX,KADG,VHIJ,TRSP,Dsali,PROE
alt for 0 (1):CESP,BILC,CPIS,HVNO,Csube,YDCQ,WXRI,CMED,ETGN,NATT,EATP,TRSP,PROE,NKXU VBLH,Cvari,PZIF,AJAU,OUNI,LNIL,LETF,ALZF,Umuta,SCSP,HBAS,PCLA,KSFK,VIAU,CQQP,Czofi,FMVB,GYBH,Vcart,Clent,NSTT,ODXI,OAEZ,XKWQ,IJMT,BMIN,BZSH,BAZF,PDEN,NQYP,Crein,DVYE,UPRO,BHYP,DUMA,CBNG,MFYC,JTIG,HHXJ,ACAL,AKIL,RPAU,OQUE,MXDS,CAUS,OQON,CCYL,LSHT,JIWJ,GJIY,CTAX,KADG,Dsali
alt for 0 (2):AJAU,OAEZ,OQON,CBNG,LETF,Umuta,HBAS,HVNO,KSFK,BMIN,LSHT,JIWJ,CQQP,GJIY,RPAU,PDEN,NQYP,UPRO VBLH,Cvari,PZIF,OUNI,LNIL,ALZF,SCSP,PCLA,Csube,VIAU,YDCQ,Czofi,FMVB,CMED,GYBH,Vcart,CESP,Clent,NSTT,ODXI,XKWQ,IJMT,BZSH,BAZF,EATP,Crein,DVYE,BHYP,DUMA,MFYC,CPIS,SAUS,JTIG,HHXJ,ACAL,AKIL,NATT,OQUE,NKXU,MXDS,BILC,CAUS,CCYL,WXRI,ETGN,CTAX,KADG,VHIJ,TRSP,Dsali,PROE
alt for 0 (1):HHXJ,VHIJ,HVNO VBLH,Cvari,PZIF,AJAU,OUNI,LNIL,LETF,ALZF,Umuta,SCSP,HBAS,PCLA,KSFK,Csube,VIAU,YDCQ,CQQP,Czofi,CMED,GYBH,Vcart,CESP,Clent,NSTT,ODXI,OAEZ,XKWQ,IJMT,BMIN,BZSH,BAZF,PDEN,EATP,NQYP,Crein,DVYE,UPRO,BHYP,DUMA,CBNG,MFYC,CPIS,SAUS,JTIG,ACAL,AKIL,RPAU,NATT,OQUE,NKXU,MXDS,BILC,CAUS,OQON,CCYL,WXRI,LSHT,JIWJ,GJIY,ETGN,CTAX,KADG,TRSP,Dsali,PROE
alt for 0 (1):FMVB,HHXJ,EATP,HVNO VBLH,Cvari,PZIF,AJAU,OUNI,LNIL,LETF,ALZF,Umuta,SCSP,HBAS,PCLA,KSFK,Csube,VIAU,YDCQ,CQQP,Czofi,CMED,GYBH,Vcart,CESP,Clent,NSTT,ODXI,OAEZ,XKWQ,IJMT,BMIN,BZSH,BAZF,PDEN,NQYP,Crein,DVYE,UPRO,BHYP,DUMA,CBNG,MFYC,CPIS,SAUS,JTIG,ACAL,AKIL,NATT,OQUE,NKXU,MXDS,BILC,CAUS,OQON,CCYL,WXRI,LSHT,JIWJ,GJIY,ETGN,CTAX,KADG,VHIJ,TRSP,Dsali,PROE
alt for 0 (1):BILC,FMVB,HHXJ,HVNO VBLH,Cvari,PZIF,AJAU,OUNI,LNIL,LETF,ALZF,Umuta,SCSP,HBAS,PCLA,KSFK,Csube,VIAU,CQQP,Czofi,CMED,GYBH,Vcart,Clent,NSTT,OAEZ,XKWQ,IJMT,BMIN,BZSH,BAZF,PDEN,EATP,NQYP,Crein,DVYE,BHYP,DUMA,CBNG,MFYC,CPIS,SAUS,JTIG,ACAL,AKIL,RPAU,NATT,OQUE,NKXU,MXDS,CAUS,OQON,CCYL,WXRI,LSHT,JIWJ,GJIY,ETGN,CTAX,KADG,VHIJ,TRSP,Dsali,PROE
alt for 0 (2):FMVB,HHXJ,MFYC,HVNO VBLH,Cvari,PZIF,AJAU,OUNI,LNIL,LETF,ALZF,Umuta,SCSP,HBAS,PCLA,KSFK,Csube,VIAU,YDCQ,CQQP,Czofi,CMED,GYBH,Vcart,CESP,Clent,NSTT,ODXI,OAEZ,XKWQ,IJMT,BMIN,BZSH,BAZF,PDEN,EATP,NQYP,Crein,DVYE,UPRO,BHYP,DUMA,CBNG,CPIS,SAUS,JTIG,ACAL,AKIL,RPAU,NATT,OQUE,NKXU,MXDS,BILC,CAUS,OQON,CCYL,WXRI,LSHT,JIWJ,GJIY,ETGN,CTAX,KADG,VHIJ,TRSP,Dsali,PROE
alt for 0 (1):Clent,HHXJ,CTAX,CCYL VBLH,Cvari,PZIF,AJAU,OUNI,LNIL,LETF,ALZF,Umuta,HBAS,KSFK,Csube,VIAU,YDCQ,CQQP,Czofi,FMVB,CMED,GYBH,Vcart,CESP,ODXI,OAEZ,XKWQ,IJMT,BMIN,BZSH,BAZF,PDEN,EATP,NQYP,Crein,DVYE,BHYP,DUMA,CBNG,MFYC,CPIS,JTIG,ACAL,AKIL,RPAU,NATT,OQUE,NKXU,MXDS,BILC,CAUS,OQON,HVNO,WXRI,LSHT,JIWJ,GJIY,KADG,VHIJ,TRSP,Dsali,PROE
alt for 0 (1):VBLH,Cvari,AJAU,OUNI,DUMA,MFYC,LETF,ALZF,SAUS,Umuta,SCSP,HBAS,KSFK,Csube,CQQP,CMED,NATT,NKXU,MXDS,CESP,NSTT,BILC,OAEZ,OQON,IJMT,BMIN,LSHT,JIWJ,GJIY,BAZF,ETGN,PDEN,KADG,PROE,NQYP,DVYE Clent,ODXI,BHYP,CAUS,LNIL,CPIS,JTIG,CCYL,PCLA,HVNO,Czofi,BZSH,ACAL,AKIL,OQUE,CTAX,Vcart,Dsali,Crein
alt for 0 (1):Clent,PZIF,ODXI,BHYP,XKWQ,LNIL,IJMT,JTIG,CCYL,VIAU,Czofi,BZSH,HHXJ,BAZF,OQUE,CTAX,GYBH,Vcart,Dsali,Crein,DVYE,MXDS VBLH,Cvari,AJAU,OUNI,DUMA,CBNG,MFYC,LETF,CPIS,ALZF,Umuta,HBAS,KSFK,Csube,YDCQ,CQQP,FMVB,ACAL,AKIL,RPAU,CMED,NATT,NKXU,CESP,BILC,OAEZ,CAUS,OQON,HVNO,BMIN,WXRI,LSHT,JIWJ,GJIY,PDEN,EATP,KADG,VHIJ,TRSP,PROE,NQYP
alt for 0 (1):Cvari,AJAU,OUNI,DUMA,LNIL,CBNG,LETF,ALZF,Umuta,KSFK,VIAU,Czofi,OQUE,Vcart,MXDS,NSTT,ODXI,OAEZ,XKWQ,OQON,HVNO,BMIN,LSHT,JIWJ,BZSH,GJIY,BAZF,KADG,Dsali,NQYP,Crein,DVYE,UPRO Clent,BHYP,CAUS,MFYC,CPIS,IJMT,SAUS,JTIG,SCSP,CCYL,PCLA,Csube,WXRI,FMVB,ACAL,AKIL,CMED,ETGN,CTAX,PDEN,EATP,GYBH,VHIJ,NKXU
alt for 0 (1):VBLH,PZIF,DUMA,LNIL,MFYC,CPIS,SAUS,SCSP,Csube,VIAU,YDCQ,Czofi,FMVB,HHXJ,CMED,NATT,Vcart,NKXU,MXDS,BILC,ODXI,XKWQ,IJMT,HVNO,WXRI,BZSH,BAZF,ETGN,EATP,KADG,Dsali,PROE,Crein,DVYE BHYP,AJAU,OUNI,CBNG,LETF,ALZF,JTIG,Umuta,HBAS,PCLA,KSFK,CQQP,ACAL,AKIL,RPAU,OQUE,GYBH,CESP,Clent,NSTT,OAEZ,CAUS,OQON,CCYL,BMIN,LSHT,JIWJ,GJIY,CTAX,PDEN,VHIJ,TRSP,NQYP,UPRO
alt for 0 (2):VBLH,FMVB Cvari,PZIF,AJAU,OUNI,LNIL,LETF,ALZF,Umuta,SCSP,HBAS,PCLA,KSFK,Csube,VIAU,YDCQ,CQQP,Czofi,CMED,GYBH,Vcart,CESP,Clent,NSTT,ODXI,OAEZ,XKWQ,IJMT,BMIN,BZSH,BAZF,PDEN,EATP,NQYP,Crein,DVYE,UPRO,BHYP,DUMA,CBNG,MFYC,CPIS,SAUS,JTIG,HHXJ,ACAL,AKIL,RPAU,NATT,OQUE,NKXU,MXDS,BILC,CAUS,OQON,CCYL,HVNO,WXRI,LSHT,JIWJ,GJIY,ETGN,KADG,VHIJ,TRSP,Dsali,PROE
alt for 0 (1):VBLH,YDCQ,CQQP,OAEZ,OQON,NATT,VHIJ,TRSP,HVNO,NQYP,UPRO Cvari,PZIF,AJAU,OUNI,LNIL,LETF,ALZF,Umuta,SCSP,HBAS,PCLA,KSFK,Csube,VIAU,Czofi,FMVB,CMED,GYBH,Vcart,Clent,NSTT,ODXI,IJMT,BMIN,BAZF,PDEN,EATP,Crein,DVYE,BHYP,DUMA,MFYC,CPIS,SAUS,JTIG,ACAL,AKIL,RPAU,OQUE,NKXU,MXDS,BILC,CAUS,CCYL,WXRI,LSHT,JIWJ,GJIY,KADG,Dsali,PROE
alt for 0 (1):Cvari,PZIF,AJAU,OUNI,LNIL,LETF,ALZF,Umuta,SCSP,HBAS,PCLA,KSFK,Csube,VIAU,CQQP,Czofi,Vcart,NSTT,ODXI,OAEZ,XKWQ,IJMT,BMIN,BZSH,BAZF,PDEN,EATP,NQYP,Crein,DVYE,DUMA,CBNG,SAUS,ACAL,AKIL,RPAU,NKXU,MXDS,BILC,CAUS,OQON,WXRI,LSHT,JIWJ,GJIY,ETGN,KADG,VHIJ,TRSP,Dsali,PROE VBLH,CESP,Clent,BHYP,MFYC,CPIS,JTIG,CCYL,HVNO,YDCQ,FMVB,HHXJ,CMED,NATT,OQUE,CTAX,GYBH,UPRO
alt for 0 (2):VBLH,FMVB,HHXJ,DUMA,VIAU Cvari,PZIF,AJAU,OUNI,LNIL,LETF,ALZF,Umuta,SCSP,HBAS,PCLA,KSFK,Csube,YDCQ,CQQP,Czofi,CMED,GYBH,Vcart,CESP,Clent,NSTT,ODXI,OAEZ,XKWQ,IJMT,BMIN,BZSH,BAZF,PDEN,EATP,NQYP,Crein,DVYE,UPRO,BHYP,MFYC,CPIS,SAUS,JTIG,ACAL,AKIL,RPAU,NATT,OQUE,NKXU,MXDS,BILC,CAUS,OQON,CCYL,WXRI,LSHT,JIWJ,GJIY,ETGN,CTAX,KADG,VHIJ,TRSP,Dsali,PROE
alt for 0 (1):CESP,NSTT,HHXJ,OUNI,NATT,ALZF,TRSP Cvari,AJAU,LNIL,LETF,Umuta,SCSP,HBAS,PCLA,KSFK,Csube,VIAU,CQQP,Czofi,FMVB,CMED,GYBH,Vcart,Clent,OAEZ,XKWQ,IJMT,BMIN,BZSH,BAZF,PDEN,EATP,NQYP,Crein,DVYE,UPRO,BHYP,DUMA,MFYC,CPIS,SAUS,JTIG,ACAL,AKIL,RPAU,OQUE,NKXU,MXDS,BILC,CAUS,CCYL,HVNO,WXRI,LSHT,JIWJ,GJIY,Dsali,PROE
alt for 0 (1):FMVB,AKIL,ETGN,PDEN,Csube Cvari,AJAU,OUNI,LNIL,LETF,ALZF,Umuta,SCSP,PCLA,KSFK,VIAU,Czofi,CMED,GYBH,Vcart,Clent,NSTT,ODXI,OAEZ,XKWQ,IJMT,BMIN,BZSH,BAZF,EATP,NQYP,Crein,DVYE,UPRO,BHYP,DUMA,CBNG,MFYC,CPIS,SAUS,JTIG,ACAL,OQUE,NKXU,MXDS,CAUS,OQON,CCYL,HVNO,WXRI,LSHT,JIWJ,GJIY,CTAX,KADG,VHIJ,Dsali
alt for 0 (1):FMVB,ETGN,MFYC,EATP VBLH,Cvari,PZIF,AJAU,OUNI,LNIL,LETF,ALZF,Umuta,SCSP,HBAS,PCLA,KSFK,Csube,VIAU,CQQP,Czofi,CMED,GYBH,Vcart,Clent,NSTT,ODXI,OAEZ,XKWQ,IJMT,BMIN,BZSH,BAZF,PDEN,NQYP,Crein,DVYE,UPRO,BHYP,DUMA,CBNG,CPIS,SAUS,JTIG,HHXJ,ACAL,AKIL,NATT,OQUE,NKXU,MXDS,BILC,CAUS,OQON,CCYL,LSHT,JIWJ,GJIY,CTAX,KADG,VHIJ,TRSP,Dsali,PROE
alt for 0 (1):HHXJ,AKIL,CAUS,DUMA,HVNO VBLH,Cvari,PZIF,AJAU,OUNI,LNIL,LETF,ALZF,Umuta,SCSP,HBAS,PCLA,KSFK,Csube,VIAU,YDCQ,CQQP,Czofi,FMVB,CMED,GYBH,Vcart,CESP,Clent,NSTT,ODXI,OAEZ,XKWQ,IJMT,BMIN,BZSH,BAZF,PDEN,EATP,NQYP,Crein,DVYE,UPRO,BHYP,CBNG,MFYC,CPIS,SAUS,JTIG,ACAL,RPAU,NATT,OQUE,NKXU,MXDS,BILC,OQON,CCYL,WXRI,LSHT,JIWJ,GJIY,ETGN,CTAX,KADG,VHIJ,TRSP,Dsali,PROE
alt for 0 (1):Cvari,FMVB,HHXJ,DUMA,ETGN,EATP,HVNO,Csube VBLH,PZIF,AJAU,OUNI,LETF,ALZF,Umuta,SCSP,HBAS,PCLA,KSFK,VIAU,YDCQ,CQQP,Czofi,CMED,GYBH,Vcart,CESP,Clent,NSTT,ODXI,OAEZ,XKWQ,BMIN,BZSH,BAZF,PDEN,NQYP,Crein,DVYE,UPRO,BHYP,CBNG,MFYC,CPIS,SAUS,JTIG,ACAL,AKIL,RPAU,NATT,OQUE,NKXU,MXDS,CAUS,OQON,CCYL,LSHT,JIWJ,GJIY,CTAX,KADG,VHIJ,TRSP,Dsali,PROE
alt for 0 (1):HHXJ,DUMA,ETGN,HVNO VBLH,Cvari,PZIF,AJAU,OUNI,LETF,ALZF,Umuta,SCSP,HBAS,PCLA,KSFK,Csube,VIAU,YDCQ,CQQP,Czofi,FMVB,CMED,GYBH,Vcart,CESP,Clent,NSTT,ODXI,OAEZ,XKWQ,IJMT,BMIN,BZSH,BAZF,PDEN,EATP,NQYP,Crein,DVYE,UPRO,BHYP,CBNG,MFYC,CPIS,SAUS,JTIG,ACAL,AKIL,RPAU,NATT,OQUE,NKXU,MXDS,BILC,CAUS,OQON,CCYL,WXRI,LSHT,JIWJ,GJIY,KADG,VHIJ,TRSP,Dsali,PROE
alt for 0 (2):CESP,HHXJ,NATT,TRSP VBLH,Cvari,PZIF,AJAU,OUNI,LNIL,LETF,ALZF,Umuta,SCSP,HBAS,PCLA,KSFK,Csube,VIAU,CQQP,Czofi,FMVB,CMED,GYBH,Vcart,Clent,NSTT,ODXI,OAEZ,XKWQ,IJMT,BMIN,BZSH,BAZF,PDEN,EATP,NQYP,Crein,DVYE,UPRO,BHYP,DUMA,MFYC,CPIS,SAUS,JTIG,ACAL,AKIL,RPAU,OQUE,NKXU,MXDS,BILC,CAUS,OQON,CCYL,HVNO,WXRI,LSHT,JIWJ,GJIY,CTAX,KADG,VHIJ,Dsali,PROE
alt for 0 (1):PZIF,Czofi,HHXJ VBLH,Cvari,AJAU,OUNI,LETF,ALZF,Umuta,SCSP,HBAS,PCLA,KSFK,Csube,VIAU,YDCQ,CQQP,FMVB,CMED,GYBH,Vcart,CESP,Clent,NSTT,OAEZ,IJMT,BMIN,BZSH,PDEN,EATP,NQYP,Crein,UPRO,BHYP,DUMA,MFYC,CPIS,SAUS,JTIG,ACAL,AKIL,RPAU,NATT,OQUE,NKXU,MXDS,BILC,CAUS,CCYL,HVNO,WXRI,LSHT,JIWJ,ETGN,KADG,VHIJ,TRSP,Dsali,PROE
alt for 0 (1):FMVB,BAZF Cvari,PZIF,AJAU,OUNI,LETF,ALZF,Umuta,SCSP,HBAS,KSFK,Csube,VIAU,CQQP,CMED,GYBH,Vcart,Clent,ODXI,OAEZ,IJMT,BMIN,BZSH,PDEN,EATP,NQYP,Crein,DVYE,BHYP,DUMA,CBNG,MFYC,CPIS,SAUS,JTIG,HHXJ,AKIL,RPAU,OQUE,NKXU,MXDS,BILC,CAUS,OQON,CCYL,HVNO,WXRI,LSHT,JIWJ,GJIY,ETGN,CTAX,KADG,Dsali,PROE
alt for 0 (1):VBLH,PZIF,AJAU,OUNI,DUMA,LNIL,CBNG,LETF,ALZF,SAUS,Umuta,SCSP,KSFK,Csube,VIAU,CQQP,Czofi,Vcart,NKXU,MXDS,NSTT,ODXI,OAEZ,XKWQ,OQON,IJMT,BMIN,LSHT,JIWJ,GJIY,BAZF,ETGN,PDEN,EATP,KADG,VHIJ,TRSP,Dsali,PROE,NQYP,Crein,UPRO Cvari,BHYP,MFYC,CPIS,JTIG,HBAS,PCLA,YDCQ,FMVB,HHXJ,ACAL,AKIL,RPAU,CMED,NATT,OQUE,GYBH,CESP,Clent,BILC,CAUS,CCYL,HVNO,WXRI,BZSH,CTAX,DVYE
alt for 0 (1):VBLH,CESP,CPIS,HVNO,Csube,YDCQ,WXRI,HHXJ,CMED,NATT,KADG,VHIJ,TRSP,PROE,NKXU Cvari,PZIF,AJAU,OUNI,DUMA,LNIL,MFYC,LETF,ALZF,SAUS,Umuta,SCSP,HBAS,PCLA,KSFK,VIAU,CQQP,Czofi,FMVB,ACAL,AKIL,RPAU,OQUE,Vcart,MXDS,Clent,NSTT,ODXI,OAEZ,CAUS,XKWQ,OQON,IJMT,CCYL,BMIN,LSHT,JIWJ,BZSH,GJIY,BAZF,PDEN,EATP,Dsali,NQYP,Crein,DVYE,UPRO
alt for 0 (1):YDCQ,CESP,HHXJ,DUMA,NATT,TRSP,HVNO VBLH,Cvari,PZIF,AJAU,OUNI,LNIL,LETF,ALZF,Umuta,SCSP,HBAS,PCLA,KSFK,Csube,VIAU,CQQP,Czofi,FMVB,CMED,GYBH,Vcart,Clent,NSTT,ODXI,OAEZ,XKWQ,IJMT,BMIN,BZSH,BAZF,PDEN,EATP,NQYP,Crein,DVYE,UPRO,BHYP,CBNG,MFYC,CPIS,SAUS,JTIG,ACAL,AKIL,RPAU,OQUE,NKXU,MXDS,CAUS,OQON,CCYL,WXRI,LSHT,JIWJ,GJIY,ETGN,CTAX,KADG,VHIJ,Dsali,PROE
alt for 0 (1):YDCQ,BILC,FMVB,NATT VBLH,Cvari,PZIF,AJAU,OUNI,LNIL,LETF,ALZF,Umuta,SCSP,HBAS,PCLA,KSFK,Csube,VIAU,CQQP,Czofi,CMED,GYBH,Vcart,CESP,Clent,NSTT,ODXI,OAEZ,XKWQ,IJMT,BMIN,BZSH,BAZF,PDEN,EATP,NQYP,Crein,UPRO,BHYP,DUMA,CBNG,MFYC,CPIS,SAUS,JTIG,HHXJ,ACAL,AKIL,RPAU,OQUE,NKXU,MXDS,CAUS,OQON,CCYL,HVNO,WXRI,LSHT,JIWJ,GJIY,ETGN,CTAX,KADG,VHIJ,TRSP,Dsali,PROE
alt for 0 (1):NSTT,BILC,FMVB,OUNI,DUMA,MFYC,ALZF,HVNO VBLH,Cvari,PZIF,AJAU,LNIL,LETF,Umuta,SCSP,HBAS,PCLA,KSFK,Csube,VIAU,YDCQ,CQQP,CMED,GYBH,Vcart,CESP,Clent,ODXI,OAEZ,XKWQ,IJMT,BMIN,BZSH,BAZF,PDEN,EATP,NQYP,Crein,CBNG,CPIS,SAUS,JTIG,HHXJ,ACAL,AKIL,RPAU,NATT,OQUE,NKXU,MXDS,CAUS,OQON,CCYL,WXRI,LSHT,JIWJ,GJIY,ETGN,CTAX,VHIJ,TRSP,Dsali,PROE
alt for 0 (1):VBLH,BILC,PZIF,XKWQ,LNIL,IJMT,VIAU,Czofi,BZSH,FMVB,HHXJ,BAZF,Vcart,Crein,DVYE,MXDS Cvari,AJAU,OUNI,LETF,ALZF,Umuta,SCSP,HBAS,PCLA,KSFK,Csube,YDCQ,CQQP,CMED,GYBH,CESP,Clent,NSTT,ODXI,OAEZ,BMIN,PDEN,EATP,NQYP,UPRO,BHYP,DUMA,CBNG,MFYC,CPIS,SAUS,JTIG,ACAL,AKIL,RPAU,NATT,OQUE,NKXU,CAUS,OQON,CCYL,WXRI,LSHT,JIWJ,GJIY,ETGN,KADG,VHIJ,TRSP,Dsali,PROE
alt for 0 (1):Cvari,MFYC,EATP,HVNO,Csube,NKXU VBLH,AJAU,OUNI,LNIL,LETF,ALZF,Umuta,SCSP,HBAS,PCLA,KSFK,VIAU,YDCQ,CQQP,Czofi,FMVB,CMED,GYBH,Vcart,CESP,Clent,NSTT,ODXI,OAEZ,XKWQ,IJMT,BMIN,BAZF,PDEN,NQYP,Crein,DVYE,BHYP,DUMA,CBNG,CPIS,SAUS,JTIG,HHXJ,ACAL,AKIL,RPAU,NATT,OQUE,CAUS,OQON,CCYL,LSHT,JIWJ,GJIY,CTAX,TRSP,Dsali,PROE
alt for 0 (1):CESP,CBNG,CPIS,JTIG,YDCQ,FMVB,HHXJ,ACAL,CMED,NATT,PDEN,VHIJ,TRSP,NKXU Cvari,PZIF,BHYP,AJAU,DUMA,LNIL,MFYC,LETF,ALZF,SAUS,Umuta,SCSP,HBAS,PCLA,KSFK,Csube,VIAU,CQQP,Czofi,AKIL,RPAU,OQUE,GYBH,Vcart,Clent,BILC,ODXI,OAEZ,CAUS,OQON,IJMT,CCYL,HVNO,BMIN,WXRI,LSHT,JIWJ,BZSH,GJIY,BAZF,KADG,Dsali,NQYP,Crein,DVYE,UPRO
alt for 0 (1):FMVB,ETGN VBLH,Cvari,PZIF,AJAU,OUNI,LNIL,LETF,ALZF,Umuta,SCSP,HBAS,PCLA,KSFK,Csube,VIAU,YDCQ,CQQP,Czofi,CMED,GYBH,Vcart,Clent,NSTT,OAEZ,IJMT,BMIN,BAZF,PDEN,EATP,NQYP,Crein,DVYE,BHYP,DUMA,CBNG,MFYC,CPIS,SAUS,JTIG,HHXJ,ACAL,AKIL,RPAU,NATT,OQUE,NKXU,MXDS,BILC,CAUS,OQON,CCYL,HVNO,WXRI,LSHT,JIWJ,GJIY,CTAX,KADG,VHIJ,TRSP,Dsali,PROE
alt for 0 (2):NSTT,HHXJ,OUNI,DUMA,ALZF,VHIJ,HVNO VBLH,Cvari,PZIF,AJAU,LNIL,LETF,Umuta,SCSP,HBAS,PCLA,KSFK,Csube,VIAU,YDCQ,CQQP,Czofi,FMVB,CMED,GYBH,Vcart,CESP,Clent,ODXI,OAEZ,XKWQ,IJMT,BMIN,BZSH,BAZF,PDEN,EATP,NQYP,Crein,DVYE,UPRO,BHYP,CBNG,MFYC,CPIS,SAUS,JTIG,ACAL,AKIL,RPAU,NATT,OQUE,NKXU,MXDS,BILC,CAUS,OQON,CCYL,WXRI,LSHT,JIWJ,GJIY,ETGN,CTAX,KADG,TRSP,Dsali,PROE
alt for 0 (1):CESP,BILC,Cvari,CAUS,MFYC,CPIS,PCLA,HVNO,Csube,FMVB,HHXJ,ACAL,AKIL,CMED,ETGN,CTAX,EATP,PROE,DVYE,NKXU VBLH,PZIF,AJAU,OUNI,LNIL,LETF,ALZF,Umuta,SCSP,HBAS,KSFK,VIAU,YDCQ,CQQP,Czofi,GYBH,Vcart,Clent,NSTT,ODXI,OAEZ,XKWQ,IJMT,BMIN,BZSH,BAZF,PDEN,NQYP,Crein,UPRO,BHYP,DUMA,CBNG,SAUS,JTIG,RPAU,NATT,OQUE,MXDS,OQON,CCYL,WXRI,LSHT,JIWJ,GJIY,KADG,VHIJ,TRSP,Dsali
alt for 0 (1):CESP,BILC,Cvari,CAUS,MFYC,CPIS,PCLA,HVNO,Csube,FMVB,HHXJ,ACAL,AKIL,CMED,ETGN,CTAX,EATP,PROE,NKXU VBLH,PZIF,AJAU,OUNI,LNIL,LETF,ALZF,Umuta,SCSP,HBAS,KSFK,VIAU,YDCQ,CQQP,Czofi,GYBH,Vcart,Clent,NSTT,ODXI,OAEZ,XKWQ,IJMT,BMIN,BZSH,BAZF,PDEN,NQYP,Crein,DVYE,UPRO,BHYP,DUMA,CBNG,SAUS,JTIG,RPAU,NATT,OQUE,MXDS,OQON,CCYL,WXRI,LSHT,JIWJ,GJIY,KADG,VHIJ,TRSP,Dsali
alt for 0 (1):GJIY,HHXJ,CAUS,PDEN,VHIJ Cvari,PZIF,AJAU,OUNI,LNIL,LETF,ALZF,Umuta,SCSP,HBAS,KSFK,Csube,VIAU,CQQP,Czofi,FMVB,CMED,GYBH,Vcart,NSTT,ODXI,OAEZ,IJMT,BMIN,BZSH,BAZF,EATP,Crein,DVYE,UPRO,BHYP,DUMA,MFYC,CPIS,SAUS,JTIG,RPAU,OQUE,NKXU,MXDS,BILC,OQON,CCYL,HVNO,WXRI,JIWJ,ETGN,KADG,Dsali,PROE
alt for 0 (1):VBLH,PZIF,XKWQ,DUMA,LNIL,CPIS,VIAU,Czofi,BZSH,BAZF,CMED,DVYE,MXDS Cvari,AJAU,OUNI,LETF,ALZF,Umuta,SCSP,HBAS,PCLA,KSFK,Csube,YDCQ,CQQP,FMVB,GYBH,Vcart,CESP,Clent,NSTT,ODXI,OAEZ,IJMT,BMIN,PDEN,EATP,NQYP,Crein,UPRO,BHYP,CBNG,MFYC,SAUS,JTIG,HHXJ,ACAL,AKIL,RPAU,NATT,OQUE,NKXU,BILC,CAUS,OQON,CCYL,HVNO,WXRI,LSHT,JIWJ,GJIY,ETGN,CTAX,KADG,TRSP,Dsali,PROE
alt for 0 (1):FMVB,HHXJ,ACAL,AKIL,CAUS,DUMA,PCLA,HVNO Cvari,PZIF,AJAU,OUNI,LNIL,LETF,ALZF,Umuta,SCSP,HBAS,KSFK,Csube,VIAU,YDCQ,CQQP,CMED,GYBH,Vcart,Clent,NSTT,ODXI,OAEZ,XKWQ,IJMT,BMIN,BZSH,BAZF,EATP,NQYP,Crein,DVYE,UPRO,BHYP,CBNG,MFYC,CPIS,SAUS,JTIG,RPAU,NATT,OQUE,NKXU,MXDS,BILC,OQON,CCYL,WXRI,LSHT,JIWJ,GJIY,ETGN,CTAX,KADG,VHIJ,Dsali,PROE
alt for 0 (1):BZSH,DUMA,LNIL,IJMT VBLH,Cvari,PZIF,AJAU,OUNI,LETF,ALZF,Umuta,SCSP,HBAS,PCLA,KSFK,Csube,VIAU,YDCQ,CQQP,Czofi,FMVB,CMED,GYBH,Vcart,CESP,Clent,NSTT,ODXI,OAEZ,XKWQ,BMIN,BAZF,PDEN,EATP,NQYP,Crein,DVYE,UPRO,BHYP,CBNG,MFYC,CPIS,SAUS,JTIG,HHXJ,ACAL,AKIL,RPAU,NATT,OQUE,NKXU,MXDS,BILC,CAUS,OQON,CCYL,HVNO,WXRI,LSHT,JIWJ,GJIY,ETGN,CTAX,KADG,VHIJ,TRSP,Dsali,PROE
alt for 0 (1):AJAU,OAEZ,OQON,LETF,Umuta,HBAS,HVNO,KSFK,BMIN,LSHT,JIWJ,CQQP,GJIY,FMVB,RPAU,NQYP VBLH,Cvari,PZIF,BHYP,OUNI,DUMA,LNIL,MFYC,CPIS,ALZF,SAUS,JTIG,SCSP,PCLA,Csube,VIAU,YDCQ,Czofi,ACAL,AKIL,CMED,NATT,OQUE,GYBH,Vcart,NKXU,MXDS,CESP,Clent,NSTT,BILC,ODXI,CAUS,CCYL,WXRI,BZSH,BAZF,CTAX,PDEN,EATP,KADG,VHIJ,TRSP,Dsali,PROE,Crein,DVYE
alt for 0 (1):VBLH,HHXJ,ACAL,AKIL,CAUS,XKWQ,DUMA,CMED,CPIS,PCLA,PROE Cvari,PZIF,AJAU,OUNI,LNIL,ALZF,Umuta,SCSP,HBAS,KSFK,Csube,VIAU,YDCQ,Czofi,FMVB,GYBH,Vcart,Clent,NSTT,ODXI,OAEZ,IJMT,BMIN,BAZF,PDEN,EATP,NQYP,Crein,UPRO,BHYP,CBNG,MFYC,SAUS,JTIG,RPAU,NATT,OQUE,NKXU,MXDS,OQON,CCYL,HVNO,WXRI,LSHT,GJIY,CTAX,KADG,TRSP,Dsali
alt for 0 (1):NSTT,AJAU,OAEZ,CAUS,OUNI,OQON,LETF,ALZF,SAUS,Umuta,HBAS,PCLA,HVNO,KSFK,BMIN,LSHT,JIWJ,CQQP,ACAL,RPAU,PDEN,NQYP,UPRO VBLH,Cvari,PZIF,BHYP,CBNG,MFYC,CPIS,JTIG,Csube,VIAU,Czofi,FMVB,CMED,GYBH,Vcart,NKXU,MXDS,Clent,BILC,ODXI,XKWQ,IJMT,CCYL,WXRI,BZSH,GJIY,BAZF,CTAX,EATP,KADG,VHIJ,TRSP,Dsali,PROE,Crein
alt for 0 (2):HHXJ,DUMA,VIAU VBLH,Cvari,PZIF,AJAU,OUNI,LNIL,LETF,ALZF,Umuta,SCSP,HBAS,PCLA,KSFK,Csube,YDCQ,CQQP,Czofi,FMVB,CMED,GYBH,Vcart,CESP,Clent,NSTT,ODXI,OAEZ,XKWQ,IJMT,BMIN,BZSH,BAZF,PDEN,EATP,NQYP,Crein,DVYE,UPRO,BHYP,MFYC,CPIS,SAUS,JTIG,ACAL,AKIL,RPAU,NATT,OQUE,NKXU,MXDS,BILC,CAUS,OQON,CCYL,HVNO,WXRI,LSHT,JIWJ,GJIY,ETGN,CTAX,KADG,VHIJ,TRSP,Dsali,PROE
alt for 0 (1):NSTT,CAUS,OUNI,MFYC,HVNO Cvari,PZIF,AJAU,LNIL,LETF,ALZF,Umuta,SCSP,HBAS,PCLA,KSFK,Csube,VIAU,YDCQ,CQQP,Czofi,FMVB,CMED,GYBH,Vcart,CESP,Clent,ODXI,OAEZ,XKWQ,IJMT,BMIN,BZSH,BAZF,PDEN,EATP,Crein,BHYP,DUMA,CPIS,SAUS,HHXJ,ACAL,AKIL,RPAU,NATT,OQUE,NKXU,MXDS,BILC,OQON,CCYL,WXRI,LSHT,JIWJ,GJIY,CTAX,KADG,VHIJ,TRSP,Dsali,PROE
alt for 0 (1):PZIF,ODXI,BHYP,AJAU,OAEZ,OQON,LNIL,HVNO,KSFK,LSHT,CQQP,BZSH,HHXJ,ACAL,AKIL,BAZF,GYBH,KADG,MXDS Cvari,OUNI,DUMA,CBNG,MFYC,LETF,CPIS,SAUS,Umuta,SCSP,HBAS,PCLA,Csube,VIAU,Czofi,FMVB,RPAU,CMED,NATT,OQUE,Vcart,NKXU,CESP,Clent,NSTT,BILC,CAUS,IJMT,CCYL,BMIN,JIWJ,GJIY,CTAX,PDEN,EATP,TRSP,Dsali,NQYP,Crein,UPRO
alt for 0 (1):DUMA,CTAX,EATP,IJMT,MXDS VBLH,Cvari,PZIF,AJAU,OUNI,LNIL,LETF,ALZF,Umuta,SCSP,HBAS,PCLA,KSFK,Csube,VIAU,YDCQ,CQQP,Czofi,FMVB,CMED,GYBH,Vcart,CESP,Clent,NSTT,ODXI,OAEZ,XKWQ,BMIN,BZSH,BAZF,PDEN,NQYP,Crein,DVYE,UPRO,BHYP,CBNG,MFYC,CPIS,SAUS,JTIG,HHXJ,ACAL,AKIL,NATT,OQUE,NKXU,BILC,CAUS,OQON,CCYL,HVNO,WXRI,LSHT,JIWJ,GJIY,ETGN,KADG,VHIJ,TRSP,Dsali,PROE
alt for 0 (2):VBLH,Cvari,PZIF,AJAU,OUNI,LNIL,LETF,ALZF,Umuta,SCSP,HBAS,PCLA,KSFK,Csube,VIAU,YDCQ,CQQP,Czofi,FMVB,CMED,Vcart,CESP,NSTT,ODXI,OAEZ,XKWQ,IJMT,BMIN,BZSH,BAZF,PDEN,EATP,NQYP,Crein,DVYE,UPRO,DUMA,CBNG,MFYC,CPIS,SAUS,HHXJ,ACAL,AKIL,RPAU,NATT,NKXU,MXDS,BILC,CAUS,OQON,HVNO,WXRI,LSHT,JIWJ,GJIY,ETGN,CTAX,KADG,VHIJ,TRSP,Dsali,PROE Clent,BHYP,OQUE,GYBH,JTIG,CCYL
alt for 0 (1):VBLH,Cvari,AJAU,OUNI,DUMA,MFYC,LETF,ALZF,SAUS,Umuta,SCSP,HBAS,PCLA,KSFK,Csube,CQQP,ACAL,AKIL,CMED,NATT,NKXU,MXDS,CESP,NSTT,BILC,OAEZ,CAUS,OQON,IJMT,BMIN,LSHT,JIWJ,GJIY,BAZF,ETGN,PDEN,KADG,PROE,NQYP,DVYE Clent,ODXI,BHYP,LNIL,CPIS,JTIG,CCYL,HVNO,Czofi,BZSH,OQUE,CTAX,Vcart,Dsali,Crein
alt for 0 (2):VBLH,Cvari,PZIF,AJAU,LNIL,LETF,Umuta,SCSP,HBAS,PCLA,KSFK,Csube,VIAU,YDCQ,CQQP,Czofi,FMVB,CMED,Vcart,CESP,ODXI,OAEZ,XKWQ,IJMT,BMIN,BZSH,BAZF,PDEN,EATP,NQYP,Crein,DVYE,UPRO,DUMA,CBNG,MFYC,CPIS,SAUS,HHXJ,ACAL,AKIL,RPAU,NATT,NKXU,MXDS,BILC,CAUS,OQON,HVNO,WXRI,LSHT,JIWJ,GJIY,ETGN,KADG,VHIJ,TRSP,Dsali,PROE Clent,NSTT,BHYP,OUNI,OQUE,CTAX,ALZF,GYBH,JTIG,CCYL
alt for 0 (1):ETGN,HVNO VBLH,Cvari,PZIF,AJAU,OUNI,LNIL,LETF,ALZF,Umuta,SCSP,HBAS,PCLA,KSFK,Csube,VIAU,YDCQ,CQQP,Czofi,FMVB,CMED,GYBH,Vcart,CESP,Clent,NSTT,ODXI,OAEZ,XKWQ,IJMT,BMIN,BZSH,BAZF,PDEN,EATP,NQYP,Crein,DVYE,UPRO,BHYP,DUMA,CBNG,MFYC,CPIS,JTIG,HHXJ,ACAL,AKIL,RPAU,NATT,OQUE,NKXU,MXDS,BILC,CAUS,OQON,CCYL,WXRI,LSHT,JIWJ,GJIY,CTAX,KADG,TRSP,Dsali,PROE
alt for 0 (1):Cvari,AJAU,CBNG,MFYC,LETF,Umuta,HBAS,KSFK,Csube,CQQP,RPAU,NKXU,BILC,OAEZ,OQON,HVNO,BMIN,WXRI,LSHT,JIWJ,GJIY,ETGN,PDEN,EATP,NQYP,UPRO VBLH,PZIF,BHYP,OUNI,DUMA,LNIL,CPIS,ALZF,SAUS,JTIG,SCSP,PCLA,VIAU,YDCQ,Czofi,FMVB,HHXJ,ACAL,AKIL,CMED,NATT,OQUE,GYBH,Vcart,MXDS,CESP,Clent,NSTT,ODXI,CAUS,XKWQ,IJMT,CCYL,BZSH,BAZF,KADG,TRSP,Dsali,PROE,Crein,DVYE
alt for 0 (1):Cvari,BHYP,AJAU,OUNI,DUMA,LNIL,CBNG,MFYC,LETF,CPIS,ALZF,JTIG,Umuta,KSFK,VIAU,Czofi,OQUE,GYBH,Vcart,MXDS,NSTT,ODXI,OAEZ,XKWQ,OQON,HVNO,BMIN,LSHT,JIWJ,BZSH,GJIY,BAZF,KADG,VHIJ,Dsali,NQYP,Crein,DVYE,UPRO Clent,CAUS,IJMT,SAUS,SCSP,CCYL,PCLA,Csube,WXRI,FMVB,ACAL,AKIL,CMED,ETGN,CTAX,PDEN,EATP,NKXU
alt for 0 (1):VBLH,WXRI,HHXJ,CMED,CPIS,VHIJ,PROE Cvari,PZIF,AJAU,OUNI,LNIL,LETF,ALZF,Umuta,SCSP,HBAS,PCLA,KSFK,Csube,CQQP,Czofi,FMVB,GYBH,Vcart,Clent,ODXI,OAEZ,BMIN,BAZF,PDEN,Crein,DVYE,UPRO,BHYP,DUMA,CBNG,MFYC,SAUS,JTIG,ACAL,AKIL,RPAU,OQUE,NKXU,MXDS,BILC,CAUS,CCYL,HVNO,LSHT,JIWJ,GJIY,CTAX,KADG,Dsali
alt for 0 (1):VBLH,CESP,CPIS,HVNO,Csube,YDCQ,WXRI,HHXJ,CMED,NATT,VHIJ,TRSP,PROE,NKXU Cvari,PZIF,AJAU,OUNI,DUMA,LNIL,MFYC,LETF,ALZF,SAUS,Umuta,SCSP,HBAS,PCLA,KSFK,VIAU,CQQP,Czofi,FMVB,ACAL,AKIL,RPAU,OQUE,Vcart,MXDS,Clent,NSTT,ODXI,OAEZ,CAUS,XKWQ,OQON,IJMT,CCYL,BMIN,LSHT,JIWJ,BZSH,GJIY,BAZF,PDEN,EATP,KADG,Dsali,NQYP,Crein,DVYE,UPRO
alt for 0 (1):DUMA,Dsali VBLH,Cvari,PZIF,AJAU,OUNI,LNIL,LETF,ALZF,Umuta,SCSP,HBAS,PCLA,KSFK,Csube,VIAU,YDCQ,CQQP,Czofi,CMED,GYBH,Vcart,CESP,Clent,NSTT,ODXI,OAEZ,XKWQ,IJMT,BMIN,BZSH,BAZF,PDEN,EATP,NQYP,Crein,DVYE,UPRO,BHYP,MFYC,CPIS,SAUS,JTIG,HHXJ,AKIL,RPAU,NATT,OQUE,NKXU,MXDS,BILC,CAUS,OQON,CCYL,HVNO,WXRI,LSHT,JIWJ,GJIY,ETGN,CTAX,KADG,VHIJ,TRSP,PROE
alt for 0 (1):GJIY,HVNO,KSFK,BMIN VBLH,Cvari,PZIF,AJAU,OUNI,LNIL,LETF,ALZF,Umuta,SCSP,HBAS,PCLA,Csube,VIAU,YDCQ,CQQP,Czofi,FMVB,CMED,GYBH,Vcart,CESP,Clent,NSTT,ODXI,OAEZ,BZSH,PDEN,EATP,NQYP,Crein,DVYE,UPRO,BHYP,DUMA,CBNG,MFYC,CPIS,SAUS,JTIG,ACAL,AKIL,RPAU,NATT,OQUE,NKXU,MXDS,CAUS,OQON,CCYL,WXRI,LSHT,JIWJ,CTAX,KADG,VHIJ,TRSP,Dsali,PROE
alt for 0 (1):VBLH,NSTT,AJAU,OAEZ,OUNI,OQON,DUMA,CBNG,LETF,ALZF,Umuta,HBAS,KSFK,BMIN,LSHT,JIWJ,CQQP,GJIY,FMVB,HHXJ,RPAU,PDEN,NQYP,UPRO Cvari,PZIF,BHYP,LNIL,MFYC,CPIS,JTIG,SCSP,PCLA,Csube,VIAU,YDCQ,Czofi,ACAL,AKIL,CMED,NATT,OQUE,GYBH,Vcart,NKXU,MXDS,CESP,Clent,BILC,ODXI,CAUS,XKWQ,IJMT,CCYL,HVNO,WXRI,BZSH,BAZF,ETGN,CTAX,EATP,KADG,TRSP,Dsali,PROE,Crein,DVYE
alt for 0 (1):CESP,FMVB,CMED,HBAS VBLH,Cvari,PZIF,AJAU,OUNI,LNIL,LETF,ALZF,Umuta,SCSP,PCLA,KSFK,Csube,VIAU,YDCQ,CQQP,Czofi,GYBH,Vcart,Clent,NSTT,ODXI,OAEZ,XKWQ,IJMT,BMIN,BZSH,BAZF,PDEN,EATP,NQYP,Crein,DVYE,UPRO,BHYP,DUMA,CBNG,MFYC,CPIS,SAUS,JTIG,HHXJ,ACAL,AKIL,RPAU,NATT,OQUE,NKXU,BILC,CAUS,OQON,CCYL,HVNO,WXRI,LSHT,JIWJ,GJIY,ETGN,CTAX,KADG,VHIJ,TRSP,Dsali,PROE
alt for 0 (1):FMVB,XKWQ,LNIL VBLH,Cvari,PZIF,AJAU,OUNI,LETF,ALZF,Umuta,SCSP,HBAS,PCLA,KSFK,Csube,VIAU,YDCQ,CQQP,Czofi,CMED,GYBH,Vcart,CESP,Clent,NSTT,ODXI,OAEZ,IJMT,BMIN,BZSH,BAZF,PDEN,EATP,NQYP,Crein,DVYE,UPRO,BHYP,DUMA,MFYC,CPIS,SAUS,JTIG,HHXJ,ACAL,AKIL,RPAU,NATT,OQUE,NKXU,MXDS,BILC,CAUS,OQON,CCYL,HVNO,WXRI,LSHT,JIWJ,GJIY,ETGN,KADG,VHIJ,TRSP,Dsali,PROE
alt for 0 (1):VBLH,WXRI,Cvari,FMVB,CMED,EATP,CPIS,PROE,Csube,NKXU PZIF,BHYP,AJAU,OUNI,DUMA,LNIL,CBNG,MFYC,LETF,ALZF,SAUS,JTIG,Umuta,SCSP,HBAS,KSFK,VIAU,CQQP,Czofi,HHXJ,RPAU,OQUE,GYBH,Vcart,MXDS,Clent,NSTT,ODXI,OAEZ,XKWQ,OQON,CCYL,HVNO,BMIN,LSHT,JIWJ,BZSH,GJIY,CTAX,PDEN,KADG,Dsali,NQYP,Crein,UPRO
alt for 0 (1):DUMA,MFYC,EATP,Csube VBLH,Cvari,PZIF,AJAU,OUNI,LNIL,LETF,ALZF,Umuta,SCSP,HBAS,PCLA,KSFK,VIAU,YDCQ,CQQP,Czofi,FMVB,CMED,GYBH,Vcart,CESP,Clent,NSTT,ODXI,OAEZ,IJMT,BMIN,PDEN,NQYP,Crein,BHYP,CBNG,CPIS,SAUS,JTIG,ACAL,AKIL,RPAU,NATT,OQUE,NKXU,MXDS,BILC,CAUS,OQON,CCYL,HVNO,WXRI,LSHT,JIWJ,GJIY,KADG,VHIJ,TRSP,Dsali,PROE
alt for 0 (1):FMVB,HHXJ,DUMA,CMED,HVNO VBLH,Cvari,PZIF,AJAU,OUNI,LNIL,LETF,ALZF,Umuta,SCSP,HBAS,PCLA,KSFK,Csube,VIAU,YDCQ,CQQP,Czofi,GYBH,Vcart,CESP,Clent,NSTT,ODXI,OAEZ,XKWQ,IJMT,BMIN,BZSH,BAZF,PDEN,EATP,NQYP,Crein,DVYE,UPRO,BHYP,CBNG,MFYC,CPIS,SAUS,JTIG,ACAL,AKIL,RPAU,NATT,OQUE,NKXU,MXDS,BILC,CAUS,OQON,CCYL,WXRI,LSHT,JIWJ,GJIY,ETGN,CTAX,KADG,VHIJ,TRSP,Dsali,PROE
alt for 0 (1):Cvari,PZIF,BHYP,OUNI,LNIL,MFYC,ALZF,SAUS,JTIG,SCSP,Csube,VIAU,Czofi,FMVB,OQUE,GYBH,NKXU,MXDS,NSTT,XKWQ,WXRI,BZSH,BAZF,ETGN,EATP,PROE VBLH,AJAU,DUMA,CBNG,LETF,CPIS,Umuta,HBAS,PCLA,KSFK,YDCQ,CQQP,HHXJ,ACAL,AKIL,RPAU,CMED,NATT,Vcart,CESP,Clent,ODXI,OAEZ,CAUS,OQON,IJMT,CCYL,BMIN,LSHT,JIWJ,GJIY,PDEN,KADG,VHIJ,TRSP,Dsali,NQYP,Crein,DVYE,UPRO
alt for 0 (2):BILC,Cvari,DUMA VBLH,PZIF,AJAU,OUNI,LNIL,LETF,ALZF,Umuta,SCSP,HBAS,PCLA,KSFK,Csube,VIAU,YDCQ,CQQP,Czofi,FMVB,CMED,GYBH,Vcart,CESP,Clent,NSTT,ODXI,OAEZ,XKWQ,IJMT,BMIN,BZSH,BAZF,PDEN,EATP,NQYP,Crein,DVYE,UPRO,BHYP,CBNG,MFYC,CPIS,SAUS,JTIG,HHXJ,ACAL,AKIL,RPAU,NATT,OQUE,NKXU,MXDS,CAUS,OQON,CCYL,HVNO,WXRI,LSHT,JIWJ,GJIY,ETGN,CTAX,KADG,VHIJ,TRSP,Dsali,PROE
alt for 0 (1):FMVB,HHXJ,MFYC,EATP,HVNO VBLH,Cvari,PZIF,AJAU,OUNI,LNIL,LETF,ALZF,Umuta,SCSP,HBAS,PCLA,KSFK,Csube,VIAU,YDCQ,CQQP,Czofi,CMED,GYBH,Vcart,CESP,Clent,NSTT,ODXI,OAEZ,XKWQ,IJMT,BMIN,BZSH,BAZF,PDEN,NQYP,Crein,DVYE,UPRO,BHYP,DUMA,CBNG,CPIS,SAUS,JTIG,ACAL,AKIL,NATT,OQUE,NKXU,MXDS,BILC,CAUS,OQON,CCYL,WXRI,LSHT,JIWJ,GJIY,ETGN,CTAX,KADG,VHIJ,TRSP,Dsali,PROE
alt for 0 (1):VBLH,PZIF,AJAU,OUNI,LNIL,LETF,CPIS,ALZF,SAUS,Umuta,SCSP,HBAS,PCLA,KSFK,Csube,VIAU,CQQP,Czofi,FMVB,HHXJ,ACAL,AKIL,RPAU,CMED,Vcart,NKXU,MXDS,NSTT,ODXI,OAEZ,CAUS,OQON,IJMT,HVNO,BMIN,LSHT,JIWJ,BZSH,GJIY,BAZF,PDEN,EATP,KADG,VHIJ,PROE,NQYP,Crein,UPRO Clent,WXRI,BHYP,XKWQ,DUMA,OQUE,GYBH,JTIG,CCYL,Dsali,DVYE
alt for 0 (1):FMVB,DUMA,PROE VBLH,PZIF,AJAU,OUNI,LNIL,LETF,ALZF,Umuta,SCSP,HBAS,PCLA,KSFK,Csube,YDCQ,CMED,GYBH,Vcart,CESP,Clent,NSTT,OAEZ,XKWQ,BMIN,BZSH,BAZF,PDEN,EATP,NQYP,Crein,UPRO,BHYP,CBNG,CPIS,SAUS,JTIG,HHXJ,ACAL,AKIL,RPAU,NATT,OQUE,NKXU,MXDS,BILC,CAUS,CCYL,WXRI,LSHT,JIWJ,GJIY,ETGN,CTAX,KADG,VHIJ,TRSP,Dsali
alt for 0 (1):VBLH,Cvari,PZIF,AJAU,OUNI,DUMA,LNIL,MFYC,LETF,CPIS,ALZF,SAUS,SCSP,HBAS,PCLA,KSFK,Csube,VIAU,Czofi,FMVB,ACAL,AKIL,RPAU,Vcart,NKXU,MXDS,NSTT,ODXI,CAUS,XKWQ,OQON,IJMT,BMIN,LSHT,JIWJ,BZSH,GJIY,BAZF,PDEN,KADG,VHIJ,Dsali,PROE,NQYP,Crein CESP,Clent,BHYP,OAEZ,CBNG,JTIG,Umuta,CCYL,HVNO,YDCQ,WXRI,CQQP,HHXJ,CMED,NATT,OQUE,CTAX,EATP,GYBH,TRSP,DVYE,UPRO
alt for 0 (1):VBLH,Cvari,PZIF,AJAU,OUNI,LNIL,LETF,ALZF,Umuta,SCSP,HBAS,PCLA,KSFK,Csube,VIAU,CQQP,Czofi,FMVB,CMED,GYBH,Vcart,CESP,NSTT,ODXI,OAEZ,XKWQ,IJMT,BMIN,BZSH,BAZF,PDEN,EATP,NQYP,Crein,DVYE,UPRO,BHYP,DUMA,CBNG,MFYC,CPIS,SAUS,JTIG,HHXJ,ACAL,AKIL,RPAU,NATT,OQUE,NKXU,MXDS,CAUS,OQON,HVNO,WXRI,LSHT,JIWJ,GJIY,VHIJ,TRSP,PROE Clent,CTAX,KADG,CCYL
alt for 0 (1):VBLH,CESP,ODXI,LNIL,CPIS,VIAU,HHXJ,CMED,VHIJ,Vcart,TRSP,Dsali,PROE,Crein Cvari,PZIF,AJAU,OUNI,LETF,ALZF,Umuta,SCSP,HBAS,PCLA,KSFK,Csube,CQQP,Czofi,FMVB,GYBH,Clent,NSTT,OAEZ,IJMT,BMIN,BZSH,BAZF,PDEN,EATP,NQYP,DVYE,UPRO,BHYP,DUMA,MFYC,SAUS,JTIG,ACAL,AKIL,RPAU,OQUE,NKXU,MXDS,BILC,CAUS,OQON,CCYL,HVNO,WXRI,LSHT,JIWJ,GJIY,CTAX,KADG
alt for 0 (1):CESP,HHXJ,CAUS,XKWQ,OQON,NATT Cvari,PZIF,AJAU,OUNI,LNIL,LETF,ALZF,Umuta,SCSP,HBAS,PCLA,KSFK,Csube,VIAU,YDCQ,CQQP,Czofi,FMVB,CMED,GYBH,Vcart,Clent,NSTT,ODXI,OAEZ,IJMT,BMIN,BZSH,BAZF,PDEN,EATP,NQYP,Crein,DVYE,UPRO,BHYP,DUMA,CBNG,MFYC,CPIS,SAUS,JTIG,ACAL,AKIL,RPAU,OQUE,NKXU,MXDS,BILC,CCYL,HVNO,WXRI,LSHT,JIWJ,GJIY,CTAX,KADG,Dsali
alt for 0 (1):CESP,HHXJ,CAUS,XKWQ,OQON,CBNG,NATT Cvari,PZIF,AJAU,OUNI,LNIL,LETF,ALZF,Umuta,SCSP,HBAS,PCLA,KSFK,Csube,VIAU,YDCQ,CQQP,Czofi,FMVB,CMED,GYBH,Vcart,Clent,NSTT,ODXI,OAEZ,IJMT,BMIN,BZSH,BAZF,PDEN,EATP,NQYP,Crein,DVYE,UPRO,BHYP,DUMA,MFYC,CPIS,SAUS,JTIG,ACAL,AKIL,RPAU,OQUE,NKXU,MXDS,BILC,CCYL,HVNO,WXRI,LSHT,JIWJ,GJIY,CTAX,KADG,Dsali
alt for 0 (2):CESP,HHXJ VBLH,Cvari,PZIF,AJAU,OUNI,LNIL,LETF,ALZF,Umuta,SCSP,HBAS,PCLA,KSFK,Csube,VIAU,CQQP,Czofi,FMVB,CMED,GYBH,Vcart,Clent,NSTT,ODXI,OAEZ,XKWQ,IJMT,BMIN,BZSH,BAZF,PDEN,EATP,NQYP,Crein,DVYE,UPRO,BHYP,DUMA,MFYC,CPIS,SAUS,JTIG,ACAL,AKIL,RPAU,NATT,OQUE,NKXU,MXDS,BILC,CAUS,OQON,CCYL,HVNO,WXRI,LSHT,JIWJ,GJIY,CTAX,KADG,VHIJ,TRSP,Dsali,PROE
alt for 0 (1):YDCQ,BILC,DUMA,NATT,SAUS,SCSP,TRSP VBLH,Cvari,PZIF,AJAU,OUNI,LNIL,LETF,ALZF,Umuta,HBAS,PCLA,KSFK,Csube,VIAU,CQQP,Czofi,FMVB,CMED,GYBH,Vcart,CESP,Clent,NSTT,ODXI,OAEZ,XKWQ,IJMT,BMIN,BZSH,BAZF,PDEN,EATP,NQYP,Crein,DVYE,UPRO,BHYP,CBNG,MFYC,CPIS,JTIG,HHXJ,ACAL,AKIL,RPAU,OQUE,NKXU,MXDS,CAUS,OQON,CCYL,HVNO,WXRI,LSHT,JIWJ,GJIY,ETGN,CTAX,KADG,VHIJ,Dsali,PROE
alt for 0 (1):VBLH,PZIF,AJAU,OUNI,LNIL,LETF,ALZF,Umuta,SCSP,HBAS,PCLA,KSFK,Csube,VIAU,CQQP,Czofi,FMVB,CMED,Vcart,NSTT,ODXI,OAEZ,IJMT,BMIN,BZSH,BAZF,PDEN,EATP,NQYP,Crein,UPRO,CPIS,SAUS,HHXJ,ACAL,AKIL,RPAU,NKXU,MXDS,CAUS,OQON,HVNO,LSHT,JIWJ,GJIY,KADG,VHIJ,Dsali,PROE Clent,WXRI,BHYP,XKWQ,DUMA,OQUE,GYBH,JTIG,CCYL,DVYE
alt for 0 (1):VBLH,YDCQ,CESP,FMVB,DUMA,NATT,VHIJ,TRSP,HVNO Cvari,PZIF,AJAU,OUNI,LNIL,LETF,ALZF,Umuta,SCSP,HBAS,PCLA,KSFK,Csube,VIAU,CQQP,Czofi,CMED,GYBH,Vcart,Clent,NSTT,ODXI,OAEZ,XKWQ,IJMT,BMIN,BZSH,BAZF,PDEN,EATP,NQYP,Crein,DVYE,UPRO,BHYP,CBNG,MFYC,CPIS,SAUS,JTIG,ACAL,AKIL,RPAU,OQUE,NKXU,MXDS,BILC,CAUS,OQON,CCYL,WXRI,LSHT,JIWJ,GJIY,ETGN,CTAX,KADG,Dsali,PROE
alt for 0 (1):YDCQ,CESP,BILC,FMVB,XKWQ,ETGN,CBNG,NATT,EATP,IJMT,TRSP VBLH,Cvari,PZIF,AJAU,OUNI,LNIL,LETF,ALZF,Umuta,SCSP,HBAS,PCLA,KSFK,Csube,VIAU,CQQP,Czofi,CMED,GYBH,Vcart,Clent,NSTT,ODXI,OAEZ,BMIN,BZSH,BAZF,PDEN,NQYP,Crein,UPRO,BHYP,DUMA,MFYC,CPIS,SAUS,JTIG,HHXJ,ACAL,AKIL,RPAU,OQUE,NKXU,MXDS,CAUS,OQON,CCYL,HVNO,WXRI,LSHT,JIWJ,GJIY,CTAX,KADG,VHIJ,Dsali,PROE
alt for 0 (1):BILC,Cvari,PZIF,ODXI,XKWQ,LNIL,IJMT,VIAU,Czofi,BZSH,FMVB,BAZF,KADG,Vcart,Dsali,Crein,DVYE,MXDS VBLH,BHYP,AJAU,OUNI,DUMA,MFYC,LETF,ALZF,SAUS,JTIG,Umuta,SCSP,HBAS,PCLA,KSFK,Csube,YDCQ,CQQP,HHXJ,ACAL,AKIL,RPAU,CMED,NATT,OQUE,GYBH,NKXU,CESP,Clent,NSTT,OAEZ,CAUS,OQON,CCYL,HVNO,BMIN,LSHT,JIWJ,GJIY,PDEN,EATP,TRSP,UPRO
alt for 0 (1):ODXI,BAZF,DUMA,Vcart,Dsali,Crein VBLH,Cvari,PZIF,AJAU,OUNI,LETF,ALZF,Umuta,SCSP,HBAS,PCLA,KSFK,Csube,VIAU,CQQP,Czofi,FMVB,CMED,GYBH,Clent,NSTT,OAEZ,XKWQ,BMIN,BZSH,PDEN,NQYP,UPRO,BHYP,MFYC,CPIS,SAUS,JTIG,ACAL,AKIL,RPAU,NATT,OQUE,NKXU,MXDS,BILC,CAUS,OQON,CCYL,WXRI,LSHT,JIWJ,GJIY,KADG,VHIJ,TRSP,PROE
alt for 0 (1):FMVB,BAZF,CMED,CBNG,EATP,CPIS,IJMT,MXDS,VIAU VBLH,Cvari,PZIF,AJAU,OUNI,LETF,ALZF,Umuta,HBAS,PCLA,KSFK,Csube,CQQP,Czofi,GYBH,Vcart,Clent,NSTT,ODXI,OAEZ,XKWQ,BMIN,BZSH,PDEN,NQYP,Crein,UPRO,BHYP,MFYC,SAUS,JTIG,ACAL,RPAU,NKXU,BILC,CAUS,OQON,CCYL,HVNO,WXRI,LSHT,JIWJ,GJIY,CTAX,KADG,VHIJ,TRSP,Dsali,PROE
alt for 0 (2):FMVB,DUMA,CBNG,EATP VBLH,Cvari,PZIF,AJAU,OUNI,LNIL,LETF,ALZF,Umuta,SCSP,HBAS,PCLA,KSFK,Csube,VIAU,YDCQ,CQQP,Czofi,CMED,GYBH,Vcart,CESP,Clent,NSTT,ODXI,OAEZ,XKWQ,IJMT,BMIN,BZSH,BAZF,PDEN,NQYP,Crein,DVYE,UPRO,BHYP,MFYC,CPIS,SAUS,JTIG,HHXJ,ACAL,AKIL,RPAU,NATT,OQUE,NKXU,MXDS,BILC,CAUS,OQON,CCYL,HVNO,WXRI,LSHT,JIWJ,GJIY,CTAX,KADG,VHIJ,TRSP,Dsali,PROE
alt for 0 (1):DUMA,LNIL,Dsali,HVNO Cvari,AJAU,OUNI,LETF,ALZF,Umuta,SCSP,PCLA,KSFK,Csube,VIAU,Czofi,FMVB,CMED,GYBH,Vcart,Clent,NSTT,ODXI,OAEZ,XKWQ,IJMT,BMIN,BZSH,BAZF,PDEN,EATP,NQYP,Crein,DVYE,UPRO,BHYP,CBNG,MFYC,CPIS,SAUS,JTIG,ACAL,AKIL,OQUE,NKXU,MXDS,CAUS,OQON,CCYL,WXRI,LSHT,JIWJ,GJIY,ETGN,CTAX,KADG,VHIJ
alt for 0 (1):FMVB,HHXJ,AKIL,CAUS,DUMA,HVNO VBLH,Cvari,PZIF,AJAU,OUNI,LNIL,LETF,ALZF,Umuta,SCSP,HBAS,PCLA,KSFK,Csube,VIAU,YDCQ,CQQP,Czofi,CMED,GYBH,Vcart,CESP,Clent,NSTT,ODXI,OAEZ,XKWQ,IJMT,BMIN,BZSH,BAZF,PDEN,EATP,NQYP,Crein,DVYE,UPRO,BHYP,CBNG,MFYC,CPIS,SAUS,JTIG,ACAL,RPAU,NATT,OQUE,NKXU,MXDS,BILC,OQON,CCYL,WXRI,LSHT,JIWJ,GJIY,ETGN,CTAX,KADG,VHIJ,TRSP,Dsali,PROE
alt for 0 (2):BZSH,CBNG,HVNO VBLH,Cvari,PZIF,AJAU,OUNI,LNIL,LETF,ALZF,Umuta,SCSP,HBAS,PCLA,KSFK,Csube,VIAU,YDCQ,CQQP,Czofi,FMVB,CMED,GYBH,Vcart,CESP,Clent,NSTT,ODXI,OAEZ,XKWQ,IJMT,BMIN,BAZF,PDEN,EATP,NQYP,Crein,DVYE,UPRO,BHYP,DUMA,MFYC,CPIS,SAUS,JTIG,HHXJ,ACAL,AKIL,RPAU,NATT,OQUE,NKXU,MXDS,BILC,CAUS,OQON,CCYL,WXRI,LSHT,JIWJ,GJIY,ETGN,CTAX,KADG,VHIJ,Dsali,PROE
alt for 0 (1):Cvari,PZIF,AJAU,LNIL,LETF,Umuta,HBAS,PCLA,KSFK,Csube,VIAU,CQQP,Czofi,FMVB,CMED,Vcart,CESP,ODXI,OAEZ,XKWQ,BMIN,BZSH,BAZF,EATP,NQYP,Crein,DVYE,UPRO,CBNG,MFYC,CPIS,HHXJ,ACAL,AKIL,RPAU,NKXU,MXDS,BILC,CAUS,OQON,HVNO,WXRI,LSHT,JIWJ,GJIY,ETGN,CTAX,TRSP,Dsali,PROE VBLH,Clent,NSTT,BHYP,OUNI,DUMA,ALZF,IJMT,SAUS,JTIG,SCSP,CCYL,YDCQ,NATT,OQUE,PDEN,GYBH,KADG,VHIJ
alt for 0 (1):VBLH,AJAU,OAEZ,OQON,LETF,CPIS,Umuta,HVNO,KSFK,BMIN,LSHT,JIWJ,CQQP,GJIY,PDEN,NQYP Cvari,PZIF,BHYP,OUNI,MFYC,ALZF,SAUS,JTIG,SCSP,HBAS,PCLA,Csube,VIAU,YDCQ,Czofi,HHXJ,ACAL,AKIL,RPAU,CMED,NATT,OQUE,GYBH,Vcart,NKXU,MXDS,CESP,Clent,BILC,ODXI,CAUS,XKWQ,IJMT,WXRI,BZSH,BAZF,ETGN,CTAX,EATP,KADG,TRSP,Dsali,PROE,Crein,DVYE
alt for 0 (1):FMVB,NKXU VBLH,Cvari,PZIF,AJAU,OUNI,LNIL,LETF,ALZF,Umuta,SCSP,HBAS,PCLA,KSFK,Csube,VIAU,CQQP,Czofi,CMED,GYBH,Vcart,Clent,NSTT,ODXI,OAEZ,BMIN,BZSH,BAZF,PDEN,EATP,NQYP,Crein,DVYE,UPRO,BHYP,DUMA,MFYC,CPIS,SAUS,JTIG,HHXJ,ACAL,AKIL,RPAU,MXDS,CAUS,OQON,CCYL,WXRI,LSHT,JIWJ,GJIY,CTAX,VHIJ,Dsali,PROE
alt for 0 (1):VBLH,FMVB,HHXJ,DUMA,CMED,CPIS,PROE Cvari,AJAU,OUNI,LNIL,LETF,ALZF,Umuta,SCSP,HBAS,PCLA,KSFK,Csube,VIAU,YDCQ,CQQP,Czofi,GYBH,Vcart,CESP,Clent,NSTT,ODXI,OAEZ,XKWQ,IJMT,BMIN,BAZF,PDEN,EATP,NQYP,Crein,DVYE,BHYP,CBNG,MFYC,SAUS,JTIG,ACAL,AKIL,RPAU,NATT,OQUE,NKXU,CAUS,OQON,CCYL,HVNO,LSHT,JIWJ,GJIY,CTAX,TRSP,Dsali
alt for 0 (1):WXRI,Cvari,FMVB,EATP,Csube,NKXU VBLH,PZIF,AJAU,OUNI,LNIL,LETF,ALZF,Umuta,SCSP,HBAS,KSFK,VIAU,CQQP,Czofi,CMED,GYBH,Vcart,Clent,NSTT,ODXI,OAEZ,XKWQ,BMIN,BZSH,PDEN,NQYP,Crein,UPRO,BHYP,DUMA,CBNG,MFYC,CPIS,SAUS,JTIG,HHXJ,RPAU,OQUE,MXDS,OQON,CCYL,HVNO,LSHT,JIWJ,GJIY,CTAX,KADG,Dsali,PROE
alt for 0 (1):AJAU,OAEZ,OQON,DUMA,CBNG,LETF,SAUS,Umuta,SCSP,HBAS,KSFK,BMIN,LSHT,JIWJ,CQQP,GJIY,FMVB,HHXJ,RPAU,PDEN,VHIJ,NQYP,UPRO VBLH,Cvari,PZIF,BHYP,OUNI,LNIL,MFYC,CPIS,ALZF,JTIG,PCLA,Csube,VIAU,Czofi,ACAL,AKIL,CMED,NATT,OQUE,GYBH,Vcart,NKXU,MXDS,CESP,Clent,NSTT,ODXI,CAUS,XKWQ,IJMT,CCYL,HVNO,WXRI,BZSH,BAZF,CTAX,EATP,KADG,TRSP,PROE,Crein,DVYE
alt for 0 (1):VBLH,Cvari,PZIF,AJAU,OUNI,LNIL,LETF,ALZF,Umuta,SCSP,HBAS,PCLA,KSFK,Csube,VIAU,CQQP,Czofi,FMVB,Vcart,NSTT,ODXI,OAEZ,XKWQ,IJMT,BMIN,BZSH,BAZF,PDEN,NQYP,Crein,UPRO,DUMA,MFYC,CPIS,SAUS,ACAL,AKIL,RPAU,NKXU,MXDS,CAUS,OQON,LSHT,JIWJ,GJIY,KADG,VHIJ,Dsali,PROE CESP,Clent,BHYP,CBNG,JTIG,CCYL,HVNO,YDCQ,WXRI,HHXJ,CMED,NATT,OQUE,CTAX,EATP,GYBH,TRSP,DVYE
alt for 0 (1):CESP,HHXJ,ACAL,AKIL,CAUS,DUMA,CMED,PCLA,HVNO VBLH,Cvari,PZIF,AJAU,OUNI,LNIL,LETF,ALZF,Umuta,SCSP,HBAS,KSFK,Csube,VIAU,YDCQ,CQQP,Czofi,FMVB,GYBH,Vcart,Clent,NSTT,ODXI,OAEZ,XKWQ,IJMT,BMIN,BZSH,BAZF,PDEN,EATP,NQYP,Crein,DVYE,UPRO,BHYP,CBNG,MFYC,CPIS,SAUS,JTIG,RPAU,NATT,OQUE,NKXU,MXDS,BILC,OQON,CCYL,WXRI,LSHT,JIWJ,GJIY,ETGN,CTAX,KADG,VHIJ,TRSP,Dsali,PROE
alt for 0 (2):YDCQ,BILC,DUMA,NATT,TRSP VBLH,Cvari,PZIF,AJAU,OUNI,LNIL,LETF,ALZF,Umuta,SCSP,HBAS,PCLA,KSFK,Csube,VIAU,CQQP,Czofi,FMVB,CMED,GYBH,Vcart,CESP,Clent,NSTT,ODXI,OAEZ,XKWQ,IJMT,BMIN,BZSH,BAZF,PDEN,EATP,NQYP,Crein,DVYE,UPRO,BHYP,CBNG,MFYC,CPIS,SAUS,JTIG,HHXJ,ACAL,AKIL,RPAU,OQUE,NKXU,MXDS,CAUS,OQON,CCYL,HVNO,WXRI,LSHT,JIWJ,GJIY,ETGN,CTAX,KADG,VHIJ,Dsali,PROE
alt for 0 (2):DUMA,Vcart,Crein VBLH,Cvari,PZIF,AJAU,OUNI,LNIL,LETF,ALZF,Umuta,SCSP,HBAS,PCLA,KSFK,Csube,VIAU,YDCQ,CQQP,Czofi,FMVB,CMED,GYBH,CESP,Clent,NSTT,ODXI,OAEZ,XKWQ,IJMT,BMIN,BZSH,BAZF,PDEN,EATP,NQYP,DVYE,UPRO,BHYP,CBNG,MFYC,CPIS,SAUS,JTIG,HHXJ,ACAL,AKIL,RPAU,NATT,OQUE,NKXU,MXDS,BILC,CAUS,OQON,CCYL,HVNO,WXRI,LSHT,JIWJ,GJIY,ETGN,CTAX,KADG,VHIJ,TRSP,Dsali,PROE
alt for 0 (1):FMVB,SAUS,SCSP,HVNO VBLH,Cvari,PZIF,AJAU,OUNI,LETF,ALZF,Umuta,HBAS,PCLA,KSFK,Csube,VIAU,YDCQ,CQQP,Czofi,CMED,GYBH,Vcart,CESP,Clent,NSTT,ODXI,OAEZ,XKWQ,IJMT,BMIN,BZSH,BAZF,PDEN,EATP,NQYP,Crein,DVYE,UPRO,BHYP,CBNG,MFYC,CPIS,JTIG,HHXJ,ACAL,AKIL,RPAU,NATT,OQUE,NKXU,MXDS,BILC,CAUS,OQON,CCYL,WXRI,LSHT,JIWJ,GJIY,ETGN,CTAX,KADG,VHIJ,TRSP,Dsali,PROE
alt for 0 (1):VBLH,DUMA Cvari,PZIF,AJAU,OUNI,LNIL,LETF,ALZF,Umuta,SCSP,HBAS,PCLA,Csube,VIAU,YDCQ,CQQP,Czofi,FMVB,CMED,GYBH,Vcart,CESP,Clent,NSTT,ODXI,OAEZ,XKWQ,IJMT,BMIN,BZSH,BAZF,PDEN,EATP,Crein,DVYE,UPRO,BHYP,CBNG,MFYC,CPIS,SAUS,JTIG,HHXJ,ACAL,AKIL,RPAU,NATT,OQUE,NKXU,MXDS,BILC,CAUS,OQON,CCYL,HVNO,WXRI,LSHT,JIWJ,ETGN,CTAX,KADG,VHIJ,TRSP,Dsali,PROE
alt for 0 (1):CESP,BILC,Cvari,DUMA,MFYC,Csube,YDCQ,WXRI,ETGN,NATT,EATP,TRSP,PROE,NKXU PZIF,AJAU,OUNI,LNIL,LETF,ALZF,Umuta,SCSP,HBAS,PCLA,KSFK,VIAU,CQQP,Czofi,FMVB,CMED,GYBH,Vcart,Clent,NSTT,ODXI,OAEZ,XKWQ,IJMT,BMIN,BZSH,BAZF,PDEN,NQYP,Crein,DVYE,UPRO,BHYP,CPIS,JTIG,HHXJ,ACAL,AKIL,RPAU,OQUE,MXDS,CAUS,OQON,CCYL,HVNO,LSHT,JIWJ,GJIY,CTAX,KADG,VHIJ,Dsali
alt for 0 (1):FMVB,HHXJ,DUMA,OQUE,HVNO VBLH,Cvari,PZIF,AJAU,OUNI,LNIL,LETF,ALZF,Umuta,SCSP,HBAS,PCLA,KSFK,Csube,VIAU,YDCQ,Czofi,CMED,GYBH,Vcart,CESP,Clent,NSTT,ODXI,OAEZ,IJMT,BMIN,BZSH,BAZF,PDEN,EATP,NQYP,Crein,DVYE,UPRO,BHYP,CPIS,SAUS,ACAL,AKIL,RPAU,NATT,MXDS,BILC,CAUS,OQON,CCYL,WXRI,LSHT,GJIY,KADG,VHIJ,TRSP,Dsali,PROE
alt for 0 (1):DUMA,VIAU Cvari,PZIF,AJAU,OUNI,LNIL,LETF,ALZF,Umuta,SCSP,HBAS,PCLA,KSFK,Csube,YDCQ,CQQP,Czofi,FMVB,GYBH,Vcart,CESP,Clent,NSTT,ODXI,OAEZ,XKWQ,IJMT,BMIN,BZSH,BAZF,PDEN,EATP,NQYP,Crein,DVYE,UPRO,BHYP,MFYC,SAUS,JTIG,HHXJ,ACAL,AKIL,RPAU,NATT,OQUE,NKXU,MXDS,BILC,CAUS,OQON,CCYL,WXRI,LSHT,JIWJ,GJIY,ETGN,CTAX,KADG,VHIJ,TRSP,Dsali,PROE
alt for 0 (1):CESP,BHYP,CBNG,JTIG,HVNO,YDCQ,WXRI,HHXJ,NATT,OQUE,EATP,GYBH,TRSP,DVYE VBLH,Cvari,PZIF,AJAU,OUNI,LNIL,LETF,ALZF,Umuta,SCSP,HBAS,PCLA,KSFK,Csube,VIAU,CQQP,Czofi,FMVB,CMED,Vcart,Clent,NSTT,ODXI,OAEZ,XKWQ,IJMT,BMIN,BZSH,BAZF,PDEN,NQYP,Crein,UPRO,DUMA,MFYC,CPIS,SAUS,ACAL,AKIL,RPAU,NKXU,MXDS,CAUS,OQON,CCYL,LSHT,JIWJ,GJIY,CTAX,KADG,VHIJ,Dsali,PROE
alt for 0 (1):FMVB,DUMA,MFYC,HVNO VBLH,Cvari,PZIF,AJAU,OUNI,LETF,ALZF,Umuta,SCSP,HBAS,PCLA,KSFK,Csube,CQQP,Czofi,CMED,GYBH,Vcart,CESP,Clent,NSTT,ODXI,OAEZ,IJMT,BMIN,BZSH,BAZF,PDEN,EATP,Crein,DVYE,UPRO,BHYP,CPIS,SAUS,JTIG,ACAL,AKIL,RPAU,NATT,OQUE,NKXU,CAUS,CCYL,WXRI,LSHT,JIWJ,GJIY,VHIJ,TRSP,Dsali,PROE
alt for 0 (1):FMVB,HHXJ,DUMA,PROE VBLH,PZIF,AJAU,OUNI,LNIL,LETF,ALZF,Umuta,SCSP,HBAS,PCLA,KSFK,Csube,YDCQ,CMED,GYBH,Vcart,CESP,Clent,NSTT,OAEZ,XKWQ,BMIN,BZSH,BAZF,PDEN,EATP,NQYP,Crein,UPRO,BHYP,CBNG,CPIS,SAUS,JTIG,ACAL,AKIL,RPAU,NATT,OQUE,NKXU,MXDS,BILC,CAUS,CCYL,WXRI,LSHT,JIWJ,GJIY,ETGN,CTAX,KADG,VHIJ,TRSP,Dsali
alt for 0 (1):FMVB,HHXJ,XKWQ,LNIL,ETGN,HVNO,NQYP,UPRO VBLH,Cvari,PZIF,AJAU,OUNI,LETF,ALZF,Umuta,SCSP,HBAS,PCLA,KSFK,Csube,VIAU,YDCQ,CQQP,Czofi,CMED,GYBH,Vcart,CESP,Clent,NSTT,ODXI,OAEZ,IJMT,BMIN,BZSH,BAZF,PDEN,EATP,Crein,DVYE,BHYP,DUMA,MFYC,CPIS,SAUS,JTIG,ACAL,AKIL,RPAU,NATT,OQUE,NKXU,MXDS,BILC,CAUS,OQON,CCYL,WXRI,LSHT,JIWJ,GJIY,KADG,VHIJ,TRSP,Dsali,PROE
alt for 0 (1):VBLH,YDCQ,CESP,BILC,ODXI,GJIY,FMVB,XKWQ,ETGN,CBNG,NATT,HVNO Cvari,PZIF,AJAU,OUNI,LNIL,LETF,ALZF,Umuta,SCSP,HBAS,PCLA,KSFK,Csube,VIAU,CQQP,Czofi,CMED,GYBH,Vcart,Clent,NSTT,OAEZ,IJMT,BMIN,BZSH,BAZF,PDEN,EATP,NQYP,Crein,DVYE,UPRO,BHYP,DUMA,MFYC,CPIS,SAUS,JTIG,HHXJ,ACAL,AKIL,RPAU,OQUE,NKXU,MXDS,CAUS,OQON,CCYL,WXRI,LSHT,JIWJ,KADG,VHIJ,TRSP,Dsali,PROE
alt for 0 (1):VBLH,PZIF,XKWQ,LNIL,IJMT,VIAU,Czofi,BZSH,FMVB,HHXJ,BAZF,Vcart,Crein,DVYE,MXDS Cvari,AJAU,OUNI,LETF,ALZF,Umuta,SCSP,HBAS,PCLA,KSFK,Csube,YDCQ,CQQP,CMED,GYBH,CESP,Clent,NSTT,ODXI,OAEZ,BMIN,PDEN,EATP,NQYP,UPRO,BHYP,DUMA,CBNG,MFYC,CPIS,SAUS,JTIG,ACAL,AKIL,RPAU,NATT,OQUE,NKXU,BILC,CAUS,OQON,CCYL,WXRI,LSHT,JIWJ,GJIY,ETGN,KADG,VHIJ,TRSP,Dsali,PROE
alt for 0 (1):AJAU,OUNI,LETF,ALZF,SAUS,Umuta,SCSP,HBAS,PCLA,KSFK,CQQP,FMVB,ACAL,AKIL,RPAU,NSTT,OAEZ,CAUS,OQON,HVNO,BMIN,LSHT,JIWJ,GJIY,ETGN,PDEN,NQYP VBLH,PZIF,BHYP,DUMA,LNIL,MFYC,CPIS,JTIG,Csube,VIAU,YDCQ,Czofi,HHXJ,CMED,NATT,GYBH,Vcart,NKXU,MXDS,CESP,Clent,BILC,ODXI,XKWQ,IJMT,CCYL,WXRI,BZSH,BAZF,CTAX,EATP,VHIJ,TRSP,Dsali,PROE,Crein,DVYE
alt for 0 (1):VBLH,Cvari,AJAU,OUNI,DUMA,CBNG,MFYC,LETF,CPIS,ALZF,SAUS,Umuta,SCSP,HBAS,PCLA,KSFK,Csube,YDCQ,CQQP,FMVB,HHXJ,ACAL,AKIL,RPAU,CMED,NATT,NKXU,CESP,NSTT,OAEZ,CAUS,OQON,HVNO,BMIN,LSHT,JIWJ,GJIY,PDEN,EATP,TRSP,PROE,NQYP Clent,ODXI,BHYP,XKWQ,LNIL,IJMT,JTIG,CCYL,VIAU,Czofi,BAZF,OQUE,CTAX,GYBH,Vcart,Dsali,Crein,DVYE
alt for 0 (1):FMVB,HHXJ,ACAL,AKIL,CAUS,PCLA VBLH,Cvari,PZIF,AJAU,OUNI,LNIL,LETF,ALZF,Umuta,SCSP,HBAS,KSFK,Csube,VIAU,YDCQ,CQQP,Czofi,CMED,GYBH,Vcart,CESP,Clent,NSTT,ODXI,OAEZ,XKWQ,IJMT,BMIN,BZSH,BAZF,PDEN,EATP,NQYP,Crein,DVYE,UPRO,BHYP,DUMA,CBNG,MFYC,CPIS,SAUS,JTIG,RPAU,NATT,OQUE,NKXU,MXDS,BILC,OQON,CCYL,HVNO,WXRI,LSHT,JIWJ,GJIY,ETGN,CTAX,KADG,TRSP,Dsali,PROE
alt for 0 (1):DUMA,Crein VBLH,Cvari,PZIF,AJAU,OUNI,LNIL,LETF,ALZF,Umuta,SCSP,HBAS,PCLA,KSFK,Csube,VIAU,YDCQ,CQQP,Czofi,FMVB,CMED,GYBH,Vcart,CESP,Clent,NSTT,ODXI,OAEZ,XKWQ,IJMT,BMIN,BZSH,BAZF,EATP,NQYP,DVYE,UPRO,BHYP,CBNG,MFYC,CPIS,SAUS,JTIG,HHXJ,ACAL,AKIL,RPAU,NATT,OQUE,NKXU,MXDS,BILC,CAUS,OQON,CCYL,HVNO,WXRI,LSHT,JIWJ,GJIY,ETGN,KADG,VHIJ,TRSP,Dsali,PROE
alt for 0 (1):DUMA,KADG,HVNO Cvari,PZIF,AJAU,LNIL,LETF,ALZF,Umuta,SCSP,HBAS,PCLA,KSFK,Csube,VIAU,YDCQ,CQQP,Czofi,FMVB,CMED,GYBH,Vcart,CESP,Clent,ODXI,OAEZ,IJMT,BMIN,BZSH,BAZF,PDEN,NQYP,Crein,DVYE,UPRO,BHYP,CBNG,MFYC,CPIS,SAUS,JTIG,HHXJ,ACAL,AKIL,RPAU,NATT,OQUE,NKXU,BILC,CAUS,OQON,CCYL,WXRI,LSHT,JIWJ,GJIY,VHIJ,TRSP,Dsali
alt for 0 (2):ODXI,HHXJ,DUMA,LNIL,Dsali,HVNO Cvari,PZIF,AJAU,OUNI,LETF,ALZF,Umuta,SCSP,HBAS,PCLA,KSFK,Csube,VIAU,YDCQ,CQQP,Czofi,FMVB,CMED,GYBH,Vcart,CESP,Clent,NSTT,OAEZ,XKWQ,IJMT,BMIN,BZSH,BAZF,PDEN,EATP,NQYP,Crein,DVYE,UPRO,BHYP,CBNG,MFYC,CPIS,SAUS,JTIG,ACAL,AKIL,RPAU,NATT,OQUE,NKXU,MXDS,BILC,CAUS,OQON,CCYL,WXRI,LSHT,JIWJ,GJIY,ETGN,CTAX,KADG,VHIJ,TRSP,PROE
alt for 0 (1):LSHT,CQQP,GJIY,OAEZ,OQON,PDEN,Umuta,HVNO,KSFK,NQYP,BMIN,UPRO VBLH,Cvari,PZIF,AJAU,OUNI,LNIL,LETF,ALZF,SCSP,HBAS,PCLA,Csube,VIAU,YDCQ,Czofi,FMVB,CMED,GYBH,Vcart,CESP,Clent,NSTT,ODXI,BZSH,EATP,Crein,DVYE,BHYP,DUMA,CBNG,MFYC,CPIS,SAUS,JTIG,ACAL,AKIL,RPAU,NATT,OQUE,NKXU,MXDS,CAUS,CCYL,WXRI,JIWJ,CTAX,KADG,VHIJ,TRSP,Dsali,PROE
alt for 0 (1):WXRI,Cvari,FMVB,HHXJ,DUMA,EATP,Csube,NKXU VBLH,PZIF,AJAU,OUNI,LNIL,LETF,ALZF,Umuta,SCSP,PCLA,KSFK,VIAU,CQQP,Czofi,CMED,GYBH,Vcart,Clent,NSTT,ODXI,OAEZ,XKWQ,IJMT,BMIN,BZSH,BAZF,PDEN,NQYP,Crein,DVYE,BHYP,CPIS,SAUS,JTIG,ACAL,AKIL,RPAU,OQUE,MXDS,CAUS,OQON,CCYL,HVNO,LSHT,JIWJ,GJIY,KADG,VHIJ,Dsali,PROE
alt for 0 (1):HHXJ,DUMA,Dsali VBLH,Cvari,PZIF,AJAU,OUNI,LNIL,LETF,ALZF,Umuta,SCSP,HBAS,PCLA,KSFK,Csube,VIAU,YDCQ,CQQP,Czofi,FMVB,CMED,GYBH,Vcart,CESP,Clent,NSTT,ODXI,OAEZ,XKWQ,IJMT,BMIN,BZSH,BAZF,PDEN,EATP,NQYP,Crein,DVYE,UPRO,BHYP,CBNG,MFYC,CPIS,SAUS,JTIG,ACAL,AKIL,RPAU,NATT,OQUE,NKXU,MXDS,BILC,CAUS,OQON,CCYL,HVNO,WXRI,LSHT,JIWJ,GJIY,ETGN,KADG,VHIJ,TRSP,PROE
alt for 0 (1):AJAU,OAEZ,OQON,DUMA,CBNG,LETF,Umuta,KSFK,LSHT,JIWJ,CQQP,GJIY,PDEN,TRSP,NQYP,UPRO VBLH,Cvari,PZIF,OUNI,LNIL,ALZF,SCSP,HBAS,PCLA,Csube,VIAU,YDCQ,Czofi,FMVB,CMED,GYBH,Vcart,CESP,Clent,NSTT,ODXI,XKWQ,IJMT,BMIN,BZSH,BAZF,EATP,Crein,DVYE,BHYP,MFYC,CPIS,SAUS,JTIG,HHXJ,ACAL,AKIL,RPAU,NATT,OQUE,NKXU,MXDS,BILC,CAUS,CCYL,HVNO,WXRI,ETGN,CTAX,KADG,VHIJ,Dsali,PROE
alt for 0 (1):HHXJ,AKIL,CAUS,OQON VBLH,Cvari,PZIF,AJAU,OUNI,LETF,ALZF,Umuta,SCSP,HBAS,KSFK,Csube,VIAU,Czofi,FMVB,CMED,Vcart,CESP,Clent,NSTT,ODXI,IJMT,BMIN,BZSH,BAZF,PDEN,EATP,NQYP,Crein,DVYE,UPRO,BHYP,DUMA,CBNG,MFYC,CPIS,SAUS,JTIG,RPAU,NATT,OQUE,NKXU,MXDS,BILC,CCYL,HVNO,LSHT,JIWJ,GJIY,KADG,VHIJ,Dsali,PROE
alt for 0 (1):Cvari,FMVB VBLH,PZIF,AJAU,OUNI,LNIL,LETF,ALZF,Umuta,SCSP,HBAS,KSFK,Csube,VIAU,CQQP,Czofi,CMED,GYBH,Vcart,Clent,NSTT,ODXI,OAEZ,XKWQ,BMIN,BZSH,PDEN,EATP,NQYP,Crein,UPRO,BHYP,DUMA,CBNG,MFYC,CPIS,SAUS,JTIG,HHXJ,RPAU,OQUE,NKXU,MXDS,OQON,CCYL,HVNO,WXRI,LSHT,JIWJ,GJIY,CTAX,KADG,Dsali,PROE
alt for 0 (1):ODXI,HHXJ,LNIL,SAUS,SCSP,Vcart,Dsali,HVNO,Crein,VIAU VBLH,Cvari,PZIF,AJAU,OUNI,LETF,ALZF,Umuta,HBAS,PCLA,KSFK,Csube,YDCQ,CQQP,FMVB,CMED,GYBH,CESP,Clent,NSTT,OAEZ,XKWQ,IJMT,BMIN,BZSH,BAZF,PDEN,EATP,NQYP,DVYE,UPRO,BHYP,DUMA,CBNG,MFYC,CPIS,JTIG,ACAL,AKIL,RPAU,NATT,OQUE,NKXU,MXDS,BILC,CAUS,OQON,CCYL,WXRI,LSHT,JIWJ,GJIY,ETGN,CTAX,KADG,VHIJ,TRSP,PROE
alt for 0 (1):BILC,PZIF,ODXI,XKWQ,DUMA,Vcart,Crein VBLH,Cvari,AJAU,OUNI,LNIL,LETF,ALZF,Umuta,SCSP,HBAS,PCLA,KSFK,Csube,VIAU,YDCQ,CQQP,Czofi,FMVB,CMED,GYBH,CESP,Clent,NSTT,OAEZ,IJMT,BMIN,BZSH,BAZF,EATP,NQYP,DVYE,UPRO,BHYP,CBNG,MFYC,CPIS,SAUS,JTIG,HHXJ,ACAL,AKIL,RPAU,NATT,OQUE,NKXU,MXDS,CAUS,OQON,CCYL,HVNO,WXRI,LSHT,JIWJ,GJIY,ETGN,KADG,VHIJ,TRSP,Dsali,PROE
alt for 0 (1):Czofi,ODXI,BAZF,DUMA,LNIL,Dsali VBLH,Cvari,PZIF,AJAU,OUNI,LETF,ALZF,Umuta,SCSP,HBAS,PCLA,KSFK,Csube,VIAU,YDCQ,CQQP,FMVB,CMED,GYBH,Vcart,CESP,Clent,NSTT,OAEZ,BMIN,BZSH,PDEN,EATP,NQYP,Crein,DVYE,BHYP,MFYC,CPIS,SAUS,JTIG,ACAL,AKIL,RPAU,NATT,OQUE,NKXU,MXDS,BILC,CAUS,OQON,CCYL,HVNO,WXRI,LSHT,JIWJ,GJIY,CTAX,KADG,VHIJ,TRSP,PROE
alt for 0 (1):VBLH,PZIF,AJAU,OUNI,LNIL,LETF,ALZF,Umuta,SCSP,HBAS,PCLA,KSFK,Csube,VIAU,CQQP,Czofi,FMVB,CMED,Vcart,NSTT,ODXI,OAEZ,IJMT,BMIN,BZSH,BAZF,PDEN,EATP,NQYP,Crein,UPRO,DUMA,CPIS,SAUS,HHXJ,ACAL,AKIL,RPAU,NKXU,MXDS,CAUS,OQON,HVNO,LSHT,JIWJ,GJIY,KADG,VHIJ,Dsali,PROE Clent,WXRI,BHYP,XKWQ,OQUE,GYBH,JTIG,CCYL,DVYE
alt for 0 (1):YDCQ,BILC,FMVB,XKWQ,CBNG,NATT,EATP,IJMT VBLH,Cvari,PZIF,AJAU,OUNI,LNIL,LETF,ALZF,Umuta,SCSP,HBAS,PCLA,KSFK,Csube,VIAU,CQQP,Czofi,CMED,GYBH,Vcart,CESP,Clent,NSTT,ODXI,OAEZ,BMIN,BZSH,BAZF,PDEN,NQYP,Crein,UPRO,BHYP,DUMA,MFYC,CPIS,SAUS,JTIG,HHXJ,ACAL,AKIL,RPAU,OQUE,NKXU,MXDS,CAUS,OQON,CCYL,HVNO,WXRI,LSHT,JIWJ,GJIY,ETGN,CTAX,KADG,VHIJ,TRSP,Dsali,PROE
alt for 0 (1):DUMA,CTAX VBLH,Cvari,PZIF,AJAU,OUNI,LNIL,LETF,ALZF,Umuta,SCSP,HBAS,PCLA,KSFK,Csube,VIAU,YDCQ,CQQP,Czofi,FMVB,CMED,GYBH,Vcart,CESP,Clent,NSTT,ODXI,OAEZ,XKWQ,IJMT,BMIN,BZSH,BAZF,PDEN,EATP,NQYP,Crein,DVYE,UPRO,BHYP,CBNG,MFYC,CPIS,SAUS,JTIG,HHXJ,ACAL,AKIL,RPAU,NATT,OQUE,NKXU,MXDS,BILC,CAUS,OQON,CCYL,HVNO,WXRI,LSHT,JIWJ,GJIY,ETGN,KADG,VHIJ,TRSP,Dsali,PROE
alt for 0 (1):YDCQ,CESP,FMVB,HHXJ,DUMA,NATT,HVNO,NQYP VBLH,Cvari,PZIF,AJAU,OUNI,LNIL,LETF,ALZF,Umuta,SCSP,HBAS,PCLA,KSFK,Csube,VIAU,CQQP,Czofi,GYBH,Vcart,Clent,NSTT,ODXI,OAEZ,XKWQ,IJMT,BMIN,BZSH,BAZF,PDEN,EATP,Crein,DVYE,UPRO,BHYP,CBNG,MFYC,SAUS,JTIG,ACAL,AKIL,RPAU,OQUE,NKXU,MXDS,BILC,CAUS,OQON,CCYL,WXRI,LSHT,JIWJ,GJIY,CTAX,KADG,TRSP,Dsali,PROE
alt for 0 (1):FMVB,HHXJ,CMED,CPIS,HVNO VBLH,Cvari,PZIF,AJAU,OUNI,LNIL,LETF,ALZF,Umuta,SCSP,HBAS,PCLA,KSFK,Csube,VIAU,YDCQ,CQQP,Czofi,GYBH,Vcart,CESP,Clent,NSTT,ODXI,OAEZ,XKWQ,IJMT,BMIN,BZSH,BAZF,PDEN,EATP,NQYP,Crein,DVYE,UPRO,BHYP,DUMA,CBNG,MFYC,SAUS,JTIG,ACAL,AKIL,RPAU,NATT,OQUE,NKXU,MXDS,BILC,CAUS,OQON,CCYL,WXRI,LSHT,JIWJ,GJIY,ETGN,CTAX,KADG,VHIJ,TRSP,Dsali,PROE
alt for 0 (1):WXRI,BILC,Cvari,HHXJ,CBNG,MFYC,EATP,JTIG,Csube,NKXU VBLH,PZIF,AJAU,OUNI,LNIL,LETF,ALZF,Umuta,HBAS,PCLA,KSFK,VIAU,YDCQ,CQQP,Czofi,FMVB,CMED,GYBH,Vcart,CESP,Clent,NSTT,ODXI,OAEZ,XKWQ,IJMT,BMIN,BZSH,BAZF,PDEN,Crein,DVYE,UPRO,BHYP,DUMA,CPIS,SAUS,ACAL,RPAU,NATT,OQUE,CAUS,OQON,CCYL,HVNO,LSHT,JIWJ,GJIY,CTAX,KADG,VHIJ,TRSP,Dsali,PROE
alt for 0 (1):VBLH,Cvari,PZIF,AJAU,OUNI,LNIL,LETF,Umuta,SCSP,HBAS,PCLA,KSFK,Csube,VIAU,CQQP,Czofi,FMVB,CMED,Vcart,NSTT,ODXI,OAEZ,XKWQ,BMIN,BZSH,BAZF,PDEN,EATP,NQYP,Crein,DVYE,UPRO,DUMA,CBNG,MFYC,CPIS,SAUS,HHXJ,ACAL,AKIL,RPAU,NKXU,BILC,CAUS,OQON,WXRI,LSHT,JIWJ,GJIY,ETGN,KADG,PROE Clent,BHYP,OQUE,GYBH,JTIG,CCYL,HVNO
alt for 0 (1):CESP,ACAL,AKIL,CAUS,CMED,PCLA,HVNO VBLH,Cvari,PZIF,AJAU,OUNI,LNIL,LETF,ALZF,Umuta,SCSP,HBAS,KSFK,Csube,VIAU,YDCQ,CQQP,Czofi,FMVB,GYBH,Vcart,Clent,NSTT,ODXI,OAEZ,XKWQ,IJMT,BMIN,BZSH,BAZF,PDEN,EATP,NQYP,Crein,DVYE,UPRO,BHYP,DUMA,CBNG,MFYC,CPIS,SAUS,JTIG,HHXJ,RPAU,NATT,OQUE,NKXU,MXDS,BILC,OQON,CCYL,WXRI,LSHT,JIWJ,GJIY,ETGN,CTAX,KADG,VHIJ,TRSP,Dsali,PROE
alt for 0 (1):YDCQ,FMVB,HHXJ,ACAL,CBNG,JTIG,VHIJ,NKXU Cvari,PZIF,AJAU,LNIL,LETF,ALZF,Umuta,SCSP,HBAS,PCLA,KSFK,Csube,VIAU,CQQP,Czofi,CMED,GYBH,Vcart,CESP,Clent,ODXI,OAEZ,IJMT,BMIN,BZSH,BAZF,PDEN,NQYP,Crein,DVYE,UPRO,BHYP,DUMA,MFYC,CPIS,SAUS,AKIL,RPAU,NATT,OQUE,BILC,CAUS,OQON,CCYL,HVNO,WXRI,LSHT,JIWJ,GJIY,KADG,TRSP,Dsali
alt for 0 (1):DUMA,SAUS,SCSP,PROE Cvari,PZIF,AJAU,OUNI,LNIL,LETF,ALZF,Umuta,HBAS,PCLA,KSFK,Csube,VIAU,YDCQ,CQQP,Czofi,FMVB,CMED,Vcart,CESP,Clent,NSTT,ODXI,OAEZ,XKWQ,IJMT,BMIN,BZSH,BAZF,PDEN,EATP,NQYP,Crein,DVYE,UPRO,BHYP,CBNG,MFYC,JTIG,HHXJ,ACAL,AKIL,RPAU,NATT,OQUE,NKXU,MXDS,CAUS,OQON,CCYL,HVNO,WXRI,LSHT,JIWJ,GJIY,ETGN,CTAX,KADG,VHIJ,TRSP,Dsali
alt for 0 (1):BILC,Cvari,FMVB,HHXJ,XKWQ,LNIL,ETGN,HVNO,NQYP,UPRO VBLH,PZIF,AJAU,OUNI,LETF,ALZF,Umuta,SCSP,HBAS,PCLA,KSFK,Csube,VIAU,YDCQ,CQQP,Czofi,CMED,GYBH,Vcart,CESP,Clent,NSTT,ODXI,OAEZ,IJMT,BMIN,BZSH,BAZF,PDEN,EATP,Crein,DVYE,BHYP,DUMA,MFYC,CPIS,SAUS,JTIG,ACAL,AKIL,RPAU,NATT,OQUE,NKXU,MXDS,CAUS,OQON,CCYL,WXRI,LSHT,JIWJ,GJIY,KADG,VHIJ,TRSP,Dsali,PROE
alt for 0 (1):Czofi,ETGN,HVNO VBLH,Cvari,PZIF,AJAU,OUNI,LNIL,LETF,ALZF,Umuta,SCSP,HBAS,PCLA,KSFK,Csube,VIAU,YDCQ,CQQP,FMVB,CMED,GYBH,Vcart,CESP,Clent,NSTT,ODXI,OAEZ,IJMT,BMIN,BZSH,BAZF,PDEN,EATP,NQYP,Crein,DVYE,UPRO,BHYP,DUMA,CBNG,MFYC,CPIS,SAUS,JTIG,HHXJ,ACAL,AKIL,RPAU,NATT,OQUE,NKXU,MXDS,CAUS,OQON,CCYL,WXRI,LSHT,JIWJ,GJIY,CTAX,KADG,VHIJ,TRSP,Dsali,PROE
alt for 0 (1):NSTT,OUNI,ALZF,HVNO VBLH,Cvari,PZIF,AJAU,LNIL,Umuta,SCSP,HBAS,PCLA,Csube,VIAU,YDCQ,CQQP,Czofi,FMVB,CMED,GYBH,Vcart,CESP,Clent,ODXI,OAEZ,IJMT,BMIN,BZSH,BAZF,PDEN,EATP,Crein,DVYE,UPRO,BHYP,DUMA,CPIS,SAUS,JTIG,ACAL,AKIL,RPAU,NATT,OQUE,NKXU,MXDS,BILC,CAUS,OQON,CCYL,LSHT,JIWJ,GJIY,CTAX,KADG,VHIJ,TRSP,PROE
alt for 0 (1):WXRI,HHXJ,DUMA,HVNO VBLH,Cvari,PZIF,AJAU,OUNI,LNIL,LETF,ALZF,Umuta,SCSP,HBAS,PCLA,KSFK,Csube,VIAU,YDCQ,CQQP,FMVB,CMED,GYBH,Vcart,CESP,Clent,NSTT,ODXI,OAEZ,XKWQ,IJMT,BMIN,BZSH,BAZF,PDEN,EATP,NQYP,Crein,DVYE,UPRO,BHYP,CBNG,MFYC,CPIS,SAUS,JTIG,ACAL,AKIL,RPAU,NATT,NKXU,MXDS,BILC,CAUS,OQON,CCYL,LSHT,JIWJ,GJIY,ETGN,KADG,VHIJ,TRSP,Dsali,PROE
alt for 0 (1):BHYP,SAUS,JTIG,SCSP,Csube,WXRI,FMVB,ETGN,OQUE,EATP,GYBH,PROE,NKXU VBLH,Cvari,PZIF,AJAU,OUNI,LNIL,LETF,ALZF,Umuta,HBAS,PCLA,KSFK,VIAU,YDCQ,CQQP,Czofi,CMED,Vcart,CESP,Clent,NSTT,ODXI,OAEZ,XKWQ,IJMT,BMIN,BZSH,BAZF,PDEN,NQYP,Crein,DVYE,UPRO,DUMA,CBNG,MFYC,CPIS,HHXJ,ACAL,AKIL,RPAU,NATT,MXDS,CAUS,OQON,CCYL,LSHT,JIWJ,GJIY,KADG,VHIJ,TRSP,Dsali
alt for 0 (1):NSTT,FMVB,HHXJ,OUNI,ALZF,HVNO VBLH,Cvari,PZIF,AJAU,LNIL,LETF,Umuta,SCSP,HBAS,PCLA,KSFK,Csube,VIAU,YDCQ,CQQP,Czofi,CMED,GYBH,Vcart,CESP,Clent,ODXI,OAEZ,XKWQ,IJMT,BMIN,BZSH,BAZF,PDEN,EATP,NQYP,Crein,DVYE,UPRO,BHYP,DUMA,CBNG,MFYC,CPIS,SAUS,JTIG,ACAL,AKIL,RPAU,NATT,OQUE,NKXU,MXDS,BILC,CAUS,OQON,CCYL,WXRI,LSHT,JIWJ,GJIY,ETGN,CTAX,KADG,VHIJ,TRSP,Dsali,PROE
alt for 0 (1):FMVB,HHXJ,DUMA,HVNO,DVYE VBLH,Cvari,PZIF,AJAU,OUNI,LNIL,LETF,ALZF,Umuta,SCSP,HBAS,PCLA,KSFK,Csube,VIAU,YDCQ,CQQP,Czofi,CMED,GYBH,Vcart,CESP,Clent,NSTT,ODXI,OAEZ,XKWQ,IJMT,BMIN,BZSH,BAZF,PDEN,EATP,NQYP,Crein,UPRO,BHYP,CBNG,MFYC,CPIS,SAUS,JTIG,ACAL,AKIL,RPAU,NATT,OQUE,NKXU,MXDS,CAUS,OQON,CCYL,WXRI,LSHT,JIWJ,GJIY,CTAX,KADG,VHIJ,TRSP,Dsali,PROE
alt for 0 (1):VBLH,Cvari,AJAU,OUNI,LNIL,LETF,ALZF,Umuta,SCSP,HBAS,PCLA,Csube,VIAU,YDCQ,CQQP,Czofi,FMVB,CMED,Vcart,CESP,NSTT,ODXI,OAEZ,IJMT,BMIN,BZSH,BAZF,PDEN,EATP,Crein,UPRO,DUMA,CBNG,MFYC,CPIS,SAUS,HHXJ,ACAL,AKIL,RPAU,NATT,NKXU,MXDS,BILC,CAUS,OQON,HVNO,WXRI,LSHT,JIWJ,ETGN,VHIJ,TRSP,Dsali,PROE Clent,PZIF,BHYP,XKWQ,OQUE,CTAX,GYBH,JTIG,KADG,CCYL,DVYE
alt for 0 (1):VBLH,HHXJ Cvari,PZIF,AJAU,OUNI,LNIL,LETF,ALZF,Umuta,SCSP,HBAS,PCLA,KSFK,Csube,VIAU,YDCQ,CQQP,FMVB,CMED,GYBH,Vcart,CESP,Clent,NSTT,ODXI,OAEZ,IJMT,BMIN,BZSH,BAZF,PDEN,EATP,NQYP,Crein,DVYE,BHYP,DUMA,CBNG,MFYC,CPIS,SAUS,JTIG,ACAL,AKIL,RPAU,NATT,OQUE,NKXU,MXDS,BILC,CAUS,OQON,CCYL,WXRI,LSHT,JIWJ,GJIY,ETGN,CTAX,KADG,VHIJ,TRSP,Dsali,PROE
alt for 0 (1):PZIF,BZSH,AJAU,HHXJ,ACAL,AKIL,LNIL,HVNO,MXDS Cvari,OUNI,LETF,Umuta,SCSP,HBAS,PCLA,KSFK,Csube,VIAU,CQQP,Czofi,FMVB,CMED,GYBH,Vcart,CESP,Clent,NSTT,ODXI,OAEZ,IJMT,BMIN,BAZF,PDEN,EATP,NQYP,Crein,UPRO,BHYP,DUMA,CBNG,MFYC,CPIS,SAUS,RPAU,NATT,OQUE,NKXU,BILC,CAUS,OQON,CCYL,LSHT,JIWJ,GJIY,CTAX,KADG,TRSP,Dsali
alt for 0 (2):WXRI,BILC,FMVB,HVNO VBLH,Cvari,PZIF,AJAU,OUNI,LNIL,LETF,ALZF,Umuta,SCSP,HBAS,PCLA,KSFK,Csube,VIAU,YDCQ,CQQP,Czofi,CMED,GYBH,Vcart,CESP,Clent,NSTT,ODXI,OAEZ,XKWQ,IJMT,BMIN,BZSH,BAZF,PDEN,EATP,NQYP,Crein,DVYE,UPRO,BHYP,DUMA,CBNG,MFYC,CPIS,SAUS,JTIG,HHXJ,ACAL,AKIL,RPAU,NATT,OQUE,NKXU,MXDS,CAUS,OQON,CCYL,LSHT,JIWJ,GJIY,CTAX,KADG,VHIJ,TRSP,Dsali,PROE
alt for 0 (1):NSTT,OUNI,DUMA,ALZF,SAUS,SCSP VBLH,Cvari,PZIF,AJAU,LNIL,LETF,Umuta,HBAS,PCLA,KSFK,Csube,VIAU,YDCQ,Czofi,FMVB,CMED,GYBH,Vcart,Clent,ODXI,OAEZ,BMIN,BZSH,BAZF,PDEN,EATP,NQYP,Crein,DVYE,UPRO,BHYP,CBNG,MFYC,CPIS,JTIG,HHXJ,ACAL,AKIL,RPAU,NKXU,MXDS,BILC,CAUS,OQON,CCYL,HVNO,WXRI,LSHT,JIWJ,GJIY,ETGN,CTAX,VHIJ,TRSP,Dsali,PROE
alt for 0 (1):HHXJ,CTAX,CCYL VBLH,Cvari,PZIF,AJAU,OUNI,LNIL,LETF,ALZF,Umuta,HBAS,KSFK,Csube,VIAU,YDCQ,CQQP,Czofi,FMVB,CMED,GYBH,Vcart,CESP,Clent,ODXI,OAEZ,XKWQ,IJMT,BMIN,BZSH,BAZF,PDEN,EATP,NQYP,Crein,DVYE,BHYP,DUMA,CBNG,MFYC,CPIS,JTIG,ACAL,AKIL,RPAU,NATT,OQUE,NKXU,MXDS,BILC,CAUS,OQON,HVNO,WXRI,LSHT,JIWJ,GJIY,KADG,VHIJ,TRSP,Dsali,PROE
alt for 0 (1):BZSH,HVNO VBLH,Cvari,PZIF,AJAU,OUNI,LNIL,LETF,ALZF,Umuta,SCSP,HBAS,PCLA,KSFK,Csube,VIAU,YDCQ,CQQP,Czofi,FMVB,CMED,GYBH,Vcart,Clent,NSTT,ODXI,OAEZ,XKWQ,IJMT,BMIN,BAZF,PDEN,EATP,NQYP,Crein,UPRO,BHYP,DUMA,CBNG,MFYC,CPIS,SAUS,JTIG,HHXJ,ACAL,AKIL,RPAU,NATT,OQUE,NKXU,CAUS,OQON,CCYL,WXRI,LSHT,JIWJ,GJIY,CTAX,KADG,VHIJ,Dsali,PROE
alt for 0 (1):FMVB,ETGN,PDEN Cvari,AJAU,OUNI,LNIL,LETF,ALZF,Umuta,SCSP,PCLA,KSFK,Csube,VIAU,Czofi,CMED,GYBH,Vcart,Clent,NSTT,ODXI,OAEZ,XKWQ,IJMT,BMIN,BZSH,BAZF,EATP,NQYP,Crein,DVYE,UPRO,BHYP,DUMA,CBNG,MFYC,CPIS,SAUS,JTIG,ACAL,AKIL,OQUE,NKXU,MXDS,CAUS,OQON,CCYL,HVNO,WXRI,LSHT,JIWJ,GJIY,CTAX,KADG,VHIJ,Dsali
alt for 0 (1):FMVB,XKWQ,LNIL,ETGN,NQYP,UPRO VBLH,Cvari,PZIF,AJAU,OUNI,LETF,ALZF,Umuta,SCSP,HBAS,PCLA,KSFK,Csube,VIAU,YDCQ,CQQP,Czofi,CMED,GYBH,Vcart,CESP,Clent,NSTT,ODXI,OAEZ,IJMT,BMIN,BZSH,BAZF,PDEN,EATP,Crein,DVYE,BHYP,DUMA,MFYC,CPIS,SAUS,JTIG,HHXJ,ACAL,AKIL,RPAU,NATT,OQUE,NKXU,MXDS,BILC,CAUS,OQON,CCYL,HVNO,WXRI,LSHT,JIWJ,GJIY,KADG,VHIJ,TRSP,Dsali,PROE
alt for 0 (1):Cvari,AJAU,OUNI,DUMA,MFYC,LETF,ALZF,SAUS,Umuta,SCSP,HBAS,KSFK,Csube,Czofi,FMVB,RPAU,Vcart,NKXU,MXDS,NSTT,BILC,ODXI,BMIN,LSHT,JIWJ,GJIY,PDEN,EATP,KADG,Dsali,Crein,DVYE VBLH,PZIF,BHYP,LNIL,CPIS,JTIG,PCLA,VIAU,YDCQ,CQQP,ACAL,AKIL,CMED,NATT,OQUE,GYBH,Clent,OAEZ,CAUS,OQON,IJMT,CCYL,HVNO,WXRI,BAZF,VHIJ,TRSP,PROE,NQYP,UPRO
alt for 0 (1):HHXJ,DUMA,ALZF,HVNO,Csube,NKXU VBLH,Cvari,PZIF,AJAU,OUNI,LNIL,LETF,Umuta,SCSP,HBAS,PCLA,KSFK,VIAU,YDCQ,CQQP,Czofi,FMVB,CMED,GYBH,Vcart,CESP,Clent,NSTT,OAEZ,BMIN,BZSH,PDEN,EATP,NQYP,Crein,UPRO,BHYP,CBNG,MFYC,CPIS,SAUS,JTIG,ACAL,AKIL,RPAU,NATT,MXDS,CAUS,OQON,CCYL,WXRI,LSHT,JIWJ,VHIJ,TRSP,Dsali,PROE
alt for 0 (1):VBLH,CESP,NSTT,Cvari,OUNI,DUMA,MFYC,CPIS,ALZF,HVNO,Csube,YDCQ,WXRI,FMVB,HHXJ,CMED,NATT,EATP,KADG,VHIJ,TRSP,PROE,NKXU PZIF,AJAU,LNIL,LETF,SAUS,Umuta,SCSP,HBAS,PCLA,KSFK,VIAU,CQQP,Czofi,ACAL,AKIL,RPAU,OQUE,Vcart,MXDS,Clent,ODXI,OAEZ,CAUS,XKWQ,OQON,IJMT,CCYL,BMIN,LSHT,JIWJ,BZSH,GJIY,BAZF,PDEN,Dsali,NQYP,Crein,DVYE,UPRO
alt for 0 (1):Cvari,PZIF,AJAU,DUMA,LNIL,CBNG,MFYC,LETF,Umuta,HBAS,KSFK,Csube,VIAU,CQQP,Czofi,FMVB,HHXJ,RPAU,Vcart,NKXU,MXDS,CESP,BILC,ODXI,OAEZ,XKWQ,OQON,IJMT,HVNO,BMIN,WXRI,LSHT,JIWJ,BZSH,GJIY,BAZF,ETGN,PDEN,EATP,Dsali,PROE,NQYP,Crein,DVYE,UPRO Clent,NSTT,BHYP,CAUS,OUNI,ALZF,SAUS,JTIG,SCSP,CCYL,PCLA,YDCQ,ACAL,AKIL,CMED,NATT,OQUE,CTAX,GYBH,KADG
alt for 0 (1):VBLH,CESP,ODXI,LNIL,CPIS,IJMT,VIAU,HHXJ,BAZF,CMED,VHIJ,Vcart,TRSP,Dsali,PROE,Crein,DVYE Cvari,PZIF,BHYP,AJAU,OUNI,DUMA,MFYC,LETF,ALZF,SAUS,JTIG,Umuta,SCSP,HBAS,PCLA,KSFK,Csube,CQQP,Czofi,FMVB,ACAL,AKIL,RPAU,OQUE,GYBH,NKXU,MXDS,Clent,NSTT,BILC,OAEZ,CAUS,OQON,CCYL,HVNO,BMIN,WXRI,LSHT,JIWJ,BZSH,GJIY,CTAX,PDEN,EATP,KADG,NQYP,UPRO
alt for 0 (1):HHXJ,XKWQ,CBNG,JTIG VBLH,Cvari,PZIF,AJAU,OUNI,LNIL,LETF,ALZF,Umuta,SCSP,HBAS,PCLA,KSFK,Csube,VIAU,YDCQ,CQQP,FMVB,CMED,GYBH,Vcart,CESP,Clent,NSTT,ODXI,OAEZ,IJMT,BMIN,BZSH,BAZF,PDEN,EATP,NQYP,Crein,DUMA,MFYC,CPIS,SAUS,ACAL,AKIL,RPAU,NATT,OQUE,NKXU,MXDS,BILC,CAUS,OQON,CCYL,HVNO,WXRI,LSHT,JIWJ,GJIY,ETGN,CTAX,VHIJ,TRSP,Dsali,PROE
alt for 0 (1):WXRI,BILC,Cvari,FMVB,HHXJ,ETGN,EATP,HVNO,PROE,Csube VBLH,PZIF,AJAU,OUNI,LNIL,LETF,ALZF,Umuta,SCSP,HBAS,PCLA,KSFK,VIAU,YDCQ,CQQP,Czofi,CMED,GYBH,Vcart,CESP,Clent,NSTT,ODXI,OAEZ,XKWQ,IJMT,BMIN,BZSH,BAZF,PDEN,NQYP,Crein,DVYE,UPRO,BHYP,DUMA,CBNG,MFYC,CPIS,SAUS,JTIG,ACAL,AKIL,RPAU,NATT,OQUE,NKXU,MXDS,CAUS,OQON,CCYL,LSHT,JIWJ,GJIY,CTAX,KADG,VHIJ,TRSP,Dsali
alt for 0 (1):FMVB,DVYE VBLH,Cvari,PZIF,AJAU,OUNI,LNIL,LETF,ALZF,Umuta,SCSP,HBAS,PCLA,KSFK,Csube,VIAU,YDCQ,CQQP,Czofi,CMED,GYBH,Vcart,CESP,Clent,NSTT,ODXI,OAEZ,XKWQ,IJMT,BMIN,BZSH,BAZF,PDEN,EATP,NQYP,Crein,UPRO,BHYP,DUMA,CBNG,MFYC,CPIS,SAUS,JTIG,HHXJ,ACAL,AKIL,RPAU,NATT,OQUE,NKXU,MXDS,CAUS,OQON,CCYL,HVNO,WXRI,LSHT,JIWJ,GJIY,CTAX,KADG,VHIJ,TRSP,Dsali,PROE
alt for 0 (1):BILC,Cvari,FMVB,HHXJ,CMED,ETGN,MFYC,CPIS,HVNO VBLH,PZIF,AJAU,OUNI,LNIL,LETF,ALZF,Umuta,SCSP,HBAS,PCLA,KSFK,Csube,VIAU,YDCQ,CQQP,Czofi,GYBH,Vcart,CESP,Clent,NSTT,ODXI,OAEZ,XKWQ,IJMT,BMIN,BZSH,BAZF,PDEN,EATP,NQYP,Crein,DVYE,UPRO,BHYP,DUMA,CBNG,SAUS,JTIG,ACAL,AKIL,RPAU,NATT,OQUE,NKXU,MXDS,CAUS,OQON,CCYL,WXRI,LSHT,JIWJ,GJIY,CTAX,KADG,VHIJ,TRSP,Dsali,PROE
alt for 0 (1):VBLH,PZIF,OAEZ,OQON,LNIL,IJMT,HVNO,VIAU,YDCQ,WXRI,CQQP,BAZF,NATT,VHIJ,TRSP,NQYP,UPRO Cvari,BHYP,AJAU,OUNI,DUMA,MFYC,LETF,CPIS,ALZF,SAUS,JTIG,Umuta,SCSP,HBAS,PCLA,KSFK,Csube,Czofi,FMVB,ACAL,AKIL,RPAU,CMED,OQUE,GYBH,Vcart,NKXU,MXDS,Clent,NSTT,BILC,ODXI,CAUS,CCYL,BMIN,LSHT,JIWJ,GJIY,PDEN,EATP,KADG,Dsali,PROE,Crein,DVYE
alt for 0 (1):VBLH,FMVB,HHXJ,DUMA Cvari,PZIF,AJAU,OUNI,LNIL,LETF,ALZF,Umuta,SCSP,HBAS,PCLA,KSFK,Csube,VIAU,YDCQ,CQQP,CMED,GYBH,Vcart,CESP,Clent,NSTT,ODXI,OAEZ,IJMT,BMIN,BZSH,BAZF,PDEN,EATP,NQYP,Crein,DVYE,BHYP,CBNG,MFYC,CPIS,SAUS,JTIG,ACAL,AKIL,RPAU,NATT,OQUE,NKXU,MXDS,BILC,CAUS,OQON,CCYL,WXRI,LSHT,JIWJ,GJIY,ETGN,CTAX,KADG,VHIJ,TRSP,Dsali,PROE
alt for 0 (1):WXRI,NSTT,BILC,HHXJ,LNIL,CBNG,IJMT,KADG,DVYE,MXDS VBLH,Cvari,PZIF,AJAU,OUNI,LETF,ALZF,Umuta,SCSP,HBAS,PCLA,KSFK,Csube,VIAU,YDCQ,CQQP,Czofi,FMVB,CMED,GYBH,Vcart,Clent,OAEZ,BMIN,BAZF,PDEN,EATP,NQYP,Crein,BHYP,DUMA,MFYC,CPIS,SAUS,JTIG,ACAL,AKIL,RPAU,NATT,OQUE,NKXU,CAUS,OQON,CCYL,HVNO,LSHT,JIWJ,GJIY,ETGN,CTAX,VHIJ,TRSP,Dsali,PROE
alt for 0 (1):YDCQ,FMVB,HHXJ,ACAL,CMED,CBNG,PDEN,CPIS,JTIG,VHIJ,NKXU Cvari,PZIF,AJAU,LNIL,LETF,ALZF,Umuta,SCSP,HBAS,PCLA,KSFK,Csube,VIAU,CQQP,Czofi,GYBH,Vcart,CESP,Clent,ODXI,OAEZ,IJMT,BMIN,BZSH,BAZF,NQYP,Crein,DVYE,UPRO,BHYP,DUMA,MFYC,SAUS,AKIL,RPAU,NATT,OQUE,BILC,CAUS,OQON,CCYL,HVNO,WXRI,LSHT,JIWJ,GJIY,KADG,TRSP,Dsali
alt for 0 (1):AJAU,OAEZ,OQON,LETF,Umuta,HBAS,HVNO,KSFK,BMIN,LSHT,JIWJ,CQQP,GJIY,FMVB,RPAU,PDEN,NQYP,MXDS VBLH,Cvari,PZIF,BHYP,OUNI,DUMA,LNIL,MFYC,CPIS,ALZF,SAUS,JTIG,SCSP,PCLA,Csube,VIAU,YDCQ,Czofi,ACAL,AKIL,CMED,NATT,OQUE,GYBH,Vcart,NKXU,CESP,Clent,NSTT,BILC,ODXI,CAUS,CCYL,WXRI,BZSH,BAZF,CTAX,EATP,KADG,VHIJ,TRSP,Dsali,PROE,Crein,DVYE
alt for 0 (1):DUMA,MFYC,VHIJ VBLH,Cvari,PZIF,AJAU,OUNI,LNIL,LETF,ALZF,Umuta,SCSP,HBAS,PCLA,KSFK,Csube,VIAU,YDCQ,CQQP,Czofi,FMVB,CMED,GYBH,Vcart,CESP,Clent,NSTT,ODXI,OAEZ,XKWQ,IJMT,BMIN,BZSH,BAZF,PDEN,EATP,NQYP,Crein,DVYE,UPRO,BHYP,CBNG,CPIS,SAUS,JTIG,HHXJ,ACAL,AKIL,RPAU,NATT,OQUE,NKXU,MXDS,BILC,CAUS,OQON,CCYL,HVNO,WXRI,LSHT,JIWJ,GJIY,ETGN,CTAX,KADG,TRSP,Dsali,PROE
alt for 0 (1):Czofi,ETGN,CPIS,HVNO VBLH,Cvari,PZIF,AJAU,OUNI,LNIL,LETF,ALZF,Umuta,SCSP,HBAS,PCLA,KSFK,Csube,VIAU,YDCQ,CQQP,FMVB,CMED,GYBH,Vcart,CESP,Clent,NSTT,ODXI,OAEZ,IJMT,BMIN,BZSH,BAZF,PDEN,EATP,NQYP,Crein,DVYE,UPRO,BHYP,DUMA,CBNG,MFYC,SAUS,JTIG,HHXJ,ACAL,AKIL,RPAU,NATT,OQUE,NKXU,MXDS,CAUS,OQON,CCYL,WXRI,LSHT,JIWJ,GJIY,CTAX,KADG,VHIJ,TRSP,Dsali,PROE
alt for 0 (1):Clent,HHXJ,OQUE,CTAX,CCYL VBLH,Cvari,PZIF,AJAU,OUNI,LNIL,LETF,ALZF,Umuta,HBAS,KSFK,Csube,VIAU,YDCQ,CQQP,Czofi,FMVB,CMED,GYBH,Vcart,CESP,ODXI,OAEZ,XKWQ,IJMT,BMIN,BZSH,BAZF,PDEN,EATP,NQYP,Crein,DVYE,BHYP,DUMA,CBNG,MFYC,CPIS,JTIG,ACAL,AKIL,RPAU,NATT,NKXU,MXDS,BILC,CAUS,OQON,HVNO,WXRI,LSHT,JIWJ,GJIY,KADG,VHIJ,TRSP,Dsali,PROE
alt for 0 (1):HHXJ,ACAL,AKIL,CAUS,XKWQ,DUMA,PCLA VBLH,Cvari,PZIF,AJAU,OUNI,LNIL,ALZF,Umuta,SCSP,HBAS,KSFK,Csube,VIAU,YDCQ,Czofi,FMVB,CMED,GYBH,Vcart,Clent,NSTT,ODXI,OAEZ,IJMT,BMIN,BAZF,PDEN,EATP,NQYP,Crein,UPRO,BHYP,CBNG,MFYC,CPIS,SAUS,JTIG,RPAU,NATT,OQUE,NKXU,MXDS,OQON,CCYL,HVNO,WXRI,LSHT,GJIY,CTAX,KADG,TRSP,Dsali,PROE
alt for 0 (1):VBLH,Cvari,AJAU,OUNI,LNIL,LETF,ALZF,Umuta,SCSP,KSFK,Csube,VIAU,YDCQ,CQQP,Czofi,FMVB,CMED,GYBH,Vcart,CESP,NSTT,ODXI,OAEZ,IJMT,BMIN,BZSH,BAZF,PDEN,EATP,NQYP,Crein,UPRO,CPIS,SAUS,HHXJ,RPAU,NATT,NKXU,MXDS,OQON,HVNO,WXRI,LSHT,JIWJ,GJIY,ETGN,KADG,TRSP,Dsali,PROE Clent,BHYP,ACAL,AKIL,CAUS,DUMA,OQUE,CTAX,JTIG,CCYL,PCLA
alt for 0 (1):HHXJ,DUMA,OQUE,HVNO VBLH,Cvari,PZIF,AJAU,OUNI,LNIL,LETF,ALZF,Umuta,SCSP,HBAS,PCLA,KSFK,Csube,VIAU,YDCQ,Czofi,FMVB,CMED,GYBH,Vcart,CESP,Clent,NSTT,ODXI,OAEZ,IJMT,BMIN,BZSH,BAZF,PDEN,EATP,NQYP,Crein,DVYE,UPRO,BHYP,CPIS,SAUS,ACAL,AKIL,RPAU,NATT,MXDS,BILC,CAUS,OQON,CCYL,WXRI,LSHT,GJIY,KADG,VHIJ,TRSP,Dsali,PROE
alt for 0 (1):HVNO,BMIN VBLH,Cvari,PZIF,AJAU,OUNI,LNIL,LETF,ALZF,Umuta,SCSP,HBAS,PCLA,KSFK,Csube,VIAU,YDCQ,CQQP,Czofi,FMVB,CMED,GYBH,Vcart,CESP,Clent,NSTT,ODXI,OAEZ,BZSH,PDEN,EATP,NQYP,Crein,DVYE,UPRO,BHYP,DUMA,CBNG,MFYC,CPIS,SAUS,JTIG,ACAL,AKIL,RPAU,NATT,OQUE,NKXU,MXDS,CAUS,OQON,CCYL,WXRI,LSHT,JIWJ,GJIY,CTAX,KADG,VHIJ,TRSP,Dsali,PROE
alt for 0 (2):FMVB,HHXJ,ACAL,AKIL,CAUS,PCLA,HVNO VBLH,Cvari,PZIF,AJAU,OUNI,LNIL,LETF,ALZF,Umuta,SCSP,HBAS,KSFK,Csube,VIAU,YDCQ,CQQP,Czofi,CMED,GYBH,Vcart,CESP,Clent,NSTT,ODXI,OAEZ,XKWQ,IJMT,BMIN,BZSH,BAZF,PDEN,EATP,NQYP,Crein,DVYE,UPRO,BHYP,DUMA,CBNG,MFYC,CPIS,SAUS,JTIG,RPAU,NATT,OQUE,NKXU,MXDS,BILC,OQON,CCYL,WXRI,LSHT,JIWJ,GJIY,ETGN,CTAX,KADG,VHIJ,TRSP,Dsali,PROE
alt for 0 (1):FMVB,Dsali VBLH,Cvari,PZIF,AJAU,OUNI,LNIL,LETF,ALZF,Umuta,SCSP,HBAS,PCLA,KSFK,Csube,VIAU,YDCQ,CQQP,Czofi,CMED,GYBH,Vcart,CESP,Clent,NSTT,ODXI,OAEZ,XKWQ,IJMT,BMIN,BZSH,BAZF,PDEN,EATP,Crein,DVYE,UPRO,BHYP,DUMA,MFYC,SAUS,JTIG,HHXJ,ACAL,AKIL,RPAU,NATT,OQUE,NKXU,MXDS,BILC,CAUS,OQON,CCYL,HVNO,LSHT,JIWJ,GJIY,KADG,TRSP
alt for 0 (1):Cvari,PZIF,AJAU,LNIL,Umuta,SCSP,HBAS,PCLA,KSFK,Csube,VIAU,YDCQ,CQQP,Czofi,CMED,Vcart,CESP,ODXI,OAEZ,XKWQ,IJMT,BMIN,BZSH,BAZF,PDEN,EATP,NQYP,Crein,DVYE,UPRO,DUMA,MFYC,SAUS,ACAL,AKIL,RPAU,NATT,NKXU,MXDS,CAUS,OQON,WXRI,LSHT,JIWJ,GJIY,ETGN,KADG,VHIJ,TRSP,Dsali,PROE Clent,NSTT,BHYP,OUNI,CBNG,LETF,ALZF,JTIG,CCYL,HVNO,FMVB,HHXJ,OQUE,CTAX
alt for 0 (1):FMVB,CBNG VBLH,Cvari,PZIF,AJAU,OUNI,LETF,ALZF,Umuta,HBAS,PCLA,KSFK,Csube,VIAU,CQQP,Czofi,CMED,GYBH,Vcart,Clent,NSTT,ODXI,OAEZ,XKWQ,IJMT,BMIN,BZSH,BAZF,PDEN,EATP,NQYP,Crein,UPRO,BHYP,MFYC,CPIS,SAUS,JTIG,ACAL,RPAU,NKXU,MXDS,BILC,CAUS,OQON,CCYL,HVNO,WXRI,LSHT,JIWJ,GJIY,CTAX,KADG,VHIJ,TRSP,Dsali,PROE
alt for 0 (1):DUMA,CTAX,EATP,IJMT VBLH,Cvari,PZIF,AJAU,OUNI,LNIL,LETF,ALZF,Umuta,SCSP,HBAS,PCLA,KSFK,Csube,VIAU,YDCQ,CQQP,Czofi,FMVB,CMED,GYBH,Vcart,CESP,Clent,NSTT,ODXI,OAEZ,XKWQ,BMIN,BZSH,BAZF,PDEN,NQYP,Crein,DVYE,UPRO,BHYP,CBNG,MFYC,CPIS,SAUS,JTIG,HHXJ,ACAL,AKIL,NATT,OQUE,NKXU,MXDS,BILC,CAUS,OQON,CCYL,HVNO,WXRI,LSHT,JIWJ,GJIY,ETGN,KADG,VHIJ,TRSP,Dsali,PROE
alt for 0 (2):HHXJ,SAUS,SCSP,HVNO VBLH,Cvari,PZIF,AJAU,OUNI,LNIL,LETF,ALZF,Umuta,HBAS,PCLA,KSFK,Csube,VIAU,YDCQ,CQQP,Czofi,FMVB,CMED,GYBH,Vcart,CESP,Clent,NSTT,ODXI,OAEZ,XKWQ,IJMT,BMIN,BZSH,BAZF,PDEN,EATP,NQYP,Crein,DVYE,UPRO,BHYP,DUMA,CBNG,MFYC,CPIS,JTIG,ACAL,AKIL,RPAU,NATT,OQUE,NKXU,MXDS,BILC,CAUS,OQON,CCYL,WXRI,LSHT,JIWJ,GJIY,ETGN,CTAX,KADG,VHIJ,TRSP,Dsali,PROE
alt for 0 (1):VBLH,PZIF,OAEZ,OQON,LNIL,IJMT,HVNO,VIAU,YDCQ,CQQP,BAZF,NATT,VHIJ,TRSP,NQYP,UPRO Cvari,BHYP,AJAU,OUNI,DUMA,MFYC,LETF,CPIS,ALZF,SAUS,JTIG,Umuta,SCSP,HBAS,PCLA,KSFK,Csube,Czofi,FMVB,ACAL,AKIL,RPAU,CMED,OQUE,GYBH,Vcart,NKXU,MXDS,Clent,NSTT,BILC,ODXI,CAUS,CCYL,BMIN,WXRI,LSHT,JIWJ,GJIY,PDEN,EATP,KADG,Dsali,PROE,Crein,DVYE
alt for 0 (2):BILC,Cvari,FMVB,HHXJ,HVNO VBLH,PZIF,AJAU,OUNI,LNIL,LETF,ALZF,Umuta,SCSP,HBAS,PCLA,KSFK,Csube,VIAU,YDCQ,CQQP,Czofi,CMED,GYBH,Vcart,CESP,Clent,NSTT,ODXI,OAEZ,XKWQ,IJMT,BMIN,BZSH,BAZF,PDEN,EATP,NQYP,Crein,DVYE,UPRO,BHYP,DUMA,CBNG,MFYC,CPIS,SAUS,JTIG,ACAL,AKIL,RPAU,NATT,OQUE,NKXU,MXDS,CAUS,OQON,CCYL,WXRI,LSHT,JIWJ,GJIY,ETGN,CTAX,KADG,VHIJ,TRSP,Dsali,PROE
alt for 0 (1):YDCQ,DUMA,NATT,TRSP VBLH,Cvari,PZIF,AJAU,OUNI,LNIL,LETF,ALZF,Umuta,SCSP,HBAS,PCLA,KSFK,Csube,VIAU,CQQP,Czofi,FMVB,CMED,GYBH,Vcart,CESP,Clent,NSTT,ODXI,OAEZ,XKWQ,IJMT,BMIN,BZSH,BAZF,PDEN,EATP,NQYP,Crein,DVYE,UPRO,BHYP,CBNG,MFYC,CPIS,SAUS,JTIG,HHXJ,ACAL,AKIL,RPAU,OQUE,NKXU,MXDS,BILC,CAUS,OQON,CCYL,HVNO,WXRI,LSHT,JIWJ,GJIY,ETGN,CTAX,KADG,VHIJ,Dsali,PROE
alt for 0 (1):VBLH,CESP,HHXJ,CMED,CPIS,VHIJ,TRSP,PROE Cvari,PZIF,AJAU,OUNI,LNIL,LETF,ALZF,Umuta,SCSP,HBAS,PCLA,KSFK,Csube,VIAU,CQQP,Czofi,FMVB,GYBH,Vcart,Clent,NSTT,ODXI,OAEZ,IJMT,BMIN,BZSH,BAZF,PDEN,EATP,NQYP,Crein,DVYE,UPRO,BHYP,DUMA,MFYC,SAUS,JTIG,ACAL,AKIL,RPAU,OQUE,NKXU,MXDS,BILC,CAUS,OQON,CCYL,HVNO,WXRI,LSHT,JIWJ,GJIY,CTAX,KADG,Dsali
alt for 0 (1):NSTT,FMVB,OUNI,DUMA,MFYC,ALZF,HVNO VBLH,Cvari,PZIF,AJAU,LNIL,LETF,Umuta,SCSP,HBAS,PCLA,KSFK,Csube,VIAU,YDCQ,CQQP,CMED,GYBH,Vcart,CESP,Clent,ODXI,OAEZ,XKWQ,IJMT,BMIN,BZSH,BAZF,PDEN,EATP,NQYP,Crein,CBNG,CPIS,SAUS,JTIG,HHXJ,ACAL,AKIL,RPAU,NATT,OQUE,NKXU,MXDS,BILC,CAUS,OQON,CCYL,WXRI,LSHT,JIWJ,GJIY,ETGN,CTAX,VHIJ,TRSP,Dsali,PROE
alt for 0 (1):VBLH,CESP,NSTT,CAUS,OUNI,CPIS,ALZF,PCLA,HVNO,Csube,WXRI,BZSH,ACAL,AKIL,CMED,NATT,EATP,TRSP,PROE,DVYE,NKXU Cvari,PZIF,BHYP,AJAU,DUMA,LNIL,CBNG,MFYC,LETF,SAUS,JTIG,Umuta,SCSP,HBAS,KSFK,VIAU,CQQP,Czofi,FMVB,HHXJ,RPAU,OQUE,GYBH,Vcart,MXDS,Clent,ODXI,OAEZ,XKWQ,OQON,IJMT,CCYL,BMIN,LSHT,JIWJ,GJIY,BAZF,CTAX,PDEN,KADG,VHIJ,NQYP,Crein,UPRO
alt for 0 (1):BZSH,DUMA,LNIL VBLH,Cvari,PZIF,AJAU,OUNI,LETF,ALZF,Umuta,SCSP,HBAS,PCLA,KSFK,Csube,VIAU,YDCQ,CQQP,Czofi,FMVB,CMED,GYBH,Vcart,CESP,Clent,NSTT,ODXI,OAEZ,XKWQ,IJMT,BMIN,BAZF,PDEN,EATP,NQYP,Crein,DVYE,UPRO,BHYP,CBNG,MFYC,CPIS,SAUS,JTIG,HHXJ,ACAL,AKIL,RPAU,NATT,OQUE,NKXU,MXDS,BILC,CAUS,OQON,CCYL,HVNO,WXRI,LSHT,JIWJ,GJIY,ETGN,CTAX,KADG,VHIJ,TRSP,Dsali,PROE
alt for 0 (1):FMVB,HHXJ,DUMA,PCLA,HVNO VBLH,Cvari,PZIF,AJAU,OUNI,LNIL,LETF,ALZF,Umuta,SCSP,HBAS,KSFK,Csube,VIAU,YDCQ,CQQP,Czofi,CMED,GYBH,Vcart,CESP,Clent,NSTT,ODXI,OAEZ,XKWQ,IJMT,BMIN,BZSH,BAZF,PDEN,EATP,NQYP,Crein,DVYE,UPRO,BHYP,CBNG,MFYC,CPIS,SAUS,JTIG,ACAL,AKIL,RPAU,NATT,OQUE,NKXU,MXDS,BILC,CAUS,OQON,CCYL,WXRI,LSHT,JIWJ,GJIY,ETGN,CTAX,KADG,VHIJ,TRSP,Dsali,PROE
alt for 0 (1):PZIF,Czofi,BZSH,HHXJ,XKWQ,BAZF,IJMT,SAUS,SCSP,DVYE,MXDS,VIAU VBLH,Cvari,AJAU,OUNI,LETF,ALZF,Umuta,HBAS,PCLA,KSFK,Csube,YDCQ,CQQP,CMED,GYBH,Vcart,CESP,Clent,ODXI,OAEZ,BMIN,PDEN,EATP,NQYP,Crein,BHYP,MFYC,CPIS,JTIG,ACAL,AKIL,RPAU,NATT,OQUE,NKXU,BILC,CAUS,OQON,HVNO,WXRI,LSHT,JIWJ,GJIY,ETGN,CTAX,KADG,TRSP,Dsali,PROE
alt for 0 (1):PZIF,ODXI,XKWQ,DUMA,LNIL,IJMT,VIAU,Czofi,FMVB,HHXJ,BAZF,Vcart,Dsali,Crein VBLH,Cvari,AJAU,OUNI,LETF,ALZF,Umuta,SCSP,HBAS,PCLA,KSFK,Csube,YDCQ,CQQP,CMED,GYBH,Clent,NSTT,OAEZ,BMIN,BZSH,PDEN,EATP,NQYP,UPRO,BHYP,CBNG,MFYC,CPIS,SAUS,JTIG,ACAL,AKIL,RPAU,NATT,OQUE,NKXU,CAUS,OQON,CCYL,HVNO,WXRI,LSHT,JIWJ,GJIY,CTAX,KADG,VHIJ,PROE
alt for 0 (1):VBLH,CESP,PZIF,ODXI,LNIL,CPIS,IJMT,VIAU,Czofi,BZSH,HHXJ,BAZF,CMED,VHIJ,Vcart,TRSP,Dsali,PROE,Crein,DVYE,MXDS Cvari,BHYP,AJAU,OUNI,DUMA,MFYC,LETF,ALZF,SAUS,JTIG,Umuta,SCSP,HBAS,PCLA,KSFK,Csube,CQQP,FMVB,ACAL,AKIL,RPAU,OQUE,GYBH,NKXU,Clent,NSTT,BILC,OAEZ,CAUS,OQON,CCYL,HVNO,BMIN,WXRI,LSHT,JIWJ,GJIY,CTAX,PDEN,EATP,KADG,NQYP,UPRO
alt for 0 (1):VBLH,AJAU,CBNG,MFYC,LETF,CPIS,Umuta,HBAS,KSFK,FMVB,HHXJ,AKIL,RPAU,CMED,NATT,CESP,BILC,CAUS,OQON,IJMT,BMIN,LSHT,JIWJ,GJIY,PDEN,NQYP,UPRO Cvari,PZIF,BHYP,OUNI,DUMA,ALZF,SAUS,JTIG,SCSP,Csube,VIAU,Czofi,OQUE,Vcart,NKXU,MXDS,Clent,NSTT,ODXI,CCYL,HVNO,BZSH,BAZF,EATP,KADG,VHIJ,Dsali,PROE,Crein,DVYE
alt for 0 (1):HHXJ,DUMA,EATP VBLH,Cvari,PZIF,AJAU,OUNI,LNIL,LETF,ALZF,Umuta,SCSP,HBAS,PCLA,KSFK,Csube,VIAU,YDCQ,CQQP,Czofi,FMVB,CMED,GYBH,Vcart,CESP,Clent,NSTT,ODXI,OAEZ,XKWQ,IJMT,BMIN,BZSH,BAZF,PDEN,NQYP,Crein,DVYE,UPRO,BHYP,MFYC,CPIS,SAUS,JTIG,ACAL,AKIL,RPAU,NATT,OQUE,NKXU,MXDS,CAUS,OQON,CCYL,WXRI,LSHT,JIWJ,GJIY,CTAX,KADG,VHIJ,TRSP,Dsali,PROE
alt for 0 (1):BILC,DUMA,Vcart,Crein VBLH,Cvari,PZIF,AJAU,OUNI,LNIL,LETF,ALZF,Umuta,SCSP,HBAS,PCLA,KSFK,Csube,VIAU,YDCQ,CQQP,Czofi,FMVB,CMED,GYBH,CESP,Clent,NSTT,ODXI,OAEZ,XKWQ,IJMT,BMIN,BZSH,BAZF,EATP,NQYP,DVYE,UPRO,BHYP,CBNG,MFYC,CPIS,SAUS,JTIG,HHXJ,ACAL,AKIL,RPAU,NATT,OQUE,NKXU,MXDS,CAUS,OQON,CCYL,HVNO,WXRI,LSHT,JIWJ,GJIY,ETGN,KADG,VHIJ,TRSP,Dsali,PROE
alt for 0 (1):DUMA,TRSP,PROE VBLH,Cvari,PZIF,AJAU,OUNI,LNIL,LETF,ALZF,Umuta,SCSP,HBAS,PCLA,KSFK,Csube,VIAU,YDCQ,CQQP,Czofi,FMVB,CMED,GYBH,Vcart,CESP,Clent,NSTT,ODXI,OAEZ,XKWQ,IJMT,BMIN,BZSH,BAZF,PDEN,EATP,NQYP,Crein,DVYE,UPRO,BHYP,CBNG,MFYC,CPIS,SAUS,JTIG,HHXJ,ACAL,AKIL,RPAU,NATT,OQUE,NKXU,MXDS,BILC,CAUS,OQON,CCYL,HVNO,WXRI,LSHT,JIWJ,GJIY,ETGN,KADG,VHIJ,Dsali
alt for 0 (1):VBLH,Cvari,PZIF,AJAU,OUNI,LNIL,LETF,ALZF,Umuta,SCSP,HBAS,PCLA,KSFK,Csube,VIAU,CQQP,Czofi,CMED,Vcart,NSTT,ODXI,OAEZ,XKWQ,IJMT,BMIN,BZSH,BAZF,PDEN,EATP,NQYP,Crein,DVYE,UPRO,DUMA,CBNG,CPIS,SAUS,ACAL,AKIL,RPAU,NKXU,MXDS,BILC,CAUS,OQON,WXRI,LSHT,JIWJ,GJIY,ETGN,KADG,VHIJ,TRSP,Dsali,PROE CESP,Clent,BHYP,MFYC,JTIG,CCYL,HVNO,YDCQ,FMVB,HHXJ,NATT,OQUE,CTAX,GYBH
alt for 0 (1):FMVB,HHXJ,OUNI,DUMA,HVNO VBLH,Cvari,PZIF,AJAU,LNIL,LETF,ALZF,Umuta,SCSP,HBAS,PCLA,KSFK,Csube,YDCQ,CQQP,Czofi,CMED,GYBH,Vcart,CESP,Clent,NSTT,ODXI,OAEZ,XKWQ,IJMT,BMIN,BZSH,BAZF,PDEN,EATP,NQYP,Crein,DVYE,UPRO,BHYP,MFYC,CPIS,SAUS,JTIG,ACAL,AKIL,RPAU,OQUE,NKXU,MXDS,BILC,CAUS,OQON,CCYL,WXRI,LSHT,JIWJ,GJIY,ETGN,CTAX,KADG,TRSP,Dsali,PROE
alt for 0 (1):HHXJ,XKWQ,CMED,CBNG,CPIS,IJMT,JTIG VBLH,Cvari,PZIF,AJAU,OUNI,LNIL,LETF,ALZF,Umuta,SCSP,HBAS,PCLA,KSFK,Csube,VIAU,YDCQ,CQQP,FMVB,GYBH,Vcart,CESP,Clent,NSTT,ODXI,OAEZ,BMIN,BZSH,BAZF,PDEN,EATP,NQYP,Crein,DUMA,MFYC,SAUS,ACAL,AKIL,RPAU,NATT,OQUE,NKXU,MXDS,BILC,CAUS,OQON,CCYL,HVNO,WXRI,LSHT,JIWJ,GJIY,ETGN,CTAX,VHIJ,TRSP,Dsali,PROE
alt for 0 (1):BZSH,HHXJ,IJMT,MXDS,VIAU VBLH,Cvari,PZIF,AJAU,OUNI,LETF,ALZF,Umuta,SCSP,HBAS,PCLA,KSFK,Csube,YDCQ,CQQP,Czofi,CMED,GYBH,Vcart,CESP,Clent,ODXI,OAEZ,XKWQ,BMIN,BAZF,PDEN,EATP,NQYP,Crein,DVYE,BHYP,MFYC,CPIS,SAUS,JTIG,ACAL,AKIL,RPAU,NATT,OQUE,NKXU,BILC,CAUS,OQON,HVNO,WXRI,LSHT,JIWJ,GJIY,ETGN,CTAX,KADG,TRSP,Dsali,PROE
alt for 0 (1):Cvari,HVNO VBLH,AJAU,OUNI,LNIL,LETF,ALZF,Umuta,SCSP,HBAS,PCLA,KSFK,Csube,VIAU,YDCQ,CQQP,Czofi,FMVB,CMED,GYBH,Vcart,CESP,Clent,NSTT,ODXI,OAEZ,XKWQ,IJMT,BMIN,BAZF,PDEN,EATP,NQYP,Crein,DVYE,BHYP,DUMA,CBNG,MFYC,CPIS,SAUS,JTIG,HHXJ,ACAL,AKIL,RPAU,NATT,OQUE,NKXU,CAUS,OQON,CCYL,LSHT,JIWJ,GJIY,CTAX,TRSP,Dsali,PROE
alt for 0 (1):AJAU,OAEZ,OQON,LETF,Umuta,HBAS,HVNO,KSFK,BMIN,LSHT,JIWJ,CQQP,GJIY,FMVB,RPAU,PDEN,Vcart,NQYP,Crein,MXDS VBLH,Cvari,PZIF,BHYP,OUNI,DUMA,LNIL,MFYC,CPIS,ALZF,SAUS,JTIG,SCSP,PCLA,Csube,VIAU,YDCQ,Czofi,ACAL,AKIL,CMED,NATT,OQUE,GYBH,NKXU,CESP,Clent,NSTT,BILC,ODXI,CAUS,CCYL,WXRI,BZSH,BAZF,CTAX,EATP,KADG,VHIJ,TRSP,Dsali,PROE,DVYE
alt for 0 (1):VBLH,CESP,CAUS,DUMA,CPIS,PCLA,HVNO,YDCQ,FMVB,ACAL,CMED,NATT,VHIJ,TRSP,PROE Cvari,PZIF,AJAU,OUNI,LNIL,LETF,ALZF,Umuta,HBAS,KSFK,Csube,VIAU,CQQP,Czofi,GYBH,Vcart,Clent,NSTT,ODXI,OAEZ,XKWQ,IJMT,BMIN,BZSH,BAZF,PDEN,EATP,Crein,DVYE,UPRO,BHYP,CBNG,MFYC,SAUS,JTIG,HHXJ,RPAU,OQUE,NKXU,BILC,OQON,CCYL,WXRI,LSHT,JIWJ,GJIY,CTAX,KADG,Dsali
alt for 0 (2):BAZF,DUMA VBLH,Cvari,PZIF,AJAU,OUNI,LNIL,LETF,ALZF,Umuta,SCSP,HBAS,PCLA,KSFK,Csube,VIAU,YDCQ,CQQP,Czofi,FMVB,CMED,GYBH,Vcart,CESP,Clent,NSTT,ODXI,OAEZ,XKWQ,IJMT,BMIN,BZSH,PDEN,EATP,NQYP,Crein,DVYE,UPRO,BHYP,CBNG,MFYC,CPIS,SAUS,JTIG,HHXJ,ACAL,AKIL,RPAU,NATT,OQUE,NKXU,MXDS,BILC,CAUS,OQON,CCYL,HVNO,WXRI,LSHT,JIWJ,GJIY,ETGN,CTAX,KADG,VHIJ,TRSP,Dsali,PROE
alt for 0 (1):FMVB,DUMA,CMED,CPIS,HVNO VBLH,Cvari,PZIF,AJAU,OUNI,LNIL,LETF,ALZF,Umuta,SCSP,HBAS,PCLA,KSFK,Csube,VIAU,YDCQ,CQQP,Czofi,GYBH,Vcart,CESP,Clent,NSTT,ODXI,OAEZ,XKWQ,IJMT,BMIN,BZSH,BAZF,PDEN,EATP,NQYP,Crein,UPRO,BHYP,CBNG,MFYC,SAUS,JTIG,ACAL,AKIL,RPAU,NATT,OQUE,NKXU,MXDS,BILC,CAUS,OQON,CCYL,WXRI,LSHT,JIWJ,GJIY,CTAX,KADG,VHIJ,TRSP,Dsali,PROE
alt for 0 (1):ODXI,BZSH,BAZF,DUMA,Vcart,Dsali,Crein,MXDS VBLH,Cvari,PZIF,AJAU,OUNI,LETF,ALZF,Umuta,SCSP,HBAS,PCLA,KSFK,Csube,VIAU,CQQP,Czofi,FMVB,CMED,GYBH,Clent,NSTT,OAEZ,XKWQ,BMIN,PDEN,NQYP,UPRO,BHYP,MFYC,CPIS,SAUS,JTIG,ACAL,AKIL,RPAU,NATT,OQUE,NKXU,BILC,CAUS,OQON,CCYL,WXRI,LSHT,JIWJ,GJIY,KADG,VHIJ,TRSP,PROE
alt for 0 (1):WXRI,FMVB,DUMA,HVNO Cvari,PZIF,AJAU,OUNI,LNIL,LETF,ALZF,Umuta,SCSP,HBAS,PCLA,KSFK,Csube,VIAU,YDCQ,CQQP,Czofi,CMED,GYBH,Vcart,CESP,Clent,NSTT,ODXI,OAEZ,XKWQ,IJMT,BMIN,BZSH,BAZF,PDEN,EATP,NQYP,Crein,DVYE,UPRO,BHYP,CBNG,MFYC,CPIS,SAUS,JTIG,HHXJ,ACAL,AKIL,RPAU,NATT,OQUE,NKXU,MXDS,BILC,CAUS,OQON,CCYL,LSHT,JIWJ,GJIY,CTAX,KADG,Dsali
alt for 0 (1):BILC,Cvari,XKWQ,DUMA,LNIL,MFYC,HVNO,Csube,FMVB,HHXJ,ETGN,EATP,NQYP,NKXU,UPRO VBLH,PZIF,AJAU,OUNI,LETF,ALZF,Umuta,SCSP,HBAS,PCLA,KSFK,VIAU,YDCQ,CQQP,Czofi,CMED,GYBH,Vcart,CESP,Clent,NSTT,ODXI,OAEZ,IJMT,BMIN,BZSH,BAZF,PDEN,Crein,DVYE,BHYP,CPIS,SAUS,JTIG,ACAL,AKIL,RPAU,NATT,OQUE,MXDS,CAUS,OQON,CCYL,WXRI,LSHT,JIWJ,GJIY,KADG,VHIJ,TRSP,Dsali,PROE
alt for 0 (1):DUMA,Vcart,PROE,Csube,Crein VBLH,Cvari,PZIF,AJAU,OUNI,LNIL,LETF,ALZF,Umuta,SCSP,HBAS,PCLA,KSFK,VIAU,YDCQ,CQQP,Czofi,FMVB,CMED,GYBH,CESP,Clent,NSTT,ODXI,OAEZ,XKWQ,IJMT,BMIN,BZSH,BAZF,PDEN,EATP,NQYP,DVYE,UPRO,BHYP,CBNG,MFYC,CPIS,SAUS,JTIG,HHXJ,ACAL,AKIL,RPAU,NATT,OQUE,NKXU,MXDS,BILC,CAUS,OQON,CCYL,HVNO,WXRI,LSHT,JIWJ,GJIY,ETGN,CTAX,KADG,VHIJ,TRSP,Dsali
alt for 0 (1):WXRI,BILC,Cvari,PZIF,FMVB,HHXJ,ETGN,MFYC,EATP,PROE,Csube,NKXU VBLH,AJAU,OUNI,LNIL,LETF,ALZF,Umuta,SCSP,HBAS,PCLA,KSFK,VIAU,YDCQ,CQQP,Czofi,CMED,GYBH,Vcart,CESP,Clent,NSTT,ODXI,OAEZ,XKWQ,IJMT,BMIN,BZSH,BAZF,PDEN,NQYP,Crein,DVYE,UPRO,BHYP,DUMA,CBNG,CPIS,SAUS,JTIG,ACAL,AKIL,RPAU,NATT,OQUE,MXDS,CAUS,OQON,CCYL,HVNO,LSHT,JIWJ,GJIY,CTAX,KADG,VHIJ,TRSP,Dsali
alt for 0 (1):ETGN,CPIS,TRSP,HVNO,PROE VBLH,Cvari,PZIF,AJAU,OUNI,LNIL,LETF,ALZF,Umuta,SCSP,HBAS,PCLA,KSFK,Csube,VIAU,YDCQ,CQQP,Czofi,FMVB,CMED,GYBH,Vcart,CESP,Clent,NSTT,ODXI,OAEZ,XKWQ,IJMT,BMIN,BZSH,BAZF,PDEN,EATP,NQYP,Crein,DVYE,UPRO,BHYP,DUMA,CBNG,MFYC,JTIG,HHXJ,ACAL,AKIL,RPAU,NATT,OQUE,NKXU,MXDS,BILC,CAUS,OQON,CCYL,WXRI,LSHT,JIWJ,GJIY,CTAX,KADG,Dsali
alt for 0 (1):YDCQ,CESP,FMVB,NATT VBLH,Cvari,PZIF,AJAU,OUNI,LNIL,LETF,ALZF,Umuta,SCSP,HBAS,PCLA,KSFK,Csube,VIAU,CQQP,Czofi,GYBH,Vcart,Clent,NSTT,ODXI,OAEZ,XKWQ,IJMT,BMIN,BZSH,BAZF,PDEN,EATP,NQYP,Crein,DVYE,UPRO,BHYP,DUMA,CBNG,MFYC,SAUS,JTIG,HHXJ,ACAL,AKIL,RPAU,OQUE,NKXU,MXDS,BILC,CAUS,OQON,CCYL,HVNO,WXRI,LSHT,JIWJ,GJIY,CTAX,KADG,TRSP,Dsali,PROE
alt for 0 (1):BAZF,DUMA,Dsali VBLH,Cvari,PZIF,AJAU,OUNI,LNIL,LETF,ALZF,Umuta,SCSP,HBAS,PCLA,KSFK,Csube,VIAU,YDCQ,CQQP,Czofi,FMVB,CMED,GYBH,Vcart,CESP,Clent,NSTT,ODXI,OAEZ,BMIN,BZSH,PDEN,EATP,NQYP,Crein,DVYE,BHYP,MFYC,CPIS,SAUS,JTIG,ACAL,AKIL,RPAU,NATT,OQUE,NKXU,MXDS,BILC,CAUS,OQON,CCYL,HVNO,WXRI,LSHT,JIWJ,GJIY,CTAX,KADG,VHIJ,TRSP,PROE
alt for 0 (1):BILC,ETGN,CPIS,TRSP,HVNO,PROE VBLH,Cvari,PZIF,AJAU,OUNI,LNIL,LETF,ALZF,Umuta,SCSP,HBAS,PCLA,KSFK,Csube,VIAU,YDCQ,CQQP,Czofi,FMVB,CMED,GYBH,Vcart,CESP,Clent,NSTT,ODXI,OAEZ,XKWQ,IJMT,BMIN,BZSH,BAZF,PDEN,EATP,NQYP,Crein,DVYE,UPRO,BHYP,DUMA,CBNG,MFYC,JTIG,HHXJ,ACAL,AKIL,RPAU,NATT,OQUE,NKXU,MXDS,CAUS,OQON,CCYL,WXRI,LSHT,JIWJ,GJIY,CTAX,KADG,Dsali
alt for 0 (1):HHXJ,CBNG,EATP,JTIG VBLH,Cvari,PZIF,AJAU,OUNI,LNIL,LETF,ALZF,Umuta,HBAS,PCLA,KSFK,Csube,VIAU,YDCQ,CQQP,Czofi,FMVB,CMED,GYBH,Vcart,CESP,Clent,NSTT,ODXI,OAEZ,XKWQ,IJMT,BMIN,BZSH,BAZF,PDEN,Crein,DVYE,UPRO,BHYP,DUMA,MFYC,CPIS,SAUS,ACAL,RPAU,NATT,OQUE,NKXU,BILC,CAUS,OQON,CCYL,HVNO,WXRI,LSHT,JIWJ,GJIY,CTAX,KADG,VHIJ,TRSP,Dsali,PROE
alt for 0 (1):CAUS,Vcart,HVNO,Crein VBLH,Cvari,PZIF,AJAU,OUNI,LNIL,LETF,ALZF,Umuta,SCSP,HBAS,PCLA,KSFK,Csube,VIAU,YDCQ,CQQP,Czofi,FMVB,CMED,GYBH,CESP,Clent,NSTT,ODXI,OAEZ,XKWQ,IJMT,BMIN,BZSH,BAZF,PDEN,EATP,NQYP,DVYE,UPRO,BHYP,DUMA,CBNG,MFYC,CPIS,SAUS,JTIG,HHXJ,ACAL,AKIL,RPAU,NATT,OQUE,NKXU,MXDS,BILC,OQON,CCYL,WXRI,LSHT,JIWJ,GJIY,ETGN,CTAX,KADG,VHIJ,TRSP,Dsali,PROE
alt for 0 (1):CAUS,HVNO VBLH,Cvari,PZIF,AJAU,OUNI,LNIL,LETF,ALZF,Umuta,SCSP,HBAS,PCLA,KSFK,Csube,VIAU,YDCQ,CQQP,Czofi,FMVB,CMED,GYBH,Vcart,CESP,Clent,NSTT,ODXI,OAEZ,XKWQ,IJMT,BMIN,BZSH,BAZF,PDEN,EATP,NQYP,Crein,DVYE,UPRO,BHYP,DUMA,CBNG,MFYC,CPIS,SAUS,JTIG,HHXJ,ACAL,AKIL,RPAU,NATT,OQUE,NKXU,MXDS,BILC,OQON,CCYL,WXRI,LSHT,JIWJ,GJIY,ETGN,CTAX,KADG,VHIJ,TRSP,Dsali,PROE
alt for 0 (1):LSHT,CQQP,OAEZ,OQON,PDEN,Umuta,HVNO,NQYP,BMIN,UPRO VBLH,Cvari,PZIF,AJAU,OUNI,LNIL,LETF,ALZF,SCSP,HBAS,PCLA,KSFK,Csube,VIAU,YDCQ,Czofi,FMVB,CMED,GYBH,Vcart,CESP,Clent,NSTT,ODXI,XKWQ,IJMT,BZSH,BAZF,EATP,Crein,DVYE,BHYP,DUMA,CBNG,MFYC,CPIS,SAUS,JTIG,HHXJ,ACAL,AKIL,RPAU,NATT,OQUE,NKXU,MXDS,BILC,CAUS,CCYL,WXRI,JIWJ,GJIY,ETGN,KADG,TRSP,Dsali,PROE
alt for 0 (1):Cvari,AJAU,DUMA,LNIL,CBNG,LETF,CPIS,ALZF,SAUS,Umuta,SCSP,HBAS,KSFK,VIAU,CQQP,CMED,Vcart,NKXU,MXDS,ODXI,OAEZ,OQON,IJMT,BMIN,LSHT,JIWJ,GJIY,BAZF,CTAX,PDEN,EATP,Dsali,NQYP,Crein,DVYE,UPRO VBLH,PZIF,BHYP,OUNI,MFYC,JTIG,PCLA,Csube,YDCQ,Czofi,FMVB,HHXJ,ACAL,AKIL,NATT,OQUE,GYBH,CESP,Clent,NSTT,BILC,CAUS,XKWQ,CCYL,HVNO,WXRI,BZSH,ETGN,KADG,VHIJ,TRSP,PROE
alt for 0 (1):YDCQ,CESP,FMVB,HHXJ,DUMA,NATT,TRSP,HVNO VBLH,Cvari,PZIF,AJAU,OUNI,LNIL,LETF,ALZF,Umuta,SCSP,HBAS,PCLA,KSFK,Csube,VIAU,CQQP,Czofi,CMED,GYBH,Vcart,Clent,NSTT,ODXI,OAEZ,XKWQ,IJMT,BMIN,BZSH,BAZF,PDEN,EATP,NQYP,Crein,DVYE,UPRO,BHYP,CBNG,MFYC,CPIS,SAUS,JTIG,ACAL,AKIL,RPAU,OQUE,NKXU,MXDS,CAUS,OQON,CCYL,WXRI,LSHT,JIWJ,GJIY,ETGN,CTAX,KADG,VHIJ,Dsali,PROE
alt for 0 (1):VBLH,Cvari,PZIF,AJAU,LNIL,LETF,Umuta,SCSP,HBAS,PCLA,KSFK,Csube,VIAU,YDCQ,CQQP,Czofi,FMVB,CMED,GYBH,Vcart,CESP,ODXI,OAEZ,XKWQ,IJMT,BMIN,BZSH,BAZF,PDEN,EATP,Crein,DVYE,UPRO,MFYC,SAUS,ACAL,AKIL,RPAU,NATT,OQUE,NKXU,MXDS,BILC,CAUS,OQON,LSHT,JIWJ,GJIY,KADG,TRSP,Dsali Clent,NSTT,BHYP,HHXJ,OUNI,DUMA,ALZF,JTIG,CCYL,HVNO
alt for 0 (1):NSTT,Cvari,FMVB,OUNI,DUMA,MFYC,EATP,ALZF VBLH,PZIF,AJAU,LNIL,LETF,Umuta,SCSP,HBAS,PCLA,KSFK,Csube,VIAU,YDCQ,CQQP,Czofi,CMED,Vcart,CESP,Clent,ODXI,OAEZ,XKWQ,IJMT,BMIN,BZSH,BAZF,PDEN,NQYP,Crein,DVYE,UPRO,CPIS,SAUS,HHXJ,ACAL,AKIL,RPAU,NATT,OQUE,NKXU,MXDS,CAUS,OQON,CCYL,HVNO,WXRI,LSHT,JIWJ,GJIY,KADG,VHIJ,TRSP,Dsali,PROE
alt for 0 (2):CESP,HHXJ,VHIJ,TRSP Cvari,PZIF,AJAU,OUNI,LNIL,LETF,ALZF,Umuta,SCSP,HBAS,PCLA,KSFK,Csube,VIAU,CQQP,Czofi,FMVB,CMED,GYBH,Vcart,Clent,NSTT,ODXI,OAEZ,XKWQ,IJMT,BMIN,BZSH,BAZF,PDEN,EATP,NQYP,Crein,DVYE,UPRO,BHYP,DUMA,MFYC,CPIS,SAUS,JTIG,ACAL,AKIL,RPAU,NATT,OQUE,NKXU,MXDS,BILC,CAUS,OQON,CCYL,HVNO,WXRI,LSHT,JIWJ,GJIY,ETGN,KADG,Dsali,PROE
alt for 0 (1):AJAU,OAEZ,OQON,DUMA,CBNG,LETF,SAUS,Umuta,SCSP,KSFK,LSHT,JIWJ,CQQP,GJIY,PDEN,KADG,TRSP,NQYP,UPRO VBLH,Cvari,PZIF,OUNI,LNIL,ALZF,HBAS,PCLA,Csube,VIAU,YDCQ,Czofi,FMVB,CMED,GYBH,Vcart,CESP,Clent,NSTT,ODXI,XKWQ,IJMT,BMIN,BZSH,BAZF,EATP,Crein,DVYE,BHYP,MFYC,CPIS,JTIG,HHXJ,ACAL,AKIL,RPAU,NATT,OQUE,NKXU,MXDS,BILC,CAUS,CCYL,HVNO,WXRI,ETGN,CTAX,VHIJ,Dsali,PROE
alt for 0 (1):CESP,BHYP,JTIG,HVNO,YDCQ,WXRI,HHXJ,NATT,OQUE,EATP,GYBH,TRSP,DVYE VBLH,Cvari,PZIF,AJAU,OUNI,LNIL,LETF,ALZF,Umuta,SCSP,HBAS,PCLA,KSFK,Csube,VIAU,CQQP,Czofi,FMVB,CMED,Vcart,Clent,NSTT,ODXI,OAEZ,XKWQ,IJMT,BMIN,BZSH,BAZF,PDEN,NQYP,Crein,UPRO,DUMA,CBNG,MFYC,CPIS,SAUS,ACAL,AKIL,RPAU,NKXU,MXDS,CAUS,OQON,CCYL,LSHT,JIWJ,GJIY,CTAX,KADG,VHIJ,Dsali,PROE
alt for 0 (1):PZIF,ODXI,XKWQ,DUMA,LNIL,IJMT,VIAU,Czofi,BZSH,BAZF,Vcart,Dsali,Crein,DVYE,MXDS VBLH,Cvari,AJAU,OUNI,LETF,ALZF,Umuta,SCSP,HBAS,PCLA,KSFK,Csube,YDCQ,CQQP,FMVB,CMED,GYBH,CESP,Clent,NSTT,OAEZ,BMIN,PDEN,EATP,NQYP,UPRO,BHYP,CBNG,MFYC,CPIS,SAUS,JTIG,HHXJ,ACAL,AKIL,RPAU,NATT,OQUE,NKXU,BILC,CAUS,OQON,CCYL,HVNO,WXRI,LSHT,JIWJ,GJIY,ETGN,CTAX,KADG,VHIJ,TRSP,PROE
alt for 0 (1):VBLH,YDCQ,CESP,HHXJ,CMED,NATT,CPIS,VHIJ,TRSP,HVNO,PROE Cvari,PZIF,AJAU,OUNI,LNIL,LETF,ALZF,Umuta,SCSP,HBAS,PCLA,KSFK,Csube,VIAU,CQQP,Czofi,FMVB,Vcart,Clent,NSTT,ODXI,OAEZ,XKWQ,IJMT,BMIN,BZSH,BAZF,PDEN,EATP,NQYP,Crein,DVYE,UPRO,DUMA,MFYC,SAUS,ACAL,AKIL,RPAU,OQUE,NKXU,MXDS,CAUS,OQON,CCYL,WXRI,LSHT,JIWJ,GJIY,KADG,Dsali
alt for 0 (1):CESP,CAUS,RPAU,TRSP,HVNO VBLH,Cvari,PZIF,AJAU,OUNI,LNIL,LETF,ALZF,Umuta,SCSP,HBAS,PCLA,KSFK,Csube,VIAU,YDCQ,CQQP,Czofi,FMVB,CMED,GYBH,Vcart,Clent,NSTT,ODXI,OAEZ,XKWQ,IJMT,BMIN,BZSH,BAZF,PDEN,EATP,NQYP,Crein,DVYE,UPRO,BHYP,DUMA,CBNG,MFYC,CPIS,SAUS,JTIG,HHXJ,ACAL,AKIL,NATT,OQUE,NKXU,MXDS,BILC,OQON,CCYL,WXRI,LSHT,JIWJ,GJIY,ETGN,CTAX,KADG,VHIJ,Dsali,PROE
alt for 0 (1):YDCQ,CESP,DUMA,NATT,TRSP,PROE,Csube Cvari,PZIF,AJAU,OUNI,LNIL,LETF,ALZF,Umuta,SCSP,HBAS,PCLA,KSFK,VIAU,CQQP,Czofi,FMVB,CMED,GYBH,Vcart,Clent,NSTT,ODXI,OAEZ,XKWQ,IJMT,BMIN,BZSH,BAZF,PDEN,EATP,NQYP,Crein,DVYE,UPRO,BHYP,MFYC,CPIS,JTIG,HHXJ,ACAL,AKIL,RPAU,OQUE,NKXU,MXDS,BILC,CAUS,OQON,CCYL,HVNO,WXRI,LSHT,JIWJ,GJIY,ETGN,CTAX,KADG,VHIJ,Dsali
alt for 0 (1):VBLH,Cvari,PZIF,AJAU,OUNI,LNIL,LETF,ALZF,Umuta,SCSP,HBAS,PCLA,KSFK,VIAU,YDCQ,CQQP,FMVB,CMED,Vcart,CESP,NSTT,ODXI,OAEZ,IJMT,BMIN,BZSH,BAZF,PDEN,NQYP,Crein,DVYE,UPRO,DUMA,CBNG,CPIS,SAUS,HHXJ,ACAL,AKIL,RPAU,NATT,MXDS,BILC,CAUS,OQON,HVNO,LSHT,JIWJ,GJIY,KADG,VHIJ,TRSP,Dsali,PROE Clent,BHYP,XKWQ,MFYC,JTIG,CCYL,Csube,WXRI,Czofi,ETGN,OQUE,EATP,GYBH,NKXU
alt for 0 (1):VBLH,BAZF,DUMA Cvari,AJAU,OUNI,LNIL,LETF,ALZF,Umuta,SCSP,HBAS,PCLA,KSFK,Csube,VIAU,YDCQ,CQQP,Czofi,CMED,GYBH,Vcart,CESP,Clent,NSTT,ODXI,OAEZ,XKWQ,IJMT,BMIN,BZSH,PDEN,EATP,NQYP,Crein,DVYE,UPRO,BHYP,CBNG,MFYC,CPIS,SAUS,JTIG,HHXJ,ACAL,AKIL,RPAU,NATT,OQUE,MXDS,BILC,CAUS,OQON,CCYL,WXRI,LSHT,JIWJ,GJIY,ETGN,KADG,TRSP,Dsali,PROE
alt for 0 (1):FMVB,SAUS,KADG,SCSP,HVNO VBLH,Cvari,PZIF,AJAU,OUNI,LNIL,ALZF,Umuta,HBAS,PCLA,KSFK,Csube,VIAU,YDCQ,Czofi,CMED,GYBH,Vcart,Clent,NSTT,ODXI,OAEZ,XKWQ,IJMT,BMIN,BAZF,PDEN,EATP,NQYP,Crein,UPRO,BHYP,DUMA,CBNG,MFYC,CPIS,JTIG,HHXJ,ACAL,AKIL,RPAU,NATT,OQUE,NKXU,MXDS,CAUS,OQON,CCYL,WXRI,LSHT,GJIY,CTAX,TRSP,Dsali,PROE
alt for 0 (1):BILC,HVNO VBLH,Cvari,PZIF,AJAU,OUNI,LETF,ALZF,Umuta,SCSP,HBAS,PCLA,KSFK,Csube,VIAU,YDCQ,CQQP,Czofi,FMVB,CMED,GYBH,Vcart,CESP,Clent,NSTT,ODXI,OAEZ,IJMT,BMIN,BZSH,BAZF,PDEN,EATP,NQYP,Crein,DVYE,UPRO,BHYP,DUMA,CBNG,MFYC,CPIS,SAUS,JTIG,HHXJ,ACAL,AKIL,NATT,OQUE,MXDS,CAUS,OQON,CCYL,LSHT,JIWJ,GJIY,CTAX,TRSP,Dsali,PROE
alt for 0 (1):BILC,Cvari,FMVB,HHXJ,ETGN,HVNO VBLH,PZIF,AJAU,OUNI,LNIL,LETF,ALZF,Umuta,SCSP,HBAS,PCLA,KSFK,Csube,VIAU,YDCQ,CQQP,Czofi,CMED,GYBH,Vcart,CESP,Clent,NSTT,ODXI,OAEZ,XKWQ,IJMT,BMIN,BZSH,BAZF,PDEN,EATP,NQYP,Crein,DVYE,UPRO,BHYP,DUMA,CBNG,MFYC,CPIS,SAUS,JTIG,ACAL,AKIL,RPAU,NATT,OQUE,NKXU,MXDS,CAUS,OQON,CCYL,WXRI,LSHT,JIWJ,GJIY,CTAX,KADG,VHIJ,TRSP,Dsali,PROE
alt for 0 (1):NSTT,AJAU,OAEZ,OUNI,OQON,DUMA,CBNG,LETF,ALZF,Umuta,HBAS,HVNO,KSFK,BMIN,LSHT,JIWJ,CQQP,GJIY,HHXJ,RPAU,PDEN,NQYP,UPRO VBLH,Cvari,PZIF,BHYP,LNIL,MFYC,CPIS,SAUS,JTIG,SCSP,Csube,VIAU,Czofi,FMVB,CMED,OQUE,GYBH,Vcart,NKXU,MXDS,Clent,ODXI,XKWQ,CCYL,WXRI,BZSH,CTAX,EATP,KADG,Dsali,PROE,Crein
alt for 0 (1):WXRI,BILC,Cvari,FMVB,HHXJ,ETGN,MFYC,EATP,PROE,Csube,NKXU VBLH,PZIF,AJAU,OUNI,LNIL,LETF,ALZF,Umuta,SCSP,HBAS,PCLA,KSFK,VIAU,YDCQ,CQQP,Czofi,CMED,GYBH,Vcart,CESP,Clent,NSTT,ODXI,OAEZ,XKWQ,IJMT,BMIN,BZSH,BAZF,PDEN,NQYP,Crein,DVYE,UPRO,BHYP,DUMA,CBNG,CPIS,SAUS,JTIG,ACAL,AKIL,RPAU,NATT,OQUE,MXDS,CAUS,OQON,CCYL,HVNO,LSHT,JIWJ,GJIY,CTAX,KADG,VHIJ,TRSP,Dsali
alt for 0 (1):BAZF,DUMA,IJMT,SAUS,SCSP,PROE Cvari,PZIF,AJAU,OUNI,LNIL,LETF,ALZF,Umuta,HBAS,PCLA,KSFK,Csube,VIAU,YDCQ,CQQP,Czofi,FMVB,CMED,Vcart,CESP,Clent,NSTT,ODXI,OAEZ,XKWQ,BMIN,BZSH,PDEN,EATP,NQYP,Crein,DVYE,UPRO,BHYP,CBNG,MFYC,JTIG,HHXJ,ACAL,AKIL,RPAU,NATT,OQUE,NKXU,MXDS,CAUS,OQON,CCYL,HVNO,WXRI,LSHT,JIWJ,GJIY,ETGN,CTAX,KADG,VHIJ,TRSP,Dsali
alt for 0 (1):FMVB,HHXJ,ALZF,HVNO VBLH,Cvari,PZIF,AJAU,OUNI,LETF,Umuta,SCSP,HBAS,PCLA,KSFK,Csube,VIAU,YDCQ,CQQP,Czofi,CMED,GYBH,Vcart,CESP,Clent,NSTT,ODXI,OAEZ,XKWQ,IJMT,BMIN,BZSH,BAZF,PDEN,EATP,NQYP,Crein,DVYE,UPRO,BHYP,DUMA,CBNG,MFYC,CPIS,SAUS,JTIG,ACAL,AKIL,RPAU,NATT,OQUE,NKXU,MXDS,BILC,CAUS,OQON,CCYL,WXRI,LSHT,JIWJ,GJIY,ETGN,CTAX,KADG,VHIJ,TRSP,Dsali,PROE
alt for 0 (1):CESP,BILC,Cvari,CAUS,DUMA,MFYC,HVNO,Csube,WXRI,FMVB,HHXJ,ETGN,EATP,TRSP,PROE,NKXU VBLH,PZIF,AJAU,OUNI,LNIL,LETF,ALZF,Umuta,SCSP,HBAS,PCLA,KSFK,VIAU,YDCQ,CQQP,Czofi,CMED,GYBH,Vcart,Clent,NSTT,ODXI,OAEZ,XKWQ,IJMT,BMIN,BZSH,BAZF,PDEN,NQYP,Crein,DVYE,UPRO,BHYP,CBNG,CPIS,SAUS,JTIG,ACAL,AKIL,NATT,OQUE,MXDS,OQON,CCYL,LSHT,JIWJ,GJIY,CTAX,KADG,VHIJ,Dsali
alt for 0 (1):FMVB,AKIL,CMED,ETGN,PDEN,IJMT,Csube Cvari,AJAU,OUNI,LNIL,LETF,ALZF,Umuta,SCSP,PCLA,KSFK,VIAU,Czofi,GYBH,Vcart,Clent,NSTT,ODXI,OAEZ,XKWQ,BMIN,BZSH,BAZF,EATP,NQYP,Crein,DVYE,UPRO,BHYP,DUMA,CBNG,MFYC,CPIS,SAUS,JTIG,ACAL,OQUE,NKXU,MXDS,CAUS,OQON,CCYL,HVNO,WXRI,LSHT,JIWJ,GJIY,CTAX,KADG,VHIJ,Dsali
alt for 0 (1):DUMA,EATP,NKXU VBLH,Cvari,PZIF,AJAU,OUNI,LNIL,LETF,ALZF,Umuta,SCSP,HBAS,PCLA,KSFK,Csube,VIAU,YDCQ,CQQP,Czofi,FMVB,CMED,GYBH,Vcart,CESP,Clent,NSTT,ODXI,OAEZ,XKWQ,IJMT,BMIN,BZSH,BAZF,PDEN,NQYP,Crein,DVYE,UPRO,BHYP,MFYC,CPIS,SAUS,JTIG,HHXJ,ACAL,AKIL,RPAU,NATT,OQUE,MXDS,BILC,CAUS,OQON,CCYL,HVNO,WXRI,LSHT,JIWJ,GJIY,ETGN,KADG,VHIJ,TRSP,Dsali,PROE
alt for 0 (1):VBLH,YDCQ,CESP,Czofi,CMED,ETGN,NATT,EATP,CPIS,TRSP,HVNO,PROE Cvari,PZIF,AJAU,OUNI,LNIL,LETF,ALZF,Umuta,SCSP,HBAS,PCLA,KSFK,Csube,VIAU,CQQP,FMVB,GYBH,Vcart,Clent,NSTT,ODXI,OAEZ,IJMT,BMIN,BZSH,BAZF,PDEN,NQYP,Crein,DVYE,UPRO,BHYP,DUMA,CBNG,MFYC,SAUS,JTIG,HHXJ,ACAL,AKIL,RPAU,OQUE,NKXU,MXDS,CAUS,OQON,CCYL,WXRI,LSHT,JIWJ,GJIY,CTAX,KADG,VHIJ,Dsali
alt for 0 (1):VBLH,CESP,GJIY,FMVB,XKWQ,ETGN,CBNG,NATT,HVNO Cvari,PZIF,AJAU,OUNI,LNIL,LETF,ALZF,Umuta,SCSP,HBAS,PCLA,KSFK,Csube,VIAU,YDCQ,CQQP,Czofi,CMED,GYBH,Vcart,Clent,NSTT,ODXI,OAEZ,IJMT,BMIN,BZSH,BAZF,PDEN,EATP,NQYP,Crein,DVYE,UPRO,BHYP,DUMA,MFYC,CPIS,SAUS,JTIG,HHXJ,ACAL,AKIL,RPAU,OQUE,NKXU,MXDS,BILC,CAUS,OQON,CCYL,WXRI,LSHT,JIWJ,KADG,VHIJ,TRSP,Dsali,PROE
alt for 0 (1):NSTT,Cvari,CAUS,OUNI,MFYC,ALZF,SAUS,SCSP,PCLA,HVNO,Csube,ACAL,AKIL,EATP,NKXU VBLH,BHYP,AJAU,DUMA,LNIL,CBNG,LETF,CPIS,JTIG,Umuta,HBAS,KSFK,VIAU,YDCQ,CQQP,Czofi,FMVB,HHXJ,RPAU,CMED,NATT,OQUE,GYBH,Vcart,CESP,Clent,ODXI,OAEZ,XKWQ,OQON,IJMT,CCYL,BMIN,LSHT,JIWJ,GJIY,BAZF,CTAX,PDEN,TRSP,Dsali,PROE,NQYP,Crein,DVYE
alt for 0 (1):VBLH,WXRI,HHXJ,CMED,CPIS,PROE Cvari,PZIF,AJAU,OUNI,LNIL,LETF,ALZF,Umuta,SCSP,HBAS,PCLA,KSFK,Csube,CQQP,Czofi,FMVB,GYBH,Vcart,Clent,ODXI,OAEZ,BMIN,BAZF,PDEN,Crein,DVYE,UPRO,BHYP,DUMA,CBNG,MFYC,SAUS,JTIG,ACAL,AKIL,RPAU,OQUE,NKXU,MXDS,BILC,CAUS,CCYL,HVNO,LSHT,JIWJ,GJIY,CTAX,KADG,VHIJ,Dsali
alt for 0 (2):VBLH,BILC,HHXJ,DUMA,CMED,CPIS,HVNO Cvari,PZIF,AJAU,OUNI,LNIL,LETF,ALZF,Umuta,SCSP,HBAS,PCLA,KSFK,Csube,VIAU,YDCQ,CQQP,Czofi,FMVB,GYBH,Vcart,CESP,Clent,NSTT,ODXI,OAEZ,XKWQ,IJMT,BMIN,BZSH,BAZF,PDEN,EATP,NQYP,Crein,DVYE,UPRO,BHYP,CBNG,MFYC,SAUS,JTIG,ACAL,AKIL,RPAU,NATT,OQUE,NKXU,MXDS,CAUS,OQON,CCYL,WXRI,LSHT,JIWJ,GJIY,ETGN,CTAX,KADG,VHIJ,TRSP,Dsali,PROE
alt for 0 (1):DUMA,LNIL,CTAX,EATP,CPIS,IJMT,HBAS,MXDS VBLH,Cvari,PZIF,AJAU,OUNI,LETF,ALZF,Umuta,SCSP,PCLA,KSFK,Csube,VIAU,YDCQ,CQQP,Czofi,FMVB,CMED,GYBH,Vcart,CESP,Clent,NSTT,ODXI,OAEZ,XKWQ,BMIN,BZSH,BAZF,PDEN,NQYP,Crein,DVYE,UPRO,BHYP,CBNG,MFYC,SAUS,JTIG,HHXJ,ACAL,AKIL,NATT,OQUE,NKXU,BILC,CAUS,OQON,CCYL,HVNO,WXRI,LSHT,JIWJ,GJIY,ETGN,KADG,VHIJ,TRSP,Dsali,PROE
alt for 0 (1):HHXJ,OQON Cvari,PZIF,AJAU,OUNI,LNIL,LETF,ALZF,Umuta,SCSP,HBAS,PCLA,KSFK,Csube,VIAU,YDCQ,CQQP,Czofi,FMVB,CMED,GYBH,Vcart,CESP,Clent,NSTT,ODXI,OAEZ,XKWQ,IJMT,BMIN,BZSH,BAZF,PDEN,EATP,NQYP,Crein,DVYE,UPRO,BHYP,DUMA,CBNG,MFYC,CPIS,SAUS,JTIG,ACAL,AKIL,RPAU,NATT,OQUE,NKXU,MXDS,BILC,CAUS,CCYL,HVNO,WXRI,LSHT,JIWJ,GJIY,CTAX,KADG,Dsali
alt for 1 (1):BHYP,AJAU,OUNI,CBNG,LETF,ALZF,SAUS,JTIG,Umuta,SCSP,HBAS,PCLA,KSFK,Csube,CQQP,ACAL,AKIL,RPAU,OQUE,GYBH,NKXU,NSTT,OAEZ,CAUS,OQON,BMIN,WXRI,LSHT,JIWJ,GJIY,ETGN,PDEN,EATP,KADG,PROE,NQYP,UPRO VBLH,Cvari,PZIF,DUMA,LNIL,MFYC,CPIS,VIAU,YDCQ,Czofi,FMVB,HHXJ,CMED,NATT,Vcart,MXDS,CESP,Clent,ODXI,XKWQ,IJMT,CCYL,HVNO,BZSH,BAZF,CTAX,VHIJ,TRSP,Dsali,Crein,DVYE
alt for 1 (1):BHYP,AJAU,OUNI,CBNG,LETF,ALZF,SAUS,JTIG,Umuta,SCSP,HBAS,PCLA,KSFK,CQQP,ACAL,AKIL,RPAU,OQUE,GYBH,Clent,NSTT,BILC,OAEZ,CAUS,OQON,CCYL,BMIN,LSHT,JIWJ,GJIY,CTAX,PDEN,KADG,VHIJ,PROE,UPRO Cvari,PZIF,ODXI,DUMA,MFYC,CPIS,IJMT,HVNO,Csube,WXRI,Czofi,BZSH,FMVB,HHXJ,BAZF,CMED,ETGN,EATP,Vcart,Dsali,Crein,NKXU,MXDS
alt for 1 (1):BILC,Cvari,PZIF,ODXI,XKWQ,LNIL,MFYC,IJMT,Csube,VIAU,Czofi,BZSH,BAZF,ETGN,EATP,Vcart,Dsali,Crein,DVYE,NKXU,MXDS VBLH,BHYP,AJAU,OUNI,DUMA,CBNG,LETF,CPIS,ALZF,SAUS,JTIG,Umuta,SCSP,HBAS,PCLA,KSFK,YDCQ,CQQP,FMVB,HHXJ,ACAL,AKIL,RPAU,CMED,NATT,OQUE,GYBH,CESP,Clent,NSTT,OAEZ,CAUS,OQON,CCYL,HVNO,BMIN,WXRI,LSHT,JIWJ,GJIY,PDEN,KADG,VHIJ,TRSP,PROE,NQYP,UPRO
alt for 1 (1):VBLH,Cvari,BHYP,OUNI,MFYC,CPIS,ALZF,SAUS,JTIG,SCSP,PCLA,Csube,YDCQ,ACAL,AKIL,CMED,NATT,OQUE,GYBH,NKXU,CESP,Clent,NSTT,BILC,CAUS,CCYL,WXRI,CTAX,EATP,KADG,VHIJ,TRSP,PROE PZIF,AJAU,DUMA,LNIL,CBNG,LETF,Umuta,HBAS,KSFK,VIAU,CQQP,Czofi,FMVB,HHXJ,RPAU,Vcart,MXDS,ODXI,OAEZ,XKWQ,OQON,IJMT,HVNO,BMIN,LSHT,JIWJ,BZSH,GJIY,BAZF,ETGN,PDEN,Dsali,NQYP,Crein,DVYE,UPRO
alt for 1 (1):Cvari,PZIF,LNIL,MFYC,PCLA,VIAU,Czofi,ACAL,AKIL,RPAU,Vcart,NKXU,MXDS,CESP,BILC,ODXI,CAUS,XKWQ,IJMT,BZSH,BAZF,TRSP,Dsali,PROE,Crein,DVYE VBLH,BHYP,AJAU,OUNI,DUMA,CBNG,LETF,CPIS,ALZF,SAUS,JTIG,Umuta,SCSP,HBAS,KSFK,Csube,YDCQ,CQQP,FMVB,HHXJ,CMED,NATT,OQUE,GYBH,Clent,NSTT,OAEZ,OQON,CCYL,BMIN,WXRI,LSHT,JIWJ,GJIY,ETGN,CTAX,PDEN,EATP,KADG,VHIJ,NQYP,UPRO
alt for 1 (1):VBLH,PZIF,BHYP,AJAU,OUNI,CBNG,LETF,CPIS,ALZF,SAUS,JTIG,Umuta,SCSP,HBAS,PCLA,KSFK,YDCQ,CQQP,Czofi,ACAL,AKIL,RPAU,CMED,NATT,GYBH,CESP,Clent,NSTT,OAEZ,CAUS,XKWQ,OQON,CCYL,BMIN,LSHT,JIWJ,GJIY,ETGN,PDEN,KADG,VHIJ,TRSP,PROE,NQYP,UPRO BILC,Cvari,ODXI,DUMA,LNIL,MFYC,IJMT,HVNO,Csube,VIAU,WXRI,BZSH,FMVB,HHXJ,BAZF,EATP,Vcart,Dsali,Crein,DVYE,NKXU,MXDS
alt for 1 (1):VBLH,NSTT,Cvari,ODXI,OUNI,LNIL,CPIS,ALZF,IJMT,Csube,VIAU,BAZF,CMED,EATP,Vcart,Dsali,PROE,Crein,NKXU,MXDS BHYP,AJAU,DUMA,CBNG,MFYC,SAUS,JTIG,Umuta,SCSP,HBAS,PCLA,KSFK,YDCQ,CQQP,Czofi,FMVB,HHXJ,ACAL,AKIL,RPAU,NATT,OQUE,GYBH,CESP,Clent,OAEZ,CAUS,XKWQ,CCYL,HVNO,BMIN,BZSH,GJIY,ETGN,CTAX,PDEN,KADG,VHIJ,TRSP,DVYE
alt for 1 (1):VBLH,Cvari,AJAU,OUNI,CBNG,LETF,CPIS,ALZF,SAUS,Umuta,SCSP,HBAS,PCLA,KSFK,YDCQ,CQQP,ACAL,AKIL,RPAU,NATT,CESP,NSTT,BILC,OAEZ,CAUS,OQON,BMIN,LSHT,JIWJ,GJIY,PDEN,KADG,VHIJ,TRSP,PROE,NQYP PZIF,BHYP,DUMA,LNIL,MFYC,JTIG,Csube,VIAU,Czofi,FMVB,HHXJ,CMED,OQUE,GYBH,Vcart,NKXU,Clent,ODXI,XKWQ,IJMT,CCYL,HVNO,WXRI,BZSH,BAZF,EATP,Dsali,Crein,DVYE
alt for 1 (1):Cvari,PZIF,BHYP,AJAU,OUNI,CBNG,MFYC,LETF,ALZF,SAUS,JTIG,Umuta,SCSP,HBAS,PCLA,KSFK,VIAU,CQQP,Czofi,ACAL,AKIL,RPAU,OQUE,GYBH,Clent,BILC,OAEZ,CAUS,OQON,IJMT,CCYL,BMIN,WXRI,LSHT,JIWJ,BZSH,GJIY,BAZF,PDEN,VHIJ,NQYP,DVYE,UPRO VBLH,CESP,ODXI,DUMA,CPIS,HVNO,Csube,YDCQ,FMVB,CMED,NATT,EATP,Vcart,TRSP,Dsali,PROE,Crein,NKXU,MXDS
alt for 1 (1):VBLH,CESP,Cvari,PZIF,ODXI,XKWQ,LNIL,CPIS,IJMT,VIAU,YDCQ,Czofi,BZSH,BAZF,CMED,NATT,VHIJ,Vcart,TRSP,Dsali,Crein,DVYE,MXDS BHYP,AJAU,OUNI,DUMA,CBNG,MFYC,LETF,ALZF,SAUS,JTIG,Umuta,SCSP,HBAS,PCLA,KSFK,Csube,CQQP,FMVB,HHXJ,ACAL,AKIL,RPAU,OQUE,GYBH,NKXU,Clent,NSTT,BILC,OAEZ,CAUS,OQON,CCYL,HVNO,BMIN,WXRI,LSHT,JIWJ,GJIY,PDEN,EATP,KADG,PROE,NQYP,UPRO
alt for 1 (1):VBLH,PZIF,BHYP,LNIL,MFYC,CPIS,SAUS,JTIG,SCSP,HBAS,PCLA,VIAU,Czofi,ACAL,AKIL,RPAU,CMED,OQUE,GYBH,Vcart,MXDS,Clent,ODXI,CAUS,XKWQ,IJMT,BZSH,BAZF,CTAX,EATP,KADG,TRSP,Dsali,PROE,Crein,DVYE Cvari,AJAU,OUNI,DUMA,CBNG,LETF,ALZF,Umuta,KSFK,Csube,YDCQ,CQQP,FMVB,HHXJ,NATT,NKXU,CESP,NSTT,BILC,OAEZ,OQON,HVNO,BMIN,WXRI,LSHT,JIWJ,GJIY,ETGN,PDEN,VHIJ,NQYP,UPRO
alt for 1 (1):VBLH,AJAU,OUNI,LETF,CPIS,ALZF,SAUS,Umuta,SCSP,HBAS,KSFK,CQQP,RPAU,CMED,NSTT,BILC,ODXI,OAEZ,OQON,BMIN,LSHT,JIWJ,GJIY,PDEN,KADG,Dsali,PROE,NQYP,UPRO Cvari,PZIF,BHYP,DUMA,LNIL,MFYC,JTIG,PCLA,Csube,VIAU,YDCQ,Czofi,FMVB,HHXJ,AKIL,NATT,OQUE,GYBH,Vcart,NKXU,MXDS,CESP,Clent,CAUS,XKWQ,IJMT,CCYL,HVNO,WXRI,BZSH,BAZF,CTAX,EATP,VHIJ,TRSP,Crein,DVYE
alt for 1 (1):VBLH,AJAU,OUNI,CBNG,MFYC,LETF,CPIS,ALZF,Umuta,HBAS,PCLA,KSFK,Csube,YDCQ,CQQP,ACAL,AKIL,RPAU,CMED,NATT,NKXU,CESP,OAEZ,CAUS,OQON,IJMT,BMIN,WXRI,LSHT,JIWJ,GJIY,ETGN,PDEN,EATP,TRSP,PROE,NQYP,UPRO Cvari,PZIF,BHYP,DUMA,LNIL,SAUS,JTIG,SCSP,VIAU,Czofi,FMVB,HHXJ,GYBH,Vcart,MXDS,Clent,BILC,ODXI,CCYL,HVNO,BZSH,BAZF,KADG,VHIJ,Dsali,Crein,DVYE
alt for 1 (1):Cvari,LETF,SAUS,Umuta,SCSP,HBAS,KSFK,Csube,Czofi,RPAU,Vcart,NKXU,MXDS,BILC,ODXI,OAEZ,BMIN,JIWJ,BZSH,BAZF,PDEN,EATP,TRSP,Dsali,Crein,UPRO VBLH,PZIF,BHYP,AJAU,OUNI,DUMA,MFYC,CPIS,ALZF,JTIG,PCLA,VIAU,YDCQ,CQQP,FMVB,ACAL,AKIL,CMED,OQUE,GYBH,CESP,Clent,CAUS,XKWQ,OQON,IJMT,CCYL,HVNO,LSHT,GJIY,ETGN,CTAX,VHIJ,PROE,NQYP,DVYE
alt for 1 (1):VBLH,AJAU,CBNG,MFYC,LETF,SAUS,Umuta,SCSP,HBAS,KSFK,Csube,CQQP,RPAU,Vcart,NKXU,MXDS,OAEZ,OQON,BMIN,WXRI,LSHT,JIWJ,GJIY,PDEN,PROE,NQYP,Crein,UPRO Cvari,PZIF,BHYP,OUNI,DUMA,LNIL,CPIS,ALZF,JTIG,PCLA,VIAU,YDCQ,Czofi,FMVB,HHXJ,ACAL,AKIL,CMED,NATT,OQUE,GYBH,CESP,Clent,NSTT,BILC,ODXI,CAUS,XKWQ,IJMT,CCYL,HVNO,BZSH,BAZF,ETGN,CTAX,EATP,KADG,VHIJ,TRSP,Dsali,DVYE
alt for 1 (1):VBLH,Cvari,OUNI,LNIL,CPIS,ALZF,SAUS,SCSP,Csube,VIAU,YDCQ,Czofi,CMED,NATT,Vcart,NKXU,MXDS,CESP,NSTT,BILC,ODXI,IJMT,WXRI,BZSH,BAZF,ETGN,EATP,KADG,VHIJ,Dsali,PROE,Crein,DVYE PZIF,BHYP,AJAU,DUMA,CBNG,MFYC,LETF,JTIG,Umuta,HBAS,PCLA,KSFK,CQQP,FMVB,HHXJ,ACAL,AKIL,RPAU,OQUE,GYBH,Clent,OAEZ,CAUS,XKWQ,OQON,CCYL,HVNO,BMIN,LSHT,JIWJ,GJIY,CTAX,PDEN,TRSP,NQYP,UPRO
alt for 1 (1):BHYP,AJAU,OUNI,CBNG,LETF,ALZF,JTIG,Umuta,HBAS,PCLA,KSFK,Csube,CQQP,ACAL,AKIL,RPAU,OQUE,NKXU,Clent,OAEZ,CAUS,OQON,CCYL,BMIN,LSHT,JIWJ,GJIY,CTAX,PDEN,EATP,KADG,NQYP,UPRO VBLH,Cvari,PZIF,DUMA,LNIL,MFYC,CPIS,SAUS,SCSP,VIAU,YDCQ,Czofi,HHXJ,CMED,NATT,Vcart,MXDS,CESP,BILC,ODXI,IJMT,HVNO,WXRI,BZSH,BAZF,VHIJ,TRSP,Dsali,PROE,Crein,DVYE
alt for 1 (1):VBLH,PZIF,AJAU,OUNI,CBNG,LETF,CPIS,ALZF,SAUS,Umuta,HBAS,PCLA,KSFK,YDCQ,CQQP,ACAL,AKIL,RPAU,CMED,NATT,MXDS,CESP,NSTT,OAEZ,CAUS,OQON,BMIN,WXRI,LSHT,JIWJ,GJIY,PDEN,KADG,TRSP,PROE,NQYP,UPRO Cvari,BHYP,DUMA,LNIL,MFYC,JTIG,SCSP,Csube,VIAU,FMVB,OQUE,Vcart,NKXU,Clent,BILC,ODXI,IJMT,CCYL,HVNO,BZSH,BAZF,CTAX,EATP,Dsali,Crein
alt for 1 (1):Cvari,BHYP,OUNI,LETF,ALZF,SAUS,JTIG,Umuta,SCSP,HBAS,KSFK,Csube,Czofi,RPAU,OQUE,GYBH,Vcart,NKXU,MXDS,Clent,BILC,ODXI,OAEZ,CCYL,BMIN,JIWJ,BZSH,BAZF,CTAX,PDEN,EATP,TRSP,Dsali,Crein,UPRO VBLH,PZIF,AJAU,DUMA,MFYC,CPIS,PCLA,VIAU,YDCQ,CQQP,FMVB,ACAL,AKIL,CMED,CESP,CAUS,XKWQ,OQON,IJMT,HVNO,LSHT,GJIY,ETGN,VHIJ,PROE,NQYP,DVYE
alt for 1 (1):Clent,Cvari,PZIF,ODXI,BHYP,XKWQ,LNIL,IJMT,JTIG,CCYL,Csube,VIAU,Czofi,BZSH,BAZF,OQUE,CTAX,GYBH,Vcart,Dsali,Crein,DVYE,NKXU,MXDS VBLH,AJAU,OUNI,DUMA,LETF,CPIS,ALZF,SAUS,Umuta,SCSP,HBAS,PCLA,KSFK,YDCQ,CQQP,FMVB,HHXJ,ACAL,AKIL,RPAU,CMED,NATT,CESP,NSTT,BILC,OAEZ,CAUS,OQON,HVNO,BMIN,LSHT,JIWJ,GJIY,PDEN,EATP,KADG,VHIJ,TRSP,PROE,NQYP,UPRO
alt for 1 (1):VBLH,Cvari,PZIF,OUNI,LNIL,MFYC,CPIS,ALZF,Csube,VIAU,YDCQ,Czofi,CMED,NATT,Vcart,NKXU,MXDS,CESP,NSTT,ODXI,XKWQ,IJMT,BZSH,BAZF,ETGN,EATP,KADG,VHIJ,TRSP,Dsali,PROE,Crein,DVYE BHYP,AJAU,DUMA,CBNG,LETF,SAUS,JTIG,Umuta,SCSP,HBAS,PCLA,KSFK,CQQP,FMVB,HHXJ,ACAL,AKIL,RPAU,OQUE,GYBH,Clent,OAEZ,CAUS,OQON,CCYL,HVNO,BMIN,WXRI,LSHT,JIWJ,GJIY,CTAX,PDEN,NQYP,UPRO
alt for 1 (3):VBLH,Cvari,BHYP,AJAU,OUNI,CBNG,MFYC,LETF,CPIS,ALZF,SAUS,JTIG,Umuta,SCSP,HBAS,PCLA,KSFK,YDCQ,CQQP,ACAL,AKIL,RPAU,CMED,NATT,OQUE,GYBH,CESP,Clent,NSTT,BILC,OAEZ,CAUS,OQON,CCYL,BMIN,LSHT,JIWJ,GJIY,CTAX,PDEN,KADG,VHIJ,TRSP,PROE,NQYP,UPRO PZIF,ODXI,XKWQ,DUMA,LNIL,IJMT,HVNO,Csube,VIAU,WXRI,Czofi,BZSH,FMVB,HHXJ,BAZF,ETGN,EATP,Vcart,Dsali,Crein,DVYE,NKXU,MXDS
alt for 1 (1):Cvari,AJAU,OUNI,CBNG,LETF,CPIS,ALZF,SAUS,JTIG,Umuta,SCSP,HBAS,PCLA,KSFK,YDCQ,CQQP,ACAL,AKIL,RPAU,CMED,NATT,OQUE,GYBH,CESP,Clent,NSTT,BILC,OAEZ,CAUS,OQON,IJMT,CCYL,BMIN,LSHT,JIWJ,GJIY,PDEN,EATP,KADG,VHIJ,TRSP,PROE,NQYP,UPRO PZIF,ODXI,XKWQ,DUMA,LNIL,MFYC,HVNO,Csube,VIAU,WXRI,Czofi,BZSH,FMVB,HHXJ,BAZF,ETGN,Vcart,Dsali,Crein,DVYE,NKXU,MXDS
alt for 1 (1):Cvari,ODXI,XKWQ,LNIL,MFYC,IJMT,SAUS,SCSP,VIAU,WXRI,Czofi,BZSH,BAZF,EATP,Vcart,Dsali,Crein,DVYE,NKXU,MXDS VBLH,PZIF,BHYP,AJAU,OUNI,DUMA,CBNG,LETF,CPIS,ALZF,JTIG,Umuta,HBAS,PCLA,KSFK,Csube,CQQP,FMVB,HHXJ,ACAL,AKIL,RPAU,OQUE,GYBH,Clent,NSTT,OAEZ,CAUS,OQON,CCYL,HVNO,BMIN,LSHT,JIWJ,GJIY,ETGN,CTAX,PDEN,KADG,VHIJ,TRSP,PROE,NQYP,UPRO
alt for 1 (1):AJAU,OUNI,CBNG,LETF,ALZF,SAUS,Umuta,SCSP,HBAS,PCLA,KSFK,VIAU,CQQP,ACAL,AKIL,RPAU,CMED,NSTT,BILC,OAEZ,CAUS,OQON,BMIN,LSHT,JIWJ,GJIY,PDEN,VHIJ,PROE,NQYP,UPRO Cvari,PZIF,BHYP,DUMA,LNIL,MFYC,CPIS,JTIG,Csube,YDCQ,Czofi,FMVB,HHXJ,NATT,OQUE,GYBH,Vcart,NKXU,MXDS,CESP,Clent,ODXI,XKWQ,IJMT,CCYL,HVNO,WXRI,BZSH,BAZF,ETGN,CTAX,EATP,KADG,TRSP,Dsali,Crein,DVYE
alt for 1 (1):VBLH,AJAU,OUNI,MFYC,LETF,CPIS,ALZF,SAUS,Umuta,SCSP,HBAS,PCLA,KSFK,Csube,YDCQ,CQQP,ACAL,AKIL,RPAU,CMED,NATT,NKXU,MXDS,CESP,NSTT,OAEZ,CAUS,OQON,BMIN,WXRI,LSHT,JIWJ,GJIY,PDEN,EATP,KADG,VHIJ,TRSP,PROE,NQYP Cvari,PZIF,BHYP,DUMA,LNIL,JTIG,VIAU,Czofi,FMVB,OQUE,GYBH,Vcart,Clent,BILC,ODXI,XKWQ,IJMT,CCYL,HVNO,BZSH,BAZF,CTAX,Dsali,Crein,DVYE
alt for 1 (1):Cvari,AJAU,OUNI,LNIL,CBNG,LETF,ALZF,Umuta,HBAS,PCLA,KSFK,CQQP,FMVB,HHXJ,ACAL,AKIL,RPAU,MXDS,NSTT,OAEZ,CAUS,OQON,HVNO,BMIN,WXRI,LSHT,JIWJ,GJIY,Dsali,NQYP,UPRO VBLH,PZIF,BHYP,DUMA,MFYC,CPIS,SAUS,JTIG,SCSP,Csube,VIAU,YDCQ,Czofi,CMED,NATT,OQUE,GYBH,Vcart,NKXU,CESP,Clent,BILC,ODXI,XKWQ,IJMT,CCYL,BZSH,BAZF,ETGN,EATP,KADG,VHIJ,TRSP,PROE,Crein,DVYE
alt for 1 (1):VBLH,BHYP,AJAU,CBNG,LETF,CPIS,ALZF,SAUS,JTIG,Umuta,SCSP,HBAS,KSFK,Csube,CQQP,RPAU,CMED,OQUE,GYBH,NKXU,Clent,OAEZ,CCYL,BMIN,LSHT,JIWJ,GJIY,CTAX,PDEN,EATP,KADG,VHIJ,PROE,NQYP,UPRO NSTT,Cvari,PZIF,CAUS,XKWQ,DUMA,LNIL,MFYC,IJMT,PCLA,VIAU,WXRI,Czofi,BZSH,FMVB,HHXJ,ACAL,AKIL,BAZF,Vcart,Dsali,Crein,DVYE,MXDS
alt for 1 (1):Cvari,PZIF,BHYP,LNIL,MFYC,JTIG,Csube,VIAU,Czofi,OQUE,GYBH,Vcart,NKXU,ODXI,XKWQ,IJMT,WXRI,BZSH,BAZF,EATP,VHIJ,Dsali,PROE,Crein,DVYE VBLH,AJAU,CBNG,LETF,SAUS,Umuta,SCSP,HBAS,PCLA,KSFK,YDCQ,CQQP,FMVB,ACAL,AKIL,RPAU,CMED,NATT,MXDS,CESP,Clent,OAEZ,CAUS,OQON,CCYL,BMIN,LSHT,JIWJ,GJIY,ETGN,PDEN,KADG,TRSP,NQYP,UPRO
alt for 1 (1):VBLH,PZIF,BHYP,AJAU,OUNI,CBNG,LETF,CPIS,ALZF,JTIG,Umuta,SCSP,HBAS,PCLA,KSFK,YDCQ,ACAL,AKIL,RPAU,CMED,NATT,OQUE,GYBH,NKXU,CESP,Clent,NSTT,CAUS,OQON,CCYL,BMIN,LSHT,JIWJ,GJIY,PDEN,VHIJ,TRSP,PROE,NQYP,UPRO BILC,Cvari,ODXI,XKWQ,DUMA,LNIL,MFYC,IJMT,HVNO,Csube,VIAU,WXRI,Czofi,BZSH,FMVB,HHXJ,BAZF,ETGN,EATP,KADG,Vcart,Dsali,Crein,DVYE
alt for 1 (1):Cvari,AJAU,OUNI,CBNG,MFYC,LETF,ALZF,SAUS,Umuta,SCSP,HBAS,PCLA,KSFK,Csube,ACAL,AKIL,RPAU,NKXU,NSTT,OAEZ,CAUS,OQON,BMIN,LSHT,JIWJ,PDEN,KADG,NQYP VBLH,PZIF,BHYP,DUMA,CPIS,VIAU,Czofi,FMVB,HHXJ,CMED,OQUE,GYBH,Vcart,Clent,BILC,ODXI,XKWQ,IJMT,CCYL,HVNO,BZSH,BAZF,EATP,Dsali,PROE,Crein,DVYE
alt for 1 (1):VBLH,AJAU,OUNI,LETF,CPIS,ALZF,SAUS,Umuta,SCSP,HBAS,KSFK,Csube,YDCQ,CQQP,RPAU,CMED,NATT,NKXU,CESP,NSTT,OAEZ,OQON,BMIN,LSHT,JIWJ,GJIY,PDEN,EATP,KADG,VHIJ,TRSP,PROE,NQYP,DVYE,UPRO Cvari,PZIF,BHYP,DUMA,LNIL,MFYC,JTIG,PCLA,VIAU,Czofi,FMVB,ACAL,AKIL,GYBH,Vcart,MXDS,Clent,BILC,CAUS,IJMT,CCYL,HVNO,BZSH,BAZF,Dsali,Crein
alt for 1 (1):VBLH,AJAU,CBNG,LETF,CPIS,Umuta,HBAS,PCLA,KSFK,Csube,CQQP,ACAL,AKIL,RPAU,CMED,NKXU,OAEZ,CAUS,OQON,BMIN,LSHT,JIWJ,GJIY,ETGN,PDEN,EATP,VHIJ,PROE,NQYP,UPRO Cvari,PZIF,BHYP,OUNI,DUMA,LNIL,MFYC,SAUS,JTIG,SCSP,VIAU,YDCQ,Czofi,FMVB,HHXJ,NATT,OQUE,GYBH,Vcart,MXDS,CESP,Clent,NSTT,BILC,ODXI,XKWQ,IJMT,CCYL,HVNO,WXRI,BZSH,BAZF,CTAX,KADG,TRSP,Dsali,Crein,DVYE
alt for 1 (1):VBLH,Cvari,AJAU,OUNI,LETF,ALZF,SAUS,Umuta,SCSP,HBAS,PCLA,KSFK,CQQP,ACAL,AKIL,RPAU,CMED,NSTT,BILC,OAEZ,CAUS,XKWQ,OQON,BMIN,LSHT,JIWJ,GJIY,PDEN,PROE,NQYP,UPRO PZIF,BHYP,DUMA,LNIL,MFYC,JTIG,Csube,VIAU,YDCQ,Czofi,FMVB,HHXJ,NATT,OQUE,GYBH,Vcart,MXDS,CESP,Clent,ODXI,IJMT,CCYL,HVNO,WXRI,BZSH,BAZF,EATP,KADG,TRSP,Dsali,Crein,DVYE
alt for 1 (1):CESP,ODXI,CAUS,LNIL,IJMT,PCLA,VIAU,YDCQ,Czofi,BZSH,ACAL,AKIL,BAZF,NATT,Vcart,TRSP,Dsali,Crein,DVYE,NKXU,MXDS Cvari,BHYP,AJAU,OUNI,DUMA,MFYC,LETF,CPIS,ALZF,SAUS,JTIG,Umuta,SCSP,HBAS,KSFK,Csube,CQQP,FMVB,HHXJ,RPAU,CMED,OQUE,GYBH,Clent,NSTT,BILC,OAEZ,OQON,CCYL,BMIN,WXRI,LSHT,JIWJ,GJIY,CTAX,PDEN,EATP,KADG,VHIJ,PROE,NQYP,UPRO
alt for 1 (1):VBLH,NSTT,Cvari,ODXI,OUNI,XKWQ,LNIL,CPIS,ALZF,IJMT,Csube,VIAU,Czofi,BZSH,BAZF,CMED,EATP,Vcart,Dsali,PROE,Crein,NKXU,MXDS BHYP,AJAU,DUMA,CBNG,MFYC,SAUS,JTIG,Umuta,SCSP,HBAS,PCLA,KSFK,YDCQ,CQQP,FMVB,HHXJ,ACAL,AKIL,RPAU,NATT,OQUE,GYBH,CESP,Clent,OAEZ,CAUS,CCYL,HVNO,BMIN,GJIY,ETGN,CTAX,PDEN,KADG,VHIJ,TRSP,DVYE
alt for 1 (1):AJAU,OUNI,CBNG,LETF,ALZF,Umuta,HBAS,KSFK,Csube,YDCQ,CQQP,RPAU,NATT,Vcart,NKXU,CESP,NSTT,ODXI,OAEZ,OQON,IJMT,HVNO,BMIN,WXRI,LSHT,JIWJ,GJIY,PDEN,TRSP,Dsali,PROE,NQYP,Crein,UPRO VBLH,Cvari,PZIF,BHYP,DUMA,LNIL,MFYC,CPIS,SAUS,JTIG,SCSP,PCLA,VIAU,Czofi,FMVB,HHXJ,ACAL,AKIL,CMED,OQUE,GYBH,MXDS,Clent,BILC,CAUS,XKWQ,CCYL,BZSH,BAZF,ETGN,CTAX,EATP,KADG,DVYE
alt for 1 (1):Cvari,PZIF,BHYP,JTIG,PCLA,Csube,VIAU,Czofi,ACAL,AKIL,OQUE,GYBH,Vcart,MXDS,Clent,BILC,ODXI,CAUS,XKWQ,CCYL,WXRI,BZSH,BAZF,ETGN,CTAX,Dsali,PROE,Crein,DVYE VBLH,AJAU,OUNI,DUMA,CBNG,MFYC,LETF,CPIS,ALZF,SAUS,Umuta,SCSP,HBAS,KSFK,YDCQ,CQQP,FMVB,HHXJ,RPAU,CMED,NATT,NKXU,CESP,NSTT,OAEZ,OQON,IJMT,HVNO,BMIN,LSHT,JIWJ,GJIY,PDEN,EATP,KADG,VHIJ,TRSP,NQYP,UPRO
alt for 1 (1):PZIF,LNIL,Csube,VIAU,YDCQ,Czofi,NATT,Vcart,NKXU,MXDS,CESP,BILC,ODXI,XKWQ,IJMT,WXRI,BZSH,BAZF,ETGN,EATP,KADG,VHIJ,TRSP,Dsali,Crein,DVYE VBLH,Cvari,BHYP,AJAU,OUNI,DUMA,CBNG,MFYC,LETF,CPIS,ALZF,SAUS,JTIG,Umuta,SCSP,HBAS,PCLA,KSFK,CQQP,FMVB,HHXJ,ACAL,AKIL,RPAU,OQUE,GYBH,Clent,NSTT,OAEZ,CAUS,OQON,CCYL,HVNO,BMIN,LSHT,JIWJ,GJIY,CTAX,PDEN,PROE,NQYP,UPRO
alt for 1 (1):BILC,PZIF,ODXI,XKWQ,DUMA,LNIL,MFYC,IJMT,Csube,VIAU,WXRI,Czofi,BZSH,HHXJ,BAZF,EATP,Vcart,Dsali,Crein,DVYE,NKXU,MXDS VBLH,BHYP,AJAU,OUNI,LETF,CPIS,ALZF,SAUS,JTIG,Umuta,SCSP,HBAS,PCLA,KSFK,YDCQ,CQQP,FMVB,ACAL,AKIL,RPAU,CMED,NATT,GYBH,CESP,Clent,NSTT,OAEZ,CAUS,OQON,CCYL,HVNO,BMIN,LSHT,JIWJ,GJIY,ETGN,CTAX,PDEN,VHIJ,TRSP,PROE,NQYP
alt for 1 (1):PZIF,BHYP,OUNI,MFYC,SAUS,JTIG,SCSP,PCLA,Csube,Czofi,ACAL,AKIL,OQUE,GYBH,Vcart,NKXU,MXDS,Clent,NSTT,CAUS,XKWQ,CCYL,WXRI,BZSH,BAZF,CTAX,EATP,KADG,Crein,DVYE VBLH,Cvari,AJAU,LETF,CPIS,ALZF,Umuta,HBAS,KSFK,YDCQ,CQQP,HHXJ,RPAU,CMED,NATT,CESP,ODXI,OAEZ,OQON,HVNO,BMIN,LSHT,JIWJ,GJIY,PDEN,TRSP,Dsali,PROE,NQYP,UPRO
alt for 1 (1):VBLH,BHYP,AJAU,OUNI,CBNG,LETF,CPIS,ALZF,JTIG,Umuta,HBAS,PCLA,KSFK,Csube,CQQP,ACAL,AKIL,CMED,NATT,OQUE,GYBH,Clent,NSTT,OAEZ,CAUS,OQON,CCYL,BMIN,LSHT,JIWJ,GJIY,CTAX,PDEN,KADG,VHIJ,TRSP,PROE,NQYP,UPRO Cvari,PZIF,DUMA,LNIL,MFYC,SAUS,SCSP,VIAU,Czofi,FMVB,HHXJ,Vcart,NKXU,MXDS,BILC,ODXI,XKWQ,IJMT,BZSH,BAZF,ETGN,EATP,Dsali,Crein,DVYE
alt for 1 (1):VBLH,PZIF,BHYP,OUNI,LNIL,MFYC,CPIS,ALZF,SAUS,JTIG,SCSP,PCLA,Csube,VIAU,YDCQ,Czofi,ACAL,AKIL,CMED,NATT,OQUE,GYBH,NKXU,CESP,Clent,NSTT,BILC,CAUS,XKWQ,IJMT,CCYL,WXRI,BAZF,CTAX,EATP,KADG,VHIJ,TRSP,PROE,DVYE Cvari,AJAU,DUMA,CBNG,LETF,Umuta,HBAS,KSFK,CQQP,FMVB,HHXJ,RPAU,Vcart,MXDS,ODXI,OAEZ,OQON,HVNO,BMIN,LSHT,JIWJ,BZSH,GJIY,PDEN,Dsali,NQYP,Crein,UPRO
alt for 1 (1):VBLH,BHYP,AJAU,OUNI,CBNG,MFYC,LETF,CPIS,ALZF,JTIG,Umuta,HBAS,PCLA,KSFK,YDCQ,CQQP,ACAL,AKIL,RPAU,CMED,NATT,OQUE,GYBH,CESP,Clent,NSTT,OAEZ,CAUS,OQON,CCYL,BMIN,LSHT,JIWJ,GJIY,PDEN,KADG,VHIJ,TRSP,PROE,NQYP,UPRO Cvari,PZIF,DUMA,LNIL,SAUS,SCSP,Csube,VIAU,Czofi,FMVB,HHXJ,Vcart,NKXU,MXDS,BILC,ODXI,XKWQ,IJMT,HVNO,WXRI,BZSH,BAZF,ETGN,EATP,Dsali,Crein,DVYE
alt for 1 (1):VBLH,PZIF,BHYP,LNIL,CPIS,YDCQ,Czofi,CMED,NATT,OQUE,GYBH,Vcart,MXDS,CESP,Clent,BILC,ODXI,XKWQ,CCYL,BZSH,BAZF,VHIJ,Dsali,PROE,Crein Cvari,AJAU,OUNI,DUMA,MFYC,LETF,ALZF,SAUS,Umuta,SCSP,HBAS,PCLA,KSFK,Csube,CQQP,FMVB,HHXJ,ACAL,AKIL,RPAU,NKXU,OAEZ,CAUS,OQON,HVNO,BMIN,WXRI,LSHT,JIWJ,GJIY,PDEN,EATP,KADG,NQYP
alt for 1 (1):PZIF,AJAU,LNIL,CBNG,LETF,Umuta,HBAS,KSFK,Csube,VIAU,CQQP,Czofi,RPAU,Vcart,MXDS,ODXI,OAEZ,OQON,IJMT,BMIN,LSHT,JIWJ,BZSH,GJIY,BAZF,ETGN,PDEN,Dsali,NQYP,Crein,DVYE,UPRO VBLH,Cvari,BHYP,OUNI,DUMA,MFYC,CPIS,ALZF,SAUS,JTIG,SCSP,PCLA,YDCQ,FMVB,ACAL,AKIL,CMED,NATT,OQUE,GYBH,NKXU,Clent,NSTT,BILC,CAUS,XKWQ,CCYL,HVNO,WXRI,EATP,KADG,VHIJ,TRSP,PROE
alt for 1 (1):VBLH,Cvari,BHYP,AJAU,OUNI,CBNG,LETF,ALZF,SAUS,JTIG,Umuta,SCSP,HBAS,PCLA,KSFK,ACAL,AKIL,RPAU,CMED,OQUE,GYBH,Clent,NSTT,BILC,OAEZ,CAUS,OQON,CCYL,BMIN,LSHT,JIWJ,GJIY,CTAX,PDEN,KADG,VHIJ,PROE,DVYE,UPRO PZIF,DUMA,LNIL,MFYC,CPIS,Csube,VIAU,YDCQ,Czofi,FMVB,HHXJ,NATT,Vcart,NKXU,MXDS,CESP,ODXI,IJMT,HVNO,WXRI,BZSH,BAZF,ETGN,EATP,TRSP,Dsali,NQYP,Crein
alt for 1 (1):VBLH,Cvari,PZIF,BHYP,LNIL,CPIS,SAUS,JTIG,SCSP,VIAU,YDCQ,Czofi,RPAU,CMED,NATT,OQUE,GYBH,Vcart,MXDS,CESP,Clent,BILC,ODXI,CAUS,XKWQ,IJMT,CCYL,BZSH,BAZF,VHIJ,TRSP,Dsali,PROE,Crein,DVYE AJAU,OUNI,DUMA,MFYC,LETF,ALZF,Umuta,HBAS,PCLA,KSFK,Csube,CQQP,FMVB,HHXJ,ACAL,AKIL,NKXU,NSTT,OAEZ,OQON,HVNO,BMIN,WXRI,LSHT,JIWJ,GJIY,ETGN,PDEN,EATP,KADG,NQYP,UPRO
alt for 1 (1):VBLH,AJAU,OUNI,MFYC,LETF,CPIS,ALZF,SAUS,Umuta,SCSP,HBAS,PCLA,KSFK,YDCQ,CQQP,ACAL,AKIL,RPAU,CMED,NATT,NKXU,MXDS,CESP,NSTT,OAEZ,CAUS,OQON,BMIN,WXRI,LSHT,JIWJ,GJIY,PDEN,VHIJ,TRSP,NQYP Cvari,PZIF,BHYP,DUMA,LNIL,JTIG,Csube,VIAU,Czofi,FMVB,OQUE,GYBH,Vcart,Clent,BILC,ODXI,XKWQ,IJMT,CCYL,HVNO,BZSH,BAZF,CTAX,EATP,KADG,Dsali,PROE,Crein,DVYE
alt for 1 (1):VBLH,Cvari,BHYP,AJAU,OUNI,CBNG,CPIS,ALZF,SAUS,JTIG,Umuta,SCSP,HBAS,PCLA,KSFK,YDCQ,CQQP,ACAL,AKIL,RPAU,CMED,NATT,OQUE,GYBH,CESP,Clent,NSTT,BILC,OAEZ,CAUS,OQON,CCYL,BMIN,LSHT,JIWJ,GJIY,PDEN,VHIJ,TRSP,PROE,NQYP PZIF,DUMA,LNIL,MFYC,Csube,VIAU,Czofi,FMVB,HHXJ,Vcart,NKXU,MXDS,ODXI,XKWQ,IJMT,HVNO,WXRI,BZSH,BAZF,ETGN,EATP,KADG,Dsali,Crein,DVYE
alt for 1 (1):VBLH,PZIF,BHYP,LNIL,CPIS,JTIG,PCLA,Csube,VIAU,YDCQ,Czofi,ACAL,AKIL,CMED,OQUE,GYBH,Vcart,Clent,ODXI,CAUS,XKWQ,IJMT,CCYL,BZSH,BAZF,ETGN,CTAX,KADG,TRSP,PROE,Crein,DVYE Cvari,AJAU,OUNI,DUMA,CBNG,MFYC,LETF,ALZF,SAUS,Umuta,SCSP,HBAS,KSFK,CQQP,FMVB,HHXJ,RPAU,NKXU,MXDS,NSTT,OAEZ,OQON,HVNO,BMIN,WXRI,LSHT,JIWJ,GJIY,PDEN,EATP,VHIJ,Dsali,NQYP,UPRO
alt for 1 (1):AJAU,OUNI,CBNG,MFYC,LETF,ALZF,SAUS,Umuta,SCSP,HBAS,PCLA,KSFK,Csube,YDCQ,CQQP,ACAL,AKIL,RPAU,NATT,NKXU,CESP,NSTT,OAEZ,CAUS,OQON,BMIN,LSHT,JIWJ,GJIY,PDEN,EATP,KADG,TRSP,NQYP,UPRO VBLH,Cvari,PZIF,BHYP,DUMA,LNIL,CPIS,JTIG,VIAU,Czofi,FMVB,HHXJ,CMED,OQUE,GYBH,Vcart,MXDS,Clent,ODXI,XKWQ,IJMT,CCYL,HVNO,WXRI,BZSH,BAZF,Dsali,PROE,Crein,DVYE
alt for 1 (1):Cvari,PZIF,BHYP,LNIL,JTIG,Csube,VIAU,Czofi,OQUE,GYBH,Vcart,NKXU,MXDS,Clent,BILC,ODXI,XKWQ,IJMT,CCYL,BZSH,BAZF,CTAX,Dsali,Crein,DVYE VBLH,AJAU,OUNI,DUMA,LETF,CPIS,ALZF,SAUS,Umuta,SCSP,HBAS,PCLA,KSFK,YDCQ,CQQP,FMVB,HHXJ,ACAL,AKIL,RPAU,CMED,NATT,CESP,NSTT,OAEZ,CAUS,OQON,HVNO,BMIN,LSHT,JIWJ,GJIY,PDEN,EATP,KADG,VHIJ,TRSP,PROE,NQYP,UPRO
alt for 1 (1):VBLH,Cvari,BHYP,AJAU,OUNI,CBNG,LETF,ALZF,SAUS,JTIG,Umuta,SCSP,HBAS,PCLA,KSFK,ACAL,AKIL,RPAU,CMED,OQUE,GYBH,Clent,NSTT,BILC,OAEZ,CAUS,OQON,CCYL,BMIN,LSHT,JIWJ,GJIY,CTAX,PDEN,VHIJ,PROE,DVYE,UPRO PZIF,DUMA,LNIL,MFYC,CPIS,Csube,VIAU,YDCQ,Czofi,FMVB,HHXJ,NATT,Vcart,NKXU,MXDS,CESP,ODXI,IJMT,HVNO,WXRI,BZSH,BAZF,ETGN,EATP,KADG,TRSP,Dsali,NQYP,Crein
alt for 1 (1):CESP,PZIF,ODXI,XKWQ,DUMA,LNIL,MFYC,CPIS,IJMT,Csube,VIAU,YDCQ,WXRI,Czofi,BAZF,CMED,ETGN,NATT,VHIJ,Vcart,Crein,DVYE,NKXU,MXDS VBLH,Cvari,BHYP,AJAU,OUNI,CBNG,LETF,ALZF,SAUS,JTIG,Umuta,SCSP,HBAS,PCLA,KSFK,CQQP,FMVB,HHXJ,ACAL,AKIL,RPAU,OQUE,GYBH,Clent,NSTT,OAEZ,CAUS,OQON,CCYL,HVNO,BMIN,LSHT,JIWJ,BZSH,GJIY,CTAX,PDEN,EATP,KADG,TRSP,Dsali,NQYP,UPRO
alt for 1 (1):Cvari,PZIF,BHYP,AJAU,OUNI,CBNG,LETF,ALZF,Umuta,HBAS,PCLA,KSFK,CQQP,Czofi,ACAL,AKIL,RPAU,OQUE,GYBH,Clent,ODXI,OAEZ,CAUS,XKWQ,OQON,CCYL,BMIN,LSHT,JIWJ,BZSH,GJIY,CTAX,PDEN,EATP,NQYP,UPRO VBLH,DUMA,LNIL,MFYC,CPIS,SAUS,SCSP,Csube,VIAU,YDCQ,FMVB,HHXJ,CMED,NATT,Vcart,NKXU,CESP,IJMT,HVNO,WXRI,BAZF,KADG,VHIJ,TRSP,Dsali,PROE,Crein,DVYE
alt for 1 (1):VBLH,Cvari,BHYP,AJAU,OUNI,CBNG,LETF,CPIS,ALZF,SAUS,JTIG,Umuta,SCSP,HBAS,PCLA,KSFK,YDCQ,CQQP,ACAL,AKIL,RPAU,CMED,NATT,OQUE,GYBH,CESP,Clent,NSTT,BILC,OAEZ,CAUS,OQON,CCYL,BMIN,LSHT,JIWJ,GJIY,CTAX,PDEN,KADG,VHIJ,TRSP,NQYP,DVYE,UPRO PZIF,ODXI,XKWQ,DUMA,LNIL,MFYC,IJMT,HVNO,Csube,VIAU,WXRI,Czofi,BZSH,FMVB,HHXJ,BAZF,EATP,Vcart,Dsali,PROE,Crein,NKXU,MXDS
alt for 1 (1):AJAU,Umuta,HBAS,PCLA,KSFK,YDCQ,CQQP,ACAL,AKIL,RPAU,NATT,NKXU,CESP,Clent,OAEZ,CAUS,OQON,CCYL,BMIN,LSHT,JIWJ,GJIY,CTAX,PDEN,EATP,KADG,VHIJ,TRSP,NQYP,DVYE,UPRO VBLH,Cvari,BHYP,OUNI,DUMA,LNIL,CPIS,ALZF,SAUS,JTIG,SCSP,Csube,Czofi,HHXJ,CMED,OQUE,GYBH,Vcart,MXDS,NSTT,BILC,ODXI,IJMT,HVNO,WXRI,BZSH,BAZF,ETGN,Dsali,PROE,Crein
alt for 1 (1):VBLH,BHYP,AJAU,OUNI,LETF,CPIS,ALZF,SAUS,JTIG,Umuta,SCSP,HBAS,PCLA,KSFK,CQQP,ACAL,AKIL,RPAU,CMED,NATT,OQUE,GYBH,CESP,Clent,NSTT,OAEZ,CAUS,OQON,CCYL,BMIN,LSHT,JIWJ,GJIY,PDEN,EATP,KADG,VHIJ,TRSP,UPRO Cvari,PZIF,ODXI,XKWQ,DUMA,LNIL,MFYC,IJMT,HVNO,Csube,VIAU,WXRI,Czofi,BZSH,FMVB,HHXJ,BAZF,Vcart,Dsali,Crein,DVYE,NKXU
alt for 1 (1):Cvari,AJAU,OUNI,CBNG,LETF,CPIS,ALZF,SAUS,JTIG,Umuta,SCSP,HBAS,PCLA,KSFK,YDCQ,CQQP,ACAL,AKIL,RPAU,CMED,NATT,OQUE,GYBH,CESP,Clent,NSTT,BILC,OAEZ,CAUS,OQON,CCYL,BMIN,LSHT,JIWJ,GJIY,PDEN,KADG,VHIJ,TRSP,PROE,NQYP,UPRO PZIF,ODXI,XKWQ,DUMA,LNIL,MFYC,IJMT,HVNO,Csube,VIAU,WXRI,Czofi,BZSH,FMVB,HHXJ,BAZF,ETGN,EATP,Vcart,Dsali,Crein,DVYE,NKXU,MXDS
alt for 1 (1):VBLH,AJAU,OUNI,CBNG,MFYC,LETF,CPIS,ALZF,SAUS,Umuta,SCSP,HBAS,KSFK,YDCQ,CQQP,ACAL,AKIL,RPAU,CMED,NATT,NKXU,CESP,NSTT,OAEZ,CAUS,OQON,LSHT,JIWJ,GJIY,PDEN,KADG,VHIJ,TRSP,PROE,NQYP,UPRO Cvari,PZIF,BHYP,DUMA,LNIL,JTIG,Csube,VIAU,Czofi,FMVB,HHXJ,OQUE,GYBH,Vcart,MXDS,Clent,ODXI,XKWQ,IJMT,CCYL,HVNO,WXRI,BZSH,BAZF,ETGN,CTAX,EATP,Dsali,Crein,DVYE
alt for 1 (1):VBLH,Cvari,PZIF,BHYP,OUNI,CPIS,ALZF,SAUS,JTIG,SCSP,Csube,YDCQ,Czofi,CMED,NATT,OQUE,GYBH,Vcart,NKXU,MXDS,CESP,NSTT,ODXI,HVNO,BZSH,ETGN,EATP,VHIJ,TRSP,Dsali,PROE,Crein AJAU,DUMA,LNIL,CBNG,MFYC,LETF,Umuta,HBAS,PCLA,KSFK,VIAU,CQQP,FMVB,HHXJ,ACAL,AKIL,RPAU,Clent,OAEZ,CAUS,OQON,IJMT,CCYL,BMIN,WXRI,LSHT,JIWJ,GJIY,BAZF,CTAX,PDEN,KADG,NQYP,DVYE,UPRO
alt for 1 (1):NSTT,ODXI,CAUS,OUNI,MFYC,ALZF,IJMT,PCLA,KSFK,VIAU,BMIN,LSHT,JIWJ,BZSH,GJIY,ACAL,AKIL,Vcart,Dsali,NQYP,Crein,DVYE,NKXU VBLH,Cvari,PZIF,BHYP,AJAU,DUMA,LNIL,CBNG,LETF,CPIS,SAUS,JTIG,Umuta,SCSP,HBAS,Csube,YDCQ,CQQP,Czofi,HHXJ,RPAU,CMED,NATT,OQUE,GYBH,MXDS,CESP,Clent,BILC,OAEZ,OQON,CCYL,HVNO,BAZF,ETGN,CTAX,PDEN,EATP,KADG,VHIJ,TRSP,PROE,UPRO
alt for 1 (1):VBLH,Cvari,AJAU,CBNG,MFYC,LETF,CPIS,Umuta,HBAS,PCLA,KSFK,CQQP,ACAL,AKIL,RPAU,CMED,Clent,OAEZ,CAUS,OQON,IJMT,CCYL,BMIN,LSHT,JIWJ,GJIY,ETGN,CTAX,PDEN,VHIJ,TRSP,PROE,NQYP,UPRO PZIF,BHYP,OUNI,DUMA,LNIL,ALZF,SAUS,JTIG,SCSP,Csube,VIAU,Czofi,FMVB,HHXJ,OQUE,GYBH,Vcart,NKXU,MXDS,NSTT,ODXI,XKWQ,HVNO,WXRI,BZSH,BAZF,EATP,KADG,Dsali,Crein,DVYE
alt for 1 (1):VBLH,Cvari,PZIF,LNIL,MFYC,CPIS,PCLA,YDCQ,Czofi,ACAL,AKIL,CMED,NATT,MXDS,CESP,BILC,ODXI,CAUS,XKWQ,IJMT,WXRI,BZSH,BAZF,VHIJ,TRSP,Dsali,PROE,DVYE BHYP,AJAU,OUNI,DUMA,LETF,ALZF,SAUS,JTIG,Umuta,SCSP,HBAS,KSFK,Csube,VIAU,CQQP,FMVB,HHXJ,RPAU,OQUE,GYBH,Vcart,NKXU,Clent,OAEZ,OQON,CCYL,BMIN,LSHT,JIWJ,GJIY,ETGN,CTAX,PDEN,EATP,KADG,NQYP,Crein,UPRO
alt for 1 (1):VBLH,AJAU,OUNI,CBNG,MFYC,LETF,CPIS,ALZF,Umuta,HBAS,PCLA,KSFK,YDCQ,CQQP,ACAL,AKIL,RPAU,CMED,NATT,CESP,NSTT,OAEZ,CAUS,OQON,BMIN,LSHT,JIWJ,GJIY,PDEN,VHIJ,TRSP,PROE,NQYP,UPRO Cvari,PZIF,BHYP,DUMA,LNIL,SAUS,JTIG,SCSP,Csube,VIAU,Czofi,FMVB,HHXJ,OQUE,GYBH,Vcart,NKXU,MXDS,Clent,BILC,ODXI,XKWQ,IJMT,CCYL,HVNO,WXRI,BZSH,BAZF,ETGN,EATP,KADG,Dsali,Crein,DVYE
alt for 1 (1):Cvari,BHYP,AJAU,OUNI,CBNG,MFYC,LETF,ALZF,SAUS,JTIG,Umuta,SCSP,HBAS,PCLA,KSFK,Csube,CQQP,ACAL,AKIL,RPAU,OQUE,GYBH,Clent,NSTT,BILC,OAEZ,CAUS,OQON,CCYL,BMIN,WXRI,LSHT,JIWJ,GJIY,ETGN,CTAX,PDEN,KADG,VHIJ,PROE,UPRO PZIF,ODXI,DUMA,CPIS,IJMT,HVNO,Czofi,BZSH,FMVB,HHXJ,BAZF,CMED,EATP,Vcart,Dsali,Crein,NKXU,MXDS
alt for 1 (1):VBLH,BHYP,AJAU,OUNI,MFYC,LETF,CPIS,ALZF,JTIG,Umuta,HBAS,PCLA,YDCQ,CQQP,ACAL,AKIL,RPAU,CMED,NATT,OQUE,GYBH,CESP,Clent,NSTT,BILC,CAUS,OQON,IJMT,CCYL,BMIN,LSHT,JIWJ,GJIY,CTAX,PDEN,TRSP,PROE,NQYP,UPRO Cvari,PZIF,ODXI,DUMA,SAUS,SCSP,Csube,WXRI,Czofi,BZSH,FMVB,BAZF,EATP,KADG,Vcart,Dsali,Crein,DVYE,NKXU,MXDS
alt for 1 (1):PZIF,AJAU,CBNG,LETF,Umuta,HBAS,KSFK,Csube,VIAU,CQQP,Czofi,RPAU,Vcart,MXDS,ODXI,OAEZ,XKWQ,OQON,BMIN,LSHT,JIWJ,BZSH,GJIY,BAZF,Dsali,NQYP,Crein,DVYE,UPRO VBLH,Cvari,BHYP,OUNI,MFYC,CPIS,ALZF,SAUS,JTIG,SCSP,PCLA,YDCQ,FMVB,HHXJ,ACAL,AKIL,CMED,NATT,OQUE,GYBH,NKXU,CESP,Clent,NSTT,BILC,CAUS,IJMT,CCYL,HVNO,WXRI,ETGN,CTAX,PDEN,EATP,KADG,VHIJ,TRSP,PROE
alt for 1 (1):Clent,PZIF,ODXI,BHYP,XKWQ,LNIL,IJMT,SAUS,JTIG,SCSP,CCYL,VIAU,Czofi,BZSH,BAZF,CTAX,GYBH,Vcart,Dsali,Crein,DVYE,NKXU,MXDS VBLH,Cvari,AJAU,OUNI,DUMA,CBNG,MFYC,LETF,CPIS,ALZF,Umuta,HBAS,PCLA,KSFK,Csube,YDCQ,CQQP,FMVB,HHXJ,ACAL,AKIL,RPAU,CMED,NATT,OQUE,CESP,NSTT,BILC,OAEZ,CAUS,OQON,HVNO,BMIN,WXRI,LSHT,JIWJ,GJIY,ETGN,PDEN,EATP,KADG,VHIJ,TRSP,PROE,NQYP,UPRO
alt for 1 (2):VBLH,Cvari,BHYP,AJAU,OUNI,CBNG,MFYC,LETF,ALZF,SAUS,JTIG,Umuta,SCSP,HBAS,PCLA,KSFK,YDCQ,CQQP,ACAL,AKIL,RPAU,NATT,OQUE,GYBH,CESP,Clent,BILC,OAEZ,CAUS,OQON,CCYL,BMIN,LSHT,JIWJ,GJIY,CTAX,PDEN,KADG,VHIJ,TRSP,PROE,NQYP,UPRO PZIF,ODXI,XKWQ,DUMA,LNIL,CPIS,IJMT,HVNO,Csube,VIAU,WXRI,Czofi,BZSH,FMVB,HHXJ,BAZF,CMED,EATP,Vcart,Dsali,Crein,DVYE,NKXU,MXDS
alt for 1 (1):Cvari,BHYP,AJAU,OUNI,MFYC,LETF,CPIS,ALZF,SAUS,JTIG,Umuta,SCSP,HBAS,KSFK,Csube,CQQP,RPAU,CMED,OQUE,GYBH,Clent,NSTT,BILC,OAEZ,OQON,CCYL,BMIN,WXRI,LSHT,JIWJ,GJIY,CTAX,PDEN,EATP,KADG,VHIJ,PROE,NQYP,UPRO CESP,ODXI,CAUS,DUMA,LNIL,IJMT,PCLA,VIAU,YDCQ,Czofi,BZSH,FMVB,HHXJ,ACAL,AKIL,BAZF,NATT,Vcart,TRSP,Dsali,Crein,DVYE,NKXU,MXDS
alt for 1 (1):VBLH,AJAU,OUNI,LETF,CPIS,ALZF,SAUS,Umuta,SCSP,HBAS,PCLA,KSFK,YDCQ,CQQP,ACAL,AKIL,RPAU,CMED,NATT,CESP,NSTT,OAEZ,CAUS,OQON,BMIN,LSHT,JIWJ,GJIY,ETGN,PDEN,KADG,VHIJ,TRSP,PROE,UPRO Cvari,PZIF,BHYP,DUMA,LNIL,MFYC,JTIG,Csube,VIAU,Czofi,FMVB,HHXJ,OQUE,GYBH,Vcart,NKXU,MXDS,Clent,BILC,ODXI,XKWQ,IJMT,CCYL,HVNO,WXRI,BZSH,BAZF,CTAX,EATP,Dsali,Crein,DVYE
alt for 1 (1):VBLH,BHYP,LNIL,CPIS,JTIG,PCLA,VIAU,ACAL,AKIL,CMED,NATT,OQUE,GYBH,Vcart,MXDS,CESP,Clent,ODXI,CAUS,IJMT,CCYL,BZSH,BAZF,CTAX,EATP,VHIJ,Dsali,Crein,DVYE Cvari,PZIF,AJAU,OUNI,DUMA,CBNG,MFYC,LETF,ALZF,SAUS,Umuta,SCSP,HBAS,KSFK,Csube,CQQP,Czofi,FMVB,HHXJ,RPAU,NKXU,NSTT,BILC,OAEZ,XKWQ,OQON,HVNO,BMIN,WXRI,LSHT,JIWJ,GJIY,ETGN,PDEN,KADG,PROE,NQYP,UPRO
alt for 1 (1):VBLH,Cvari,AJAU,OUNI,LETF,CPIS,ALZF,SAUS,Umuta,SCSP,HBAS,PCLA,KSFK,YDCQ,CQQP,ACAL,AKIL,RPAU,CMED,NATT,CESP,NSTT,BILC,OAEZ,CAUS,OQON,BMIN,WXRI,LSHT,JIWJ,GJIY,PDEN,KADG,VHIJ,TRSP,PROE,NQYP,UPRO PZIF,BHYP,DUMA,LNIL,MFYC,JTIG,Csube,VIAU,Czofi,FMVB,HHXJ,OQUE,GYBH,Vcart,NKXU,MXDS,Clent,ODXI,XKWQ,IJMT,CCYL,HVNO,BZSH,BAZF,EATP,Dsali,Crein,DVYE
alt for 1 (1):VBLH,AJAU,OUNI,CBNG,LETF,CPIS,ALZF,SAUS,Umuta,SCSP,HBAS,PCLA,KSFK,YDCQ,CQQP,ACAL,AKIL,RPAU,CMED,NATT,NKXU,CESP,NSTT,OAEZ,CAUS,OQON,IJMT,BMIN,WXRI,LSHT,JIWJ,GJIY,PDEN,KADG,TRSP,PROE,NQYP,UPRO Cvari,PZIF,BHYP,DUMA,JTIG,Csube,VIAU,Czofi,FMVB,HHXJ,OQUE,GYBH,Vcart,MXDS,Clent,BILC,ODXI,XKWQ,CCYL,HVNO,BZSH,BAZF,CTAX,EATP,VHIJ,Dsali,Crein,DVYE
alt for 1 (1):AJAU,CBNG,MFYC,LETF,SAUS,Umuta,SCSP,HBAS,PCLA,KSFK,Csube,YDCQ,CQQP,ACAL,AKIL,RPAU,NATT,NKXU,CESP,OAEZ,CAUS,OQON,BMIN,WXRI,LSHT,JIWJ,GJIY,ETGN,PDEN,EATP,KADG,TRSP,NQYP,UPRO VBLH,Cvari,PZIF,BHYP,OUNI,DUMA,LNIL,CPIS,ALZF,JTIG,VIAU,Czofi,FMVB,HHXJ,CMED,OQUE,GYBH,Vcart,MXDS,Clent,NSTT,ODXI,IJMT,CCYL,HVNO,BZSH,BAZF,CTAX,VHIJ,Dsali,PROE,Crein,DVYE
alt for 1 (1):VBLH,Cvari,PZIF,BHYP,LNIL,MFYC,CPIS,SAUS,JTIG,SCSP,HBAS,VIAU,YDCQ,Czofi,RPAU,CMED,NATT,OQUE,GYBH,Vcart,MXDS,CESP,Clent,BILC,ODXI,XKWQ,IJMT,CCYL,BAZF,CTAX,VHIJ,TRSP,Crein AJAU,OUNI,DUMA,CBNG,LETF,ALZF,Umuta,PCLA,KSFK,Csube,CQQP,FMVB,HHXJ,ACAL,AKIL,NKXU,NSTT,OAEZ,CAUS,OQON,HVNO,BMIN,WXRI,LSHT,JIWJ,BZSH,GJIY,ETGN,PDEN,EATP,KADG,Dsali,PROE,NQYP,DVYE,UPRO
alt for 1 (1):VBLH,Cvari,BHYP,OUNI,CPIS,ALZF,SAUS,JTIG,SCSP,PCLA,Csube,YDCQ,ACAL,AKIL,CMED,NATT,OQUE,GYBH,NKXU,CESP,Clent,BILC,CAUS,CCYL,BZSH,CTAX,TRSP,PROE AJAU,DUMA,MFYC,LETF,Umuta,HBAS,KSFK,VIAU,CQQP,FMVB,RPAU,Vcart,ODXI,OAEZ,XKWQ,OQON,IJMT,HVNO,BMIN,LSHT,JIWJ,GJIY,BAZF,PDEN,EATP,KADG,NQYP,Crein,DVYE,UPRO
alt for 1 (1):AJAU,OUNI,CBNG,MFYC,LETF,CPIS,ALZF,Umuta,SCSP,HBAS,PCLA,KSFK,ACAL,AKIL,RPAU,CMED,NKXU,OAEZ,CAUS,OQON,BMIN,LSHT,JIWJ,GJIY,PDEN,KADG,NQYP,UPRO Cvari,PZIF,BHYP,DUMA,JTIG,Csube,VIAU,YDCQ,Czofi,FMVB,HHXJ,NATT,OQUE,GYBH,Vcart,MXDS,CESP,Clent,IJMT,CCYL,HVNO,BZSH,BAZF,CTAX,EATP,TRSP,Dsali,Crein,DVYE
alt for 1 (1):Cvari,BHYP,AJAU,CBNG,MFYC,LETF,ALZF,JTIG,Umuta,HBAS,KSFK,Csube,YDCQ,CQQP,RPAU,NATT,OQUE,GYBH,NKXU,CESP,Clent,OAEZ,OQON,CCYL,BMIN,LSHT,JIWJ,BZSH,GJIY,BAZF,ETGN,PDEN,EATP,TRSP,NQYP VBLH,PZIF,OUNI,DUMA,LNIL,CPIS,SAUS,SCSP,PCLA,Czofi,FMVB,ACAL,AKIL,CMED,Vcart,MXDS,NSTT,BILC,ODXI,CAUS,HVNO,CTAX,KADG,Dsali,PROE,Crein,DVYE
alt for 1 (1):Cvari,BHYP,AJAU,CBNG,MFYC,LETF,ALZF,JTIG,Umuta,HBAS,KSFK,Csube,YDCQ,CQQP,RPAU,NATT,OQUE,GYBH,NKXU,CESP,Clent,OAEZ,OQON,CCYL,BMIN,LSHT,JIWJ,GJIY,BAZF,PDEN,EATP,TRSP,NQYP VBLH,PZIF,OUNI,DUMA,LNIL,CPIS,SAUS,SCSP,PCLA,Czofi,FMVB,ACAL,AKIL,CMED,Vcart,MXDS,NSTT,BILC,ODXI,CAUS,HVNO,BZSH,ETGN,CTAX,KADG,Dsali,PROE,Crein,DVYE
alt for 1 (1):CESP,BILC,Cvari,PZIF,ODXI,XKWQ,LNIL,MFYC,IJMT,SAUS,SCSP,VIAU,YDCQ,Czofi,BZSH,BAZF,NATT,Vcart,TRSP,Dsali,Crein,DVYE,MXDS VBLH,BHYP,AJAU,OUNI,DUMA,LETF,CPIS,ALZF,JTIG,Umuta,HBAS,PCLA,KSFK,Csube,CQQP,FMVB,HHXJ,ACAL,AKIL,RPAU,CMED,OQUE,GYBH,NKXU,Clent,NSTT,OAEZ,CAUS,OQON,CCYL,HVNO,BMIN,WXRI,LSHT,JIWJ,GJIY,CTAX,PDEN,EATP,KADG,VHIJ,PROE,NQYP,UPRO
alt for 1 (1):CESP,BILC,Cvari,PZIF,ODXI,XKWQ,LNIL,MFYC,IJMT,SAUS,SCSP,VIAU,YDCQ,Czofi,BZSH,BAZF,NATT,KADG,Vcart,TRSP,Dsali,Crein,DVYE,MXDS VBLH,BHYP,AJAU,OUNI,DUMA,LETF,CPIS,ALZF,JTIG,Umuta,HBAS,PCLA,KSFK,Csube,CQQP,FMVB,HHXJ,ACAL,AKIL,RPAU,CMED,OQUE,GYBH,NKXU,Clent,NSTT,OAEZ,CAUS,OQON,CCYL,HVNO,BMIN,WXRI,LSHT,JIWJ,GJIY,CTAX,PDEN,EATP,VHIJ,PROE,NQYP,UPRO
alt for 1 (1):VBLH,AJAU,OUNI,CBNG,LETF,CPIS,ALZF,SAUS,Umuta,SCSP,HBAS,PCLA,KSFK,YDCQ,CQQP,ACAL,AKIL,RPAU,CMED,NATT,NKXU,CESP,NSTT,BILC,OAEZ,CAUS,OQON,BMIN,LSHT,JIWJ,GJIY,PDEN,VHIJ,TRSP,PROE,NQYP,UPRO Cvari,PZIF,BHYP,DUMA,LNIL,MFYC,JTIG,Csube,VIAU,Czofi,FMVB,HHXJ,OQUE,GYBH,Vcart,MXDS,ODXI,XKWQ,IJMT,CCYL,HVNO,WXRI,BZSH,BAZF,ETGN,CTAX,EATP,KADG,Dsali,Crein,DVYE
alt for 1 (1):Clent,BILC,Cvari,ODXI,BHYP,XKWQ,LNIL,CPIS,IJMT,JTIG,CCYL,VIAU,Czofi,BZSH,BAZF,CMED,OQUE,CTAX,GYBH,Vcart,Dsali,Crein,DVYE,MXDS PZIF,AJAU,OUNI,DUMA,CBNG,MFYC,LETF,ALZF,SAUS,Umuta,SCSP,HBAS,PCLA,KSFK,Csube,YDCQ,CQQP,FMVB,HHXJ,ACAL,AKIL,RPAU,NATT,NKXU,CESP,NSTT,OAEZ,CAUS,OQON,HVNO,BMIN,WXRI,LSHT,JIWJ,GJIY,ETGN,PDEN,EATP,KADG,VHIJ,TRSP,PROE,NQYP,UPRO
alt for 1 (1):VBLH,AJAU,CBNG,LETF,CPIS,SAUS,Umuta,SCSP,HBAS,PCLA,KSFK,CQQP,ACAL,AKIL,RPAU,CMED,Clent,OAEZ,CAUS,OQON,CCYL,BMIN,WXRI,LSHT,JIWJ,GJIY,CTAX,PDEN,KADG,PROE,NQYP,UPRO Cvari,PZIF,BHYP,OUNI,DUMA,LNIL,MFYC,ALZF,JTIG,Csube,VIAU,Czofi,FMVB,HHXJ,OQUE,GYBH,Vcart,NKXU,MXDS,BILC,ODXI,XKWQ,IJMT,HVNO,BZSH,BAZF,ETGN,EATP,Dsali,Crein,DVYE
alt for 1 (1):PZIF,AJAU,LNIL,MFYC,LETF,Umuta,HBAS,KSFK,VIAU,CQQP,Czofi,RPAU,Vcart,OAEZ,OQON,IJMT,BMIN,LSHT,JIWJ,BZSH,GJIY,BAZF,PDEN,Dsali,NQYP,Crein,UPRO Cvari,BHYP,OUNI,DUMA,ALZF,SAUS,SCSP,PCLA,Csube,YDCQ,FMVB,HHXJ,ACAL,AKIL,NATT,OQUE,NKXU,CESP,Clent,BILC,CAUS,CCYL,HVNO,WXRI,CTAX,EATP,KADG,VHIJ,TRSP,PROE
alt for 1 (1):VBLH,AJAU,OUNI,MFYC,LETF,CPIS,ALZF,Umuta,HBAS,PCLA,YDCQ,CQQP,ACAL,AKIL,RPAU,CMED,NATT,GYBH,CESP,NSTT,BILC,CAUS,OQON,BMIN,LSHT,JIWJ,GJIY,PDEN,TRSP,PROE,NQYP,UPRO Cvari,PZIF,BHYP,DUMA,SAUS,JTIG,SCSP,Csube,Czofi,FMVB,OQUE,Vcart,NKXU,MXDS,Clent,ODXI,IJMT,CCYL,WXRI,BZSH,BAZF,CTAX,EATP,KADG,Dsali,Crein,DVYE
alt for 1 (1):Cvari,BHYP,AJAU,CBNG,MFYC,LETF,ALZF,JTIG,Umuta,HBAS,KSFK,Csube,YDCQ,CQQP,RPAU,NATT,OQUE,GYBH,NKXU,CESP,Clent,OAEZ,OQON,CCYL,BMIN,LSHT,JIWJ,GJIY,BAZF,ETGN,PDEN,EATP,TRSP,NQYP VBLH,PZIF,OUNI,DUMA,LNIL,CPIS,SAUS,SCSP,PCLA,Czofi,FMVB,ACAL,AKIL,CMED,Vcart,MXDS,NSTT,BILC,ODXI,CAUS,HVNO,BZSH,CTAX,KADG,Dsali,PROE,Crein,DVYE
alt for 1 (1):VBLH,Cvari,BHYP,AJAU,OUNI,CBNG,LETF,CPIS,ALZF,JTIG,Umuta,HBAS,PCLA,KSFK,Csube,CQQP,ACAL,AKIL,CMED,NATT,OQUE,GYBH,NKXU,Clent,NSTT,BILC,OAEZ,CAUS,OQON,CCYL,BMIN,LSHT,JIWJ,GJIY,CTAX,PDEN,KADG,VHIJ,TRSP,PROE,NQYP,UPRO PZIF,ODXI,XKWQ,DUMA,LNIL,MFYC,IJMT,SAUS,SCSP,VIAU,Czofi,BZSH,FMVB,HHXJ,BAZF,ETGN,EATP,Vcart,Dsali,Crein,DVYE,MXDS
alt for 1 (1):VBLH,AJAU,OUNI,CBNG,LETF,ALZF,SAUS,Umuta,SCSP,HBAS,PCLA,KSFK,CQQP,ACAL,AKIL,RPAU,CMED,MXDS,NSTT,OAEZ,CAUS,OQON,BMIN,WXRI,LSHT,JIWJ,GJIY,PDEN,KADG,VHIJ,NQYP,UPRO Cvari,PZIF,BHYP,DUMA,LNIL,MFYC,JTIG,Csube,VIAU,Czofi,FMVB,HHXJ,OQUE,GYBH,Vcart,NKXU,Clent,BILC,ODXI,XKWQ,IJMT,CCYL,HVNO,BZSH,BAZF,ETGN,CTAX,EATP,Dsali,PROE,Crein,DVYE
alt for 1 (1):PZIF,BHYP,LNIL,JTIG,Csube,VIAU,Czofi,OQUE,GYBH,Vcart,NKXU,MXDS,Clent,ODXI,XKWQ,IJMT,CCYL,WXRI,BZSH,BAZF,CTAX,EATP,Dsali,PROE,Crein,DVYE VBLH,Cvari,AJAU,OUNI,DUMA,CBNG,MFYC,LETF,CPIS,ALZF,SAUS,Umuta,SCSP,HBAS,PCLA,KSFK,YDCQ,CQQP,FMVB,HHXJ,ACAL,AKIL,RPAU,CMED,NATT,CESP,NSTT,BILC,OAEZ,CAUS,OQON,HVNO,BMIN,LSHT,JIWJ,GJIY,PDEN,KADG,VHIJ,TRSP,NQYP,UPRO
alt for 1 (1):PZIF,ODXI,XKWQ,LNIL,IJMT,SAUS,SCSP,VIAU,WXRI,Czofi,BZSH,BAZF,EATP,Vcart,Dsali,Crein,DVYE,NKXU,MXDS VBLH,Cvari,AJAU,OUNI,LETF,ALZF,Umuta,HBAS,PCLA,KSFK,Csube,YDCQ,CQQP,FMVB,CMED,GYBH,CESP,Clent,NSTT,OAEZ,BMIN,PDEN,NQYP,UPRO,BHYP,DUMA,CBNG,MFYC,CPIS,JTIG,HHXJ,ACAL,AKIL,RPAU,NATT,OQUE,BILC,CAUS,OQON,CCYL,HVNO,LSHT,JIWJ,GJIY,ETGN,KADG,VHIJ,TRSP,PROE
alt for 1 (1):PZIF,LNIL,MFYC,PCLA,Csube,VIAU,Czofi,ACAL,AKIL,Vcart,NKXU,MXDS,ODXI,CAUS,XKWQ,IJMT,WXRI,BZSH,BAZF,ETGN,EATP,Dsali,PROE,Crein,DVYE VBLH,Cvari,BHYP,AJAU,OUNI,DUMA,CBNG,LETF,CPIS,ALZF,SAUS,JTIG,Umuta,SCSP,HBAS,KSFK,YDCQ,CQQP,FMVB,HHXJ,RPAU,CMED,NATT,OQUE,GYBH,CESP,Clent,NSTT,OAEZ,OQON,CCYL,BMIN,LSHT,JIWJ,GJIY,CTAX,PDEN,KADG,VHIJ,TRSP,NQYP,UPRO
alt for 1 (1):VBLH,PZIF,LNIL,MFYC,CPIS,SAUS,SCSP,VIAU,YDCQ,CMED,NATT,Vcart,MXDS,CESP,ODXI,XKWQ,IJMT,BZSH,BAZF,KADG,VHIJ,TRSP,Dsali,NQYP,Crein,DVYE Cvari,BHYP,AJAU,OUNI,DUMA,CBNG,LETF,ALZF,JTIG,Umuta,HBAS,PCLA,KSFK,Csube,CQQP,FMVB,HHXJ,ACAL,AKIL,RPAU,OQUE,GYBH,NKXU,Clent,NSTT,BILC,OAEZ,CAUS,OQON,CCYL,HVNO,BMIN,WXRI,LSHT,JIWJ,GJIY,ETGN,CTAX,PDEN,EATP,PROE,UPRO
alt for 1 (1):VBLH,BHYP,AJAU,OUNI,CBNG,LETF,CPIS,ALZF,JTIG,Umuta,HBAS,PCLA,KSFK,Csube,CQQP,ACAL,AKIL,RPAU,CMED,GYBH,NKXU,Clent,NSTT,OAEZ,CAUS,OQON,CCYL,BMIN,WXRI,LSHT,JIWJ,GJIY,ETGN,CTAX,PDEN,EATP,PROE,NQYP,UPRO Cvari,PZIF,DUMA,LNIL,SAUS,SCSP,VIAU,YDCQ,Czofi,FMVB,HHXJ,NATT,OQUE,Vcart,MXDS,ODXI,XKWQ,IJMT,HVNO,BZSH,BAZF,KADG,TRSP,Dsali,Crein,DVYE
alt for 1 (1):BHYP,AJAU,OUNI,CBNG,MFYC,LETF,ALZF,SAUS,JTIG,Umuta,SCSP,HBAS,PCLA,KSFK,Csube,CQQP,ACAL,AKIL,RPAU,OQUE,GYBH,NKXU,Clent,NSTT,OAEZ,CAUS,OQON,CCYL,BMIN,WXRI,LSHT,JIWJ,GJIY,PDEN,EATP,KADG,PROE,NQYP,UPRO VBLH,Cvari,PZIF,DUMA,LNIL,CPIS,VIAU,YDCQ,Czofi,FMVB,HHXJ,CMED,NATT,Vcart,MXDS,CESP,BILC,ODXI,XKWQ,IJMT,HVNO,BZSH,BAZF,VHIJ,TRSP,Dsali,Crein,DVYE
alt for 1 (1):Cvari,PZIF,LNIL,CPIS,PCLA,VIAU,YDCQ,Czofi,ACAL,AKIL,CMED,NATT,Vcart,MXDS,CESP,BILC,ODXI,CAUS,XKWQ,IJMT,BZSH,BAZF,VHIJ,TRSP,Dsali,Crein,DVYE BHYP,AJAU,OUNI,DUMA,CBNG,MFYC,LETF,ALZF,SAUS,JTIG,Umuta,SCSP,HBAS,KSFK,Csube,CQQP,FMVB,HHXJ,RPAU,OQUE,GYBH,NKXU,Clent,NSTT,OAEZ,OQON,CCYL,HVNO,BMIN,WXRI,LSHT,JIWJ,GJIY,ETGN,PDEN,EATP,KADG,PROE,NQYP,UPRO
alt for 1 (1):Cvari,AJAU,OUNI,CBNG,MFYC,LETF,ALZF,SAUS,Umuta,SCSP,HBAS,KSFK,Csube,CQQP,RPAU,OQUE,MXDS,Clent,NSTT,BILC,ODXI,OAEZ,OQON,CCYL,BMIN,WXRI,LSHT,JIWJ,GJIY,PDEN,EATP,Dsali,NQYP,UPRO VBLH,PZIF,BHYP,DUMA,CPIS,JTIG,PCLA,VIAU,YDCQ,Czofi,FMVB,HHXJ,ACAL,AKIL,CMED,NATT,GYBH,Vcart,NKXU,CESP,CAUS,XKWQ,IJMT,HVNO,BZSH,BAZF,ETGN,KADG,VHIJ,TRSP,PROE,Crein,DVYE
alt for 1 (1):PZIF,BHYP,OUNI,LNIL,MFYC,SAUS,JTIG,SCSP,PCLA,Csube,VIAU,Czofi,ACAL,AKIL,OQUE,GYBH,Vcart,MXDS,Clent,NSTT,ODXI,CAUS,XKWQ,IJMT,CCYL,BZSH,BAZF,CTAX,EATP,KADG,Dsali,Crein,DVYE VBLH,Cvari,AJAU,DUMA,CBNG,LETF,CPIS,ALZF,Umuta,HBAS,KSFK,YDCQ,CQQP,FMVB,HHXJ,RPAU,CMED,NATT,NKXU,CESP,BILC,OAEZ,OQON,HVNO,BMIN,WXRI,LSHT,JIWJ,GJIY,ETGN,PDEN,VHIJ,TRSP,PROE,NQYP,UPRO
alt for 1 (1):Cvari,PZIF,BHYP,LNIL,MFYC,JTIG,Csube,VIAU,Czofi,OQUE,GYBH,Vcart,NKXU,MXDS,Clent,BILC,ODXI,XKWQ,IJMT,CCYL,BZSH,BAZF,CTAX,EATP,Dsali,Crein,DVYE VBLH,AJAU,OUNI,DUMA,LETF,CPIS,ALZF,SAUS,Umuta,SCSP,HBAS,PCLA,KSFK,YDCQ,CQQP,FMVB,ACAL,AKIL,RPAU,CMED,NATT,CESP,NSTT,OAEZ,CAUS,HVNO,BMIN,WXRI,LSHT,JIWJ,GJIY,PDEN,KADG,VHIJ,TRSP,PROE,NQYP,UPRO
alt for 1 (1):Cvari,OUNI,LETF,ALZF,SAUS,Umuta,SCSP,HBAS,KSFK,Csube,Czofi,RPAU,Vcart,NKXU,MXDS,BILC,ODXI,OAEZ,BMIN,JIWJ,BZSH,BAZF,PDEN,EATP,TRSP,Dsali,Crein,UPRO VBLH,PZIF,BHYP,AJAU,DUMA,MFYC,CPIS,JTIG,PCLA,VIAU,YDCQ,CQQP,FMVB,ACAL,AKIL,CMED,OQUE,GYBH,CESP,Clent,CAUS,XKWQ,OQON,IJMT,CCYL,HVNO,LSHT,GJIY,ETGN,CTAX,VHIJ,PROE,NQYP,DVYE
alt for 1 (1):BILC,Cvari,PZIF,ODXI,XKWQ,LNIL,CPIS,Csube,VIAU,WXRI,Czofi,BZSH,BAZF,CMED,ETGN,EATP,Vcart,Dsali,Crein,DVYE,NKXU VBLH,BHYP,AJAU,OUNI,DUMA,MFYC,LETF,ALZF,SAUS,JTIG,Umuta,SCSP,HBAS,PCLA,KSFK,YDCQ,CQQP,FMVB,HHXJ,ACAL,AKIL,RPAU,NATT,OQUE,GYBH,MXDS,CESP,Clent,NSTT,OAEZ,CAUS,OQON,IJMT,CCYL,HVNO,BMIN,LSHT,JIWJ,GJIY,PDEN,KADG,VHIJ,TRSP,PROE,NQYP,UPRO
alt for 1 (1):VBLH,AJAU,OUNI,CBNG,LETF,CPIS,ALZF,SAUS,Umuta,SCSP,HBAS,KSFK,Csube,YDCQ,CQQP,RPAU,CMED,NATT,NKXU,CESP,NSTT,BILC,OAEZ,OQON,BMIN,WXRI,LSHT,JIWJ,GJIY,ETGN,PDEN,TRSP,PROE,NQYP,UPRO Cvari,PZIF,BHYP,DUMA,MFYC,JTIG,PCLA,VIAU,Czofi,FMVB,HHXJ,ACAL,AKIL,OQUE,GYBH,Vcart,Clent,ODXI,CAUS,XKWQ,IJMT,CCYL,HVNO,BZSH,BAZF,CTAX,EATP,KADG,VHIJ,Dsali,Crein,DVYE
alt for 1 (1):VBLH,AJAU,OUNI,LETF,CPIS,ALZF,SAUS,Umuta,SCSP,HBAS,PCLA,KSFK,YDCQ,CQQP,FMVB,ACAL,AKIL,RPAU,CMED,NATT,CESP,NSTT,OAEZ,CAUS,OQON,HVNO,BMIN,LSHT,JIWJ,GJIY,ETGN,PDEN,VHIJ,TRSP,PROE,NQYP PZIF,BHYP,DUMA,LNIL,MFYC,JTIG,Csube,VIAU,Czofi,HHXJ,GYBH,Vcart,NKXU,MXDS,Clent,BILC,ODXI,XKWQ,IJMT,CCYL,WXRI,BZSH,BAZF,CTAX,EATP,Dsali,Crein,DVYE
alt for 1 (1):Cvari,AJAU,OUNI,CBNG,MFYC,LETF,ALZF,SAUS,Umuta,SCSP,HBAS,KSFK,Csube,CQQP,RPAU,OQUE,GYBH,MXDS,Clent,NSTT,BILC,ODXI,OAEZ,OQON,CCYL,BMIN,WXRI,LSHT,JIWJ,GJIY,PDEN,EATP,Dsali,NQYP,UPRO VBLH,PZIF,BHYP,DUMA,CPIS,JTIG,PCLA,VIAU,YDCQ,Czofi,FMVB,HHXJ,ACAL,AKIL,CMED,NATT,Vcart,NKXU,CESP,CAUS,XKWQ,IJMT,HVNO,BZSH,BAZF,ETGN,KADG,VHIJ,TRSP,PROE,Crein,DVYE
alt for 1 (1):Cvari,OUNI,LETF,ALZF,SAUS,Umuta,SCSP,HBAS,KSFK,Csube,Czofi,RPAU,OQUE,Vcart,NKXU,MXDS,BILC,ODXI,OAEZ,BMIN,JIWJ,BZSH,BAZF,PDEN,EATP,TRSP,Dsali,Crein,UPRO VBLH,PZIF,BHYP,AJAU,DUMA,MFYC,CPIS,JTIG,PCLA,VIAU,YDCQ,CQQP,FMVB,ACAL,AKIL,CMED,GYBH,CESP,Clent,CAUS,XKWQ,OQON,IJMT,CCYL,HVNO,LSHT,GJIY,ETGN,CTAX,VHIJ,PROE,NQYP,DVYE
alt for 1 (1):BILC,Cvari,PZIF,ODXI,XKWQ,LNIL,CPIS,IJMT,Csube,VIAU,WXRI,Czofi,BZSH,BAZF,CMED,ETGN,EATP,Vcart,Dsali,Crein,DVYE,NKXU,MXDS VBLH,BHYP,AJAU,OUNI,DUMA,MFYC,LETF,ALZF,SAUS,JTIG,Umuta,SCSP,HBAS,PCLA,KSFK,YDCQ,CQQP,FMVB,HHXJ,ACAL,AKIL,RPAU,NATT,OQUE,GYBH,CESP,Clent,NSTT,OAEZ,CAUS,OQON,CCYL,HVNO,BMIN,LSHT,JIWJ,GJIY,PDEN,KADG,VHIJ,TRSP,PROE,NQYP,UPRO
alt for 1 (1):VBLH,PZIF,BHYP,OUNI,LNIL,MFYC,CPIS,ALZF,SAUS,JTIG,SCSP,PCLA,Csube,VIAU,YDCQ,Czofi,AKIL,CMED,NATT,OQUE,GYBH,NKXU,MXDS,CESP,Clent,NSTT,CAUS,XKWQ,IJMT,CCYL,WXRI,BZSH,BAZF,ETGN,CTAX,EATP,KADG,VHIJ,TRSP,PROE,DVYE Cvari,AJAU,DUMA,LETF,Umuta,HBAS,KSFK,CQQP,HHXJ,RPAU,Vcart,BILC,ODXI,OAEZ,OQON,HVNO,BMIN,LSHT,JIWJ,GJIY,PDEN,Dsali,NQYP,Crein,UPRO
alt for 1 (1):Cvari,PZIF,BHYP,MFYC,JTIG,PCLA,Csube,VIAU,Czofi,ACAL,AKIL,OQUE,GYBH,Vcart,NKXU,MXDS,Clent,BILC,ODXI,CAUS,XKWQ,CCYL,WXRI,BZSH,BAZF,ETGN,CTAX,Dsali,PROE,Crein,DVYE VBLH,AJAU,OUNI,DUMA,CBNG,LETF,CPIS,ALZF,SAUS,Umuta,SCSP,HBAS,KSFK,YDCQ,CQQP,FMVB,HHXJ,RPAU,CMED,NATT,CESP,NSTT,OAEZ,OQON,IJMT,HVNO,BMIN,LSHT,JIWJ,GJIY,PDEN,EATP,KADG,VHIJ,TRSP,NQYP,UPRO
alt for 1 (1):VBLH,BHYP,AJAU,OUNI,CBNG,MFYC,LETF,CPIS,ALZF,JTIG,Umuta,HBAS,PCLA,KSFK,Csube,YDCQ,CQQP,ACAL,AKIL,RPAU,CMED,NATT,OQUE,GYBH,CESP,Clent,NSTT,OAEZ,CAUS,OQON,CCYL,BMIN,LSHT,JIWJ,GJIY,ETGN,PDEN,KADG,VHIJ,TRSP,PROE,NQYP,UPRO Cvari,PZIF,DUMA,LNIL,SAUS,SCSP,VIAU,Czofi,FMVB,HHXJ,Vcart,NKXU,MXDS,BILC,ODXI,XKWQ,IJMT,HVNO,WXRI,BZSH,BAZF,EATP,Dsali,Crein,DVYE
alt for 1 (1):VBLH,Cvari,PZIF,OUNI,DUMA,LNIL,MFYC,CPIS,ALZF,PCLA,KSFK,Csube,VIAU,Czofi,FMVB,ACAL,AKIL,Vcart,NKXU,MXDS,NSTT,ODXI,CAUS,XKWQ,IJMT,JIWJ,BZSH,GJIY,PDEN,Dsali,PROE,Crein BHYP,AJAU,CBNG,LETF,SAUS,JTIG,Umuta,SCSP,HBAS,YDCQ,CQQP,HHXJ,RPAU,CMED,NATT,OQUE,GYBH,CESP,Clent,OAEZ,OQON,CCYL,HVNO,BMIN,WXRI,LSHT,BAZF,CTAX,EATP,KADG,VHIJ,TRSP,NQYP,DVYE,UPRO
alt for 1 (1):VBLH,AJAU,OUNI,CBNG,MFYC,LETF,CPIS,ALZF,SAUS,Umuta,SCSP,HBAS,PCLA,KSFK,CQQP,ACAL,AKIL,RPAU,CMED,NATT,CESP,NSTT,BILC,OAEZ,CAUS,OQON,BMIN,LSHT,JIWJ,GJIY,PDEN,KADG,TRSP,PROE,NQYP,UPRO PZIF,BHYP,DUMA,LNIL,JTIG,Csube,VIAU,Czofi,FMVB,GYBH,Vcart,NKXU,MXDS,Clent,ODXI,IJMT,CCYL,HVNO,WXRI,BZSH,BAZF,CTAX,EATP,VHIJ,Dsali,Crein,DVYE
alt for 1 (1):VBLH,BHYP,AJAU,OUNI,CBNG,LETF,CPIS,ALZF,SAUS,JTIG,Umuta,SCSP,HBAS,PCLA,KSFK,YDCQ,CQQP,AKIL,RPAU,CMED,NATT,OQUE,GYBH,CESP,Clent,NSTT,OAEZ,OQON,CCYL,BMIN,LSHT,JIWJ,GJIY,CTAX,PDEN,EATP,KADG,VHIJ,TRSP,NQYP,UPRO Cvari,PZIF,DUMA,LNIL,MFYC,Csube,VIAU,Czofi,FMVB,HHXJ,ACAL,Vcart,NKXU,MXDS,BILC,ODXI,CAUS,XKWQ,IJMT,HVNO,WXRI,BZSH,BAZF,ETGN,Dsali,PROE,Crein,DVYE
alt for 1 (1):AJAU,OUNI,CBNG,MFYC,LETF,ALZF,SAUS,Umuta,SCSP,HBAS,PCLA,KSFK,Csube,YDCQ,CQQP,ACAL,AKIL,RPAU,NATT,NKXU,CESP,NSTT,OAEZ,CAUS,OQON,BMIN,WXRI,LSHT,JIWJ,GJIY,ETGN,PDEN,EATP,VHIJ,TRSP,PROE,NQYP,UPRO Cvari,PZIF,BHYP,DUMA,LNIL,CPIS,JTIG,VIAU,Czofi,FMVB,HHXJ,CMED,OQUE,GYBH,Vcart,MXDS,Clent,BILC,ODXI,XKWQ,IJMT,CCYL,HVNO,BZSH,BAZF,CTAX,KADG,Dsali,Crein,DVYE
alt for 1 (1):VBLH,PZIF,BHYP,LNIL,CPIS,JTIG,VIAU,YDCQ,Czofi,CMED,NATT,OQUE,GYBH,Vcart,MXDS,CESP,Clent,ODXI,XKWQ,IJMT,CCYL,BZSH,BAZF,CTAX,EATP,KADG,VHIJ,Dsali,Crein,DVYE Cvari,AJAU,OUNI,DUMA,MFYC,LETF,ALZF,SAUS,Umuta,SCSP,HBAS,PCLA,KSFK,Csube,CQQP,FMVB,HHXJ,ACAL,AKIL,RPAU,NKXU,BILC,OAEZ,CAUS,OQON,HVNO,BMIN,WXRI,LSHT,JIWJ,GJIY,PDEN,NQYP,UPRO
alt for 1 (1):PZIF,BHYP,LNIL,JTIG,PCLA,Csube,YDCQ,Czofi,ACAL,AKIL,OQUE,GYBH,Vcart,MXDS,CESP,Clent,BILC,ODXI,CAUS,XKWQ,IJMT,CCYL,BZSH,BAZF,ETGN,CTAX,EATP,KADG,TRSP,Dsali,Crein,DVYE VBLH,Cvari,AJAU,OUNI,DUMA,MFYC,LETF,CPIS,ALZF,SAUS,Umuta,SCSP,HBAS,KSFK,CQQP,FMVB,HHXJ,RPAU,CMED,NKXU,NSTT,OAEZ,OQON,HVNO,BMIN,WXRI,LSHT,JIWJ,GJIY,PDEN,PROE,NQYP,UPRO
alt for 1 (1):Cvari,PZIF,AJAU,OUNI,LNIL,CBNG,LETF,ALZF,Umuta,HBAS,KSFK,VIAU,CQQP,Czofi,RPAU,Vcart,MXDS,NSTT,BILC,ODXI,OAEZ,XKWQ,OQON,IJMT,BMIN,LSHT,JIWJ,BZSH,GJIY,BAZF,Dsali,NQYP,Crein,DVYE,UPRO VBLH,BHYP,DUMA,MFYC,CPIS,SAUS,JTIG,SCSP,PCLA,Csube,YDCQ,FMVB,HHXJ,ACAL,AKIL,CMED,NATT,OQUE,GYBH,NKXU,CESP,Clent,CAUS,CCYL,HVNO,WXRI,ETGN,CTAX,PDEN,EATP,KADG,VHIJ,TRSP,PROE
alt for 1 (1):PZIF,AJAU,OUNI,LNIL,CBNG,LETF,ALZF,Umuta,KSFK,VIAU,CQQP,Czofi,Vcart,MXDS,NSTT,ODXI,OAEZ,XKWQ,OQON,IJMT,BMIN,WXRI,LSHT,JIWJ,BZSH,GJIY,BAZF,PDEN,Dsali,NQYP,Crein,DVYE,UPRO VBLH,Cvari,BHYP,DUMA,MFYC,CPIS,SAUS,JTIG,SCSP,HBAS,PCLA,Csube,YDCQ,FMVB,HHXJ,ACAL,AKIL,RPAU,CMED,NATT,OQUE,GYBH,NKXU,CESP,Clent,BILC,CAUS,CCYL,HVNO,ETGN,CTAX,EATP,KADG,VHIJ,TRSP,PROE
alt for 1 (1):PZIF,OUNI,LNIL,ALZF,JTIG,HBAS,PCLA,Csube,VIAU,ACAL,AKIL,OQUE,GYBH,Vcart,NKXU,MXDS,Clent,NSTT,ODXI,CAUS,CCYL,WXRI,BZSH,BAZF,ETGN,CTAX,EATP,KADG,Dsali,Crein,DVYE VBLH,Cvari,BHYP,AJAU,DUMA,MFYC,LETF,CPIS,SAUS,Umuta,SCSP,KSFK,YDCQ,CQQP,FMVB,HHXJ,RPAU,CMED,NATT,CESP,BILC,OAEZ,OQON,IJMT,HVNO,BMIN,LSHT,JIWJ,GJIY,PDEN,VHIJ,TRSP,PROE,NQYP,UPRO
alt for 1 (1):Cvari,DUMA,LNIL,MFYC,SAUS,SCSP,PCLA,Csube,VIAU,Czofi,ACAL,AKIL,Vcart,NKXU,MXDS,ODXI,CAUS,IJMT,WXRI,BZSH,BAZF,ETGN,KADG,Dsali,PROE,Crein,DVYE PZIF,BHYP,AJAU,OUNI,CBNG,LETF,ALZF,JTIG,Umuta,HBAS,KSFK,YDCQ,CQQP,FMVB,HHXJ,RPAU,CMED,NATT,OQUE,CESP,Clent,NSTT,OAEZ,XKWQ,OQON,CCYL,HVNO,BMIN,LSHT,JIWJ,GJIY,CTAX,PDEN,EATP,VHIJ,TRSP,NQYP,UPRO
alt for 1 (1):VBLH,PZIF,BHYP,LNIL,CPIS,JTIG,PCLA,VIAU,YDCQ,Czofi,ACAL,AKIL,CMED,NATT,OQUE,GYBH,Vcart,MXDS,CESP,Clent,ODXI,CAUS,XKWQ,IJMT,CCYL,BZSH,BAZF,ETGN,KADG,VHIJ,TRSP,Dsali,PROE,Crein,DVYE Cvari,AJAU,OUNI,DUMA,CBNG,MFYC,LETF,ALZF,SAUS,Umuta,SCSP,HBAS,KSFK,Csube,CQQP,FMVB,HHXJ,RPAU,NKXU,NSTT,BILC,OAEZ,OQON,HVNO,BMIN,WXRI,LSHT,JIWJ,GJIY,PDEN,EATP,NQYP,UPRO
alt for 1 (2):Cvari,PZIF,AJAU,OUNI,LNIL,CBNG,LETF,ALZF,Umuta,HBAS,KSFK,VIAU,CQQP,Czofi,RPAU,Vcart,MXDS,NSTT,ODXI,OAEZ,XKWQ,OQON,IJMT,BMIN,WXRI,LSHT,JIWJ,BZSH,GJIY,BAZF,PDEN,KADG,Dsali,NQYP,Crein,DVYE,UPRO VBLH,BHYP,DUMA,MFYC,CPIS,SAUS,JTIG,SCSP,PCLA,Csube,YDCQ,FMVB,HHXJ,ACAL,AKIL,CMED,NATT,OQUE,GYBH,NKXU,CESP,Clent,BILC,CAUS,CCYL,HVNO,ETGN,CTAX,EATP,VHIJ,TRSP,PROE
alt for 1 (1):VBLH,Cvari,PZIF,AJAU,LNIL,LETF,ALZF,Umuta,SCSP,HBAS,PCLA,KSFK,Csube,VIAU,CQQP,Czofi,CMED,GYBH,Vcart,Clent,ODXI,OAEZ,XKWQ,IJMT,BMIN,BZSH,BAZF,PDEN,EATP,NQYP,Crein,DVYE,UPRO,BHYP,CBNG,CPIS,SAUS,JTIG,ACAL,AKIL,RPAU,NATT,MXDS,BILC,CAUS,OQON,LSHT,JIWJ,GJIY,ETGN,CTAX,KADG,VHIJ,Dsali,PROE WXRI,NSTT,FMVB,HHXJ,OUNI,DUMA,MFYC,HVNO,NKXU
alt for 1 (1):VBLH,Clent,NSTT,BHYP,CAUS,OUNI,MFYC,CPIS,ALZF,JTIG,CCYL,PCLA,ACAL,AKIL,CMED,OQUE,CTAX,GYBH,VHIJ,PROE Cvari,PZIF,AJAU,DUMA,LNIL,CBNG,LETF,SAUS,Umuta,SCSP,HBAS,KSFK,Csube,VIAU,YDCQ,CQQP,Czofi,FMVB,HHXJ,RPAU,NATT,Vcart,NKXU,MXDS,CESP,BILC,ODXI,OAEZ,XKWQ,OQON,IJMT,HVNO,BMIN,WXRI,LSHT,JIWJ,BZSH,GJIY,BAZF,PDEN,EATP,KADG,TRSP,Dsali,NQYP,Crein,DVYE,UPRO
alt for 1 (1):PZIF,NKXU,MXDS VBLH,Cvari,AJAU,OUNI,LNIL,LETF,ALZF,Umuta,SCSP,HBAS,PCLA,KSFK,Csube,VIAU,CQQP,Czofi,FMVB,CMED,GYBH,Vcart,Clent,NSTT,ODXI,OAEZ,IJMT,BMIN,BZSH,BAZF,PDEN,EATP,Crein,DVYE,UPRO,BHYP,DUMA,CPIS,SAUS,JTIG,HHXJ,ACAL,AKIL,RPAU,OQUE,BILC,CAUS,OQON,CCYL,HVNO,LSHT,JIWJ,GJIY,ETGN,KADG,VHIJ,Dsali,PROE
alt for 1 (1):BILC,BZSH,VIAU VBLH,Cvari,PZIF,AJAU,OUNI,LNIL,LETF,ALZF,Umuta,SCSP,HBAS,PCLA,KSFK,Csube,YDCQ,CQQP,Czofi,FMVB,CMED,GYBH,Vcart,CESP,Clent,NSTT,ODXI,OAEZ,IJMT,BMIN,BAZF,PDEN,EATP,NQYP,Crein,DVYE,UPRO,BHYP,DUMA,MFYC,CPIS,SAUS,JTIG,HHXJ,ACAL,AKIL,RPAU,NATT,OQUE,NKXU,MXDS,CAUS,OQON,CCYL,HVNO,WXRI,LSHT,JIWJ,GJIY,CTAX,KADG,VHIJ,TRSP,Dsali,PROE
alt for 1 (1):AJAU,OAEZ,OQON,CBNG,MFYC,LETF,IJMT,SAUS,Umuta,SCSP,KSFK,BMIN,LSHT,JIWJ,CQQP,GJIY,RPAU,BAZF,PDEN,NQYP,UPRO VBLH,Cvari,PZIF,BHYP,OUNI,DUMA,LNIL,CPIS,ALZF,JTIG,HBAS,PCLA,Csube,VIAU,YDCQ,Czofi,FMVB,HHXJ,ACAL,AKIL,CMED,NATT,OQUE,GYBH,Vcart,NKXU,MXDS,CESP,Clent,NSTT,BILC,ODXI,CAUS,XKWQ,CCYL,HVNO,WXRI,BZSH,ETGN,CTAX,EATP,KADG,VHIJ,TRSP,Dsali,PROE,Crein,DVYE
alt for 1 (1):EATP,NKXU,MXDS VBLH,Cvari,PZIF,AJAU,OUNI,LNIL,LETF,ALZF,Umuta,SCSP,HBAS,PCLA,KSFK,Csube,VIAU,YDCQ,CQQP,Czofi,FMVB,CMED,GYBH,Vcart,CESP,Clent,NSTT,ODXI,OAEZ,XKWQ,IJMT,BMIN,BZSH,BAZF,PDEN,NQYP,Crein,DVYE,UPRO,BHYP,DUMA,CBNG,MFYC,CPIS,SAUS,JTIG,HHXJ,ACAL,AKIL,RPAU,NATT,OQUE,BILC,CAUS,OQON,HVNO,WXRI,LSHT,JIWJ,GJIY,KADG,VHIJ,TRSP,Dsali,PROE
alt for 1 (1):WXRI,NSTT,BILC,OUNI,ETGN,Vcart,Csube,Crein,NKXU,MXDS VBLH,Cvari,PZIF,LNIL,LETF,ALZF,Umuta,SCSP,HBAS,PCLA,KSFK,VIAU,YDCQ,CQQP,Czofi,FMVB,CMED,GYBH,CESP,Clent,ODXI,OAEZ,XKWQ,IJMT,BMIN,BZSH,BAZF,PDEN,EATP,NQYP,DVYE,UPRO,BHYP,DUMA,CBNG,MFYC,CPIS,JTIG,ACAL,AKIL,RPAU,NATT,OQUE,CAUS,OQON,CCYL,HVNO,LSHT,JIWJ,GJIY,KADG,VHIJ,TRSP,Dsali,PROE
alt for 1 (1):NSTT,OUNI,EATP,PROE,Csube,NKXU VBLH,Cvari,PZIF,AJAU,LETF,ALZF,Umuta,SCSP,HBAS,PCLA,KSFK,VIAU,YDCQ,CQQP,Czofi,FMVB,CMED,GYBH,Vcart,CESP,Clent,ODXI,OAEZ,XKWQ,IJMT,BMIN,BZSH,BAZF,PDEN,NQYP,Crein,DVYE,UPRO,BHYP,DUMA,CBNG,MFYC,CPIS,SAUS,JTIG,HHXJ,ACAL,AKIL,RPAU,NATT,OQUE,MXDS,BILC,CAUS,OQON,CCYL,HVNO,WXRI,LSHT,JIWJ,GJIY,ETGN,CTAX,KADG,VHIJ,TRSP,Dsali
alt for 1 (11):VBLH,Cvari,PZIF,AJAU,OUNI,LNIL,LETF,ALZF,Umuta,SCSP,HBAS,PCLA,KSFK,Csube,VIAU,YDCQ,CQQP,Czofi,CMED,GYBH,Vcart,CESP,Clent,NSTT,ODXI,OAEZ,XKWQ,IJMT,BMIN,BZSH,BAZF,PDEN,EATP,NQYP,Crein,DVYE,UPRO,BHYP,CBNG,MFYC,CPIS,SAUS,JTIG,ACAL,AKIL,RPAU,NATT,OQUE,NKXU,MXDS,BILC,CAUS,OQON,CCYL,LSHT,JIWJ,GJIY,CTAX,KADG,VHIJ,TRSP,Dsali,PROE WXRI,FMVB,HHXJ,DUMA,ETGN,HVNO
alt for 1 (1):Clent,BHYP,CAUS,SAUS,JTIG,SCSP,CCYL,PCLA,VIAU,ACAL,AKIL,OQUE,CTAX,GYBH,NKXU VBLH,Cvari,PZIF,AJAU,OUNI,LNIL,LETF,ALZF,Umuta,HBAS,KSFK,Csube,YDCQ,CQQP,Czofi,FMVB,CMED,Vcart,CESP,NSTT,ODXI,OAEZ,XKWQ,IJMT,BMIN,BZSH,BAZF,PDEN,EATP,NQYP,Crein,DVYE,UPRO,DUMA,CBNG,MFYC,CPIS,HHXJ,RPAU,NATT,MXDS,BILC,OQON,HVNO,WXRI,LSHT,JIWJ,GJIY,ETGN,KADG,VHIJ,TRSP,Dsali,PROE
alt for 1 (1):Cvari,PZIF,AJAU,OUNI,DUMA,LNIL,CBNG,LETF,ALZF,Umuta,HBAS,PCLA,KSFK,CQQP,Czofi,FMVB,HHXJ,ACAL,AKIL,RPAU,Vcart,MXDS,CESP,NSTT,BILC,ODXI,OAEZ,CAUS,XKWQ,OQON,IJMT,HVNO,BMIN,WXRI,LSHT,JIWJ,GJIY,BAZF,KADG,Dsali,PROE,NQYP,Crein,DVYE,UPRO VBLH,Clent,BHYP,MFYC,CPIS,SAUS,JTIG,SCSP,CCYL,Csube,VIAU,YDCQ,BZSH,CMED,ETGN,NATT,OQUE,EATP,GYBH,VHIJ,TRSP,NKXU
alt for 1 (2):Clent,WXRI,BHYP,OQUE,CTAX,GYBH,JTIG,VHIJ,CCYL Cvari,PZIF,AJAU,OUNI,LNIL,LETF,ALZF,Umuta,SCSP,HBAS,PCLA,KSFK,Csube,VIAU,YDCQ,CQQP,Czofi,FMVB,CMED,Vcart,CESP,NSTT,ODXI,OAEZ,XKWQ,IJMT,BMIN,BZSH,BAZF,PDEN,EATP,NQYP,Crein,DVYE,UPRO,DUMA,CBNG,MFYC,CPIS,SAUS,HHXJ,ACAL,AKIL,RPAU,NATT,NKXU,MXDS,BILC,CAUS,OQON,HVNO,LSHT,JIWJ,GJIY,ETGN,KADG,TRSP,Dsali,PROE
alt for 1 (1):WXRI,PZIF,XKWQ,BAZF,ETGN,NATT,CTAX,IJMT,SCSP VBLH,Cvari,AJAU,OUNI,LNIL,LETF,ALZF,Umuta,HBAS,PCLA,KSFK,Csube,VIAU,YDCQ,CQQP,Czofi,FMVB,CMED,GYBH,Vcart,CESP,Clent,NSTT,ODXI,OAEZ,BMIN,BZSH,PDEN,EATP,NQYP,Crein,DVYE,UPRO,BHYP,DUMA,MFYC,CPIS,SAUS,JTIG,HHXJ,ACAL,AKIL,RPAU,OQUE,NKXU,MXDS,CAUS,OQON,CCYL,LSHT,JIWJ,GJIY,KADG,VHIJ,TRSP,Dsali,PROE
alt for 1 (1):WXRI,Cvari,MFYC,EATP,KADG VBLH,PZIF,AJAU,OUNI,LNIL,LETF,Umuta,SCSP,HBAS,PCLA,KSFK,Csube,VIAU,CQQP,Czofi,FMVB,CMED,Vcart,Clent,NSTT,ODXI,OAEZ,XKWQ,IJMT,BMIN,BZSH,BAZF,PDEN,NQYP,Crein,DVYE,UPRO,BHYP,DUMA,CBNG,CPIS,SAUS,JTIG,ACAL,AKIL,RPAU,NKXU,MXDS,CAUS,OQON,CCYL,HVNO,LSHT,JIWJ,GJIY,CTAX,Dsali,PROE
alt for 1 (1):FMVB,HHXJ,DUMA,MFYC,HVNO,NKXU VBLH,Cvari,PZIF,AJAU,OUNI,LNIL,LETF,ALZF,Umuta,SCSP,HBAS,PCLA,KSFK,Csube,VIAU,YDCQ,CQQP,Czofi,CMED,GYBH,Vcart,CESP,Clent,NSTT,ODXI,OAEZ,XKWQ,IJMT,BMIN,BZSH,BAZF,PDEN,EATP,NQYP,Crein,DVYE,UPRO,BHYP,CBNG,CPIS,SAUS,JTIG,ACAL,AKIL,RPAU,NATT,OQUE,MXDS,BILC,CAUS,OQON,CCYL,WXRI,LSHT,JIWJ,GJIY,ETGN,KADG,VHIJ,TRSP,Dsali,PROE
alt for 1 (1):ACAL,AKIL,CAUS,PCLA,DVYE,NKXU Cvari,AJAU,OUNI,LNIL,LETF,ALZF,Umuta,SCSP,HBAS,KSFK,Csube,VIAU,YDCQ,CQQP,Czofi,FMVB,CMED,GYBH,Vcart,CESP,Clent,NSTT,ODXI,OAEZ,IJMT,BMIN,BZSH,BAZF,PDEN,EATP,NQYP,Crein,UPRO,BHYP,DUMA,MFYC,CPIS,SAUS,JTIG,HHXJ,RPAU,NATT,OQUE,MXDS,BILC,OQON,CCYL,WXRI,LSHT,JIWJ,GJIY,CTAX,KADG,VHIJ,TRSP,Dsali,PROE
alt for 1 (7):DUMA,PROE,Csube VBLH,Cvari,PZIF,AJAU,OUNI,LNIL,LETF,ALZF,Umuta,SCSP,HBAS,PCLA,KSFK,VIAU,YDCQ,CQQP,Czofi,FMVB,CMED,GYBH,Vcart,CESP,Clent,NSTT,ODXI,OAEZ,XKWQ,IJMT,BMIN,BZSH,BAZF,PDEN,EATP,NQYP,Crein,DVYE,UPRO,BHYP,CBNG,MFYC,CPIS,SAUS,JTIG,HHXJ,ACAL,AKIL,RPAU,NATT,OQUE,NKXU,MXDS,BILC,CAUS,OQON,CCYL,HVNO,WXRI,LSHT,JIWJ,GJIY,ETGN,CTAX,KADG,VHIJ,TRSP,Dsali
alt for 1 (2):VBLH,PZIF,AJAU,OUNI,LNIL,LETF,ALZF,Umuta,SCSP,HBAS,PCLA,KSFK,Csube,VIAU,YDCQ,CQQP,Czofi,CMED,GYBH,Vcart,CESP,Clent,NSTT,ODXI,OAEZ,XKWQ,IJMT,BMIN,BZSH,BAZF,PDEN,NQYP,Crein,DVYE,UPRO,BHYP,CBNG,MFYC,SAUS,JTIG,ACAL,AKIL,RPAU,NATT,OQUE,MXDS,CAUS,OQON,CCYL,LSHT,JIWJ,GJIY,CTAX,KADG,VHIJ,TRSP,Dsali,PROE WXRI,BILC,Cvari,FMVB,HHXJ,DUMA,ETGN,EATP,HVNO,NKXU
alt for 1 (1):BILC,Cvari,PZIF,ODXI,XKWQ,MFYC,IJMT,Czofi,BZSH,BAZF,Vcart,Dsali,Crein,DVYE,MXDS VBLH,AJAU,OUNI,LETF,ALZF,Umuta,SCSP,HBAS,PCLA,KSFK,Csube,VIAU,CQQP,FMVB,CMED,GYBH,CESP,Clent,NSTT,OAEZ,BMIN,PDEN,EATP,NQYP,UPRO,BHYP,DUMA,CBNG,CPIS,SAUS,JTIG,HHXJ,ACAL,AKIL,RPAU,NATT,OQUE,NKXU,CAUS,OQON,CCYL,HVNO,WXRI,LSHT,JIWJ,GJIY,ETGN,CTAX,KADG,VHIJ,TRSP,PROE
alt for 1 (1):BILC,Cvari,PZIF,ODXI,XKWQ,LNIL,IJMT,VIAU,WXRI,Czofi,BZSH,BAZF,OQUE,Vcart,Dsali,Crein,DVYE,MXDS VBLH,AJAU,OUNI,LETF,ALZF,Umuta,SCSP,HBAS,PCLA,KSFK,Csube,YDCQ,CQQP,FMVB,CMED,GYBH,CESP,Clent,NSTT,OAEZ,BMIN,PDEN,EATP,NQYP,UPRO,BHYP,DUMA,CBNG,MFYC,CPIS,SAUS,JTIG,HHXJ,ACAL,AKIL,RPAU,NATT,NKXU,CAUS,OQON,CCYL,HVNO,LSHT,JIWJ,GJIY,ETGN,KADG,VHIJ,TRSP,PROE
alt for 1 (1):PZIF,Czofi,ODXI,BAZF,LNIL,MFYC,IJMT,SAUS,SCSP,Vcart,Dsali,Crein VBLH,Cvari,AJAU,OUNI,LETF,ALZF,Umuta,HBAS,PCLA,KSFK,Csube,VIAU,YDCQ,CQQP,FMVB,CMED,GYBH,CESP,Clent,NSTT,OAEZ,BMIN,BZSH,PDEN,EATP,NQYP,DVYE,UPRO,BHYP,DUMA,CBNG,CPIS,JTIG,HHXJ,ACAL,AKIL,RPAU,NATT,OQUE,NKXU,MXDS,BILC,CAUS,OQON,CCYL,HVNO,WXRI,LSHT,JIWJ,GJIY,ETGN,CTAX,KADG,VHIJ,TRSP,PROE
alt for 1 (3):VBLH,CMED,ETGN,CPIS,VHIJ,PROE,Csube Cvari,PZIF,AJAU,OUNI,LNIL,LETF,ALZF,Umuta,SCSP,HBAS,PCLA,KSFK,VIAU,YDCQ,CQQP,Czofi,FMVB,GYBH,Vcart,CESP,Clent,NSTT,ODXI,OAEZ,XKWQ,IJMT,BMIN,BZSH,BAZF,PDEN,EATP,NQYP,Crein,DVYE,UPRO,BHYP,DUMA,CBNG,MFYC,SAUS,JTIG,HHXJ,ACAL,AKIL,RPAU,NATT,OQUE,NKXU,MXDS,BILC,CAUS,OQON,CCYL,HVNO,WXRI,LSHT,JIWJ,GJIY,CTAX,KADG,TRSP,Dsali
alt for 1 (1):BILC,ODXI,BZSH,BAZF,VIAU VBLH,Cvari,PZIF,AJAU,OUNI,LNIL,LETF,ALZF,Umuta,SCSP,KSFK,Csube,YDCQ,CQQP,Czofi,FMVB,CMED,GYBH,Vcart,CESP,Clent,NSTT,OAEZ,XKWQ,IJMT,BMIN,PDEN,EATP,NQYP,Crein,DVYE,UPRO,BHYP,DUMA,CBNG,MFYC,CPIS,SAUS,JTIG,HHXJ,ACAL,AKIL,RPAU,NATT,OQUE,NKXU,MXDS,CAUS,OQON,CCYL,HVNO,WXRI,LSHT,JIWJ,GJIY,ETGN,CTAX,KADG,VHIJ,TRSP,Dsali,PROE
alt for 1 (2):BILC,ETGN,MFYC,PROE,Csube VBLH,Cvari,PZIF,AJAU,OUNI,LNIL,LETF,ALZF,Umuta,SCSP,HBAS,PCLA,KSFK,VIAU,YDCQ,CQQP,Czofi,FMVB,CMED,GYBH,Vcart,CESP,Clent,NSTT,ODXI,OAEZ,XKWQ,IJMT,BMIN,BZSH,BAZF,PDEN,EATP,NQYP,Crein,DVYE,UPRO,BHYP,DUMA,CBNG,CPIS,SAUS,JTIG,HHXJ,ACAL,AKIL,RPAU,NATT,OQUE,NKXU,MXDS,CAUS,OQON,CCYL,HVNO,WXRI,LSHT,JIWJ,GJIY,CTAX,KADG,VHIJ,TRSP,Dsali
alt for 1 (1):AJAU,OAEZ,OQON,CBNG,LETF,SAUS,Umuta,SCSP,HBAS,KSFK,BMIN,LSHT,JIWJ,CQQP,GJIY,RPAU,PDEN,EATP,KADG,NQYP,UPRO VBLH,Cvari,PZIF,OUNI,DUMA,LNIL,MFYC,CPIS,PCLA,Csube,VIAU,YDCQ,Czofi,FMVB,ACAL,AKIL,CMED,NATT,OQUE,Vcart,NKXU,MXDS,CESP,Clent,NSTT,BILC,ODXI,CAUS,XKWQ,IJMT,HVNO,WXRI,BZSH,BAZF,ETGN,CTAX,VHIJ,TRSP,Dsali,PROE,Crein,DVYE
alt for 1 (1):MFYC,PDEN VBLH,Cvari,PZIF,AJAU,OUNI,LNIL,LETF,ALZF,Umuta,SCSP,PCLA,KSFK,Csube,VIAU,YDCQ,CQQP,Czofi,FMVB,CMED,GYBH,Vcart,CESP,Clent,NSTT,ODXI,OAEZ,XKWQ,IJMT,BMIN,BZSH,BAZF,EATP,NQYP,Crein,DVYE,UPRO,BHYP,DUMA,CPIS,SAUS,JTIG,HHXJ,ACAL,AKIL,RPAU,NATT,OQUE,NKXU,MXDS,BILC,CAUS,OQON,CCYL,HVNO,WXRI,LSHT,JIWJ,GJIY,ETGN,CTAX,KADG,VHIJ,TRSP,Dsali,PROE
alt for 1 (1):VBLH,Clent,NSTT,BILC,Cvari,BHYP,CAUS,OUNI,CPIS,ALZF,SAUS,JTIG,SCSP,CCYL,CMED,ETGN,OQUE,GYBH,VHIJ,PROE,NKXU PZIF,AJAU,DUMA,LNIL,MFYC,LETF,Umuta,HBAS,KSFK,Csube,VIAU,CQQP,Czofi,FMVB,HHXJ,RPAU,Vcart,MXDS,ODXI,OAEZ,XKWQ,OQON,IJMT,HVNO,BMIN,WXRI,LSHT,JIWJ,BZSH,GJIY,BAZF,PDEN,EATP,KADG,NQYP,Crein,DVYE
alt for 1 (1):WXRI,BILC,Cvari,FMVB,HHXJ,ETGN,MFYC,HVNO,Csube,NKXU VBLH,PZIF,AJAU,OUNI,LNIL,LETF,ALZF,Umuta,SCSP,HBAS,PCLA,KSFK,VIAU,YDCQ,Czofi,CMED,GYBH,Vcart,Clent,NSTT,ODXI,OAEZ,BMIN,BZSH,BAZF,PDEN,EATP,NQYP,Crein,DVYE,UPRO,BHYP,DUMA,CBNG,CPIS,SAUS,JTIG,ACAL,AKIL,RPAU,MXDS,CAUS,OQON,CCYL,LSHT,JIWJ,GJIY,CTAX,VHIJ,TRSP,Dsali,PROE
alt for 1 (1):YDCQ,CESP,ODXI,LNIL,NATT,Vcart,TRSP,Dsali,PROE,Csube,Crein VBLH,Cvari,PZIF,AJAU,OUNI,LETF,ALZF,Umuta,SCSP,HBAS,PCLA,KSFK,VIAU,CQQP,Czofi,FMVB,CMED,GYBH,Clent,NSTT,OAEZ,XKWQ,IJMT,BMIN,BZSH,BAZF,PDEN,EATP,NQYP,DVYE,UPRO,BHYP,DUMA,CBNG,MFYC,CPIS,SAUS,JTIG,HHXJ,ACAL,AKIL,RPAU,OQUE,NKXU,MXDS,CAUS,OQON,CCYL,HVNO,WXRI,LSHT,JIWJ,GJIY,ETGN,CTAX,KADG,VHIJ
alt for 1 (3):BILC,CMED,CPIS VBLH,Cvari,PZIF,AJAU,OUNI,LNIL,LETF,ALZF,Umuta,SCSP,HBAS,PCLA,KSFK,Csube,VIAU,YDCQ,CQQP,Czofi,FMVB,GYBH,Vcart,CESP,Clent,NSTT,ODXI,OAEZ,XKWQ,IJMT,BMIN,BZSH,BAZF,PDEN,EATP,NQYP,Crein,DVYE,UPRO,BHYP,DUMA,CBNG,MFYC,SAUS,JTIG,HHXJ,ACAL,AKIL,RPAU,NATT,OQUE,NKXU,MXDS,CAUS,OQON,CCYL,HVNO,WXRI,LSHT,JIWJ,GJIY,ETGN,CTAX,KADG,VHIJ,TRSP,Dsali,PROE
alt for 1 (1):BILC,MFYC,EATP,Csube,DVYE,NKXU VBLH,Cvari,PZIF,AJAU,OUNI,LNIL,LETF,ALZF,Umuta,SCSP,HBAS,PCLA,KSFK,YDCQ,CQQP,Czofi,FMVB,CMED,GYBH,Vcart,CESP,Clent,OAEZ,IJMT,BMIN,BZSH,PDEN,NQYP,Crein,UPRO,BHYP,DUMA,CPIS,SAUS,JTIG,ACAL,AKIL,RPAU,NATT,MXDS,CAUS,OQON,CCYL,HVNO,WXRI,LSHT,JIWJ,GJIY,CTAX,VHIJ,TRSP,Dsali,PROE
alt for 1 (1):BILC,PZIF,ODXI,LNIL,CPIS,IJMT,VIAU,BZSH,BAZF,CMED,Vcart,Dsali,Crein,DVYE VBLH,Cvari,AJAU,OUNI,LETF,ALZF,Umuta,SCSP,HBAS,PCLA,KSFK,Csube,CQQP,FMVB,GYBH,CESP,Clent,NSTT,OAEZ,XKWQ,BMIN,PDEN,EATP,NQYP,UPRO,BHYP,DUMA,CBNG,MFYC,JTIG,HHXJ,ACAL,AKIL,RPAU,NATT,OQUE,NKXU,CAUS,OQON,CCYL,HVNO,WXRI,LSHT,JIWJ,GJIY,ETGN,CTAX,KADG,VHIJ,TRSP,PROE
alt for 1 (7):Clent,BHYP,MFYC,OQUE,CTAX,GYBH,JTIG,CCYL VBLH,Cvari,PZIF,AJAU,OUNI,LNIL,LETF,ALZF,Umuta,SCSP,HBAS,PCLA,KSFK,Csube,VIAU,YDCQ,CQQP,Czofi,FMVB,CMED,Vcart,CESP,NSTT,ODXI,OAEZ,XKWQ,IJMT,BMIN,BZSH,BAZF,PDEN,EATP,NQYP,Crein,DVYE,UPRO,DUMA,CBNG,CPIS,SAUS,HHXJ,ACAL,AKIL,RPAU,NATT,NKXU,MXDS,BILC,CAUS,OQON,HVNO,WXRI,LSHT,JIWJ,GJIY,ETGN,KADG,VHIJ,TRSP,Dsali,PROE
alt for 1 (1):WXRI,BILC,Cvari,FMVB,HHXJ,MFYC,HVNO,NKXU VBLH,PZIF,AJAU,OUNI,LNIL,LETF,ALZF,Umuta,SCSP,HBAS,PCLA,KSFK,Csube,VIAU,YDCQ,Czofi,CMED,GYBH,Vcart,Clent,NSTT,ODXI,OAEZ,BMIN,BZSH,BAZF,PDEN,EATP,NQYP,Crein,DVYE,UPRO,BHYP,DUMA,CBNG,CPIS,SAUS,JTIG,ACAL,AKIL,RPAU,MXDS,CAUS,OQON,CCYL,LSHT,JIWJ,GJIY,ETGN,CTAX,VHIJ,TRSP,Dsali,PROE
alt for 1 (1):PZIF,AJAU,OUNI,LNIL,LETF,ALZF,Umuta,SCSP,HBAS,PCLA,KSFK,Csube,VIAU,YDCQ,CQQP,Czofi,CMED,GYBH,Vcart,CESP,Clent,NSTT,OAEZ,XKWQ,IJMT,BMIN,BAZF,PDEN,EATP,NQYP,Crein,DVYE,UPRO,BHYP,CBNG,MFYC,CPIS,SAUS,JTIG,ACAL,AKIL,RPAU,NATT,OQUE,NKXU,MXDS,BILC,CAUS,OQON,CCYL,WXRI,LSHT,JIWJ,GJIY,ETGN,CTAX,KADG,VHIJ,TRSP,PROE Cvari,ODXI,BZSH,FMVB,HHXJ,DUMA,Dsali,HVNO
alt for 1 (1):JIWJ,AJAU,RPAU,CBNG,LETF,HBAS,Csube VBLH,Cvari,PZIF,OUNI,LNIL,ALZF,Umuta,SCSP,PCLA,KSFK,VIAU,YDCQ,CQQP,FMVB,CMED,GYBH,Vcart,CESP,Clent,NSTT,ODXI,OAEZ,XKWQ,IJMT,BMIN,BZSH,BAZF,PDEN,EATP,NQYP,Crein,DVYE,BHYP,DUMA,MFYC,CPIS,SAUS,JTIG,HHXJ,ACAL,AKIL,NATT,OQUE,NKXU,MXDS,BILC,CAUS,OQON,CCYL,HVNO,WXRI,LSHT,GJIY,ETGN,CTAX,KADG,VHIJ,TRSP,Dsali,PROE
alt for 1 (2):WXRI,DVYE VBLH,Cvari,PZIF,AJAU,OUNI,LNIL,LETF,ALZF,Umuta,SCSP,HBAS,PCLA,KSFK,Csube,VIAU,YDCQ,CQQP,Czofi,FMVB,CMED,GYBH,Vcart,CESP,Clent,NSTT,ODXI,OAEZ,XKWQ,IJMT,BMIN,BZSH,BAZF,PDEN,EATP,NQYP,Crein,UPRO,BHYP,DUMA,CBNG,MFYC,CPIS,SAUS,JTIG,HHXJ,ACAL,AKIL,RPAU,NATT,OQUE,NKXU,MXDS,BILC,CAUS,OQON,CCYL,HVNO,LSHT,JIWJ,GJIY,ETGN,CTAX,KADG,VHIJ,TRSP,Dsali,PROE
alt for 1 (1):VBLH,Clent,OAEZ,OQON,Umuta,CCYL,WXRI,LSHT,CQQP,CTAX,PDEN,NQYP,UPRO Cvari,PZIF,AJAU,OUNI,LNIL,LETF,ALZF,SCSP,HBAS,PCLA,KSFK,Csube,VIAU,Czofi,FMVB,CMED,GYBH,Vcart,ODXI,XKWQ,IJMT,BMIN,BZSH,BAZF,EATP,Crein,DVYE,BHYP,DUMA,CBNG,MFYC,CPIS,SAUS,JTIG,HHXJ,ACAL,AKIL,RPAU,OQUE,NKXU,MXDS,BILC,CAUS,HVNO,JIWJ,GJIY,ETGN,KADG,Dsali,PROE
alt for 1 (1):WXRI,Cvari,PZIF,Czofi,XKWQ,Csube,NKXU,VIAU VBLH,AJAU,OUNI,LETF,ALZF,Umuta,SCSP,HBAS,PCLA,KSFK,CQQP,FMVB,CMED,GYBH,Vcart,Clent,NSTT,ODXI,OAEZ,BMIN,BZSH,BAZF,PDEN,NQYP,Crein,UPRO,BHYP,DUMA,MFYC,CPIS,SAUS,JTIG,ACAL,AKIL,RPAU,NATT,OQUE,MXDS,BILC,CAUS,OQON,CCYL,LSHT,JIWJ,GJIY,KADG,VHIJ,TRSP,Dsali,PROE
alt for 1 (1):WXRI,BILC,Cvari,MFYC,EATP,SAUS,SCSP,PROE,Csube,NKXU VBLH,PZIF,AJAU,OUNI,LNIL,LETF,ALZF,Umuta,HBAS,PCLA,KSFK,VIAU,YDCQ,CQQP,Czofi,FMVB,CMED,GYBH,Vcart,CESP,Clent,NSTT,ODXI,OAEZ,XKWQ,IJMT,BMIN,BZSH,BAZF,PDEN,NQYP,Crein,DVYE,UPRO,BHYP,DUMA,CBNG,CPIS,JTIG,HHXJ,ACAL,AKIL,RPAU,NATT,OQUE,MXDS,CAUS,OQON,CCYL,HVNO,LSHT,JIWJ,GJIY,ETGN,CTAX,KADG,VHIJ,TRSP,Dsali
alt for 1 (1):WXRI,Cvari,FMVB,HHXJ,ETGN,MFYC,EATP,HVNO,PROE,Csube,NKXU VBLH,PZIF,AJAU,OUNI,LNIL,LETF,ALZF,Umuta,SCSP,HBAS,PCLA,KSFK,VIAU,YDCQ,CQQP,Czofi,CMED,GYBH,Vcart,CESP,Clent,NSTT,ODXI,OAEZ,XKWQ,IJMT,BMIN,BZSH,BAZF,PDEN,NQYP,Crein,DVYE,UPRO,BHYP,DUMA,CBNG,CPIS,SAUS,JTIG,ACAL,AKIL,RPAU,NATT,OQUE,MXDS,BILC,CAUS,OQON,CCYL,LSHT,JIWJ,GJIY,CTAX,KADG,VHIJ,TRSP,Dsali
alt for 1 (1):VBLH,PZIF,BHYP,AJAU,OUNI,LNIL,LETF,CPIS,ALZF,SAUS,JTIG,Umuta,HBAS,PCLA,KSFK,VIAU,YDCQ,CQQP,Czofi,ACAL,AKIL,CMED,NATT,OQUE,GYBH,Vcart,MXDS,CESP,Clent,NSTT,BILC,ODXI,OAEZ,CAUS,OQON,IJMT,CCYL,BMIN,LSHT,JIWJ,GJIY,BAZF,PDEN,KADG,NQYP,Crein,DVYE WXRI,Cvari,FMVB,DUMA,MFYC,EATP,VHIJ,Dsali,HVNO,PROE,Csube,NKXU
alt for 1 (1):VBLH,CESP,NSTT,CAUS,OUNI,CPIS,ALZF,PCLA,YDCQ,ACAL,AKIL,CMED,NATT,VHIJ,TRSP,NKXU Cvari,PZIF,AJAU,LNIL,LETF,Umuta,SCSP,HBAS,KSFK,Csube,VIAU,CQQP,Czofi,FMVB,GYBH,Vcart,Clent,ODXI,OAEZ,XKWQ,IJMT,BMIN,BZSH,BAZF,PDEN,EATP,NQYP,Crein,DVYE,BHYP,DUMA,MFYC,SAUS,JTIG,RPAU,OQUE,MXDS,BILC,OQON,CCYL,HVNO,WXRI,LSHT,JIWJ,GJIY,CTAX,KADG,Dsali,PROE
alt for 1 (1):FMVB,AKIL,ETGN,PDEN Cvari,AJAU,OUNI,LNIL,LETF,ALZF,Umuta,SCSP,PCLA,KSFK,Csube,VIAU,Czofi,CMED,GYBH,Vcart,Clent,NSTT,ODXI,OAEZ,XKWQ,IJMT,BMIN,BZSH,BAZF,EATP,NQYP,Crein,DVYE,UPRO,BHYP,DUMA,CBNG,MFYC,CPIS,SAUS,JTIG,ACAL,OQUE,NKXU,MXDS,CAUS,OQON,CCYL,HVNO,WXRI,LSHT,JIWJ,GJIY,CTAX,KADG,VHIJ,Dsali
alt for 1 (1):BILC,Czofi,KADG,NKXU VBLH,Cvari,PZIF,AJAU,OUNI,LNIL,LETF,ALZF,Umuta,PCLA,KSFK,Csube,VIAU,YDCQ,CQQP,FMVB,CMED,GYBH,Vcart,CESP,Clent,NSTT,ODXI,OAEZ,IJMT,BMIN,BAZF,PDEN,EATP,NQYP,Crein,DVYE,UPRO,BHYP,DUMA,CBNG,MFYC,CPIS,SAUS,JTIG,HHXJ,ACAL,AKIL,RPAU,NATT,OQUE,CAUS,OQON,CCYL,LSHT,JIWJ,GJIY,CTAX,VHIJ,TRSP,Dsali,PROE
alt for 1 (1):VBLH,YDCQ,CESP,WXRI,NSTT,OUNI,CMED,NATT,ALZF,VHIJ,PROE Cvari,PZIF,AJAU,LNIL,LETF,Umuta,SCSP,HBAS,PCLA,KSFK,Csube,VIAU,CQQP,Czofi,FMVB,GYBH,Vcart,Clent,ODXI,OAEZ,XKWQ,IJMT,BMIN,BZSH,BAZF,PDEN,EATP,NQYP,Crein,DVYE,UPRO,BHYP,DUMA,CBNG,MFYC,CPIS,SAUS,JTIG,HHXJ,ACAL,AKIL,RPAU,OQUE,NKXU,MXDS,BILC,CAUS,OQON,CCYL,HVNO,LSHT,JIWJ,GJIY,KADG,Dsali
alt for 1 (1):Cvari,PZIF,Czofi,BZSH,XKWQ,MXDS VBLH,AJAU,OUNI,LNIL,LETF,ALZF,Umuta,SCSP,HBAS,PCLA,KSFK,Csube,VIAU,YDCQ,CQQP,FMVB,CMED,GYBH,Vcart,CESP,Clent,ODXI,OAEZ,IJMT,BMIN,BAZF,PDEN,EATP,NQYP,Crein,DVYE,UPRO,BHYP,DUMA,MFYC,CPIS,SAUS,JTIG,HHXJ,ACAL,AKIL,RPAU,NATT,OQUE,NKXU,BILC,CAUS,OQON,CCYL,WXRI,LSHT,JIWJ,GJIY,ETGN,CTAX,KADG,VHIJ,TRSP,Dsali,PROE
alt for 1 (1):WXRI,Cvari,MFYC,SAUS,PROE,Csube,NKXU VBLH,PZIF,AJAU,OUNI,LNIL,LETF,ALZF,Umuta,HBAS,PCLA,KSFK,VIAU,YDCQ,CQQP,Czofi,FMVB,CMED,GYBH,Vcart,CESP,Clent,NSTT,ODXI,OAEZ,XKWQ,IJMT,BMIN,BZSH,BAZF,PDEN,EATP,NQYP,Crein,UPRO,BHYP,DUMA,CPIS,JTIG,ACAL,AKIL,RPAU,NATT,OQUE,MXDS,CAUS,OQON,CCYL,HVNO,LSHT,JIWJ,GJIY,ETGN,CTAX,KADG,VHIJ,TRSP,Dsali
alt for 1 (3):NSTT,OUNI,ALZF,NKXU VBLH,Cvari,PZIF,AJAU,LNIL,LETF,Umuta,SCSP,HBAS,PCLA,KSFK,Csube,VIAU,YDCQ,CQQP,Czofi,FMVB,CMED,GYBH,Vcart,CESP,Clent,ODXI,OAEZ,XKWQ,IJMT,BMIN,BZSH,BAZF,PDEN,EATP,NQYP,Crein,DVYE,UPRO,BHYP,DUMA,CBNG,MFYC,CPIS,SAUS,JTIG,HHXJ,ACAL,AKIL,RPAU,NATT,OQUE,MXDS,BILC,CAUS,OQON,CCYL,HVNO,WXRI,LSHT,JIWJ,GJIY,ETGN,CTAX,KADG,VHIJ,TRSP,Dsali,PROE
alt for 1 (1):BILC,PZIF,Czofi,ODXI,BZSH,Vcart,Dsali,Crein,NKXU,MXDS,VIAU Cvari,AJAU,OUNI,ALZF,Umuta,SCSP,HBAS,PCLA,KSFK,Csube,YDCQ,CQQP,FMVB,CMED,GYBH,CESP,Clent,NSTT,OAEZ,IJMT,BMIN,BAZF,PDEN,EATP,NQYP,DVYE,UPRO,BHYP,DUMA,MFYC,CPIS,SAUS,JTIG,ACAL,AKIL,RPAU,NATT,OQUE,CAUS,OQON,CCYL,HVNO,LSHT,JIWJ,GJIY,CTAX,KADG,VHIJ,TRSP,PROE
alt for 1 (1):VBLH,Cvari,PZIF,AJAU,OUNI,DUMA,LNIL,MFYC,LETF,CPIS,ALZF,SAUS,SCSP,HBAS,PCLA,KSFK,Csube,VIAU,Czofi,FMVB,ACAL,AKIL,RPAU,Vcart,NKXU,MXDS,NSTT,ODXI,CAUS,XKWQ,IJMT,BMIN,LSHT,JIWJ,BZSH,GJIY,BAZF,PDEN,KADG,VHIJ,Dsali,PROE,NQYP,Crein CESP,Clent,BHYP,OAEZ,OQON,CBNG,JTIG,Umuta,CCYL,HVNO,YDCQ,WXRI,CQQP,HHXJ,CMED,NATT,OQUE,CTAX,EATP,GYBH,TRSP,DVYE,UPRO
alt for 1 (5):VBLH,Cvari,PZIF,AJAU,OUNI,LNIL,LETF,ALZF,Umuta,SCSP,HBAS,PCLA,KSFK,Csube,VIAU,YDCQ,CQQP,Czofi,CMED,GYBH,Vcart,CESP,Clent,NSTT,ODXI,OAEZ,XKWQ,IJMT,BMIN,BZSH,BAZF,PDEN,EATP,NQYP,Crein,DVYE,UPRO,BHYP,CBNG,MFYC,CPIS,SAUS,JTIG,ACAL,AKIL,RPAU,NATT,OQUE,NKXU,MXDS,CAUS,OQON,CCYL,WXRI,LSHT,JIWJ,GJIY,CTAX,KADG,VHIJ,TRSP,Dsali,PROE BILC,FMVB,HHXJ,DUMA,ETGN,HVNO
alt for 1 (3):BILC,Cvari,AJAU,OAEZ,OQON,CBNG,MFYC,LETF,Umuta,HBAS,KSFK,BMIN,LSHT,JIWJ,CQQP,GJIY,RPAU,PDEN,NQYP,UPRO VBLH,PZIF,OUNI,LNIL,ALZF,SCSP,PCLA,Csube,VIAU,YDCQ,Czofi,FMVB,CMED,GYBH,Vcart,CESP,Clent,NSTT,ODXI,XKWQ,IJMT,BZSH,BAZF,EATP,Crein,DVYE,BHYP,DUMA,CPIS,SAUS,JTIG,HHXJ,ACAL,AKIL,NATT,OQUE,NKXU,MXDS,CAUS,CCYL,HVNO,WXRI,ETGN,CTAX,KADG,VHIJ,TRSP,Dsali,PROE
alt for 1 (1):FMVB,BAZF,CBNG,EATP,VIAU VBLH,Cvari,PZIF,AJAU,OUNI,LETF,ALZF,Umuta,HBAS,PCLA,KSFK,Csube,CQQP,Czofi,CMED,GYBH,Vcart,Clent,NSTT,ODXI,OAEZ,XKWQ,IJMT,BMIN,BZSH,PDEN,NQYP,Crein,UPRO,BHYP,MFYC,CPIS,SAUS,JTIG,ACAL,RPAU,NKXU,MXDS,BILC,CAUS,OQON,CCYL,HVNO,WXRI,LSHT,JIWJ,GJIY,CTAX,KADG,VHIJ,TRSP,Dsali,PROE
alt for 1 (1):YDCQ,CESP,WXRI,BILC,ETGN,NATT,EATP,KADG,TRSP,Csube,NKXU VBLH,Cvari,PZIF,AJAU,OUNI,LNIL,LETF,ALZF,Umuta,SCSP,HBAS,PCLA,KSFK,VIAU,CQQP,Czofi,FMVB,GYBH,Vcart,Clent,NSTT,ODXI,OAEZ,XKWQ,IJMT,BMIN,BZSH,BAZF,PDEN,NQYP,Crein,DVYE,UPRO,BHYP,DUMA,CBNG,MFYC,CPIS,SAUS,JTIG,HHXJ,ACAL,AKIL,RPAU,OQUE,MXDS,CAUS,OQON,CCYL,HVNO,LSHT,JIWJ,GJIY,CTAX,VHIJ,Dsali,PROE
alt for 1 (1):PZIF,ODXI,LNIL,MFYC,IJMT,Czofi,BAZF,CMED,VHIJ,Vcart,PROE,Crein,DVYE Cvari,AJAU,OUNI,LETF,ALZF,Umuta,SCSP,HBAS,PCLA,KSFK,Csube,VIAU,YDCQ,CQQP,FMVB,GYBH,CESP,Clent,NSTT,OAEZ,XKWQ,BMIN,BZSH,PDEN,EATP,NQYP,UPRO,BHYP,DUMA,CBNG,SAUS,JTIG,HHXJ,ACAL,AKIL,RPAU,NATT,OQUE,NKXU,MXDS,CAUS,OQON,CCYL,HVNO,LSHT,JIWJ,GJIY,KADG,TRSP
alt for 1 (1):PZIF,ODXI,XKWQ,LNIL,MFYC,IJMT,VIAU,Czofi,BZSH,BAZF,VHIJ,Vcart,Dsali,Crein,DVYE,MXDS VBLH,Cvari,AJAU,OUNI,LETF,ALZF,Umuta,SCSP,HBAS,PCLA,KSFK,Csube,YDCQ,CQQP,FMVB,CMED,GYBH,CESP,Clent,NSTT,OAEZ,BMIN,PDEN,EATP,NQYP,UPRO,BHYP,DUMA,CBNG,CPIS,SAUS,JTIG,HHXJ,ACAL,AKIL,RPAU,NATT,OQUE,NKXU,BILC,CAUS,OQON,CCYL,HVNO,WXRI,LSHT,JIWJ,GJIY,KADG,TRSP,PROE
alt for 1 (1):CESP,Clent,BILC,PZIF,BHYP,XKWQ,LNIL,JTIG,CCYL,VIAU,Czofi,BZSH,BAZF,OQUE,GYBH,Vcart,Dsali,Crein,DVYE,MXDS VBLH,Cvari,AJAU,OUNI,DUMA,CBNG,MFYC,LETF,CPIS,ALZF,SAUS,Umuta,SCSP,HBAS,PCLA,KSFK,Csube,CQQP,FMVB,HHXJ,AKIL,CMED,NKXU,NSTT,OAEZ,CAUS,OQON,IJMT,HVNO,BMIN,WXRI,LSHT,JIWJ,GJIY,PDEN,EATP,KADG,PROE,NQYP,UPRO
alt for 1 (1):YDCQ,CESP,WXRI,NATT,OQUE,EATP,TRSP,Csube VBLH,Cvari,PZIF,AJAU,OUNI,LNIL,LETF,ALZF,Umuta,SCSP,HBAS,PCLA,KSFK,VIAU,CQQP,Czofi,FMVB,CMED,GYBH,Vcart,Clent,NSTT,ODXI,OAEZ,XKWQ,IJMT,BMIN,BZSH,PDEN,NQYP,Crein,DVYE,UPRO,BHYP,DUMA,CBNG,MFYC,CPIS,SAUS,JTIG,HHXJ,ACAL,AKIL,RPAU,NKXU,MXDS,CAUS,OQON,CCYL,HVNO,LSHT,JIWJ,GJIY,CTAX,KADG,VHIJ,Dsali,PROE
alt for 1 (1):WXRI,Cvari,EATP,PROE,Csube VBLH,PZIF,AJAU,OUNI,LNIL,LETF,ALZF,Umuta,SCSP,HBAS,PCLA,KSFK,VIAU,YDCQ,CQQP,Czofi,FMVB,CMED,GYBH,Vcart,CESP,Clent,NSTT,ODXI,OAEZ,XKWQ,IJMT,BMIN,BZSH,BAZF,PDEN,NQYP,Crein,DVYE,UPRO,BHYP,DUMA,MFYC,CPIS,SAUS,JTIG,HHXJ,ACAL,AKIL,RPAU,NATT,OQUE,NKXU,MXDS,BILC,CAUS,OQON,HVNO,LSHT,JIWJ,GJIY,ETGN,KADG,VHIJ,TRSP,Dsali
alt for 1 (1):BILC,ACAL,AKIL,CAUS,Dsali,PCLA,DVYE Cvari,PZIF,AJAU,OUNI,LETF,ALZF,Umuta,SCSP,HBAS,KSFK,Csube,VIAU,YDCQ,CQQP,Czofi,FMVB,CMED,GYBH,Vcart,CESP,Clent,NSTT,ODXI,OAEZ,IJMT,BMIN,BZSH,BAZF,PDEN,EATP,NQYP,Crein,UPRO,BHYP,DUMA,CBNG,MFYC,CPIS,SAUS,JTIG,HHXJ,RPAU,NATT,OQUE,NKXU,MXDS,OQON,CCYL,HVNO,WXRI,LSHT,JIWJ,GJIY,CTAX,KADG,VHIJ,TRSP,PROE
alt for 1 (1):MFYC,IJMT,VHIJ,MXDS VBLH,Cvari,PZIF,AJAU,OUNI,LNIL,LETF,ALZF,Umuta,SCSP,HBAS,PCLA,KSFK,Csube,VIAU,YDCQ,CQQP,Czofi,FMVB,CMED,GYBH,Vcart,CESP,Clent,NSTT,ODXI,OAEZ,XKWQ,BMIN,BZSH,BAZF,PDEN,EATP,NQYP,Crein,DVYE,UPRO,BHYP,DUMA,CBNG,CPIS,SAUS,JTIG,HHXJ,ACAL,AKIL,RPAU,NATT,OQUE,NKXU,BILC,CAUS,OQON,CCYL,HVNO,WXRI,LSHT,JIWJ,GJIY,CTAX,KADG,TRSP,Dsali,PROE
alt for 1 (8):ETGN,MFYC,PROE,Csube VBLH,Cvari,PZIF,AJAU,OUNI,LNIL,LETF,ALZF,Umuta,SCSP,HBAS,PCLA,KSFK,VIAU,YDCQ,CQQP,Czofi,FMVB,CMED,GYBH,Vcart,CESP,Clent,NSTT,ODXI,OAEZ,XKWQ,IJMT,BMIN,BZSH,BAZF,PDEN,EATP,NQYP,Crein,DVYE,UPRO,BHYP,DUMA,CBNG,CPIS,SAUS,JTIG,HHXJ,ACAL,AKIL,RPAU,NATT,OQUE,NKXU,MXDS,BILC,CAUS,OQON,CCYL,HVNO,WXRI,LSHT,JIWJ,GJIY,CTAX,KADG,VHIJ,TRSP,Dsali
alt for 1 (2):BILC,PZIF,ODXI,XKWQ,LNIL,IJMT,VIAU,Czofi,BZSH,BAZF,Vcart,Dsali,Crein,DVYE,MXDS VBLH,Cvari,AJAU,OUNI,LETF,ALZF,Umuta,SCSP,HBAS,PCLA,KSFK,Csube,YDCQ,CQQP,FMVB,CMED,GYBH,CESP,Clent,NSTT,OAEZ,BMIN,PDEN,EATP,NQYP,UPRO,BHYP,DUMA,CBNG,MFYC,CPIS,SAUS,JTIG,HHXJ,ACAL,AKIL,RPAU,NATT,OQUE,NKXU,CAUS,OQON,CCYL,HVNO,WXRI,LSHT,JIWJ,GJIY,ETGN,CTAX,KADG,VHIJ,TRSP,PROE
alt for 1 (4):MFYC,VHIJ VBLH,Cvari,PZIF,AJAU,OUNI,LNIL,LETF,ALZF,Umuta,SCSP,HBAS,PCLA,KSFK,Csube,VIAU,YDCQ,CQQP,Czofi,FMVB,CMED,GYBH,Vcart,CESP,Clent,NSTT,ODXI,OAEZ,XKWQ,IJMT,BMIN,BZSH,BAZF,PDEN,EATP,NQYP,Crein,DVYE,UPRO,BHYP,DUMA,CBNG,CPIS,SAUS,JTIG,HHXJ,ACAL,AKIL,RPAU,NATT,OQUE,NKXU,MXDS,BILC,CAUS,OQON,CCYL,HVNO,WXRI,LSHT,JIWJ,GJIY,ETGN,CTAX,KADG,TRSP,Dsali,PROE
alt for 1 (3):PZIF,ODXI,ETGN,MFYC VBLH,Cvari,AJAU,OUNI,LETF,ALZF,Umuta,SCSP,HBAS,PCLA,KSFK,Csube,VIAU,YDCQ,CQQP,Czofi,FMVB,CMED,GYBH,Vcart,CESP,Clent,NSTT,OAEZ,XKWQ,IJMT,BMIN,BZSH,BAZF,PDEN,EATP,NQYP,Crein,DVYE,UPRO,BHYP,DUMA,CBNG,CPIS,SAUS,JTIG,HHXJ,ACAL,AKIL,RPAU,NATT,OQUE,NKXU,MXDS,BILC,CAUS,OQON,CCYL,HVNO,WXRI,LSHT,JIWJ,GJIY,CTAX,KADG,VHIJ,TRSP,Dsali,PROE
alt for 1 (1):BILC,Cvari,ODXI,LNIL,MFYC,IJMT,VIAU,BAZF,Vcart,Dsali,Crein,DVYE,MXDS VBLH,PZIF,AJAU,OUNI,LETF,ALZF,Umuta,SCSP,HBAS,PCLA,KSFK,Csube,YDCQ,CQQP,FMVB,CMED,GYBH,CESP,Clent,NSTT,OAEZ,XKWQ,BMIN,BZSH,PDEN,EATP,NQYP,BHYP,DUMA,CBNG,CPIS,SAUS,JTIG,HHXJ,ACAL,AKIL,RPAU,NATT,OQUE,NKXU,CAUS,OQON,CCYL,HVNO,WXRI,LSHT,JIWJ,GJIY,ETGN,CTAX,KADG,VHIJ,TRSP,PROE
alt for 1 (1):AKIL,CAUS,OUNI,RPAU,CMED,ETGN,ALZF,PROE VBLH,Cvari,PZIF,AJAU,LNIL,LETF,Umuta,SCSP,HBAS,PCLA,KSFK,Csube,VIAU,YDCQ,CQQP,Czofi,FMVB,GYBH,Vcart,CESP,Clent,ODXI,OAEZ,XKWQ,IJMT,BMIN,BZSH,BAZF,PDEN,EATP,NQYP,Crein,DVYE,UPRO,BHYP,DUMA,CBNG,MFYC,CPIS,SAUS,JTIG,HHXJ,ACAL,NATT,OQUE,NKXU,MXDS,BILC,OQON,CCYL,HVNO,WXRI,LSHT,JIWJ,GJIY,KADG,VHIJ,TRSP,Dsali
alt for 1 (1):VBLH,Cvari,AJAU,OUNI,LNIL,ALZF,Umuta,SCSP,HBAS,PCLA,KSFK,Csube,VIAU,Czofi,CMED,GYBH,Vcart,Clent,NSTT,ODXI,OAEZ,XKWQ,IJMT,BMIN,BZSH,BAZF,PDEN,EATP,Crein,BHYP,CBNG,MFYC,CPIS,SAUS,JTIG,ACAL,AKIL,RPAU,OQUE,NKXU,MXDS,CAUS,CCYL,GJIY,CTAX,KADG,VHIJ,Dsali,PROE YDCQ,CESP,CQQP,FMVB,HHXJ,DUMA,ETGN,NATT,TRSP,HVNO,DVYE
alt for 1 (1):WXRI,BILC,Cvari,CAUS,MFYC,PCLA,DVYE VBLH,PZIF,AJAU,OUNI,LETF,ALZF,Umuta,SCSP,HBAS,KSFK,Csube,VIAU,YDCQ,CQQP,FMVB,CMED,GYBH,Vcart,CESP,Clent,NSTT,ODXI,OAEZ,IJMT,BMIN,BZSH,BAZF,PDEN,EATP,NQYP,Crein,UPRO,BHYP,DUMA,CBNG,CPIS,SAUS,JTIG,HHXJ,ACAL,AKIL,RPAU,NATT,OQUE,NKXU,OQON,CCYL,HVNO,LSHT,JIWJ,GJIY,CTAX,KADG,VHIJ,TRSP,Dsali,PROE
alt for 1 (2):BILC,ETGN,NATT,CTAX,SCSP VBLH,Cvari,PZIF,AJAU,OUNI,LNIL,LETF,ALZF,Umuta,HBAS,PCLA,KSFK,Csube,VIAU,YDCQ,CQQP,Czofi,FMVB,CMED,GYBH,Vcart,CESP,Clent,NSTT,ODXI,OAEZ,XKWQ,IJMT,BMIN,BZSH,BAZF,PDEN,EATP,NQYP,Crein,DVYE,UPRO,BHYP,DUMA,MFYC,CPIS,SAUS,JTIG,HHXJ,ACAL,AKIL,RPAU,OQUE,NKXU,MXDS,CAUS,OQON,CCYL,HVNO,WXRI,LSHT,JIWJ,GJIY,KADG,VHIJ,TRSP,Dsali,PROE
alt for 1 (1):VBLH,CESP,AJAU,OAEZ,OQON,CBNG,LETF,Umuta,HBAS,KSFK,BMIN,YDCQ,WXRI,LSHT,JIWJ,CQQP,GJIY,RPAU,NATT,PDEN,TRSP,NQYP,UPRO Cvari,PZIF,BHYP,OUNI,DUMA,MFYC,CPIS,ALZF,SAUS,JTIG,SCSP,PCLA,Csube,VIAU,Czofi,FMVB,HHXJ,ACAL,AKIL,CMED,OQUE,GYBH,Vcart,NKXU,Clent,NSTT,BILC,ODXI,CAUS,XKWQ,IJMT,CCYL,HVNO,BZSH,BAZF,ETGN,CTAX,EATP,KADG,VHIJ,Dsali,PROE,Crein,DVYE
alt for 1 (1):Cvari,CAUS,RPAU,CMED,CPIS,TRSP,PROE VBLH,PZIF,AJAU,OUNI,LNIL,LETF,ALZF,Umuta,SCSP,HBAS,PCLA,KSFK,Csube,VIAU,YDCQ,CQQP,Czofi,FMVB,GYBH,Vcart,CESP,Clent,NSTT,ODXI,OAEZ,XKWQ,IJMT,BMIN,BZSH,BAZF,PDEN,EATP,NQYP,Crein,DVYE,UPRO,BHYP,DUMA,MFYC,SAUS,JTIG,HHXJ,ACAL,AKIL,NATT,OQUE,NKXU,MXDS,BILC,OQON,CCYL,HVNO,WXRI,LSHT,JIWJ,GJIY,ETGN,KADG,VHIJ,Dsali
alt for 1 (1):WXRI,Vcart,Dsali,Crein VBLH,Cvari,PZIF,AJAU,OUNI,LNIL,LETF,ALZF,Umuta,SCSP,HBAS,PCLA,KSFK,Csube,VIAU,YDCQ,CQQP,Czofi,FMVB,GYBH,CESP,Clent,NSTT,ODXI,OAEZ,IJMT,BMIN,BZSH,BAZF,PDEN,EATP,NQYP,DVYE,UPRO,BHYP,DUMA,CBNG,MFYC,SAUS,JTIG,HHXJ,ACAL,AKIL,RPAU,NATT,OQUE,NKXU,MXDS,BILC,CAUS,OQON,CCYL,HVNO,LSHT,JIWJ,GJIY,ETGN,CTAX,KADG,VHIJ,TRSP
alt for 1 (15):ETGN,PROE,Csube,NKXU VBLH,Cvari,PZIF,AJAU,OUNI,LNIL,LETF,ALZF,Umuta,SCSP,HBAS,PCLA,KSFK,VIAU,YDCQ,CQQP,Czofi,FMVB,CMED,GYBH,Vcart,CESP,Clent,NSTT,ODXI,OAEZ,XKWQ,IJMT,BMIN,BZSH,BAZF,PDEN,EATP,NQYP,Crein,DVYE,UPRO,BHYP,DUMA,CBNG,MFYC,CPIS,SAUS,JTIG,HHXJ,ACAL,AKIL,RPAU,NATT,OQUE,MXDS,BILC,CAUS,OQON,CCYL,HVNO,WXRI,LSHT,JIWJ,GJIY,CTAX,KADG,VHIJ,TRSP,Dsali
alt for 1 (1):CESP,Clent,BHYP,MFYC,ALZF,JTIG,CCYL,YDCQ,LSHT,NATT,OQUE,EATP,GYBH,TRSP VBLH,Cvari,PZIF,AJAU,OUNI,DUMA,LNIL,CBNG,LETF,CPIS,SAUS,Umuta,SCSP,HBAS,PCLA,KSFK,Csube,CQQP,Czofi,FMVB,ACAL,AKIL,RPAU,CMED,Vcart,NKXU,MXDS,NSTT,BILC,ODXI,OAEZ,CAUS,OQON,HVNO,BMIN,JIWJ,BZSH,GJIY,BAZF,ETGN,CTAX,PDEN,KADG,Dsali,PROE,NQYP,Crein,DVYE
alt for 1 (2):VBLH,PZIF,AJAU,OUNI,LNIL,LETF,ALZF,Umuta,SCSP,HBAS,PCLA,KSFK,VIAU,YDCQ,CQQP,Czofi,CMED,GYBH,Vcart,CESP,Clent,NSTT,ODXI,OAEZ,XKWQ,IJMT,BMIN,BZSH,BAZF,PDEN,EATP,NQYP,Crein,DVYE,UPRO,BHYP,CBNG,CPIS,SAUS,JTIG,ACAL,AKIL,RPAU,NATT,OQUE,MXDS,CAUS,OQON,CCYL,LSHT,JIWJ,GJIY,CTAX,KADG,VHIJ,Dsali WXRI,BILC,Cvari,FMVB,HHXJ,DUMA,ETGN,MFYC,HVNO,PROE,Csube,NKXU
alt for 1 (1):BHYP,MFYC,CPIS,GYBH,JTIG,VHIJ Cvari,AJAU,OUNI,LNIL,LETF,ALZF,Umuta,SCSP,PCLA,KSFK,Csube,VIAU,Czofi,FMVB,CMED,Vcart,Clent,NSTT,ODXI,OAEZ,XKWQ,IJMT,BMIN,BZSH,BAZF,PDEN,EATP,NQYP,Crein,DVYE,UPRO,DUMA,CBNG,SAUS,ACAL,AKIL,OQUE,NKXU,MXDS,CAUS,OQON,CCYL,HVNO,WXRI,LSHT,JIWJ,GJIY,ETGN,CTAX,KADG,Dsali
alt for 1 (1):MFYC,SAUS,SCSP,PROE,Csube VBLH,Cvari,PZIF,AJAU,OUNI,LNIL,LETF,ALZF,Umuta,HBAS,PCLA,KSFK,VIAU,YDCQ,CQQP,Czofi,FMVB,CMED,GYBH,Vcart,CESP,Clent,NSTT,ODXI,OAEZ,XKWQ,IJMT,BMIN,BZSH,BAZF,PDEN,EATP,NQYP,Crein,DVYE,UPRO,BHYP,DUMA,CBNG,CPIS,JTIG,HHXJ,ACAL,AKIL,RPAU,NATT,OQUE,NKXU,MXDS,BILC,CAUS,OQON,CCYL,HVNO,WXRI,LSHT,JIWJ,GJIY,CTAX,KADG,VHIJ,TRSP,Dsali
alt for 1 (1):CESP,ACAL,AKIL,CAUS,CTAX,EATP,PCLA VBLH,Cvari,PZIF,AJAU,OUNI,LNIL,LETF,ALZF,Umuta,SCSP,HBAS,KSFK,Csube,VIAU,YDCQ,CQQP,Czofi,FMVB,CMED,GYBH,Vcart,Clent,NSTT,ODXI,OAEZ,XKWQ,IJMT,BMIN,BZSH,BAZF,PDEN,NQYP,Crein,DVYE,UPRO,BHYP,DUMA,CBNG,MFYC,CPIS,SAUS,JTIG,HHXJ,RPAU,NATT,OQUE,NKXU,MXDS,BILC,OQON,CCYL,HVNO,WXRI,LSHT,JIWJ,GJIY,ETGN,KADG,VHIJ,TRSP,Dsali,PROE
alt for 1 (1):Clent,NSTT,ACAL,AKIL,CAUS,OUNI,MFYC,ALZF,CCYL,PCLA VBLH,Cvari,PZIF,AJAU,LNIL,LETF,Umuta,SCSP,HBAS,KSFK,Csube,VIAU,YDCQ,CQQP,Czofi,FMVB,CMED,GYBH,Vcart,CESP,OAEZ,XKWQ,IJMT,BMIN,BZSH,BAZF,PDEN,EATP,NQYP,Crein,DVYE,UPRO,BHYP,DUMA,CPIS,SAUS,JTIG,HHXJ,RPAU,NATT,OQUE,NKXU,MXDS,BILC,OQON,HVNO,WXRI,LSHT,JIWJ,GJIY,KADG,VHIJ,TRSP,Dsali,PROE
alt for 1 (1):NSTT,AJAU,OAEZ,OUNI,OQON,CBNG,MFYC,LETF,ALZF,Umuta,HBAS,KSFK,BMIN,WXRI,LSHT,JIWJ,CQQP,GJIY,RPAU,PDEN,EATP,KADG,NQYP,UPRO VBLH,Cvari,PZIF,BHYP,DUMA,LNIL,CPIS,SAUS,JTIG,SCSP,PCLA,Csube,VIAU,YDCQ,Czofi,FMVB,HHXJ,ACAL,AKIL,CMED,NATT,OQUE,GYBH,Vcart,NKXU,MXDS,CESP,Clent,BILC,CAUS,IJMT,CCYL,HVNO,BZSH,BAZF,ETGN,VHIJ,Dsali,PROE,Crein,DVYE
alt for 1 (1):WXRI,CTAX,EATP,Csube,NKXU VBLH,Cvari,PZIF,AJAU,OUNI,LETF,ALZF,Umuta,SCSP,HBAS,PCLA,KSFK,VIAU,YDCQ,CQQP,Czofi,FMVB,CMED,GYBH,Vcart,CESP,Clent,ODXI,OAEZ,XKWQ,IJMT,BMIN,BZSH,BAZF,PDEN,NQYP,Crein,DVYE,UPRO,BHYP,DUMA,CBNG,CPIS,SAUS,JTIG,HHXJ,ACAL,AKIL,RPAU,NATT,BILC,CAUS,OQON,CCYL,HVNO,LSHT,JIWJ,GJIY,KADG,VHIJ,TRSP,Dsali,PROE
alt for 1 (1):Cvari,ODXI VBLH,PZIF,AJAU,OUNI,LNIL,LETF,ALZF,Umuta,SCSP,HBAS,PCLA,KSFK,Csube,VIAU,YDCQ,CQQP,Czofi,FMVB,CMED,GYBH,Vcart,CESP,Clent,NSTT,OAEZ,XKWQ,IJMT,BMIN,BZSH,BAZF,PDEN,EATP,NQYP,Crein,DVYE,UPRO,BHYP,DUMA,CBNG,MFYC,CPIS,SAUS,JTIG,HHXJ,ACAL,AKIL,RPAU,NATT,OQUE,NKXU,MXDS,CAUS,OQON,CCYL,HVNO,WXRI,LSHT,JIWJ,GJIY,ETGN,CTAX,KADG,VHIJ,TRSP,Dsali,PROE
alt for 1 (1):Cvari,AJAU,OAEZ,OUNI,OQON,CBNG,LETF,ALZF,Umuta,HBAS,KSFK,VIAU,BMIN,LSHT,JIWJ,CQQP,GJIY,RPAU,PDEN,NQYP VBLH,PZIF,BHYP,DUMA,LNIL,MFYC,CPIS,SAUS,JTIG,SCSP,Csube,YDCQ,Czofi,FMVB,HHXJ,CMED,NATT,OQUE,GYBH,Vcart,NKXU,MXDS,CESP,Clent,ODXI,XKWQ,IJMT,CCYL,HVNO,WXRI,BZSH,ETGN,CTAX,EATP,VHIJ,Dsali,PROE,Crein,DVYE
alt for 1 (1):CAUS,EATP,NKXU VBLH,Cvari,PZIF,AJAU,OUNI,LNIL,LETF,ALZF,Umuta,SCSP,HBAS,PCLA,KSFK,Csube,VIAU,YDCQ,CQQP,Czofi,CMED,GYBH,Vcart,CESP,Clent,NSTT,ODXI,OAEZ,XKWQ,IJMT,BMIN,BZSH,BAZF,PDEN,NQYP,Crein,DVYE,UPRO,BHYP,DUMA,CBNG,MFYC,CPIS,SAUS,JTIG,HHXJ,ACAL,AKIL,RPAU,NATT,OQUE,MXDS,OQON,CCYL,HVNO,LSHT,JIWJ,GJIY,ETGN,CTAX,KADG,VHIJ,TRSP,Dsali,PROE
alt for 1 (1):Cvari,PZIF,BHYP,OUNI,LNIL,MFYC,ALZF,SAUS,JTIG,SCSP,PCLA,Csube,VIAU,YDCQ,Czofi,ACAL,AKIL,GYBH,Vcart,NKXU,MXDS,CESP,Clent,NSTT,BILC,ODXI,CAUS,XKWQ,IJMT,CCYL,BZSH,BAZF,CTAX,EATP,KADG,VHIJ,TRSP,Dsali,PROE,Crein,DVYE VBLH,AJAU,DUMA,CBNG,LETF,CPIS,Umuta,HBAS,KSFK,CQQP,FMVB,HHXJ,RPAU,CMED,OQUE,OAEZ,OQON,HVNO,BMIN,WXRI,LSHT,JIWJ,GJIY,PDEN,NQYP,UPRO
alt for 1 (1):Clent,BILC,Cvari,BHYP,CAUS,OQUE,CTAX,GYBH,JTIG,CCYL,PCLA VBLH,PZIF,AJAU,OUNI,LNIL,LETF,ALZF,Umuta,SCSP,HBAS,KSFK,Csube,VIAU,YDCQ,CQQP,Czofi,FMVB,CMED,Vcart,CESP,NSTT,ODXI,OAEZ,XKWQ,IJMT,BMIN,BZSH,BAZF,PDEN,EATP,Crein,DVYE,UPRO,DUMA,CBNG,MFYC,CPIS,SAUS,HHXJ,ACAL,AKIL,RPAU,NATT,NKXU,MXDS,OQON,HVNO,WXRI,LSHT,JIWJ,GJIY,ETGN,KADG,VHIJ,TRSP,Dsali,PROE
alt for 1 (1):BILC,OAEZ,OQON,Umuta,KSFK,BMIN,LSHT,CQQP,GJIY,ETGN,PDEN,NQYP,UPRO VBLH,Cvari,PZIF,AJAU,OUNI,LETF,ALZF,SCSP,HBAS,PCLA,Csube,VIAU,YDCQ,Czofi,FMVB,CMED,GYBH,Vcart,CESP,Clent,NSTT,ODXI,XKWQ,IJMT,BZSH,BAZF,EATP,Crein,DVYE,BHYP,DUMA,CBNG,MFYC,CPIS,SAUS,JTIG,HHXJ,ACAL,AKIL,RPAU,NATT,OQUE,NKXU,MXDS,CAUS,CCYL,HVNO,WXRI,JIWJ,CTAX,KADG,TRSP,Dsali,PROE
alt for 1 (3):Cvari,Vcart,Crein VBLH,PZIF,AJAU,OUNI,LNIL,LETF,ALZF,Umuta,SCSP,HBAS,PCLA,KSFK,Csube,VIAU,YDCQ,CQQP,Czofi,FMVB,CMED,GYBH,CESP,Clent,NSTT,ODXI,OAEZ,XKWQ,IJMT,BMIN,BZSH,BAZF,PDEN,EATP,NQYP,DVYE,UPRO,BHYP,DUMA,CBNG,MFYC,CPIS,SAUS,JTIG,HHXJ,ACAL,AKIL,RPAU,NATT,OQUE,NKXU,MXDS,BILC,CAUS,OQON,CCYL,HVNO,WXRI,LSHT,JIWJ,GJIY,ETGN,CTAX,KADG,VHIJ,TRSP,Dsali,PROE
alt for 1 (1):ODXI,Dsali,Csube VBLH,Cvari,AJAU,OUNI,LETF,ALZF,Umuta,SCSP,HBAS,PCLA,KSFK,VIAU,YDCQ,CQQP,Czofi,FMVB,CMED,GYBH,Vcart,CESP,Clent,NSTT,OAEZ,IJMT,BMIN,BZSH,BAZF,PDEN,EATP,Crein,DVYE,UPRO,BHYP,DUMA,MFYC,CPIS,SAUS,ACAL,AKIL,RPAU,NATT,OQUE,NKXU,MXDS,BILC,CAUS,OQON,CCYL,HVNO,WXRI,LSHT,JIWJ,GJIY,KADG,VHIJ,TRSP,PROE
alt for 1 (1):BILC,RPAU,CMED,CPIS,IJMT,HBAS VBLH,Cvari,PZIF,AJAU,OUNI,LETF,ALZF,Umuta,SCSP,PCLA,KSFK,Csube,VIAU,YDCQ,CQQP,Czofi,FMVB,GYBH,Vcart,CESP,Clent,NSTT,ODXI,OAEZ,XKWQ,BMIN,BZSH,BAZF,PDEN,EATP,Crein,DVYE,UPRO,BHYP,DUMA,CBNG,MFYC,SAUS,JTIG,HHXJ,ACAL,AKIL,NATT,OQUE,NKXU,MXDS,OQON,CCYL,HVNO,WXRI,LSHT,JIWJ,GJIY,CTAX,KADG,VHIJ,TRSP,Dsali,PROE
alt for 1 (1):VBLH,Cvari,PZIF,BHYP,OUNI,LNIL,MFYC,CPIS,ALZF,SAUS,JTIG,SCSP,PCLA,Csube,VIAU,YDCQ,Czofi,ACAL,AKIL,CMED,NATT,OQUE,GYBH,Vcart,NKXU,MXDS,CESP,Clent,NSTT,ODXI,CAUS,XKWQ,IJMT,CCYL,WXRI,BZSH,BAZF,ETGN,CTAX,EATP,KADG,VHIJ,TRSP,Dsali,PROE,Crein,DVYE BILC,AJAU,OAEZ,OQON,DUMA,LETF,Umuta,HBAS,HVNO,KSFK,BMIN,LSHT,JIWJ,CQQP,GJIY,FMVB,HHXJ,RPAU,PDEN,NQYP,UPRO
alt for 1 (2):NSTT,OUNI,ETGN,ALZF,Csube VBLH,Cvari,PZIF,AJAU,LNIL,LETF,Umuta,SCSP,HBAS,PCLA,KSFK,VIAU,CQQP,Czofi,FMVB,CMED,GYBH,Vcart,CESP,Clent,ODXI,OAEZ,XKWQ,IJMT,BMIN,BZSH,BAZF,PDEN,EATP,NQYP,Crein,DVYE,UPRO,BHYP,DUMA,CBNG,MFYC,CPIS,SAUS,JTIG,HHXJ,ACAL,AKIL,RPAU,NATT,OQUE,NKXU,MXDS,BILC,CAUS,OQON,CCYL,HVNO,WXRI,LSHT,JIWJ,GJIY,KADG,VHIJ,TRSP,Dsali,PROE
alt for 1 (1):VBLH,Cvari,PZIF,AJAU,OUNI,LNIL,LETF,ALZF,Umuta,SCSP,HBAS,PCLA,KSFK,VIAU,YDCQ,CQQP,Czofi,CMED,GYBH,Vcart,CESP,Clent,ODXI,OAEZ,XKWQ,IJMT,BMIN,BZSH,BAZF,PDEN,EATP,NQYP,Crein,DVYE,UPRO,BHYP,CBNG,CPIS,SAUS,JTIG,ACAL,AKIL,RPAU,NATT,OQUE,MXDS,CAUS,OQON,CCYL,LSHT,JIWJ,GJIY,ETGN,KADG,VHIJ,TRSP,Dsali,PROE WXRI,BILC,FMVB,HHXJ,DUMA,MFYC,HVNO,Csube,NKXU
alt for 1 (1):YDCQ,CESP,WXRI,BHYP,NATT,OQUE,EATP,GYBH,JTIG,TRSP,HVNO,DVYE VBLH,Cvari,PZIF,AJAU,OUNI,LNIL,LETF,ALZF,Umuta,SCSP,HBAS,PCLA,KSFK,Csube,VIAU,CQQP,Czofi,FMVB,CMED,Vcart,Clent,NSTT,ODXI,OAEZ,XKWQ,IJMT,BMIN,BZSH,BAZF,PDEN,NQYP,Crein,UPRO,DUMA,CBNG,MFYC,CPIS,SAUS,HHXJ,ACAL,AKIL,RPAU,NKXU,MXDS,CAUS,OQON,CCYL,LSHT,JIWJ,GJIY,CTAX,KADG,VHIJ,Dsali,PROE
alt for 1 (3):YDCQ,CESP,WXRI VBLH,Cvari,PZIF,AJAU,OUNI,LNIL,LETF,ALZF,Umuta,SCSP,HBAS,PCLA,KSFK,Csube,VIAU,CQQP,Czofi,FMVB,CMED,GYBH,Vcart,Clent,NSTT,ODXI,OAEZ,XKWQ,IJMT,BMIN,BZSH,BAZF,PDEN,EATP,NQYP,Crein,DVYE,UPRO,BHYP,DUMA,CBNG,MFYC,CPIS,SAUS,JTIG,HHXJ,ACAL,AKIL,RPAU,NATT,OQUE,NKXU,MXDS,BILC,CAUS,OQON,CCYL,HVNO,LSHT,JIWJ,GJIY,ETGN,CTAX,KADG,VHIJ,Dsali,PROE
alt for 1 (1):WXRI,BILC,Vcart,Crein VBLH,Cvari,PZIF,AJAU,OUNI,LNIL,LETF,ALZF,Umuta,SCSP,HBAS,KSFK,Csube,YDCQ,CQQP,Czofi,FMVB,CMED,GYBH,CESP,Clent,NSTT,OAEZ,XKWQ,IJMT,BMIN,BZSH,BAZF,PDEN,EATP,NQYP,DVYE,UPRO,BHYP,DUMA,CBNG,MFYC,CPIS,SAUS,HHXJ,ACAL,AKIL,RPAU,NATT,OQUE,NKXU,MXDS,CAUS,OQON,CCYL,LSHT,JIWJ,GJIY,CTAX,KADG,VHIJ,TRSP,Dsali,PROE
alt for 1 (3):BILC,ACAL,AKIL,CAUS,MFYC,PCLA VBLH,Cvari,PZIF,AJAU,OUNI,LNIL,LETF,ALZF,Umuta,SCSP,HBAS,KSFK,Csube,VIAU,YDCQ,CQQP,Czofi,FMVB,CMED,GYBH,Vcart,CESP,Clent,NSTT,ODXI,OAEZ,XKWQ,IJMT,BMIN,BZSH,BAZF,PDEN,EATP,NQYP,Crein,DVYE,UPRO,BHYP,DUMA,CBNG,CPIS,SAUS,JTIG,HHXJ,RPAU,NATT,OQUE,NKXU,MXDS,OQON,CCYL,HVNO,WXRI,LSHT,JIWJ,GJIY,CTAX,KADG,VHIJ,TRSP,Dsali,PROE
alt for 1 (1):PZIF,BZSH,XKWQ,BAZF,LNIL,Vcart,Crein,NKXU,VIAU VBLH,Cvari,AJAU,OUNI,LETF,ALZF,Umuta,SCSP,HBAS,PCLA,KSFK,Csube,YDCQ,CQQP,Czofi,FMVB,CMED,GYBH,CESP,Clent,NSTT,ODXI,OAEZ,IJMT,BMIN,PDEN,EATP,NQYP,DVYE,UPRO,BHYP,DUMA,MFYC,CPIS,SAUS,JTIG,HHXJ,ACAL,AKIL,RPAU,NATT,OQUE,MXDS,BILC,CAUS,OQON,CCYL,HVNO,WXRI,LSHT,JIWJ,GJIY,CTAX,KADG,VHIJ,TRSP,PROE
alt for 1 (7):Cvari,ETGN,PROE,Csube VBLH,PZIF,AJAU,OUNI,LNIL,LETF,ALZF,Umuta,SCSP,HBAS,PCLA,KSFK,VIAU,YDCQ,CQQP,Czofi,FMVB,CMED,GYBH,Vcart,CESP,Clent,NSTT,ODXI,OAEZ,XKWQ,IJMT,BMIN,BZSH,BAZF,PDEN,EATP,NQYP,Crein,DVYE,UPRO,BHYP,DUMA,CBNG,MFYC,CPIS,SAUS,JTIG,HHXJ,ACAL,AKIL,RPAU,NATT,OQUE,NKXU,MXDS,BILC,CAUS,OQON,CCYL,HVNO,WXRI,LSHT,JIWJ,GJIY,CTAX,KADG,VHIJ,TRSP,Dsali
alt for 1 (6):NSTT,OUNI,MFYC,ALZF VBLH,Cvari,PZIF,AJAU,LNIL,LETF,Umuta,SCSP,HBAS,PCLA,KSFK,Csube,VIAU,YDCQ,CQQP,Czofi,FMVB,CMED,GYBH,Vcart,CESP,Clent,ODXI,OAEZ,XKWQ,IJMT,BMIN,BZSH,BAZF,PDEN,EATP,NQYP,Crein,DVYE,UPRO,BHYP,DUMA,CBNG,CPIS,SAUS,JTIG,HHXJ,ACAL,AKIL,RPAU,NATT,OQUE,NKXU,MXDS,BILC,CAUS,OQON,CCYL,HVNO,WXRI,LSHT,JIWJ,GJIY,ETGN,CTAX,KADG,VHIJ,TRSP,Dsali,PROE
alt for 1 (2):BILC,AJAU,OAEZ,OQON,CBNG,LETF,Umuta,HBAS,KSFK,BMIN,LSHT,JIWJ,CQQP,GJIY,RPAU,PDEN,UPRO VBLH,Cvari,PZIF,OUNI,LNIL,ALZF,SCSP,PCLA,Csube,VIAU,YDCQ,Czofi,FMVB,CMED,GYBH,Vcart,CESP,Clent,NSTT,ODXI,XKWQ,IJMT,BZSH,BAZF,EATP,NQYP,Crein,DVYE,BHYP,DUMA,MFYC,CPIS,SAUS,JTIG,HHXJ,ACAL,AKIL,NATT,OQUE,NKXU,MXDS,CAUS,CCYL,HVNO,WXRI,ETGN,CTAX,KADG,VHIJ,TRSP,Dsali,PROE
alt for 1 (4):WXRI,SAUS,SCSP VBLH,Cvari,PZIF,AJAU,OUNI,LNIL,LETF,ALZF,Umuta,HBAS,PCLA,KSFK,Csube,VIAU,YDCQ,CQQP,Czofi,FMVB,CMED,GYBH,Vcart,CESP,Clent,NSTT,ODXI,OAEZ,XKWQ,IJMT,BMIN,BZSH,BAZF,PDEN,EATP,NQYP,Crein,DVYE,UPRO,BHYP,DUMA,CBNG,MFYC,CPIS,JTIG,HHXJ,ACAL,AKIL,RPAU,NATT,OQUE,NKXU,MXDS,BILC,CAUS,OQON,CCYL,HVNO,LSHT,JIWJ,GJIY,ETGN,CTAX,KADG,VHIJ,TRSP,Dsali,PROE
alt for 1 (2):BAZF,MFYC,KADG,NKXU VBLH,Cvari,PZIF,AJAU,OUNI,LNIL,LETF,ALZF,Umuta,SCSP,HBAS,PCLA,KSFK,Csube,VIAU,YDCQ,CQQP,Czofi,FMVB,CMED,GYBH,Vcart,CESP,Clent,NSTT,ODXI,OAEZ,XKWQ,IJMT,BMIN,BZSH,PDEN,EATP,NQYP,Crein,DVYE,UPRO,BHYP,DUMA,CPIS,SAUS,JTIG,HHXJ,ACAL,AKIL,RPAU,NATT,OQUE,MXDS,BILC,CAUS,OQON,CCYL,HVNO,WXRI,LSHT,JIWJ,GJIY,ETGN,CTAX,VHIJ,TRSP,Dsali,PROE
alt for 1 (1):CESP,BILC,AJAU,OAEZ,OQON,CBNG,LETF,Umuta,HBAS,KSFK,BMIN,YDCQ,LSHT,JIWJ,CQQP,GJIY,RPAU,NATT,PDEN,TRSP,NQYP,UPRO VBLH,Cvari,PZIF,BHYP,OUNI,DUMA,MFYC,CPIS,ALZF,SAUS,JTIG,SCSP,PCLA,Csube,Czofi,FMVB,HHXJ,ACAL,AKIL,CMED,OQUE,GYBH,Vcart,NKXU,MXDS,Clent,NSTT,ODXI,CAUS,XKWQ,IJMT,CCYL,HVNO,WXRI,BZSH,BAZF,ETGN,CTAX,EATP,KADG,PROE,Crein,DVYE
alt for 1 (3):WXRI,NSTT,BILC,OUNI,ALZF VBLH,Cvari,PZIF,AJAU,LNIL,LETF,Umuta,SCSP,HBAS,PCLA,KSFK,Csube,VIAU,YDCQ,CQQP,Czofi,FMVB,CMED,GYBH,Vcart,CESP,Clent,ODXI,OAEZ,XKWQ,IJMT,BMIN,BZSH,BAZF,PDEN,EATP,NQYP,Crein,DVYE,UPRO,BHYP,DUMA,CBNG,MFYC,CPIS,SAUS,JTIG,HHXJ,ACAL,AKIL,RPAU,NATT,OQUE,NKXU,MXDS,CAUS,OQON,CCYL,HVNO,LSHT,JIWJ,GJIY,ETGN,CTAX,KADG,VHIJ,TRSP,Dsali,PROE
alt for 1 (1):VBLH,AJAU,OAEZ,OQON,CBNG,MFYC,LETF,Umuta,HBAS,KSFK,BMIN,LSHT,JIWJ,CQQP,GJIY,RPAU,PDEN,VHIJ,PROE,NQYP,UPRO Cvari,PZIF,BHYP,OUNI,DUMA,CPIS,ALZF,JTIG,SCSP,PCLA,Csube,YDCQ,Czofi,FMVB,HHXJ,ACAL,AKIL,CMED,OQUE,GYBH,Vcart,NKXU,MXDS,CESP,Clent,BILC,ODXI,CAUS,XKWQ,IJMT,CCYL,HVNO,WXRI,BZSH,BAZF,CTAX,EATP,KADG,Dsali,Crein,DVYE
alt for 1 (2):YDCQ,WXRI,Cvari,ETGN,MFYC,NATT,VHIJ,TRSP,PROE,Csube PZIF,AJAU,OUNI,LNIL,LETF,ALZF,Umuta,SCSP,HBAS,PCLA,KSFK,VIAU,CQQP,Czofi,FMVB,CMED,GYBH,Vcart,Clent,NSTT,ODXI,OAEZ,XKWQ,IJMT,BMIN,BZSH,BAZF,PDEN,EATP,NQYP,Crein,DVYE,UPRO,BHYP,DUMA,CBNG,SAUS,JTIG,HHXJ,ACAL,AKIL,RPAU,OQUE,NKXU,MXDS,BILC,CAUS,OQON,CCYL,HVNO,LSHT,JIWJ,GJIY,CTAX,KADG,Dsali
alt for 1 (1):CESP,Clent,BHYP,MFYC,JTIG,CCYL,YDCQ,LSHT,NATT,OQUE,EATP,GYBH,TRSP VBLH,Cvari,PZIF,AJAU,OUNI,LNIL,LETF,ALZF,Umuta,SCSP,HBAS,PCLA,KSFK,Csube,CQQP,Czofi,FMVB,CMED,Vcart,NSTT,ODXI,OAEZ,BMIN,BZSH,BAZF,PDEN,NQYP,Crein,DVYE,DUMA,CBNG,CPIS,SAUS,ACAL,AKIL,RPAU,NKXU,MXDS,BILC,CAUS,OQON,HVNO,JIWJ,GJIY,ETGN,CTAX,KADG,Dsali,PROE
alt for 1 (1):Clent,Cvari,BHYP,JTIG,CCYL,Csube,WXRI,ETGN,OQUE,CTAX,EATP,GYBH,PROE VBLH,PZIF,AJAU,OUNI,LNIL,LETF,ALZF,Umuta,SCSP,HBAS,PCLA,KSFK,VIAU,YDCQ,CQQP,Czofi,FMVB,CMED,Vcart,CESP,NSTT,ODXI,OAEZ,XKWQ,IJMT,BMIN,BZSH,BAZF,PDEN,NQYP,Crein,DVYE,UPRO,DUMA,CBNG,MFYC,CPIS,SAUS,HHXJ,ACAL,AKIL,NATT,NKXU,MXDS,CAUS,OQON,HVNO,LSHT,JIWJ,GJIY,KADG,TRSP,Dsali
alt for 1 (1):LSHT,CQQP,OAEZ,OQON,MFYC,PDEN,Umuta,TRSP,KSFK,NQYP,BMIN,UPRO VBLH,Cvari,PZIF,AJAU,OUNI,LNIL,LETF,ALZF,SCSP,HBAS,PCLA,Csube,VIAU,YDCQ,Czofi,FMVB,CMED,GYBH,Vcart,CESP,Clent,NSTT,ODXI,XKWQ,IJMT,BZSH,BAZF,EATP,Crein,DVYE,BHYP,DUMA,CBNG,CPIS,SAUS,JTIG,HHXJ,ACAL,AKIL,RPAU,NATT,OQUE,NKXU,MXDS,BILC,CAUS,CCYL,HVNO,WXRI,JIWJ,GJIY,ETGN,CTAX,KADG,VHIJ,Dsali,PROE
alt for 1 (1):PZIF,XKWQ,EATP,SAUS,SCSP,NKXU VBLH,Cvari,AJAU,OUNI,LNIL,LETF,ALZF,Umuta,HBAS,PCLA,KSFK,Csube,VIAU,YDCQ,CQQP,Czofi,FMVB,CMED,GYBH,Vcart,CESP,Clent,NSTT,ODXI,OAEZ,IJMT,BMIN,BZSH,BAZF,PDEN,NQYP,Crein,DVYE,UPRO,BHYP,DUMA,CBNG,MFYC,CPIS,JTIG,HHXJ,ACAL,AKIL,RPAU,NATT,OQUE,MXDS,BILC,CAUS,OQON,CCYL,HVNO,WXRI,LSHT,JIWJ,GJIY,ETGN,KADG,VHIJ,TRSP,Dsali,PROE
alt for 1 (1):CESP,ACAL,AKIL,CAUS,CTAX,EATP,PCLA,PROE,Csube,NKXU VBLH,Cvari,PZIF,AJAU,OUNI,LNIL,LETF,ALZF,Umuta,SCSP,HBAS,KSFK,VIAU,YDCQ,CQQP,Czofi,FMVB,CMED,GYBH,Vcart,Clent,NSTT,ODXI,OAEZ,XKWQ,IJMT,BMIN,BZSH,BAZF,PDEN,NQYP,Crein,DVYE,UPRO,BHYP,DUMA,CBNG,MFYC,CPIS,SAUS,JTIG,HHXJ,RPAU,NATT,OQUE,MXDS,BILC,OQON,CCYL,HVNO,WXRI,LSHT,JIWJ,GJIY,ETGN,KADG,VHIJ,TRSP,Dsali
alt for 1 (2):HHXJ,CMED,ETGN,HVNO VBLH,Cvari,PZIF,AJAU,OUNI,LNIL,LETF,ALZF,Umuta,SCSP,HBAS,PCLA,KSFK,Csube,VIAU,YDCQ,CQQP,Czofi,FMVB,GYBH,Vcart,CESP,Clent,NSTT,ODXI,OAEZ,XKWQ,IJMT,BMIN,BZSH,BAZF,PDEN,EATP,NQYP,Crein,DVYE,UPRO,BHYP,DUMA,CBNG,MFYC,CPIS,SAUS,JTIG,ACAL,AKIL,RPAU,NATT,OQUE,NKXU,MXDS,BILC,CAUS,OQON,CCYL,WXRI,LSHT,JIWJ,GJIY,CTAX,KADG,VHIJ,TRSP,Dsali,PROE
alt for 1 (1):OUNI,ALZF,SAUS,SCSP,Csube,NKXU VBLH,Cvari,PZIF,AJAU,LNIL,LETF,Umuta,HBAS,PCLA,KSFK,VIAU,YDCQ,CQQP,Czofi,FMVB,CMED,GYBH,Vcart,CESP,Clent,ODXI,OAEZ,XKWQ,IJMT,BMIN,BZSH,BAZF,PDEN,EATP,NQYP,Crein,DVYE,UPRO,BHYP,DUMA,CBNG,MFYC,CPIS,JTIG,HHXJ,ACAL,AKIL,RPAU,NATT,OQUE,MXDS,BILC,CAUS,OQON,CCYL,HVNO,LSHT,JIWJ,GJIY,KADG,VHIJ,TRSP,Dsali,PROE
alt for 1 (5):SAUS,SCSP,NKXU VBLH,Cvari,PZIF,AJAU,OUNI,LNIL,LETF,ALZF,Umuta,HBAS,PCLA,KSFK,Csube,VIAU,YDCQ,CQQP,Czofi,FMVB,CMED,GYBH,Vcart,CESP,Clent,NSTT,ODXI,OAEZ,XKWQ,IJMT,BMIN,BZSH,BAZF,PDEN,EATP,NQYP,Crein,DVYE,UPRO,BHYP,DUMA,CBNG,MFYC,CPIS,JTIG,HHXJ,ACAL,AKIL,RPAU,NATT,OQUE,MXDS,BILC,CAUS,OQON,CCYL,HVNO,WXRI,LSHT,JIWJ,GJIY,ETGN,CTAX,KADG,VHIJ,TRSP,Dsali,PROE
alt for 1 (1):Cvari,PZIF VBLH,AJAU,OUNI,LNIL,LETF,ALZF,Umuta,SCSP,HBAS,PCLA,KSFK,Csube,VIAU,YDCQ,CQQP,Czofi,FMVB,CMED,GYBH,Vcart,CESP,Clent,NSTT,ODXI,OAEZ,XKWQ,IJMT,BMIN,BZSH,BAZF,PDEN,EATP,NQYP,Crein,DVYE,UPRO,BHYP,DUMA,CBNG,MFYC,CPIS,SAUS,JTIG,HHXJ,ACAL,AKIL,RPAU,NATT,OQUE,NKXU,MXDS,BILC,CAUS,OQON,CCYL,HVNO,WXRI,LSHT,JIWJ,GJIY,ETGN,CTAX,KADG,VHIJ,TRSP,Dsali,PROE
alt for 1 (1):VBLH,CESP,Clent,BILC,Cvari,BHYP,OUNI,CPIS,ALZF,SAUS,JTIG,SCSP,CCYL,YDCQ,ACAL,CMED,NATT,CTAX,GYBH,KADG,VHIJ,TRSP,PROE PZIF,AJAU,DUMA,CBNG,LETF,Umuta,HBAS,KSFK,Csube,VIAU,CQQP,Czofi,FMVB,RPAU,OQUE,Vcart,NKXU,MXDS,OAEZ,XKWQ,OQON,IJMT,HVNO,BMIN,WXRI,LSHT,JIWJ,BZSH,GJIY,BAZF,PDEN,EATP,Dsali,NQYP,Crein,DVYE,UPRO
alt for 1 (3):Cvari,MXDS VBLH,PZIF,AJAU,OUNI,LNIL,LETF,ALZF,Umuta,SCSP,HBAS,PCLA,KSFK,Csube,VIAU,YDCQ,CQQP,Czofi,FMVB,CMED,GYBH,Vcart,CESP,Clent,NSTT,ODXI,OAEZ,XKWQ,IJMT,BMIN,BZSH,BAZF,PDEN,EATP,NQYP,Crein,DVYE,UPRO,BHYP,DUMA,CBNG,MFYC,CPIS,SAUS,JTIG,HHXJ,ACAL,AKIL,RPAU,NATT,OQUE,NKXU,BILC,CAUS,OQON,CCYL,HVNO,WXRI,LSHT,JIWJ,GJIY,ETGN,CTAX,KADG,VHIJ,TRSP,Dsali,PROE
alt for 1 (1):BILC,OAEZ,OQON,Umuta,KSFK,BMIN,LSHT,JIWJ,CQQP,PDEN,VHIJ,NQYP,UPRO VBLH,Cvari,PZIF,AJAU,OUNI,LNIL,LETF,ALZF,SCSP,HBAS,PCLA,Csube,VIAU,YDCQ,Czofi,FMVB,CMED,GYBH,Vcart,CESP,NSTT,ODXI,XKWQ,IJMT,BZSH,BAZF,EATP,Crein,DVYE,BHYP,DUMA,CBNG,MFYC,CPIS,SAUS,JTIG,HHXJ,ACAL,AKIL,RPAU,NATT,OQUE,NKXU,MXDS,CAUS,CCYL,HVNO,WXRI,GJIY,ETGN,CTAX,KADG,TRSP,Dsali,PROE
alt for 1 (2):BILC,Cvari,MFYC,CPIS,PROE VBLH,PZIF,AJAU,OUNI,LNIL,LETF,ALZF,Umuta,SCSP,HBAS,PCLA,KSFK,Csube,VIAU,YDCQ,CQQP,Czofi,FMVB,CMED,GYBH,Vcart,CESP,Clent,NSTT,ODXI,OAEZ,XKWQ,IJMT,BMIN,BZSH,BAZF,PDEN,EATP,NQYP,Crein,DVYE,UPRO,BHYP,DUMA,CBNG,SAUS,JTIG,HHXJ,ACAL,AKIL,RPAU,NATT,OQUE,NKXU,MXDS,CAUS,OQON,CCYL,HVNO,WXRI,LSHT,JIWJ,GJIY,ETGN,CTAX,KADG,VHIJ,TRSP,Dsali
alt for 1 (1):VBLH,PZIF,LNIL,MFYC,SAUS,SCSP,PCLA,Csube,VIAU,Czofi,ACAL,AKIL,Vcart,NKXU,MXDS,ODXI,CAUS,XKWQ,OQON,IJMT,WXRI,BZSH,BAZF,EATP,KADG,VHIJ,Dsali,PROE,Crein,DVYE Cvari,BHYP,AJAU,OUNI,DUMA,CBNG,LETF,CPIS,ALZF,JTIG,Umuta,HBAS,KSFK,YDCQ,CQQP,FMVB,HHXJ,RPAU,NATT,OQUE,GYBH,CESP,Clent,NSTT,OAEZ,CCYL,HVNO,BMIN,LSHT,JIWJ,GJIY,CTAX,PDEN,TRSP,NQYP,UPRO
alt for 1 (1):CESP,BILC,Cvari,PZIF,ODXI,XKWQ,LNIL,IJMT,VIAU,YDCQ,Czofi,BZSH,BAZF,NATT,Vcart,TRSP,Dsali,Crein,DVYE,MXDS VBLH,BHYP,AJAU,OUNI,DUMA,MFYC,LETF,CPIS,ALZF,SAUS,JTIG,Umuta,SCSP,HBAS,PCLA,KSFK,Csube,CQQP,FMVB,HHXJ,ACAL,AKIL,RPAU,CMED,OQUE,GYBH,NKXU,Clent,NSTT,OAEZ,CAUS,OQON,CCYL,HVNO,BMIN,WXRI,LSHT,JIWJ,GJIY,CTAX,PDEN,EATP,KADG,VHIJ,PROE,NQYP,UPRO
alt for 1 (2):VBLH,Cvari,PZIF,AJAU,OUNI,LNIL,LETF,ALZF,Umuta,SCSP,HBAS,PCLA,KSFK,Csube,VIAU,YDCQ,CQQP,Czofi,CMED,GYBH,Vcart,CESP,Clent,NSTT,ODXI,OAEZ,XKWQ,IJMT,BMIN,BZSH,BAZF,PDEN,NQYP,Crein,DVYE,UPRO,BHYP,CBNG,MFYC,CPIS,SAUS,JTIG,ACAL,AKIL,RPAU,NATT,OQUE,MXDS,BILC,CAUS,OQON,CCYL,WXRI,LSHT,JIWJ,GJIY,CTAX,KADG,VHIJ,TRSP,Dsali,PROE FMVB,HHXJ,DUMA,EATP,HVNO,NKXU
alt for 1 (11):WXRI,EATP,PROE,Csube,NKXU VBLH,Cvari,PZIF,AJAU,OUNI,LNIL,LETF,ALZF,Umuta,SCSP,HBAS,PCLA,KSFK,VIAU,YDCQ,CQQP,Czofi,FMVB,CMED,GYBH,Vcart,CESP,Clent,NSTT,ODXI,OAEZ,XKWQ,IJMT,BMIN,BZSH,BAZF,PDEN,NQYP,Crein,DVYE,UPRO,BHYP,DUMA,CBNG,MFYC,CPIS,SAUS,JTIG,HHXJ,ACAL,AKIL,RPAU,NATT,OQUE,MXDS,BILC,CAUS,OQON,CCYL,HVNO,LSHT,JIWJ,GJIY,ETGN,CTAX,KADG,VHIJ,TRSP,Dsali
alt for 1 (1):CESP,ACAL,AKIL,CAUS,CTAX,EATP,PCLA,NKXU VBLH,Cvari,PZIF,AJAU,OUNI,LNIL,LETF,ALZF,Umuta,SCSP,HBAS,KSFK,Csube,VIAU,YDCQ,CQQP,Czofi,FMVB,CMED,GYBH,Vcart,Clent,NSTT,ODXI,OAEZ,XKWQ,IJMT,BMIN,BZSH,BAZF,PDEN,NQYP,Crein,DVYE,UPRO,BHYP,DUMA,CBNG,MFYC,CPIS,SAUS,JTIG,HHXJ,RPAU,NATT,OQUE,MXDS,BILC,OQON,CCYL,HVNO,WXRI,LSHT,JIWJ,GJIY,ETGN,KADG,VHIJ,TRSP,Dsali,PROE
alt for 1 (1):Cvari,FMVB,HHXJ,DUMA,ETGN,EATP,HVNO,Csube VBLH,PZIF,AJAU,OUNI,LETF,ALZF,Umuta,SCSP,HBAS,PCLA,KSFK,VIAU,YDCQ,CQQP,Czofi,CMED,GYBH,Vcart,CESP,Clent,NSTT,ODXI,OAEZ,XKWQ,BMIN,BZSH,BAZF,PDEN,NQYP,Crein,DVYE,UPRO,BHYP,CBNG,MFYC,CPIS,SAUS,JTIG,ACAL,AKIL,RPAU,NATT,OQUE,NKXU,MXDS,CAUS,OQON,CCYL,LSHT,JIWJ,GJIY,CTAX,KADG,VHIJ,TRSP,Dsali,PROE
alt for 1 (1):BAZF,LNIL,Vcart,Crein,NKXU VBLH,Cvari,PZIF,AJAU,OUNI,LETF,ALZF,Umuta,SCSP,HBAS,PCLA,KSFK,Csube,VIAU,YDCQ,CQQP,Czofi,FMVB,CMED,GYBH,CESP,Clent,NSTT,ODXI,OAEZ,XKWQ,IJMT,BMIN,BZSH,PDEN,EATP,NQYP,DVYE,UPRO,BHYP,DUMA,MFYC,CPIS,SAUS,JTIG,HHXJ,ACAL,AKIL,RPAU,NATT,OQUE,MXDS,BILC,CAUS,OQON,CCYL,HVNO,WXRI,LSHT,JIWJ,GJIY,CTAX,KADG,VHIJ,TRSP,PROE
alt for 1 (1):YDCQ,BILC,FMVB,NATT VBLH,Cvari,PZIF,AJAU,OUNI,LNIL,LETF,ALZF,Umuta,SCSP,HBAS,PCLA,KSFK,Csube,VIAU,CQQP,Czofi,CMED,GYBH,Vcart,CESP,Clent,NSTT,ODXI,OAEZ,XKWQ,IJMT,BMIN,BZSH,BAZF,PDEN,EATP,NQYP,Crein,UPRO,BHYP,DUMA,CBNG,MFYC,CPIS,SAUS,JTIG,HHXJ,ACAL,AKIL,RPAU,OQUE,NKXU,MXDS,CAUS,OQON,CCYL,HVNO,WXRI,LSHT,JIWJ,GJIY,ETGN,CTAX,KADG,VHIJ,TRSP,Dsali,PROE
alt for 1 (1):NSTT,BILC,FMVB,OUNI,DUMA,MFYC,ALZF,HVNO VBLH,Cvari,PZIF,AJAU,LNIL,LETF,Umuta,SCSP,HBAS,PCLA,KSFK,Csube,VIAU,YDCQ,CQQP,CMED,GYBH,Vcart,CESP,Clent,ODXI,OAEZ,XKWQ,IJMT,BMIN,BZSH,BAZF,PDEN,EATP,NQYP,Crein,CBNG,CPIS,SAUS,JTIG,HHXJ,ACAL,AKIL,RPAU,NATT,OQUE,NKXU,MXDS,CAUS,OQON,CCYL,WXRI,LSHT,JIWJ,GJIY,ETGN,CTAX,VHIJ,TRSP,Dsali,PROE
alt for 1 (1):ODXI,LNIL,MFYC,Dsali,VIAU VBLH,Cvari,PZIF,AJAU,OUNI,LETF,ALZF,Umuta,SCSP,HBAS,PCLA,KSFK,Csube,YDCQ,CQQP,Czofi,FMVB,CMED,GYBH,Vcart,CESP,Clent,NSTT,OAEZ,XKWQ,IJMT,BMIN,BZSH,BAZF,PDEN,EATP,NQYP,Crein,DVYE,UPRO,BHYP,DUMA,CBNG,CPIS,SAUS,JTIG,HHXJ,ACAL,AKIL,RPAU,NATT,OQUE,NKXU,MXDS,BILC,CAUS,OQON,CCYL,HVNO,WXRI,LSHT,JIWJ,GJIY,ETGN,CTAX,KADG,VHIJ,TRSP,PROE
alt for 1 (1):Clent,BHYP,MFYC,OQUE,CTAX,GYBH,SAUS,JTIG,SCSP,CCYL,DVYE Cvari,PZIF,AJAU,OUNI,LNIL,LETF,ALZF,Umuta,HBAS,PCLA,KSFK,Csube,VIAU,YDCQ,CQQP,Czofi,FMVB,CMED,Vcart,CESP,NSTT,ODXI,OAEZ,XKWQ,IJMT,BMIN,BZSH,BAZF,PDEN,EATP,NQYP,Crein,UPRO,DUMA,CBNG,CPIS,HHXJ,ACAL,AKIL,RPAU,NATT,NKXU,MXDS,BILC,CAUS,OQON,WXRI,LSHT,JIWJ,GJIY,KADG,VHIJ,TRSP,Dsali,PROE
alt for 1 (4):ETGN,MFYC,PROE,Csube,NKXU VBLH,Cvari,PZIF,AJAU,OUNI,LNIL,LETF,ALZF,Umuta,SCSP,HBAS,PCLA,KSFK,VIAU,YDCQ,CQQP,Czofi,FMVB,CMED,GYBH,Vcart,CESP,Clent,NSTT,ODXI,OAEZ,XKWQ,IJMT,BMIN,BZSH,BAZF,PDEN,EATP,NQYP,Crein,DVYE,UPRO,BHYP,DUMA,CBNG,CPIS,SAUS,JTIG,HHXJ,ACAL,AKIL,RPAU,NATT,OQUE,MXDS,BILC,CAUS,OQON,CCYL,HVNO,WXRI,LSHT,JIWJ,GJIY,CTAX,KADG,VHIJ,TRSP,Dsali
alt for 1 (2):DVYE,NKXU VBLH,Cvari,PZIF,AJAU,OUNI,LNIL,LETF,ALZF,Umuta,SCSP,HBAS,PCLA,KSFK,Csube,VIAU,YDCQ,CQQP,Czofi,FMVB,CMED,GYBH,Vcart,CESP,Clent,NSTT,ODXI,OAEZ,XKWQ,IJMT,BMIN,BZSH,BAZF,PDEN,EATP,NQYP,Crein,UPRO,BHYP,DUMA,CBNG,MFYC,CPIS,SAUS,JTIG,HHXJ,ACAL,AKIL,RPAU,NATT,OQUE,MXDS,BILC,CAUS,OQON,CCYL,HVNO,WXRI,LSHT,JIWJ,GJIY,ETGN,CTAX,KADG,VHIJ,TRSP,Dsali,PROE
alt for 1 (1):YDCQ,CESP,BILC,ETGN,NATT,EATP,KADG,TRSP,Csube,NKXU VBLH,Cvari,PZIF,AJAU,OUNI,LNIL,LETF,ALZF,Umuta,SCSP,HBAS,PCLA,KSFK,VIAU,CQQP,Czofi,FMVB,GYBH,Vcart,Clent,NSTT,ODXI,OAEZ,XKWQ,IJMT,BMIN,BZSH,BAZF,PDEN,NQYP,Crein,DVYE,UPRO,BHYP,DUMA,CBNG,MFYC,CPIS,SAUS,JTIG,HHXJ,ACAL,AKIL,RPAU,OQUE,MXDS,CAUS,OQON,CCYL,HVNO,WXRI,LSHT,JIWJ,GJIY,CTAX,VHIJ,Dsali,PROE
alt for 1 (1):BILC,Cvari,AJAU,OAEZ,OQON,CBNG,LETF,SAUS,Umuta,SCSP,KSFK,BMIN,LSHT,JIWJ,CQQP,GJIY,PDEN,NQYP,UPRO VBLH,PZIF,OUNI,LNIL,ALZF,HBAS,PCLA,Csube,VIAU,YDCQ,Czofi,FMVB,CMED,GYBH,Vcart,CESP,Clent,NSTT,ODXI,XKWQ,IJMT,BZSH,BAZF,EATP,Crein,DVYE,BHYP,DUMA,MFYC,CPIS,JTIG,HHXJ,ACAL,AKIL,RPAU,NATT,OQUE,NKXU,MXDS,CAUS,CCYL,HVNO,WXRI,ETGN,CTAX,KADG,VHIJ,TRSP,Dsali,PROE
alt for 1 (1):Cvari,PZIF,Czofi,BZSH,BAZF,LNIL,Vcart,Crein,MXDS,VIAU VBLH,AJAU,OUNI,LETF,ALZF,Umuta,SCSP,HBAS,PCLA,KSFK,Csube,YDCQ,CQQP,FMVB,CMED,GYBH,CESP,Clent,NSTT,ODXI,OAEZ,XKWQ,IJMT,BMIN,PDEN,EATP,NQYP,UPRO,BHYP,DUMA,CBNG,MFYC,CPIS,SAUS,JTIG,HHXJ,ACAL,AKIL,RPAU,NATT,OQUE,NKXU,BILC,CAUS,OQON,CCYL,HVNO,WXRI,LSHT,JIWJ,GJIY,ETGN,CTAX,KADG,VHIJ,TRSP,Dsali,PROE
alt for 1 (5):BILC,Cvari,AJAU,OAEZ,OQON,CBNG,LETF,Umuta,HBAS,KSFK,BMIN,LSHT,JIWJ,CQQP,GJIY,RPAU,PDEN,NQYP,UPRO VBLH,PZIF,OUNI,LNIL,ALZF,SCSP,PCLA,Csube,VIAU,YDCQ,Czofi,FMVB,CMED,GYBH,Vcart,CESP,Clent,NSTT,ODXI,XKWQ,IJMT,BZSH,BAZF,EATP,Crein,DVYE,BHYP,DUMA,MFYC,CPIS,SAUS,JTIG,HHXJ,ACAL,AKIL,NATT,OQUE,NKXU,MXDS,CAUS,CCYL,HVNO,WXRI,CTAX,KADG,VHIJ,TRSP,Dsali,PROE
alt for 1 (2):VBLH,Cvari,PZIF,AJAU,OUNI,LNIL,LETF,ALZF,Umuta,SCSP,HBAS,PCLA,KSFK,VIAU,YDCQ,CQQP,Czofi,CMED,GYBH,Vcart,CESP,Clent,NSTT,ODXI,OAEZ,XKWQ,IJMT,BMIN,BZSH,BAZF,PDEN,NQYP,Crein,DVYE,UPRO,BHYP,CBNG,CPIS,SAUS,JTIG,ACAL,AKIL,RPAU,NATT,OQUE,MXDS,BILC,CAUS,OQON,CCYL,LSHT,JIWJ,GJIY,ETGN,CTAX,KADG,VHIJ,Dsali WXRI,FMVB,HHXJ,DUMA,MFYC,EATP,TRSP,HVNO,PROE,Csube,NKXU
alt for 1 (2):Clent,BHYP,ETGN,OQUE,CTAX,GYBH,JTIG,CCYL,PROE,Csube Cvari,PZIF,AJAU,OUNI,LNIL,LETF,ALZF,Umuta,SCSP,HBAS,PCLA,KSFK,VIAU,YDCQ,CQQP,Czofi,FMVB,CMED,Vcart,CESP,NSTT,ODXI,OAEZ,XKWQ,IJMT,BMIN,BZSH,BAZF,PDEN,EATP,NQYP,Crein,DVYE,UPRO,DUMA,CBNG,MFYC,CPIS,SAUS,HHXJ,ACAL,AKIL,RPAU,NATT,NKXU,MXDS,BILC,CAUS,OQON,HVNO,WXRI,LSHT,JIWJ,GJIY,KADG,VHIJ,TRSP,Dsali
alt for 1 (1):WXRI,SAUS,KADG,SCSP VBLH,Cvari,PZIF,AJAU,OUNI,LNIL,LETF,ALZF,Umuta,HBAS,PCLA,KSFK,Csube,VIAU,YDCQ,CQQP,Czofi,FMVB,CMED,GYBH,Vcart,CESP,Clent,NSTT,ODXI,OAEZ,XKWQ,IJMT,BMIN,BZSH,BAZF,PDEN,EATP,NQYP,Crein,DVYE,UPRO,BHYP,DUMA,CBNG,MFYC,CPIS,JTIG,HHXJ,ACAL,AKIL,RPAU,NATT,OQUE,NKXU,MXDS,CAUS,OQON,CCYL,HVNO,LSHT,JIWJ,GJIY,ETGN,CTAX,VHIJ,TRSP,Dsali,PROE
alt for 1 (1):VBLH,Cvari,PZIF,AJAU,OUNI,LNIL,LETF,ALZF,Umuta,SCSP,HBAS,PCLA,KSFK,VIAU,YDCQ,CQQP,Czofi,CMED,Vcart,CESP,Clent,NSTT,ODXI,OAEZ,XKWQ,IJMT,BMIN,BZSH,BAZF,PDEN,NQYP,Crein,DVYE,UPRO,CBNG,CPIS,SAUS,ACAL,AKIL,RPAU,NATT,MXDS,BILC,CAUS,OQON,CCYL,LSHT,JIWJ,GJIY,KADG,VHIJ,TRSP,Dsali,PROE BHYP,DUMA,MFYC,JTIG,HVNO,Csube,WXRI,FMVB,HHXJ,OQUE,EATP,GYBH,NKXU
alt for 1 (1):PZIF,BHYP,AJAU,OUNI,LNIL,CBNG,LETF,ALZF,JTIG,Umuta,HBAS,PCLA,KSFK,Csube,VIAU,CQQP,Czofi,ACAL,AKIL,RPAU,OQUE,Vcart,NKXU,MXDS,Clent,ODXI,OAEZ,CAUS,OQON,IJMT,CCYL,BMIN,LSHT,JIWJ,BZSH,GJIY,BAZF,CTAX,PDEN,EATP,KADG,Dsali,NQYP,Crein,DVYE,UPRO VBLH,CESP,BILC,Cvari,DUMA,MFYC,CPIS,SAUS,SCSP,HVNO,YDCQ,WXRI,HHXJ,CMED,NATT,VHIJ,TRSP,PROE
alt for 1 (1):YDCQ,CESP,Clent,BILC,BHYP,NATT,OQUE,CTAX,GYBH,JTIG,CCYL,TRSP VBLH,Cvari,PZIF,AJAU,OUNI,LNIL,LETF,ALZF,Umuta,SCSP,HBAS,PCLA,KSFK,Csube,VIAU,CQQP,Czofi,FMVB,CMED,Vcart,NSTT,ODXI,OAEZ,XKWQ,IJMT,BMIN,BZSH,BAZF,PDEN,EATP,NQYP,Crein,DVYE,UPRO,DUMA,CBNG,MFYC,CPIS,SAUS,HHXJ,ACAL,AKIL,RPAU,NKXU,MXDS,CAUS,OQON,HVNO,WXRI,LSHT,JIWJ,GJIY,KADG,VHIJ,Dsali,PROE
alt for 1 (2):WXRI,ETGN,NATT,VHIJ VBLH,Cvari,PZIF,AJAU,OUNI,LNIL,LETF,ALZF,Umuta,SCSP,HBAS,PCLA,KSFK,Csube,VIAU,YDCQ,CQQP,Czofi,FMVB,CMED,GYBH,Vcart,CESP,Clent,NSTT,ODXI,OAEZ,XKWQ,IJMT,BMIN,BZSH,BAZF,PDEN,EATP,NQYP,Crein,DVYE,UPRO,BHYP,DUMA,CBNG,MFYC,CPIS,SAUS,JTIG,HHXJ,ACAL,AKIL,RPAU,OQUE,NKXU,MXDS,BILC,CAUS,OQON,CCYL,HVNO,LSHT,JIWJ,GJIY,KADG,TRSP,Dsali,PROE
alt for 1 (1):VBLH,Cvari,PZIF,AJAU,OUNI,LNIL,LETF,ALZF,Umuta,SCSP,HBAS,PCLA,KSFK,Csube,VIAU,YDCQ,Czofi,CMED,GYBH,Vcart,CESP,Clent,NSTT,ODXI,OAEZ,XKWQ,IJMT,BMIN,BZSH,BAZF,NQYP,Crein,DVYE,UPRO,BHYP,CBNG,CPIS,SAUS,JTIG,ACAL,NATT,OQUE,NKXU,MXDS,BILC,CAUS,OQON,CCYL,LSHT,JIWJ,GJIY,CTAX,KADG,TRSP,Dsali DUMA,MFYC,HVNO,WXRI,CQQP,FMVB,HHXJ,AKIL,RPAU,ETGN,PDEN,EATP,VHIJ,PROE
alt for 1 (5):WXRI,MXDS VBLH,Cvari,PZIF,AJAU,OUNI,LNIL,LETF,ALZF,Umuta,SCSP,HBAS,PCLA,KSFK,Csube,VIAU,YDCQ,CQQP,Czofi,FMVB,CMED,GYBH,Vcart,CESP,Clent,NSTT,ODXI,OAEZ,XKWQ,IJMT,BMIN,BZSH,BAZF,PDEN,EATP,NQYP,Crein,DVYE,UPRO,BHYP,DUMA,CBNG,MFYC,CPIS,SAUS,JTIG,HHXJ,ACAL,AKIL,RPAU,NATT,OQUE,NKXU,BILC,CAUS,OQON,CCYL,HVNO,LSHT,JIWJ,GJIY,ETGN,CTAX,KADG,VHIJ,TRSP,Dsali,PROE
alt for 1 (1):YDCQ,CESP,BILC,Cvari,MFYC,NATT,TRSP,DVYE VBLH,PZIF,AJAU,OUNI,LNIL,LETF,ALZF,Umuta,SCSP,HBAS,PCLA,KSFK,Csube,VIAU,CQQP,Czofi,FMVB,CMED,GYBH,Vcart,Clent,NSTT,ODXI,OAEZ,XKWQ,IJMT,BMIN,BZSH,BAZF,PDEN,EATP,NQYP,Crein,UPRO,BHYP,DUMA,CBNG,CPIS,SAUS,JTIG,HHXJ,ACAL,AKIL,RPAU,OQUE,NKXU,MXDS,CAUS,OQON,CCYL,HVNO,WXRI,LSHT,JIWJ,GJIY,KADG,VHIJ,Dsali,PROE
alt for 1 (1):VBLH,CESP,NSTT,CAUS,OUNI,CPIS,ALZF,SAUS,SCSP,PCLA,YDCQ,ACAL,AKIL,CMED,NATT,VHIJ,TRSP,NKXU Cvari,PZIF,BHYP,AJAU,DUMA,LNIL,MFYC,LETF,JTIG,Umuta,HBAS,KSFK,Csube,VIAU,CQQP,Czofi,FMVB,RPAU,OQUE,GYBH,Vcart,MXDS,Clent,BILC,ODXI,OAEZ,XKWQ,OQON,IJMT,CCYL,HVNO,BMIN,WXRI,LSHT,JIWJ,BZSH,GJIY,BAZF,CTAX,PDEN,EATP,KADG,Dsali,PROE,NQYP,Crein,DVYE
alt for 1 (1):ODXI,AJAU,OAEZ,OQON,LETF,Umuta,HBAS,KSFK,BMIN,LSHT,JIWJ,GJIY,RPAU,PDEN,Dsali,NQYP,NKXU,UPRO VBLH,Cvari,PZIF,BHYP,OUNI,DUMA,LNIL,MFYC,CPIS,ALZF,SAUS,JTIG,SCSP,PCLA,Csube,VIAU,YDCQ,Czofi,FMVB,HHXJ,ACAL,AKIL,CMED,NATT,OQUE,GYBH,Vcart,MXDS,CESP,Clent,NSTT,CAUS,IJMT,CCYL,HVNO,WXRI,BZSH,ETGN,CTAX,EATP,KADG,VHIJ,TRSP,PROE,Crein,DVYE
alt for 1 (1):VBLH,Cvari,PZIF,AJAU,OUNI,LNIL,LETF,ALZF,Umuta,SCSP,HBAS,PCLA,KSFK,VIAU,CQQP,Czofi,GYBH,Vcart,Clent,NSTT,ODXI,OAEZ,IJMT,BMIN,BZSH,BAZF,PDEN,Crein,DVYE,UPRO,BHYP,CBNG,MFYC,SAUS,JTIG,ACAL,AKIL,RPAU,OQUE,MXDS,BILC,CAUS,OQON,CCYL,LSHT,JIWJ,GJIY,KADG,VHIJ,Dsali WXRI,FMVB,HHXJ,DUMA,CMED,ETGN,EATP,CPIS,HVNO,PROE,Csube,NKXU
alt for 1 (1):VBLH,PZIF,AJAU,OUNI,LNIL,LETF,ALZF,Umuta,SCSP,HBAS,PCLA,KSFK,VIAU,YDCQ,CQQP,Czofi,CMED,GYBH,Vcart,CESP,Clent,NSTT,ODXI,OAEZ,XKWQ,IJMT,BMIN,BZSH,BAZF,PDEN,NQYP,Crein,DVYE,UPRO,BHYP,CBNG,SAUS,JTIG,ACAL,AKIL,RPAU,NATT,OQUE,MXDS,CAUS,OQON,CCYL,WXRI,LSHT,JIWJ,GJIY,KADG,VHIJ,TRSP,Dsali,PROE BILC,Cvari,FMVB,HHXJ,DUMA,ETGN,MFYC,EATP,CPIS,HVNO,Csube,NKXU
alt for 1 (1):DUMA,MFYC,EATP,Csube VBLH,Cvari,PZIF,AJAU,OUNI,LNIL,LETF,ALZF,Umuta,SCSP,HBAS,PCLA,KSFK,VIAU,YDCQ,CQQP,Czofi,FMVB,CMED,GYBH,Vcart,CESP,Clent,NSTT,ODXI,OAEZ,IJMT,BMIN,PDEN,NQYP,Crein,BHYP,CBNG,CPIS,SAUS,JTIG,ACAL,AKIL,RPAU,NATT,OQUE,NKXU,MXDS,BILC,CAUS,OQON,CCYL,HVNO,WXRI,LSHT,JIWJ,GJIY,KADG,VHIJ,TRSP,Dsali,PROE
alt for 1 (2):WXRI,LNIL,CTAX,Csube,NKXU VBLH,Cvari,PZIF,AJAU,OUNI,LETF,ALZF,Umuta,SCSP,HBAS,PCLA,KSFK,VIAU,YDCQ,CQQP,Czofi,FMVB,CMED,GYBH,Vcart,CESP,Clent,NSTT,ODXI,OAEZ,XKWQ,IJMT,BMIN,BZSH,BAZF,PDEN,EATP,NQYP,Crein,DVYE,UPRO,BHYP,DUMA,CBNG,MFYC,CPIS,SAUS,JTIG,HHXJ,ACAL,AKIL,RPAU,NATT,OQUE,BILC,CAUS,OQON,CCYL,HVNO,LSHT,JIWJ,GJIY,KADG,VHIJ,TRSP,Dsali,PROE
alt for 1 (1):VBLH,YDCQ,BILC,BHYP,RPAU,IJMT,VHIJ,TRSP Cvari,PZIF,AJAU,OUNI,LNIL,LETF,ALZF,Umuta,SCSP,HBAS,PCLA,KSFK,Csube,VIAU,CQQP,FMVB,CMED,GYBH,Vcart,CESP,Clent,NSTT,ODXI,OAEZ,BMIN,BZSH,BAZF,PDEN,EATP,NQYP,Crein,DVYE,UPRO,DUMA,MFYC,CPIS,SAUS,JTIG,HHXJ,ACAL,AKIL,NATT,OQUE,NKXU,MXDS,CAUS,OQON,CCYL,HVNO,WXRI,LSHT,JIWJ,GJIY,ETGN,CTAX,KADG,Dsali,PROE
alt for 1 (1):VBLH,Cvari,ACAL,AKIL,CAUS,CMED,CPIS,VHIJ,PCLA PZIF,AJAU,OUNI,LNIL,LETF,ALZF,Umuta,SCSP,HBAS,KSFK,Csube,VIAU,CQQP,Czofi,FMVB,GYBH,Vcart,Clent,NSTT,ODXI,OAEZ,XKWQ,IJMT,BMIN,BZSH,BAZF,PDEN,EATP,NQYP,Crein,DVYE,UPRO,BHYP,DUMA,CBNG,MFYC,SAUS,JTIG,HHXJ,RPAU,OQUE,NKXU,MXDS,OQON,CCYL,HVNO,WXRI,LSHT,JIWJ,GJIY,ETGN,CTAX,KADG,TRSP,Dsali,PROE
alt for 1 (1):JIWJ,BILC,XKWQ VBLH,Cvari,PZIF,AJAU,OUNI,LETF,ALZF,Umuta,SCSP,HBAS,PCLA,KSFK,Csube,VIAU,YDCQ,CQQP,Czofi,FMVB,CMED,GYBH,Vcart,CESP,Clent,NSTT,ODXI,OAEZ,IJMT,BMIN,BZSH,BAZF,PDEN,EATP,NQYP,Crein,DVYE,UPRO,BHYP,DUMA,CBNG,MFYC,CPIS,SAUS,JTIG,HHXJ,ACAL,AKIL,RPAU,NATT,OQUE,NKXU,MXDS,CAUS,OQON,CCYL,HVNO,WXRI,LSHT,GJIY,ETGN,CTAX,KADG,VHIJ,TRSP,Dsali,PROE
alt for 1 (1):JIWJ,CQQP,AJAU,OAEZ,RPAU,OQON,CBNG,LETF,Umuta,HBAS,Csube VBLH,Cvari,PZIF,OUNI,LNIL,ALZF,SCSP,PCLA,KSFK,VIAU,YDCQ,FMVB,CMED,GYBH,Vcart,CESP,Clent,NSTT,ODXI,XKWQ,IJMT,BMIN,BZSH,BAZF,PDEN,EATP,NQYP,Crein,DVYE,BHYP,DUMA,MFYC,CPIS,SAUS,JTIG,HHXJ,ACAL,AKIL,NATT,OQUE,NKXU,MXDS,BILC,CAUS,CCYL,HVNO,WXRI,LSHT,GJIY,ETGN,CTAX,KADG,VHIJ,TRSP,Dsali,PROE
alt for 1 (1):VBLH,AJAU,OUNI,LNIL,LETF,ALZF,Umuta,SCSP,HBAS,PCLA,KSFK,Csube,VIAU,YDCQ,CQQP,CMED,Vcart,CESP,NSTT,ODXI,OAEZ,XKWQ,IJMT,BMIN,BZSH,BAZF,PDEN,EATP,NQYP,Crein,DVYE,MFYC,CPIS,SAUS,ACAL,AKIL,RPAU,NATT,NKXU,MXDS,CAUS,OQON,WXRI,LSHT,JIWJ,GJIY,KADG,VHIJ,TRSP,Dsali,PROE Clent,BILC,Cvari,PZIF,BHYP,DUMA,JTIG,CCYL,HVNO,Czofi,FMVB,OQUE,CTAX,GYBH
alt for 1 (1):VBLH,PZIF,AJAU,OUNI,LNIL,LETF,ALZF,Umuta,SCSP,HBAS,PCLA,KSFK,Csube,VIAU,CQQP,Czofi,FMVB,CMED,Vcart,NSTT,ODXI,OAEZ,IJMT,BMIN,BZSH,BAZF,PDEN,EATP,NQYP,Crein,UPRO,CPIS,SAUS,HHXJ,ACAL,AKIL,RPAU,NKXU,MXDS,CAUS,OQON,HVNO,LSHT,JIWJ,GJIY,KADG,VHIJ,Dsali,PROE Clent,WXRI,BHYP,XKWQ,DUMA,OQUE,GYBH,JTIG,CCYL,DVYE
alt for 1 (1):Cvari,PZIF,AJAU,OUNI,CBNG,MFYC,LETF,ALZF,SAUS,Umuta,SCSP,HBAS,KSFK,Csube,VIAU,CQQP,RPAU,Vcart,NKXU,MXDS,NSTT,BILC,ODXI,OAEZ,XKWQ,OQON,IJMT,BMIN,WXRI,LSHT,JIWJ,GJIY,BAZF,PDEN,KADG,Dsali,NQYP,Crein,DVYE VBLH,CESP,Clent,BHYP,CAUS,DUMA,CPIS,JTIG,CCYL,PCLA,HVNO,Czofi,BZSH,FMVB,ACAL,CMED,NATT,OQUE,CTAX,EATP,GYBH,VHIJ,TRSP,PROE
alt for 1 (1):WXRI,BILC,Cvari,AKIL,CMED,MFYC,PROE VBLH,PZIF,AJAU,OUNI,LNIL,LETF,ALZF,Umuta,SCSP,HBAS,PCLA,KSFK,Csube,VIAU,YDCQ,CQQP,Czofi,FMVB,GYBH,Vcart,CESP,Clent,NSTT,ODXI,OAEZ,XKWQ,IJMT,BMIN,BZSH,BAZF,PDEN,EATP,NQYP,Crein,DVYE,UPRO,BHYP,DUMA,CBNG,CPIS,SAUS,JTIG,HHXJ,ACAL,RPAU,NATT,OQUE,NKXU,MXDS,CAUS,OQON,CCYL,HVNO,LSHT,JIWJ,GJIY,CTAX,KADG,VHIJ,TRSP,Dsali
alt for 1 (1):Cvari,PZIF,AJAU,OUNI,LETF,ALZF,Umuta,SCSP,HBAS,PCLA,KSFK,Csube,VIAU,CQQP,Czofi,GYBH,Vcart,Clent,NSTT,ODXI,OAEZ,IJMT,BMIN,PDEN,EATP,NQYP,Crein,DVYE,UPRO,BHYP,MFYC,SAUS,JTIG,ACAL,AKIL,RPAU,OQUE,NKXU,MXDS,CAUS,OQON,CCYL,WXRI,LSHT,JIWJ,GJIY,ETGN,KADG,Dsali,PROE YDCQ,CESP,BILC,BZSH,XKWQ,LNIL,CMED,NATT,CPIS,VHIJ,TRSP,HVNO
alt for 1 (1):MFYC,VIAU VBLH,Cvari,PZIF,AJAU,OUNI,LNIL,LETF,ALZF,Umuta,SCSP,HBAS,PCLA,KSFK,Csube,YDCQ,CQQP,Czofi,FMVB,CMED,GYBH,Vcart,CESP,Clent,NSTT,ODXI,OAEZ,XKWQ,IJMT,BMIN,BZSH,BAZF,PDEN,EATP,NQYP,Crein,DVYE,UPRO,BHYP,DUMA,CBNG,CPIS,SAUS,JTIG,HHXJ,ACAL,AKIL,RPAU,NATT,OQUE,NKXU,MXDS,BILC,CAUS,OQON,CCYL,HVNO,WXRI,LSHT,JIWJ,GJIY,ETGN,CTAX,KADG,VHIJ,TRSP,Dsali,PROE
alt for 1 (1):BILC,ODXI,LNIL,Vcart,Crein VBLH,Cvari,PZIF,AJAU,OUNI,LETF,ALZF,Umuta,SCSP,HBAS,PCLA,KSFK,Csube,VIAU,YDCQ,CQQP,Czofi,FMVB,CMED,GYBH,CESP,Clent,NSTT,OAEZ,XKWQ,IJMT,BMIN,BZSH,BAZF,PDEN,EATP,NQYP,DVYE,UPRO,BHYP,DUMA,CBNG,MFYC,CPIS,SAUS,JTIG,HHXJ,ACAL,AKIL,RPAU,NATT,OQUE,NKXU,MXDS,CAUS,OQON,CCYL,HVNO,WXRI,LSHT,JIWJ,GJIY,CTAX,KADG,VHIJ,TRSP,Dsali,PROE
alt for 1 (1):YDCQ,CESP,WXRI,PZIF,Czofi,BZSH,BHYP,XKWQ,NATT,CTAX,TRSP VBLH,Cvari,AJAU,OUNI,LNIL,LETF,ALZF,Umuta,SCSP,HBAS,PCLA,KSFK,Csube,VIAU,CQQP,CMED,GYBH,Vcart,Clent,NSTT,ODXI,OAEZ,IJMT,BMIN,BAZF,PDEN,EATP,NQYP,Crein,DVYE,UPRO,CBNG,MFYC,CPIS,SAUS,JTIG,ACAL,AKIL,RPAU,OQUE,NKXU,MXDS,BILC,CAUS,OQON,CCYL,LSHT,JIWJ,GJIY,ETGN,KADG,VHIJ,Dsali,PROE
alt for 1 (1):VBLH,WXRI,ACAL,AKIL,CAUS,MFYC,EATP,PCLA,Csube,NKXU Cvari,PZIF,AJAU,OUNI,LNIL,LETF,ALZF,Umuta,SCSP,HBAS,KSFK,VIAU,YDCQ,CQQP,Czofi,FMVB,GYBH,Vcart,CESP,Clent,NSTT,ODXI,OAEZ,XKWQ,IJMT,BMIN,BZSH,BAZF,PDEN,NQYP,Crein,DVYE,UPRO,BHYP,DUMA,CBNG,CPIS,SAUS,JTIG,HHXJ,RPAU,NATT,OQUE,MXDS,OQON,CCYL,HVNO,LSHT,JIWJ,GJIY,CTAX,KADG,VHIJ,TRSP,Dsali,PROE
alt for 1 (1):Cvari,PZIF,ODXI,XKWQ,LNIL,IJMT,VIAU,WXRI,Czofi,BZSH,BAZF,Vcart,Dsali,Crein,DVYE,MXDS VBLH,AJAU,OUNI,LETF,ALZF,Umuta,SCSP,HBAS,PCLA,KSFK,Csube,YDCQ,CQQP,FMVB,CMED,GYBH,CESP,Clent,NSTT,OAEZ,BMIN,PDEN,EATP,NQYP,UPRO,BHYP,DUMA,MFYC,CPIS,SAUS,JTIG,HHXJ,ACAL,AKIL,RPAU,NATT,OQUE,NKXU,BILC,CAUS,OQON,CCYL,HVNO,LSHT,JIWJ,GJIY,CTAX,KADG,VHIJ,TRSP,PROE
alt for 1 (2):YDCQ,BILC,DUMA,NATT,TRSP VBLH,Cvari,PZIF,AJAU,OUNI,LNIL,LETF,ALZF,Umuta,SCSP,HBAS,PCLA,KSFK,Csube,VIAU,CQQP,Czofi,FMVB,CMED,GYBH,Vcart,CESP,Clent,NSTT,ODXI,OAEZ,XKWQ,IJMT,BMIN,BZSH,BAZF,PDEN,EATP,NQYP,Crein,DVYE,UPRO,BHYP,CBNG,MFYC,CPIS,SAUS,JTIG,HHXJ,ACAL,AKIL,RPAU,OQUE,NKXU,MXDS,CAUS,OQON,CCYL,HVNO,WXRI,LSHT,JIWJ,GJIY,ETGN,CTAX,KADG,VHIJ,Dsali,PROE
alt for 1 (2):Clent,BHYP,ETGN,OQUE,EATP,GYBH,JTIG,CCYL,PROE,Csube,NKXU VBLH,Cvari,PZIF,AJAU,OUNI,LNIL,LETF,ALZF,Umuta,SCSP,HBAS,PCLA,KSFK,VIAU,YDCQ,CQQP,Czofi,FMVB,CMED,Vcart,CESP,NSTT,ODXI,OAEZ,XKWQ,IJMT,BMIN,BZSH,BAZF,PDEN,NQYP,Crein,DVYE,UPRO,DUMA,CBNG,MFYC,CPIS,SAUS,HHXJ,ACAL,AKIL,RPAU,NATT,MXDS,BILC,CAUS,OQON,HVNO,WXRI,LSHT,JIWJ,GJIY,CTAX,KADG,VHIJ,TRSP,Dsali
alt for 1 (2):PZIF,Czofi,Csube VBLH,Cvari,AJAU,OUNI,LETF,ALZF,Umuta,SCSP,HBAS,PCLA,KSFK,VIAU,YDCQ,CQQP,FMVB,CMED,GYBH,Vcart,CESP,Clent,NSTT,ODXI,OAEZ,IJMT,BMIN,BZSH,BAZF,PDEN,EATP,NQYP,Crein,DVYE,UPRO,BHYP,DUMA,CBNG,MFYC,CPIS,SAUS,JTIG,HHXJ,ACAL,AKIL,RPAU,NATT,OQUE,NKXU,MXDS,BILC,CAUS,OQON,CCYL,HVNO,WXRI,LSHT,JIWJ,GJIY,ETGN,CTAX,KADG,VHIJ,TRSP,Dsali,PROE
alt for 1 (2):XKWQ,EATP VBLH,Cvari,PZIF,AJAU,OUNI,LNIL,LETF,ALZF,Umuta,SCSP,HBAS,PCLA,KSFK,Csube,VIAU,YDCQ,CQQP,Czofi,FMVB,CMED,GYBH,Vcart,CESP,Clent,NSTT,ODXI,OAEZ,IJMT,BMIN,BZSH,BAZF,PDEN,NQYP,Crein,DVYE,UPRO,BHYP,DUMA,CBNG,MFYC,CPIS,SAUS,JTIG,HHXJ,ACAL,AKIL,RPAU,NATT,OQUE,NKXU,MXDS,BILC,CAUS,OQON,CCYL,HVNO,WXRI,LSHT,JIWJ,GJIY,ETGN,CTAX,KADG,VHIJ,TRSP,Dsali,PROE
alt for 1 (1):AJAU,OAEZ,OQON,CBNG,LETF,Umuta,HBAS,KSFK,BMIN,WXRI,LSHT,JIWJ,CQQP,GJIY,RPAU,PDEN,EATP,NQYP,NKXU,UPRO Cvari,PZIF,BHYP,OUNI,DUMA,LNIL,MFYC,ALZF,SAUS,JTIG,SCSP,PCLA,Csube,VIAU,YDCQ,Czofi,FMVB,HHXJ,ACAL,AKIL,CMED,NATT,OQUE,GYBH,Vcart,MXDS,CESP,Clent,NSTT,BILC,ODXI,CAUS,XKWQ,IJMT,CCYL,HVNO,BZSH,BAZF,ETGN,CTAX,KADG,Dsali,PROE,Crein,DVYE
alt for 1 (1):VBLH,CESP,CAUS,CPIS,PCLA,YDCQ,ACAL,AKIL,CMED,NATT,VHIJ,TRSP,NKXU Cvari,PZIF,AJAU,OUNI,LNIL,LETF,ALZF,Umuta,SCSP,HBAS,KSFK,Csube,VIAU,CQQP,Czofi,FMVB,GYBH,Vcart,Clent,NSTT,ODXI,OAEZ,XKWQ,IJMT,BMIN,BZSH,BAZF,PDEN,EATP,NQYP,Crein,DVYE,BHYP,DUMA,MFYC,SAUS,JTIG,RPAU,OQUE,MXDS,BILC,OQON,CCYL,HVNO,WXRI,LSHT,JIWJ,GJIY,CTAX,KADG,Dsali,PROE
alt for 1 (1):Cvari,PZIF,ODXI,XKWQ,LNIL,IJMT,VIAU,Czofi,BAZF,OQUE,Vcart,Crein,MXDS VBLH,AJAU,OUNI,LETF,ALZF,Umuta,SCSP,HBAS,PCLA,KSFK,Csube,CQQP,FMVB,CMED,GYBH,CESP,Clent,NSTT,OAEZ,BMIN,BZSH,PDEN,EATP,NQYP,DVYE,UPRO,BHYP,DUMA,CBNG,MFYC,CPIS,SAUS,JTIG,HHXJ,ACAL,AKIL,RPAU,NATT,NKXU,CAUS,OQON,CCYL,HVNO,WXRI,LSHT,JIWJ,GJIY,CTAX,KADG,VHIJ,TRSP,PROE
alt for 1 (1):CESP,PZIF,ODXI,XKWQ,LNIL,MFYC,IJMT,VIAU,YDCQ,WXRI,Czofi,BZSH,BAZF,NATT,Vcart,TRSP,Dsali,Crein,MXDS VBLH,Cvari,AJAU,OUNI,LETF,ALZF,Umuta,SCSP,HBAS,PCLA,KSFK,Csube,CQQP,FMVB,CMED,GYBH,Clent,NSTT,OAEZ,BMIN,PDEN,EATP,NQYP,DVYE,UPRO,BHYP,DUMA,CPIS,SAUS,JTIG,HHXJ,ACAL,AKIL,RPAU,OQUE,NKXU,BILC,CAUS,OQON,CCYL,HVNO,LSHT,JIWJ,GJIY,ETGN,CTAX,KADG,VHIJ,PROE
alt for 1 (1):BILC,Cvari,ODXI,LNIL,Vcart,Dsali,Crein,VIAU VBLH,PZIF,AJAU,OUNI,LETF,ALZF,Umuta,SCSP,HBAS,PCLA,KSFK,Csube,YDCQ,CQQP,Czofi,FMVB,CMED,GYBH,CESP,Clent,NSTT,OAEZ,IJMT,BMIN,BZSH,BAZF,PDEN,NQYP,DVYE,UPRO,BHYP,DUMA,MFYC,CPIS,SAUS,JTIG,HHXJ,ACAL,AKIL,RPAU,NATT,OQUE,NKXU,MXDS,CAUS,CCYL,HVNO,WXRI,LSHT,JIWJ,GJIY,KADG,VHIJ,TRSP,PROE
alt for 1 (1):ACAL,AKIL,CAUS,MFYC,OQUE,PCLA Cvari,PZIF,AJAU,OUNI,LETF,ALZF,Umuta,SCSP,HBAS,KSFK,Csube,VIAU,YDCQ,Czofi,FMVB,CMED,GYBH,Vcart,CESP,Clent,NSTT,ODXI,OAEZ,IJMT,BMIN,BZSH,BAZF,PDEN,EATP,NQYP,Crein,DVYE,UPRO,BHYP,DUMA,CBNG,CPIS,SAUS,JTIG,HHXJ,RPAU,NATT,NKXU,MXDS,BILC,OQON,CCYL,HVNO,WXRI,LSHT,JIWJ,GJIY,ETGN,KADG,TRSP,Dsali,PROE
alt for 1 (1):VBLH,PZIF,AJAU,OUNI,LNIL,LETF,ALZF,Umuta,SCSP,HBAS,PCLA,KSFK,VIAU,YDCQ,CQQP,CMED,Vcart,CESP,Clent,NSTT,ODXI,OAEZ,IJMT,BMIN,BZSH,BAZF,PDEN,EATP,NQYP,Crein,UPRO,BHYP,CBNG,CPIS,SAUS,JTIG,ACAL,AKIL,RPAU,NATT,OQUE,MXDS,CAUS,OQON,CCYL,WXRI,LSHT,JIWJ,GJIY,CTAX,KADG,TRSP,Dsali,PROE BILC,Cvari,FMVB,DUMA,MFYC,HVNO,Csube,NKXU
alt for 1 (2):VBLH,PZIF,AJAU,OUNI,LNIL,LETF,ALZF,Umuta,SCSP,HBAS,PCLA,KSFK,VIAU,YDCQ,CQQP,Czofi,CMED,GYBH,Vcart,CESP,Clent,NSTT,ODXI,OAEZ,XKWQ,IJMT,BMIN,BZSH,BAZF,PDEN,NQYP,Crein,DVYE,UPRO,BHYP,CBNG,CPIS,SAUS,JTIG,ACAL,AKIL,RPAU,NATT,OQUE,MXDS,CAUS,OQON,CCYL,WXRI,LSHT,JIWJ,GJIY,CTAX,KADG,VHIJ,TRSP,Dsali BILC,Cvari,FMVB,HHXJ,DUMA,ETGN,MFYC,EATP,HVNO,PROE,Csube,NKXU
alt for 1 (2):VBLH,Cvari,PZIF,AJAU,OUNI,LNIL,LETF,ALZF,Umuta,SCSP,HBAS,PCLA,KSFK,VIAU,YDCQ,CQQP,Czofi,CMED,GYBH,Vcart,CESP,Clent,NSTT,ODXI,OAEZ,XKWQ,IJMT,BMIN,BZSH,BAZF,PDEN,NQYP,Crein,DVYE,UPRO,BHYP,CBNG,CPIS,SAUS,JTIG,ACAL,AKIL,RPAU,NATT,NKXU,MXDS,BILC,CAUS,OQON,CCYL,LSHT,JIWJ,GJIY,KADG,VHIJ,TRSP,Dsali,PROE WXRI,FMVB,HHXJ,DUMA,MFYC,OQUE,EATP,HVNO,Csube
alt for 1 (4):BILC,KADG VBLH,Cvari,PZIF,AJAU,OUNI,LNIL,LETF,ALZF,Umuta,SCSP,HBAS,PCLA,KSFK,Csube,VIAU,YDCQ,CQQP,Czofi,FMVB,CMED,GYBH,Vcart,CESP,Clent,NSTT,ODXI,OAEZ,XKWQ,IJMT,BMIN,BZSH,BAZF,PDEN,EATP,NQYP,Crein,DVYE,UPRO,BHYP,DUMA,CBNG,MFYC,CPIS,SAUS,JTIG,HHXJ,ACAL,AKIL,RPAU,NATT,OQUE,NKXU,MXDS,CAUS,OQON,CCYL,HVNO,WXRI,LSHT,JIWJ,GJIY,ETGN,CTAX,VHIJ,TRSP,Dsali,PROE
alt for 1 (1):BILC,Cvari,CAUS,RPAU,CMED,MFYC,TRSP,HBAS,PROE,Csube VBLH,PZIF,AJAU,OUNI,LETF,ALZF,Umuta,SCSP,PCLA,KSFK,VIAU,YDCQ,CQQP,Czofi,GYBH,Vcart,CESP,Clent,ODXI,OAEZ,XKWQ,IJMT,BMIN,BZSH,BAZF,PDEN,EATP,NQYP,Crein,DVYE,BHYP,CPIS,SAUS,JTIG,HHXJ,ACAL,AKIL,NATT,OQUE,NKXU,MXDS,OQON,HVNO,WXRI,LSHT,JIWJ,GJIY,ETGN,CTAX,KADG,Dsali
alt for 1 (1):ODXI,BAZF,MFYC,Vcart,Dsali,Crein VBLH,Cvari,PZIF,AJAU,OUNI,LETF,ALZF,Umuta,SCSP,HBAS,PCLA,KSFK,Csube,VIAU,CQQP,Czofi,FMVB,CMED,GYBH,CESP,Clent,NSTT,OAEZ,XKWQ,IJMT,BMIN,BZSH,PDEN,EATP,NQYP,DVYE,UPRO,BHYP,DUMA,CBNG,CPIS,SAUS,JTIG,HHXJ,ACAL,AKIL,RPAU,NATT,OQUE,NKXU,MXDS,BILC,CAUS,OQON,CCYL,HVNO,WXRI,LSHT,JIWJ,GJIY,ETGN,CTAX,KADG,VHIJ,TRSP,PROE
alt for 1 (1):WXRI,IJMT,VIAU VBLH,Cvari,PZIF,AJAU,OUNI,LNIL,LETF,ALZF,Umuta,SCSP,HBAS,PCLA,KSFK,Csube,YDCQ,CQQP,Czofi,FMVB,CMED,GYBH,Vcart,CESP,Clent,NSTT,ODXI,OAEZ,XKWQ,BMIN,BZSH,BAZF,PDEN,EATP,NQYP,Crein,DVYE,UPRO,BHYP,DUMA,CBNG,MFYC,CPIS,SAUS,JTIG,HHXJ,ACAL,AKIL,RPAU,NATT,OQUE,NKXU,MXDS,BILC,CAUS,OQON,CCYL,HVNO,LSHT,JIWJ,GJIY,KADG,TRSP,Dsali,PROE
alt for 1 (2):BILC,Cvari,BZSH,HVNO VBLH,PZIF,AJAU,OUNI,LNIL,LETF,ALZF,Umuta,SCSP,HBAS,PCLA,KSFK,Csube,VIAU,YDCQ,CQQP,Czofi,FMVB,CMED,GYBH,Vcart,CESP,Clent,NSTT,ODXI,OAEZ,XKWQ,IJMT,BMIN,BAZF,PDEN,EATP,NQYP,Crein,DVYE,UPRO,BHYP,DUMA,CBNG,MFYC,CPIS,SAUS,JTIG,HHXJ,ACAL,AKIL,RPAU,NATT,OQUE,NKXU,MXDS,CAUS,OQON,CCYL,WXRI,LSHT,JIWJ,GJIY,CTAX,KADG,VHIJ,TRSP,Dsali,PROE
alt for 1 (1):BILC,ACAL,AKIL,CAUS,EATP,PCLA,NKXU VBLH,Cvari,PZIF,AJAU,OUNI,LNIL,LETF,ALZF,Umuta,SCSP,HBAS,KSFK,Csube,VIAU,YDCQ,CQQP,Czofi,FMVB,CMED,GYBH,Vcart,CESP,Clent,NSTT,ODXI,OAEZ,BMIN,BZSH,BAZF,Crein,UPRO,BHYP,DUMA,MFYC,CPIS,SAUS,HHXJ,RPAU,NATT,OQUE,MXDS,OQON,HVNO,WXRI,LSHT,JIWJ,GJIY,CTAX,KADG,VHIJ,TRSP,Dsali,PROE
alt for 1 (1):Czofi,ETGN,HVNO VBLH,Cvari,PZIF,AJAU,OUNI,LNIL,LETF,ALZF,Umuta,SCSP,HBAS,PCLA,KSFK,Csube,VIAU,YDCQ,CQQP,FMVB,CMED,GYBH,Vcart,CESP,Clent,NSTT,ODXI,OAEZ,IJMT,BMIN,BZSH,BAZF,PDEN,EATP,NQYP,Crein,DVYE,UPRO,BHYP,DUMA,CBNG,MFYC,CPIS,SAUS,JTIG,HHXJ,ACAL,AKIL,RPAU,NATT,OQUE,NKXU,MXDS,CAUS,OQON,CCYL,WXRI,LSHT,JIWJ,GJIY,CTAX,KADG,VHIJ,TRSP,Dsali,PROE
alt for 1 (1):VBLH,Cvari,PZIF,BHYP,OUNI,LNIL,CPIS,ALZF,SAUS,JTIG,SCSP,PCLA,Csube,VIAU,YDCQ,Czofi,ACAL,AKIL,CMED,NATT,OQUE,GYBH,Vcart,NKXU,MXDS,CESP,Clent,NSTT,BILC,ODXI,CAUS,XKWQ,IJMT,CCYL,WXRI,BZSH,BAZF,ETGN,EATP,KADG,VHIJ,TRSP,Dsali,PROE,Crein,DVYE AJAU,OAEZ,OQON,DUMA,CBNG,MFYC,LETF,Umuta,HBAS,HVNO,KSFK,BMIN,LSHT,JIWJ,CQQP,GJIY,FMVB,HHXJ,RPAU,PDEN,NQYP,UPRO
alt for 1 (1):VBLH,PZIF,AJAU,OUNI,LNIL,LETF,ALZF,Umuta,SCSP,HBAS,PCLA,KSFK,VIAU,YDCQ,CQQP,Czofi,CMED,GYBH,Vcart,CESP,Clent,NSTT,ODXI,OAEZ,XKWQ,IJMT,BMIN,BZSH,BAZF,PDEN,NQYP,Crein,DVYE,UPRO,BHYP,MFYC,CPIS,SAUS,JTIG,ACAL,AKIL,RPAU,NATT,OQUE,MXDS,CAUS,OQON,CCYL,WXRI,LSHT,JIWJ,GJIY,CTAX,KADG,VHIJ,TRSP,Dsali,PROE BILC,Cvari,FMVB,HHXJ,DUMA,EATP,HVNO,Csube,NKXU
alt for 1 (1):BHYP,OQUE,GYBH,JTIG,NKXU VBLH,Cvari,PZIF,AJAU,OUNI,LNIL,LETF,ALZF,Umuta,SCSP,HBAS,PCLA,KSFK,Csube,VIAU,CQQP,Czofi,FMVB,Vcart,CESP,Clent,NSTT,ODXI,OAEZ,IJMT,BMIN,BZSH,BAZF,PDEN,EATP,NQYP,Crein,DVYE,UPRO,CBNG,MFYC,CPIS,HHXJ,ACAL,AKIL,RPAU,BILC,CAUS,OQON,CCYL,HVNO,LSHT,JIWJ,GJIY,ETGN,CTAX,KADG,VHIJ,Dsali,PROE
alt for 1 (1):ACAL,AKIL,CAUS,MFYC,PCLA VBLH,Cvari,PZIF,AJAU,OUNI,LNIL,LETF,ALZF,Umuta,SCSP,HBAS,KSFK,Csube,VIAU,YDCQ,CQQP,Czofi,FMVB,CMED,GYBH,Vcart,CESP,Clent,NSTT,OAEZ,XKWQ,IJMT,BMIN,BZSH,BAZF,PDEN,EATP,NQYP,Crein,DVYE,UPRO,BHYP,DUMA,CPIS,SAUS,JTIG,HHXJ,RPAU,NATT,OQUE,NKXU,MXDS,BILC,OQON,CCYL,HVNO,WXRI,LSHT,JIWJ,GJIY,KADG,VHIJ,TRSP,Dsali,PROE
alt for 1 (1):FMVB,XKWQ,LNIL,ETGN,NQYP,UPRO VBLH,Cvari,PZIF,AJAU,OUNI,LETF,ALZF,Umuta,SCSP,HBAS,PCLA,KSFK,Csube,VIAU,YDCQ,CQQP,Czofi,CMED,GYBH,Vcart,CESP,Clent,NSTT,ODXI,OAEZ,IJMT,BMIN,BZSH,BAZF,PDEN,EATP,Crein,DVYE,BHYP,DUMA,MFYC,CPIS,SAUS,JTIG,HHXJ,ACAL,AKIL,RPAU,NATT,OQUE,NKXU,MXDS,BILC,CAUS,OQON,CCYL,HVNO,WXRI,LSHT,JIWJ,GJIY,KADG,VHIJ,TRSP,Dsali,PROE
alt for 1 (1):ODXI,BAZF,LNIL,CMED,MFYC,Vcart,Dsali,Csube,Crein,MXDS VBLH,Cvari,PZIF,AJAU,OUNI,LETF,Umuta,SCSP,HBAS,PCLA,KSFK,YDCQ,CQQP,Czofi,FMVB,GYBH,CESP,Clent,NSTT,OAEZ,IJMT,BMIN,BZSH,PDEN,EATP,DVYE,UPRO,BHYP,DUMA,CPIS,SAUS,JTIG,HHXJ,ACAL,AKIL,RPAU,NATT,OQUE,NKXU,BILC,CAUS,OQON,CCYL,HVNO,WXRI,LSHT,JIWJ,GJIY,ETGN,CTAX,KADG,VHIJ,TRSP,PROE
alt for 1 (2):VBLH,YDCQ,CESP,CMED,MFYC,NATT,CPIS,VHIJ,TRSP,PROE Cvari,PZIF,AJAU,OUNI,LNIL,LETF,ALZF,Umuta,SCSP,HBAS,PCLA,KSFK,Csube,VIAU,CQQP,Czofi,FMVB,GYBH,Vcart,Clent,NSTT,ODXI,OAEZ,IJMT,BMIN,BZSH,BAZF,PDEN,EATP,NQYP,Crein,DVYE,UPRO,BHYP,DUMA,CBNG,SAUS,JTIG,HHXJ,ACAL,AKIL,RPAU,OQUE,NKXU,MXDS,BILC,CAUS,OQON,CCYL,HVNO,WXRI,LSHT,JIWJ,GJIY,ETGN,CTAX,KADG,Dsali
alt for 1 (1):VBLH,Clent,OAEZ,OQON,CPIS,Umuta,CCYL,WXRI,LSHT,CQQP,CMED,CTAX,PDEN,PROE,NQYP,UPRO Cvari,PZIF,BHYP,AJAU,OUNI,DUMA,LNIL,CBNG,MFYC,LETF,ALZF,SAUS,JTIG,SCSP,HBAS,PCLA,KSFK,Csube,VIAU,Czofi,FMVB,HHXJ,ACAL,AKIL,RPAU,OQUE,GYBH,Vcart,NKXU,MXDS,BILC,ODXI,CAUS,XKWQ,IJMT,HVNO,BMIN,JIWJ,BZSH,GJIY,BAZF,ETGN,EATP,KADG,Dsali,Crein,DVYE
alt for 1 (1):VBLH,PZIF,OAEZ,OQON,LNIL,IJMT,HVNO,VIAU,YDCQ,WXRI,CQQP,BAZF,NATT,VHIJ,TRSP,NQYP,UPRO Cvari,BHYP,AJAU,OUNI,DUMA,MFYC,LETF,CPIS,ALZF,SAUS,JTIG,Umuta,SCSP,HBAS,PCLA,KSFK,Csube,Czofi,FMVB,ACAL,AKIL,RPAU,CMED,OQUE,GYBH,Vcart,NKXU,MXDS,Clent,NSTT,BILC,ODXI,CAUS,CCYL,BMIN,LSHT,JIWJ,GJIY,PDEN,EATP,KADG,Dsali,PROE,Crein,DVYE
alt for 1 (1):PZIF,ODXI,XKWQ,LNIL,IJMT,VIAU,Czofi,BZSH,BAZF,ETGN,Vcart,Dsali,Crein,DVYE,MXDS VBLH,Cvari,AJAU,OUNI,LETF,ALZF,Umuta,SCSP,HBAS,PCLA,KSFK,Csube,YDCQ,CQQP,CMED,CESP,Clent,OAEZ,BMIN,PDEN,EATP,NQYP,UPRO,BHYP,DUMA,CBNG,MFYC,CPIS,SAUS,JTIG,ACAL,AKIL,RPAU,NATT,OQUE,NKXU,BILC,CAUS,OQON,CCYL,HVNO,WXRI,LSHT,JIWJ,GJIY,CTAX,KADG,VHIJ,TRSP,PROE
alt for 1 (1):YDCQ,FMVB,HHXJ,ACAL,CMED,CBNG,PDEN,CPIS,JTIG,VHIJ,NKXU Cvari,PZIF,AJAU,LNIL,LETF,ALZF,Umuta,SCSP,HBAS,PCLA,KSFK,Csube,VIAU,CQQP,Czofi,GYBH,Vcart,CESP,Clent,ODXI,OAEZ,IJMT,BMIN,BZSH,BAZF,NQYP,Crein,DVYE,UPRO,BHYP,DUMA,MFYC,SAUS,AKIL,RPAU,NATT,OQUE,BILC,CAUS,OQON,CCYL,HVNO,WXRI,LSHT,JIWJ,GJIY,KADG,TRSP,Dsali
alt for 1 (2):VBLH,Cvari,PZIF,AJAU,LNIL,LETF,Umuta,SCSP,HBAS,PCLA,KSFK,VIAU,YDCQ,CQQP,Czofi,CMED,GYBH,Vcart,CESP,Clent,ODXI,OAEZ,XKWQ,IJMT,BMIN,BZSH,BAZF,PDEN,NQYP,Crein,DVYE,UPRO,BHYP,CBNG,MFYC,CPIS,SAUS,JTIG,ACAL,AKIL,RPAU,NATT,OQUE,MXDS,BILC,CAUS,OQON,CCYL,LSHT,JIWJ,GJIY,CTAX,KADG,VHIJ,TRSP,Dsali NSTT,OUNI,DUMA,ALZF,HVNO,Csube,WXRI,FMVB,HHXJ,ETGN,EATP,PROE,NKXU
alt for 1 (2):ALZF,Csube Cvari,PZIF,AJAU,OUNI,LNIL,LETF,Umuta,SCSP,HBAS,PCLA,KSFK,VIAU,YDCQ,CQQP,Czofi,FMVB,CMED,GYBH,Vcart,CESP,Clent,NSTT,ODXI,OAEZ,XKWQ,IJMT,BMIN,BZSH,BAZF,PDEN,EATP,NQYP,Crein,DVYE,UPRO,BHYP,DUMA,CBNG,MFYC,CPIS,SAUS,JTIG,ACAL,AKIL,RPAU,NATT,OQUE,NKXU,MXDS,BILC,CAUS,OQON,CCYL,HVNO,LSHT,JIWJ,GJIY,KADG,VHIJ,TRSP,Dsali,PROE
alt for 1 (5):WXRI,NSTT,OUNI,ALZF VBLH,Cvari,PZIF,AJAU,LNIL,LETF,Umuta,SCSP,HBAS,PCLA,KSFK,Csube,VIAU,YDCQ,CQQP,Czofi,FMVB,CMED,GYBH,Vcart,CESP,Clent,ODXI,OAEZ,XKWQ,IJMT,BMIN,BZSH,BAZF,PDEN,EATP,NQYP,Crein,DVYE,UPRO,BHYP,DUMA,CBNG,MFYC,CPIS,SAUS,JTIG,HHXJ,ACAL,AKIL,RPAU,NATT,OQUE,NKXU,MXDS,BILC,CAUS,OQON,CCYL,HVNO,LSHT,JIWJ,GJIY,ETGN,CTAX,KADG,VHIJ,TRSP,Dsali,PROE
alt for 1 (1):VBLH,AJAU,CAUS,XKWQ,CPIS,PCLA,VIAU,ACAL,AKIL,BAZF,CMED,ETGN,KADG,VHIJ,UPRO Cvari,PZIF,OUNI,LNIL,LETF,ALZF,Umuta,SCSP,HBAS,KSFK,Csube,YDCQ,CQQP,Czofi,FMVB,GYBH,Vcart,CESP,Clent,NSTT,ODXI,OAEZ,IJMT,BMIN,BZSH,PDEN,EATP,NQYP,Crein,DVYE,BHYP,DUMA,CBNG,MFYC,SAUS,JTIG,HHXJ,RPAU,NATT,OQUE,NKXU,MXDS,BILC,OQON,CCYL,HVNO,WXRI,LSHT,JIWJ,GJIY,TRSP,Dsali,PROE
alt for 1 (2):EATP,VIAU VBLH,Cvari,PZIF,AJAU,OUNI,LNIL,LETF,ALZF,Umuta,SCSP,HBAS,PCLA,KSFK,Csube,YDCQ,CQQP,Czofi,FMVB,CMED,GYBH,Vcart,CESP,Clent,NSTT,ODXI,OAEZ,XKWQ,IJMT,BMIN,BZSH,BAZF,PDEN,NQYP,Crein,DVYE,UPRO,BHYP,DUMA,CBNG,MFYC,CPIS,SAUS,JTIG,HHXJ,ACAL,AKIL,RPAU,NATT,OQUE,NKXU,MXDS,BILC,CAUS,OQON,CCYL,HVNO,WXRI,LSHT,JIWJ,GJIY,ETGN,KADG,VHIJ,TRSP,Dsali,PROE
alt for 1 (1):Clent,BHYP,OQUE,CTAX,ALZF,GYBH,JTIG,CCYL,NKXU VBLH,PZIF,AJAU,OUNI,LNIL,LETF,Umuta,SCSP,HBAS,PCLA,KSFK,Csube,VIAU,YDCQ,CQQP,Czofi,FMVB,CMED,Vcart,CESP,NSTT,ODXI,OAEZ,IJMT,BMIN,BZSH,BAZF,PDEN,EATP,NQYP,Crein,DVYE,UPRO,DUMA,MFYC,CPIS,SAUS,HHXJ,ACAL,AKIL,RPAU,NATT,MXDS,BILC,CAUS,OQON,HVNO,WXRI,LSHT,JIWJ,GJIY,ETGN,KADG,VHIJ,TRSP,Dsali,PROE
alt for 1 (1):DUMA,CTAX,EATP,IJMT VBLH,Cvari,PZIF,AJAU,OUNI,LNIL,LETF,ALZF,Umuta,SCSP,HBAS,PCLA,KSFK,Csube,VIAU,YDCQ,CQQP,Czofi,FMVB,CMED,GYBH,Vcart,CESP,Clent,NSTT,ODXI,OAEZ,XKWQ,BMIN,BZSH,BAZF,PDEN,NQYP,Crein,DVYE,UPRO,BHYP,CBNG,MFYC,CPIS,SAUS,JTIG,HHXJ,ACAL,AKIL,NATT,OQUE,NKXU,MXDS,BILC,CAUS,OQON,CCYL,HVNO,WXRI,LSHT,JIWJ,GJIY,ETGN,KADG,VHIJ,TRSP,Dsali,PROE
alt for 1 (1):BZSH,ETGN,CTAX VBLH,Cvari,PZIF,AJAU,OUNI,LNIL,LETF,ALZF,Umuta,SCSP,HBAS,PCLA,KSFK,Csube,VIAU,YDCQ,CQQP,Czofi,FMVB,CMED,GYBH,Vcart,CESP,Clent,NSTT,ODXI,OAEZ,XKWQ,IJMT,BMIN,BAZF,PDEN,EATP,NQYP,Crein,DVYE,UPRO,BHYP,DUMA,CBNG,MFYC,CPIS,SAUS,HHXJ,ACAL,AKIL,RPAU,NATT,OQUE,NKXU,MXDS,BILC,CAUS,OQON,CCYL,HVNO,WXRI,LSHT,JIWJ,GJIY,KADG,VHIJ,TRSP,Dsali,PROE
alt for 1 (3):VBLH,WXRI,CMED,CPIS,PROE Cvari,PZIF,AJAU,OUNI,LNIL,LETF,ALZF,Umuta,SCSP,HBAS,PCLA,KSFK,Csube,VIAU,YDCQ,CQQP,Czofi,FMVB,GYBH,Vcart,CESP,Clent,NSTT,ODXI,OAEZ,XKWQ,IJMT,BMIN,BZSH,BAZF,PDEN,EATP,NQYP,Crein,DVYE,UPRO,BHYP,DUMA,CBNG,MFYC,SAUS,JTIG,HHXJ,ACAL,AKIL,RPAU,NATT,OQUE,NKXU,MXDS,BILC,CAUS,OQON,CCYL,HVNO,LSHT,JIWJ,GJIY,ETGN,CTAX,KADG,VHIJ,TRSP,Dsali
alt for 1 (2):ETGN,PDEN VBLH,Cvari,PZIF,AJAU,OUNI,LNIL,LETF,ALZF,Umuta,SCSP,HBAS,PCLA,KSFK,Csube,VIAU,YDCQ,CQQP,Czofi,FMVB,CMED,GYBH,Vcart,CESP,Clent,NSTT,ODXI,OAEZ,XKWQ,IJMT,BMIN,BZSH,BAZF,EATP,NQYP,Crein,DVYE,UPRO,BHYP,DUMA,CBNG,MFYC,CPIS,SAUS,JTIG,HHXJ,ACAL,AKIL,RPAU,NATT,OQUE,NKXU,MXDS,BILC,CAUS,OQON,CCYL,HVNO,WXRI,LSHT,JIWJ,GJIY,CTAX,KADG,VHIJ,TRSP,Dsali,PROE
alt for 1 (2):Cvari,PZIF,Czofi,BZSH,XKWQ,LNIL,ETGN,Vcart,Dsali,Crein VBLH,AJAU,OUNI,LETF,ALZF,Umuta,SCSP,HBAS,PCLA,KSFK,Csube,YDCQ,CQQP,FMVB,CMED,GYBH,CESP,Clent,NSTT,ODXI,OAEZ,IJMT,BMIN,BAZF,PDEN,EATP,NQYP,DVYE,UPRO,BHYP,DUMA,CBNG,MFYC,CPIS,SAUS,JTIG,HHXJ,ACAL,AKIL,RPAU,NATT,OQUE,NKXU,MXDS,BILC,CAUS,OQON,CCYL,HVNO,WXRI,LSHT,JIWJ,GJIY,CTAX,KADG,VHIJ,TRSP,PROE
alt for 1 (1):Cvari,PZIF,AJAU,OUNI,LETF,ALZF,Umuta,SCSP,HBAS,PCLA,KSFK,Csube,VIAU,YDCQ,CQQP,Czofi,CMED,GYBH,Vcart,CESP,Clent,NSTT,ODXI,OAEZ,IJMT,BMIN,PDEN,EATP,NQYP,Crein,DVYE,UPRO,BHYP,MFYC,CPIS,SAUS,JTIG,ACAL,AKIL,RPAU,NATT,OQUE,NKXU,MXDS,CAUS,OQON,CCYL,WXRI,LSHT,JIWJ,GJIY,ETGN,KADG,VHIJ,TRSP,Dsali,PROE BILC,BZSH,XKWQ,LNIL,HVNO
alt for 1 (2):Clent,ETGN,CTAX,EATP,CCYL,Csube,NKXU VBLH,Cvari,PZIF,AJAU,OUNI,LNIL,LETF,ALZF,Umuta,SCSP,HBAS,PCLA,KSFK,VIAU,YDCQ,CQQP,Czofi,FMVB,CMED,GYBH,Vcart,CESP,NSTT,ODXI,OAEZ,XKWQ,IJMT,BMIN,BZSH,BAZF,PDEN,NQYP,Crein,DVYE,UPRO,BHYP,DUMA,CBNG,MFYC,CPIS,SAUS,JTIG,HHXJ,ACAL,AKIL,RPAU,NATT,OQUE,MXDS,BILC,CAUS,OQON,HVNO,WXRI,LSHT,JIWJ,GJIY,KADG,VHIJ,TRSP,Dsali,PROE
alt for 1 (1):VBLH,AKIL,CMED,ETGN,CPIS,VHIJ,PROE Cvari,PZIF,AJAU,OUNI,LNIL,LETF,ALZF,Umuta,SCSP,HBAS,PCLA,KSFK,Csube,VIAU,YDCQ,CQQP,Czofi,FMVB,GYBH,Vcart,CESP,Clent,NSTT,ODXI,OAEZ,XKWQ,IJMT,BMIN,BZSH,BAZF,PDEN,EATP,Crein,DVYE,UPRO,BHYP,DUMA,MFYC,SAUS,JTIG,HHXJ,ACAL,RPAU,NATT,OQUE,NKXU,MXDS,BILC,CAUS,OQON,CCYL,HVNO,WXRI,LSHT,JIWJ,GJIY,CTAX,KADG,TRSP,Dsali
alt for 1 (1):WXRI,FMVB,DUMA,HVNO Cvari,PZIF,AJAU,OUNI,LNIL,LETF,ALZF,Umuta,SCSP,HBAS,PCLA,KSFK,Csube,VIAU,YDCQ,CQQP,Czofi,CMED,GYBH,Vcart,CESP,Clent,NSTT,ODXI,OAEZ,XKWQ,IJMT,BMIN,BZSH,BAZF,PDEN,EATP,NQYP,Crein,DVYE,UPRO,BHYP,CBNG,MFYC,CPIS,SAUS,JTIG,HHXJ,ACAL,AKIL,RPAU,NATT,OQUE,NKXU,MXDS,BILC,CAUS,OQON,CCYL,LSHT,JIWJ,GJIY,CTAX,KADG,Dsali
alt for 1 (1):Clent,BZSH,BHYP,MFYC,OQUE,GYBH,JTIG,CCYL Cvari,PZIF,AJAU,OUNI,LETF,ALZF,Umuta,SCSP,HBAS,PCLA,KSFK,Csube,VIAU,YDCQ,CQQP,Czofi,FMVB,CMED,Vcart,CESP,NSTT,ODXI,OAEZ,IJMT,BMIN,BAZF,PDEN,EATP,NQYP,Crein,UPRO,CPIS,SAUS,ACAL,AKIL,RPAU,NATT,MXDS,BILC,CAUS,OQON,HVNO,WXRI,LSHT,JIWJ,GJIY,ETGN,KADG,VHIJ,TRSP,Dsali
alt for 1 (1):HHXJ,CBNG,EATP,JTIG VBLH,Cvari,PZIF,AJAU,OUNI,LNIL,LETF,ALZF,Umuta,HBAS,PCLA,KSFK,Csube,VIAU,YDCQ,CQQP,Czofi,FMVB,CMED,GYBH,Vcart,CESP,Clent,NSTT,ODXI,OAEZ,XKWQ,IJMT,BMIN,BZSH,BAZF,PDEN,Crein,DVYE,UPRO,BHYP,DUMA,MFYC,CPIS,SAUS,ACAL,RPAU,NATT,OQUE,NKXU,BILC,CAUS,OQON,CCYL,HVNO,WXRI,LSHT,JIWJ,GJIY,CTAX,KADG,VHIJ,TRSP,Dsali,PROE
alt for 1 (1):OQUE,GYBH,Csube VBLH,Cvari,PZIF,AJAU,OUNI,LNIL,LETF,ALZF,Umuta,SCSP,HBAS,PCLA,KSFK,VIAU,YDCQ,CQQP,Czofi,FMVB,CMED,Vcart,CESP,Clent,NSTT,ODXI,OAEZ,XKWQ,IJMT,BMIN,BZSH,BAZF,PDEN,EATP,Crein,DVYE,UPRO,BHYP,DUMA,MFYC,SAUS,JTIG,HHXJ,ACAL,AKIL,RPAU,NATT,NKXU,MXDS,BILC,CAUS,OQON,CCYL,HVNO,LSHT,JIWJ,GJIY,KADG,TRSP,Dsali
alt for 1 (1):PZIF,BHYP,AJAU,LNIL,CBNG,MFYC,LETF,SAUS,JTIG,Umuta,SCSP,HBAS,PCLA,KSFK,VIAU,CQQP,Czofi,ACAL,AKIL,RPAU,GYBH,Vcart,MXDS,Clent,ODXI,OAEZ,CAUS,XKWQ,OQON,IJMT,CCYL,BMIN,LSHT,JIWJ,BZSH,GJIY,BAZF,CTAX,PDEN,KADG,Dsali,NQYP,Crein,DVYE,UPRO VBLH,BILC,Cvari,CPIS,HVNO,Csube,WXRI,FMVB,HHXJ,CMED,EATP,PROE,NKXU
alt for 1 (1):Cvari,AJAU,DUMA,LNIL,CBNG,LETF,CPIS,ALZF,SAUS,Umuta,SCSP,HBAS,KSFK,VIAU,CQQP,CMED,Vcart,NKXU,MXDS,ODXI,OAEZ,OQON,IJMT,BMIN,LSHT,JIWJ,GJIY,BAZF,CTAX,PDEN,EATP,Dsali,NQYP,Crein,DVYE,UPRO VBLH,PZIF,BHYP,OUNI,MFYC,JTIG,PCLA,Csube,YDCQ,Czofi,FMVB,HHXJ,ACAL,AKIL,NATT,OQUE,GYBH,CESP,Clent,NSTT,BILC,CAUS,XKWQ,CCYL,HVNO,WXRI,BZSH,ETGN,KADG,VHIJ,TRSP,PROE
alt for 1 (1):VBLH,Cvari,PZIF,AJAU,OUNI,LNIL,LETF,ALZF,Umuta,SCSP,HBAS,PCLA,KSFK,VIAU,YDCQ,CQQP,Czofi,CMED,GYBH,Vcart,CESP,Clent,NSTT,ODXI,OAEZ,XKWQ,IJMT,BMIN,BZSH,BAZF,PDEN,NQYP,Crein,DVYE,UPRO,BHYP,CBNG,MFYC,CPIS,SAUS,JTIG,ACAL,AKIL,RPAU,NATT,OQUE,NKXU,MXDS,BILC,CAUS,OQON,CCYL,WXRI,LSHT,JIWJ,GJIY,ETGN,CTAX,KADG,VHIJ,TRSP,Dsali FMVB,HHXJ,DUMA,EATP,HVNO,PROE,Csube
alt for 1 (1):NSTT,OUNI,MFYC VBLH,Cvari,PZIF,AJAU,LNIL,LETF,ALZF,Umuta,SCSP,HBAS,PCLA,KSFK,Csube,VIAU,YDCQ,CQQP,Czofi,FMVB,CMED,GYBH,Vcart,CESP,Clent,ODXI,OAEZ,XKWQ,IJMT,BMIN,BZSH,BAZF,PDEN,EATP,NQYP,Crein,DVYE,UPRO,BHYP,DUMA,CBNG,CPIS,SAUS,JTIG,HHXJ,ACAL,AKIL,RPAU,NATT,OQUE,NKXU,MXDS,BILC,CAUS,OQON,CCYL,HVNO,WXRI,LSHT,JIWJ,GJIY,ETGN,CTAX,KADG,VHIJ,TRSP,Dsali,PROE
alt for 1 (1):VBLH,Cvari,PZIF,AJAU,OUNI,LNIL,LETF,ALZF,Umuta,HBAS,PCLA,KSFK,Csube,VIAU,YDCQ,CQQP,Czofi,CMED,GYBH,Vcart,CESP,Clent,NSTT,ODXI,OAEZ,IJMT,BMIN,BZSH,BAZF,PDEN,EATP,NQYP,Crein,DVYE,UPRO,BHYP,CBNG,MFYC,CPIS,JTIG,ACAL,AKIL,RPAU,NATT,OQUE,NKXU,MXDS,BILC,CAUS,OQON,CCYL,LSHT,JIWJ,GJIY,CTAX,KADG,VHIJ,TRSP,Dsali,PROE HHXJ,DUMA,ETGN,SAUS,SCSP,HVNO
alt for 1 (1):PZIF,AJAU,OUNI,LNIL,LETF,ALZF,Umuta,SCSP,HBAS,PCLA,KSFK,VIAU,CQQP,CMED,GYBH,Vcart,Clent,NSTT,ODXI,OAEZ,IJMT,BMIN,BAZF,PDEN,NQYP,Crein,UPRO,BHYP,CBNG,MFYC,CPIS,SAUS,JTIG,AKIL,RPAU,NATT,OQUE,MXDS,OQON,CCYL,LSHT,JIWJ,GJIY,CTAX,KADG,VHIJ,TRSP,Dsali,PROE VBLH,CESP,WXRI,BILC,Cvari,Czofi,BZSH,EATP,Csube,NKXU
alt for 1 (1):Clent,BHYP,CTAX,EATP,JTIG,SCSP,CCYL VBLH,Cvari,PZIF,AJAU,OUNI,LNIL,LETF,ALZF,Umuta,HBAS,PCLA,KSFK,Csube,VIAU,YDCQ,CQQP,FMVB,CMED,Vcart,CESP,NSTT,ODXI,OAEZ,IJMT,BMIN,BZSH,BAZF,PDEN,NQYP,Crein,UPRO,DUMA,CBNG,MFYC,CPIS,SAUS,ACAL,AKIL,RPAU,NATT,OQUE,NKXU,MXDS,BILC,CAUS,OQON,HVNO,WXRI,LSHT,JIWJ,GJIY,KADG,TRSP,Dsali,PROE
alt for 1 (1):BILC,EATP,SAUS,SCSP,Csube,NKXU VBLH,Cvari,PZIF,AJAU,OUNI,LNIL,LETF,ALZF,Umuta,HBAS,PCLA,KSFK,VIAU,CQQP,Czofi,FMVB,CMED,GYBH,Vcart,Clent,NSTT,ODXI,OAEZ,XKWQ,IJMT,BMIN,BZSH,BAZF,PDEN,NQYP,Crein,DVYE,UPRO,BHYP,DUMA,CBNG,MFYC,CPIS,JTIG,HHXJ,AKIL,RPAU,OQUE,MXDS,CAUS,OQON,CCYL,HVNO,WXRI,LSHT,JIWJ,GJIY,CTAX,KADG,VHIJ,Dsali,PROE
alt for 1 (1):Cvari,PZIF,AJAU,LNIL,LETF,SAUS,Umuta,SCSP,HBAS,KSFK,VIAU,CQQP,Czofi,AKIL,RPAU,CMED,Vcart,MXDS,BILC,ODXI,OAEZ,XKWQ,OQON,IJMT,BMIN,LSHT,JIWJ,BZSH,GJIY,BAZF,CTAX,PDEN,KADG,Dsali,PROE,NQYP,Crein,DVYE,UPRO VBLH,BHYP,OUNI,DUMA,MFYC,CPIS,ALZF,JTIG,PCLA,Csube,YDCQ,FMVB,HHXJ,ACAL,NATT,OQUE,GYBH,NKXU,CESP,Clent,NSTT,CAUS,CCYL,HVNO,WXRI,EATP,VHIJ,TRSP
alt for 1 (1):ETGN,EATP,VHIJ,Csube VBLH,Cvari,PZIF,AJAU,OUNI,LNIL,LETF,ALZF,Umuta,SCSP,HBAS,PCLA,KSFK,VIAU,CQQP,Czofi,FMVB,CMED,GYBH,Vcart,Clent,NSTT,ODXI,OAEZ,XKWQ,IJMT,BMIN,BZSH,BAZF,PDEN,NQYP,Crein,DVYE,UPRO,BHYP,DUMA,CBNG,MFYC,CPIS,SAUS,JTIG,HHXJ,ACAL,AKIL,RPAU,NATT,NKXU,MXDS,BILC,CAUS,OQON,HVNO,WXRI,LSHT,JIWJ,GJIY,CTAX,KADG,Dsali,PROE
alt for 1 (1):VBLH,PZIF,AJAU,LNIL,LETF,Umuta,SCSP,HBAS,PCLA,KSFK,Csube,VIAU,YDCQ,CQQP,Czofi,CMED,GYBH,Vcart,CESP,Clent,ODXI,OAEZ,XKWQ,IJMT,BMIN,BZSH,BAZF,PDEN,NQYP,Crein,BHYP,CBNG,CPIS,SAUS,ACAL,AKIL,RPAU,NATT,OQUE,MXDS,CAUS,OQON,CCYL,LSHT,JIWJ,GJIY,ETGN,CTAX,KADG,TRSP,PROE WXRI,NSTT,BILC,FMVB,HHXJ,OUNI,DUMA,MFYC,EATP,ALZF,DVYE,NKXU
alt for 1 (1):Cvari,CMED,CPIS VBLH,PZIF,AJAU,OUNI,LNIL,LETF,ALZF,Umuta,SCSP,HBAS,PCLA,KSFK,Csube,YDCQ,Czofi,FMVB,GYBH,Vcart,CESP,Clent,NSTT,ODXI,OAEZ,XKWQ,IJMT,BMIN,BZSH,BAZF,PDEN,EATP,Crein,DVYE,UPRO,BHYP,DUMA,CBNG,MFYC,SAUS,JTIG,HHXJ,ACAL,AKIL,RPAU,NATT,OQUE,NKXU,MXDS,BILC,CAUS,OQON,CCYL,HVNO,LSHT,JIWJ,GJIY,CTAX,KADG,VHIJ,TRSP,Dsali,PROE
alt for 1 (1):Clent,NSTT,CAUS,OUNI,LNIL,ALZF,SCSP,CCYL,PCLA,WXRI,ACAL,AKIL,OQUE,CTAX VBLH,Cvari,PZIF,AJAU,LETF,Umuta,HBAS,KSFK,Csube,VIAU,YDCQ,CQQP,Czofi,FMVB,CMED,GYBH,Vcart,CESP,ODXI,OAEZ,XKWQ,IJMT,BMIN,BZSH,BAZF,PDEN,EATP,NQYP,Crein,DVYE,UPRO,BHYP,DUMA,CBNG,MFYC,CPIS,JTIG,HHXJ,RPAU,NATT,NKXU,MXDS,BILC,OQON,LSHT,JIWJ,GJIY,ETGN,KADG,VHIJ,TRSP,Dsali,PROE
alt for 1 (1):AJAU,OAEZ,OQON,LETF,IJMT,Umuta,HBAS,KSFK,BMIN,WXRI,LSHT,JIWJ,CQQP,GJIY,RPAU,PDEN,VHIJ,NQYP,UPRO VBLH,Cvari,PZIF,BHYP,OUNI,DUMA,LNIL,MFYC,CPIS,ALZF,SAUS,JTIG,SCSP,PCLA,Csube,YDCQ,Czofi,FMVB,ACAL,AKIL,CMED,NATT,GYBH,Vcart,NKXU,MXDS,CESP,Clent,BILC,CAUS,CCYL,HVNO,BZSH,CTAX,EATP,TRSP,Dsali,PROE,Crein,DVYE
alt for 1 (2):VBLH,PZIF,AJAU,OUNI,LNIL,LETF,ALZF,Umuta,SCSP,HBAS,PCLA,KSFK,Csube,VIAU,YDCQ,CQQP,Czofi,CMED,GYBH,Vcart,CESP,Clent,NSTT,ODXI,OAEZ,XKWQ,IJMT,BMIN,BZSH,BAZF,PDEN,EATP,NQYP,Crein,DVYE,UPRO,BHYP,CBNG,MFYC,CPIS,SAUS,JTIG,ACAL,AKIL,RPAU,NATT,OQUE,NKXU,MXDS,BILC,CAUS,OQON,CCYL,LSHT,JIWJ,GJIY,ETGN,CTAX,KADG,VHIJ,TRSP,Dsali,PROE WXRI,Cvari,FMVB,HHXJ,DUMA,HVNO
alt for 1 (2):YDCQ,CESP,NATT,ALZF,TRSP,NKXU VBLH,Cvari,PZIF,AJAU,OUNI,LNIL,LETF,Umuta,SCSP,HBAS,PCLA,KSFK,Csube,VIAU,CQQP,Czofi,FMVB,CMED,GYBH,Vcart,Clent,NSTT,ODXI,OAEZ,XKWQ,IJMT,BMIN,BZSH,BAZF,PDEN,EATP,NQYP,Crein,DVYE,UPRO,BHYP,DUMA,CBNG,MFYC,CPIS,SAUS,JTIG,HHXJ,ACAL,AKIL,RPAU,OQUE,MXDS,CAUS,OQON,CCYL,HVNO,WXRI,LSHT,JIWJ,GJIY,ETGN,CTAX,KADG,VHIJ,Dsali,PROE
alt for 1 (1):AJAU,OAEZ,OQON,CBNG,MFYC,LETF,Umuta,HBAS,KSFK,BMIN,WXRI,LSHT,JIWJ,CQQP,GJIY,RPAU,PDEN,KADG,NQYP,UPRO VBLH,Cvari,PZIF,BHYP,OUNI,DUMA,LNIL,CPIS,ALZF,SAUS,JTIG,SCSP,PCLA,Csube,VIAU,YDCQ,Czofi,FMVB,HHXJ,ACAL,AKIL,CMED,NATT,OQUE,GYBH,Vcart,NKXU,MXDS,CESP,Clent,NSTT,ODXI,CAUS,IJMT,CCYL,HVNO,BZSH,BAZF,ETGN,CTAX,EATP,VHIJ,TRSP,Dsali,PROE,Crein,DVYE
alt for 1 (1):WXRI,MFYC,EATP,PROE,NKXU VBLH,Cvari,PZIF,AJAU,OUNI,LNIL,LETF,ALZF,Umuta,SCSP,HBAS,PCLA,KSFK,Csube,VIAU,YDCQ,CQQP,Czofi,FMVB,CMED,GYBH,Vcart,CESP,Clent,NSTT,ODXI,OAEZ,XKWQ,IJMT,BMIN,BZSH,BAZF,PDEN,NQYP,Crein,DVYE,UPRO,BHYP,DUMA,CBNG,CPIS,SAUS,JTIG,HHXJ,ACAL,AKIL,RPAU,NATT,OQUE,MXDS,BILC,CAUS,OQON,CCYL,HVNO,LSHT,JIWJ,GJIY,ETGN,CTAX,KADG,VHIJ,TRSP,Dsali
alt for 1 (1):WXRI,JIWJ,ETGN,CBNG,ALZF VBLH,Cvari,PZIF,AJAU,OUNI,LNIL,LETF,Umuta,SCSP,HBAS,PCLA,KSFK,Csube,VIAU,YDCQ,CQQP,Czofi,FMVB,CMED,GYBH,Vcart,CESP,Clent,NSTT,ODXI,OAEZ,XKWQ,IJMT,BMIN,BZSH,BAZF,PDEN,EATP,NQYP,Crein,DVYE,UPRO,BHYP,DUMA,MFYC,CPIS,SAUS,JTIG,HHXJ,ACAL,AKIL,RPAU,NATT,OQUE,MXDS,BILC,CAUS,OQON,CCYL,HVNO,LSHT,GJIY,KADG,VHIJ,TRSP,Dsali,PROE
alt for 1 (1):VBLH,PZIF,AJAU,OUNI,LNIL,LETF,Umuta,SCSP,HBAS,PCLA,KSFK,Csube,YDCQ,CQQP,Czofi,CMED,GYBH,Vcart,CESP,Clent,NSTT,ODXI,OAEZ,XKWQ,IJMT,BMIN,BZSH,BAZF,PDEN,EATP,NQYP,Crein,DVYE,UPRO,BHYP,CBNG,CPIS,SAUS,JTIG,ACAL,AKIL,RPAU,NATT,OQUE,NKXU,MXDS,CAUS,OQON,CCYL,LSHT,JIWJ,GJIY,KADG,VHIJ,TRSP,Dsali,PROE WXRI,BILC,Cvari,FMVB,MFYC,ALZF
alt for 1 (1):Cvari,ODXI,Vcart,Crein VBLH,PZIF,AJAU,OUNI,LNIL,LETF,ALZF,Umuta,SCSP,HBAS,PCLA,KSFK,Csube,VIAU,YDCQ,CQQP,Czofi,CMED,GYBH,CESP,Clent,NSTT,OAEZ,XKWQ,IJMT,BMIN,BZSH,BAZF,PDEN,EATP,NQYP,DVYE,UPRO,BHYP,DUMA,MFYC,CPIS,SAUS,JTIG,HHXJ,AKIL,RPAU,NATT,OQUE,NKXU,MXDS,BILC,CAUS,OQON,CCYL,HVNO,WXRI,LSHT,JIWJ,GJIY,ETGN,CTAX,KADG,VHIJ,TRSP,Dsali,PROE
alt for 1 (7):WXRI,KADG VBLH,Cvari,PZIF,AJAU,OUNI,LNIL,LETF,ALZF,Umuta,SCSP,HBAS,PCLA,KSFK,Csube,VIAU,YDCQ,CQQP,Czofi,FMVB,CMED,GYBH,Vcart,CESP,Clent,NSTT,ODXI,OAEZ,XKWQ,IJMT,BMIN,BZSH,BAZF,PDEN,EATP,NQYP,Crein,DVYE,UPRO,BHYP,DUMA,CBNG,MFYC,CPIS,SAUS,JTIG,HHXJ,ACAL,AKIL,RPAU,NATT,OQUE,NKXU,MXDS,BILC,CAUS,OQON,CCYL,HVNO,LSHT,JIWJ,GJIY,ETGN,CTAX,VHIJ,TRSP,Dsali,PROE
alt for 1 (1):WXRI,EATP,SAUS,SCSP,Csube,NKXU VBLH,Cvari,PZIF,AJAU,OUNI,LNIL,LETF,ALZF,Umuta,HBAS,PCLA,KSFK,VIAU,YDCQ,CQQP,Czofi,FMVB,CMED,GYBH,Vcart,CESP,Clent,NSTT,ODXI,OAEZ,XKWQ,IJMT,BMIN,BZSH,BAZF,PDEN,NQYP,Crein,DVYE,BHYP,DUMA,CBNG,MFYC,CPIS,JTIG,HHXJ,ACAL,AKIL,RPAU,NATT,OQUE,MXDS,BILC,CAUS,OQON,CCYL,HVNO,LSHT,JIWJ,GJIY,KADG,VHIJ,TRSP,Dsali,PROE
alt for 1 (1):VBLH,NSTT,BILC,OUNI,CPIS,ALZF,PROE Cvari,PZIF,AJAU,LNIL,LETF,Umuta,SCSP,HBAS,PCLA,KSFK,Csube,VIAU,YDCQ,CQQP,Czofi,FMVB,CMED,GYBH,Vcart,CESP,Clent,ODXI,OAEZ,XKWQ,IJMT,BMIN,BZSH,BAZF,PDEN,EATP,NQYP,Crein,DVYE,UPRO,BHYP,DUMA,CBNG,MFYC,SAUS,JTIG,HHXJ,ACAL,AKIL,RPAU,NATT,OQUE,NKXU,MXDS,CAUS,OQON,CCYL,HVNO,WXRI,LSHT,JIWJ,GJIY,ETGN,CTAX,KADG,VHIJ,TRSP,Dsali
alt for 1 (1):VBLH,BHYP,AJAU,OUNI,CBNG,MFYC,LETF,ALZF,JTIG,Umuta,SCSP,HBAS,KSFK,Csube,YDCQ,CQQP,RPAU,OQUE,GYBH,MXDS,CESP,Clent,OAEZ,OQON,CCYL,BMIN,WXRI,LSHT,JIWJ,GJIY,CTAX,PDEN,EATP,KADG,VHIJ,PROE,NQYP,UPRO BILC,Cvari,PZIF,ODXI,CAUS,XKWQ,DUMA,CPIS,IJMT,PCLA,HVNO,Czofi,BZSH,FMVB,HHXJ,ACAL,AKIL,BAZF,CMED,Vcart,Dsali,Crein,DVYE,NKXU
alt for 1 (1):VBLH,AJAU,OUNI,DUMA,CBNG,MFYC,LETF,CPIS,Umuta,HBAS,KSFK,FMVB,HHXJ,AKIL,RPAU,CMED,NATT,CESP,NSTT,BILC,CAUS,OQON,IJMT,HVNO,BMIN,LSHT,JIWJ,GJIY,PDEN,NQYP,UPRO Cvari,PZIF,BHYP,ALZF,SAUS,JTIG,SCSP,Csube,VIAU,Czofi,OQUE,Vcart,NKXU,MXDS,Clent,ODXI,CCYL,BZSH,BAZF,EATP,KADG,VHIJ,Dsali,PROE,Crein,DVYE
alt for 1 (1):BILC,Cvari,PZIF,ODXI,XKWQ,LNIL,MFYC,IJMT,VIAU,YDCQ,Czofi,BZSH,BAZF,NATT,Vcart,TRSP,Dsali,Crein,DVYE,MXDS VBLH,BHYP,AJAU,OUNI,DUMA,CBNG,LETF,CPIS,ALZF,SAUS,JTIG,Umuta,SCSP,HBAS,PCLA,KSFK,Csube,CQQP,FMVB,HHXJ,ACAL,AKIL,RPAU,CMED,OQUE,GYBH,NKXU,CESP,Clent,NSTT,OAEZ,CAUS,OQON,CCYL,HVNO,BMIN,WXRI,LSHT,JIWJ,GJIY,PDEN,EATP,KADG,VHIJ,PROE,NQYP,UPRO
alt for 1 (1):VBLH,AJAU,OUNI,LNIL,CBNG,MFYC,LETF,ALZF,Umuta,HBAS,KSFK,YDCQ,RPAU,NATT,OQUE,CESP,NSTT,ODXI,OAEZ,OQON,BMIN,LSHT,JIWJ,GJIY,PDEN,TRSP,Dsali,NQYP,UPRO Cvari,PZIF,DUMA,CPIS,SAUS,JTIG,SCSP,PCLA,Csube,VIAU,Czofi,FMVB,HHXJ,ACAL,AKIL,CMED,GYBH,Vcart,NKXU,Clent,BILC,CAUS,IJMT,CCYL,HVNO,BZSH,BAZF,CTAX,EATP,KADG,VHIJ,PROE,Crein,DVYE
alt for 1 (1):VBLH,Cvari,BHYP,AJAU,CBNG,MFYC,LETF,CPIS,SAUS,JTIG,Umuta,SCSP,HBAS,PCLA,KSFK,Csube,VIAU,CQQP,Czofi,ACAL,AKIL,RPAU,CMED,GYBH,NKXU,Clent,BILC,OAEZ,CAUS,OQON,IJMT,CCYL,BMIN,WXRI,LSHT,JIWJ,GJIY,ETGN,CTAX,PDEN,KADG,PROE,NQYP,DVYE,UPRO PZIF,ODXI,OUNI,XKWQ,DUMA,LNIL,ALZF,HVNO,BZSH,FMVB,HHXJ,BAZF,OQUE,EATP,Vcart,Dsali,Crein,MXDS
alt for 1 (1):VBLH,AJAU,OUNI,LETF,CPIS,ALZF,Umuta,HBAS,KSFK,YDCQ,CQQP,RPAU,CMED,NATT,Vcart,NKXU,CESP,ODXI,OAEZ,OQON,BMIN,LSHT,JIWJ,GJIY,PDEN,KADG,VHIJ,TRSP,Dsali,PROE,NQYP,Crein,UPRO Cvari,PZIF,BHYP,DUMA,MFYC,SAUS,JTIG,SCSP,PCLA,Csube,VIAU,Czofi,FMVB,HHXJ,ACAL,AKIL,MXDS,Clent,BILC,CAUS,XKWQ,IJMT,CCYL,HVNO,WXRI,BAZF,EATP,DVYE
alt for 1 (1):VBLH,PZIF,BHYP,OUNI,LNIL,CPIS,ALZF,SAUS,JTIG,SCSP,PCLA,VIAU,YDCQ,Czofi,ACAL,AKIL,CMED,NATT,OQUE,GYBH,Vcart,MXDS,CESP,Clent,NSTT,ODXI,CAUS,XKWQ,IJMT,CCYL,WXRI,BZSH,BAZF,CTAX,KADG,VHIJ,TRSP,Dsali,Crein,DVYE Cvari,AJAU,DUMA,CBNG,MFYC,LETF,Umuta,HBAS,KSFK,Csube,CQQP,FMVB,HHXJ,RPAU,NKXU,BILC,OAEZ,OQON,HVNO,BMIN,LSHT,JIWJ,GJIY,PDEN,EATP,PROE,NQYP,UPRO
alt for 1 (2):BILC,Cvari,VHIJ VBLH,PZIF,AJAU,OUNI,LNIL,LETF,ALZF,Umuta,SCSP,HBAS,PCLA,KSFK,Csube,VIAU,YDCQ,CQQP,Czofi,FMVB,CMED,GYBH,Vcart,CESP,Clent,NSTT,ODXI,OAEZ,XKWQ,IJMT,BMIN,BZSH,BAZF,PDEN,EATP,NQYP,Crein,DVYE,UPRO,BHYP,DUMA,CBNG,MFYC,CPIS,SAUS,JTIG,HHXJ,ACAL,AKIL,RPAU,NATT,OQUE,NKXU,MXDS,CAUS,OQON,CCYL,HVNO,WXRI,LSHT,JIWJ,GJIY,ETGN,CTAX,KADG,TRSP,Dsali,PROE
alt for 1 (1):WXRI,BILC,Cvari,MFYC,HBAS VBLH,PZIF,AJAU,OUNI,LNIL,LETF,ALZF,Umuta,SCSP,PCLA,KSFK,Csube,VIAU,YDCQ,CQQP,Czofi,FMVB,CMED,GYBH,Vcart,CESP,Clent,NSTT,ODXI,OAEZ,XKWQ,IJMT,BMIN,BZSH,BAZF,PDEN,EATP,NQYP,Crein,DVYE,UPRO,BHYP,DUMA,CBNG,CPIS,SAUS,JTIG,HHXJ,ACAL,AKIL,RPAU,NATT,OQUE,NKXU,MXDS,CAUS,OQON,CCYL,HVNO,LSHT,JIWJ,GJIY,KADG,VHIJ,TRSP,Dsali,PROE
alt for 1 (1):LSHT,BILC,Cvari,CQQP,OAEZ,OQON,OQUE,PDEN,Umuta,NQYP,UPRO VBLH,PZIF,AJAU,OUNI,LNIL,LETF,ALZF,HBAS,PCLA,KSFK,Csube,VIAU,YDCQ,Czofi,FMVB,CMED,GYBH,Vcart,CESP,Clent,NSTT,ODXI,XKWQ,IJMT,BMIN,BZSH,BAZF,EATP,Crein,DVYE,BHYP,DUMA,CBNG,MFYC,CPIS,JTIG,ACAL,AKIL,RPAU,NATT,NKXU,MXDS,CAUS,CCYL,HVNO,WXRI,JIWJ,GJIY,ETGN,CTAX,KADG,VHIJ,TRSP,Dsali,PROE
alt for 1 (1):WXRI,ALZF,Csube,NKXU VBLH,Cvari,PZIF,AJAU,OUNI,LNIL,LETF,Umuta,SCSP,HBAS,KSFK,VIAU,YDCQ,CQQP,Czofi,FMVB,CMED,GYBH,Vcart,CESP,Clent,NSTT,ODXI,OAEZ,XKWQ,IJMT,BMIN,BZSH,BAZF,PDEN,EATP,Crein,DVYE,UPRO,BHYP,DUMA,CBNG,MFYC,CPIS,SAUS,JTIG,HHXJ,AKIL,RPAU,NATT,OQUE,OQON,CCYL,LSHT,JIWJ,GJIY,CTAX,KADG,VHIJ,TRSP,Dsali,PROE
alt for 1 (1):Cvari,PZIF,AJAU,LNIL,LETF,Umuta,SCSP,HBAS,PCLA,KSFK,VIAU,YDCQ,CQQP,Czofi,CMED,GYBH,Vcart,CESP,Clent,ODXI,OAEZ,IJMT,BMIN,BZSH,BAZF,PDEN,NQYP,Crein,DVYE,UPRO,BHYP,CBNG,MFYC,CPIS,SAUS,JTIG,ACAL,AKIL,RPAU,NATT,OQUE,MXDS,BILC,CAUS,OQON,CCYL,LSHT,JIWJ,GJIY,CTAX,KADG,VHIJ,TRSP,PROE NSTT,FMVB,HHXJ,OUNI,DUMA,ETGN,EATP,ALZF,HVNO,Csube,NKXU
alt for 1 (1):VBLH,CAUS,CPIS,SAUS,SCSP,HBAS,PCLA,ACAL,AKIL,RPAU,CMED,EATP,TRSP,PROE Cvari,PZIF,AJAU,OUNI,LNIL,LETF,ALZF,Umuta,KSFK,Csube,VIAU,YDCQ,CQQP,Czofi,FMVB,GYBH,Vcart,CESP,Clent,NSTT,ODXI,OAEZ,XKWQ,IJMT,BMIN,BZSH,BAZF,PDEN,NQYP,Crein,DVYE,UPRO,BHYP,DUMA,CBNG,MFYC,JTIG,HHXJ,NATT,OQUE,NKXU,MXDS,BILC,OQON,HVNO,WXRI,LSHT,JIWJ,GJIY,ETGN,CTAX,KADG,VHIJ,Dsali
alt for 1 (4):Cvari,BZSH,DVYE VBLH,PZIF,AJAU,OUNI,LNIL,LETF,ALZF,Umuta,SCSP,HBAS,PCLA,KSFK,Csube,VIAU,YDCQ,CQQP,Czofi,FMVB,CMED,GYBH,Vcart,CESP,Clent,NSTT,ODXI,OAEZ,XKWQ,IJMT,BMIN,BAZF,PDEN,EATP,NQYP,Crein,UPRO,BHYP,DUMA,CBNG,MFYC,CPIS,SAUS,JTIG,HHXJ,ACAL,AKIL,RPAU,NATT,OQUE,NKXU,MXDS,BILC,CAUS,OQON,CCYL,HVNO,WXRI,LSHT,JIWJ,GJIY,ETGN,CTAX,KADG,VHIJ,TRSP,Dsali,PROE
alt for 1 (1):VBLH,WXRI,BILC,CMED,MFYC,EATP,CPIS,PROE,Csube,NKXU Cvari,PZIF,AJAU,OUNI,LNIL,LETF,ALZF,Umuta,SCSP,HBAS,PCLA,KSFK,YDCQ,CQQP,Czofi,FMVB,GYBH,Vcart,CESP,Clent,NSTT,ODXI,OAEZ,IJMT,BMIN,BZSH,PDEN,NQYP,Crein,DVYE,UPRO,BHYP,DUMA,SAUS,JTIG,ACAL,AKIL,RPAU,NATT,OQUE,MXDS,CAUS,OQON,CCYL,LSHT,JIWJ,GJIY,CTAX,KADG,TRSP,Dsali
alt for 1 (1):BILC,Cvari,PZIF,Czofi,EATP,Csube,NKXU VBLH,AJAU,OUNI,LNIL,LETF,ALZF,Umuta,SCSP,HBAS,PCLA,KSFK,VIAU,YDCQ,CQQP,FMVB,GYBH,Vcart,CESP,Clent,NSTT,ODXI,OAEZ,IJMT,BMIN,BZSH,BAZF,PDEN,NQYP,Crein,DVYE,UPRO,BHYP,DUMA,CBNG,MFYC,SAUS,JTIG,HHXJ,ACAL,AKIL,RPAU,NATT,OQUE,MXDS,CAUS,OQON,CCYL,HVNO,WXRI,LSHT,JIWJ,GJIY,ETGN,CTAX,KADG,VHIJ,TRSP,Dsali
alt for 1 (1):VBLH,PZIF,AJAU,OUNI,LNIL,LETF,ALZF,Umuta,SCSP,HBAS,PCLA,KSFK,Csube,VIAU,YDCQ,CQQP,GYBH,Vcart,CESP,Clent,NSTT,ODXI,OAEZ,XKWQ,IJMT,BMIN,BZSH,NQYP,Crein,DVYE,UPRO,BHYP,CBNG,SAUS,JTIG,ACAL,AKIL,RPAU,NATT,CAUS,OQON,CCYL,LSHT,JIWJ,GJIY,ETGN,KADG,VHIJ,TRSP,Dsali BILC,Cvari,DUMA,MFYC,CPIS,HVNO,WXRI,FMVB,HHXJ,BAZF,CMED,PDEN,EATP,PROE,NKXU,MXDS
alt for 1 (1):VBLH,Cvari,BHYP,AJAU,CBNG,LETF,SAUS,JTIG,Umuta,SCSP,HBAS,KSFK,VIAU,CQQP,RPAU,GYBH,Clent,OAEZ,OQON,CCYL,BMIN,LSHT,JIWJ,PDEN,VHIJ,NQYP,UPRO PZIF,OUNI,DUMA,LNIL,MFYC,CPIS,ALZF,PCLA,Csube,YDCQ,Czofi,FMVB,HHXJ,ACAL,AKIL,CMED,NATT,Vcart,NKXU,MXDS,CESP,NSTT,CAUS,HVNO,WXRI,BZSH,EATP,TRSP,Dsali,PROE,Crein
alt for 1 (1):VBLH,Cvari,PZIF,AJAU,OUNI,LNIL,LETF,ALZF,Umuta,SCSP,HBAS,PCLA,KSFK,Csube,VIAU,YDCQ,CQQP,Czofi,GYBH,Vcart,CESP,Clent,NSTT,ODXI,OAEZ,XKWQ,IJMT,BMIN,BZSH,BAZF,PDEN,EATP,NQYP,Crein,DVYE,UPRO,BHYP,CBNG,MFYC,SAUS,JTIG,ACAL,AKIL,RPAU,NKXU,MXDS,BILC,CAUS,OQON,CCYL,LSHT,JIWJ,GJIY,CTAX,KADG,VHIJ,TRSP,Dsali,PROE WXRI,FMVB,HHXJ,DUMA,CMED,OQUE,CPIS,HVNO
alt for 1 (1):LSHT,ETGN,EATP,TRSP,Csube,NQYP VBLH,Cvari,PZIF,AJAU,OUNI,LNIL,LETF,ALZF,Umuta,HBAS,PCLA,KSFK,VIAU,YDCQ,CQQP,Czofi,FMVB,GYBH,Vcart,CESP,Clent,NSTT,ODXI,OAEZ,XKWQ,IJMT,BMIN,BZSH,BAZF,PDEN,Crein,DVYE,UPRO,BHYP,DUMA,CBNG,MFYC,CPIS,SAUS,JTIG,ACAL,AKIL,RPAU,NATT,OQUE,NKXU,MXDS,CAUS,OQON,CCYL,HVNO,WXRI,JIWJ,GJIY,CTAX,KADG,VHIJ,Dsali,PROE
alt for 1 (1):ETGN,EATP,KADG,PROE,Csube,NKXU VBLH,Cvari,PZIF,AJAU,OUNI,LNIL,LETF,ALZF,Umuta,SCSP,HBAS,PCLA,KSFK,VIAU,YDCQ,CQQP,Czofi,FMVB,CMED,GYBH,Vcart,CESP,Clent,NSTT,ODXI,OAEZ,IJMT,BMIN,BZSH,BAZF,PDEN,NQYP,Crein,DVYE,UPRO,BHYP,DUMA,CBNG,MFYC,CPIS,SAUS,JTIG,HHXJ,ACAL,AKIL,RPAU,NATT,OQUE,MXDS,BILC,CAUS,OQON,CCYL,HVNO,WXRI,LSHT,JIWJ,GJIY,CTAX,VHIJ,TRSP
alt for 1 (1):YDCQ,CESP,WXRI,MFYC,NATT,EATP,Csube,NKXU Cvari,AJAU,OUNI,LNIL,LETF,ALZF,Umuta,SCSP,HBAS,PCLA,KSFK,VIAU,CQQP,FMVB,CMED,GYBH,Vcart,Clent,NSTT,ODXI,OAEZ,IJMT,BMIN,BZSH,BAZF,NQYP,Crein,DVYE,UPRO,BHYP,DUMA,CBNG,CPIS,SAUS,JTIG,ACAL,AKIL,RPAU,OQUE,MXDS,BILC,CAUS,CCYL,LSHT,JIWJ,GJIY,CTAX,KADG,Dsali,PROE
alt for 1 (2):ETGN,VHIJ VBLH,Cvari,PZIF,AJAU,OUNI,LNIL,LETF,ALZF,Umuta,SCSP,HBAS,PCLA,KSFK,Csube,VIAU,YDCQ,CQQP,Czofi,FMVB,CMED,GYBH,Vcart,CESP,Clent,NSTT,ODXI,OAEZ,XKWQ,IJMT,BMIN,BZSH,BAZF,PDEN,EATP,NQYP,Crein,DVYE,UPRO,BHYP,DUMA,CBNG,MFYC,CPIS,SAUS,JTIG,HHXJ,ACAL,AKIL,RPAU,NATT,OQUE,NKXU,MXDS,BILC,CAUS,OQON,CCYL,HVNO,WXRI,LSHT,JIWJ,GJIY,CTAX,KADG,TRSP,Dsali,PROE
alt for 1 (1):Clent,BHYP,CAUS,OUNI,ALZF,JTIG,CCYL,AKIL,RPAU,CMED,ETGN,OQUE,GYBH,KADG,PROE VBLH,Cvari,PZIF,AJAU,LNIL,LETF,Umuta,SCSP,HBAS,PCLA,KSFK,Csube,VIAU,YDCQ,CQQP,Czofi,FMVB,Vcart,CESP,ODXI,OAEZ,XKWQ,IJMT,BMIN,BZSH,BAZF,PDEN,EATP,NQYP,Crein,DVYE,UPRO,DUMA,CBNG,MFYC,CPIS,SAUS,HHXJ,ACAL,NATT,NKXU,MXDS,BILC,OQON,HVNO,WXRI,LSHT,JIWJ,GJIY,VHIJ,TRSP,Dsali
alt for 1 (1):AJAU,OAEZ,OQON,CBNG,LETF,Umuta,HBAS,KSFK,BMIN,LSHT,JIWJ,CQQP,GJIY,RPAU,NQYP,NKXU,UPRO VBLH,Cvari,PZIF,OUNI,LNIL,ALZF,SCSP,PCLA,Csube,VIAU,YDCQ,Czofi,FMVB,CMED,GYBH,Vcart,CESP,Clent,NSTT,ODXI,XKWQ,IJMT,BZSH,BAZF,PDEN,EATP,Crein,DVYE,BHYP,DUMA,MFYC,CPIS,SAUS,JTIG,HHXJ,ACAL,AKIL,NATT,OQUE,MXDS,BILC,CAUS,CCYL,HVNO,WXRI,CTAX,KADG,VHIJ,TRSP,Dsali,PROE
alt for 1 (1):PZIF,AJAU,OUNI,LNIL,LETF,ALZF,Umuta,SCSP,HBAS,KSFK,Csube,VIAU,YDCQ,CQQP,Czofi,CMED,GYBH,Vcart,CESP,Clent,NSTT,ODXI,OAEZ,IJMT,BMIN,BZSH,BAZF,PDEN,EATP,NQYP,Crein,DVYE,UPRO,BHYP,CPIS,SAUS,JTIG,RPAU,NATT,OQUE,MXDS,OQON,CCYL,WXRI,LSHT,JIWJ,GJIY,CTAX,KADG,VHIJ,TRSP,Dsali,PROE BILC,Cvari,FMVB,ACAL,AKIL,CAUS,DUMA,MFYC,PCLA,NKXU
alt for 1 (1):VBLH,PZIF,BHYP,AJAU,LNIL,LETF,CPIS,Umuta,HBAS,KSFK,YDCQ,CQQP,Czofi,RPAU,CMED,NATT,OQUE,GYBH,Vcart,MXDS,CESP,Clent,BILC,ODXI,OAEZ,XKWQ,OQON,CCYL,BMIN,LSHT,JIWJ,BZSH,GJIY,BAZF,PDEN,VHIJ,Dsali,PROE,NQYP,Crein Cvari,CAUS,OUNI,DUMA,MFYC,ALZF,SAUS,SCSP,PCLA,HVNO,Csube,WXRI,FMVB,HHXJ,ACAL,AKIL,EATP,KADG,NKXU
alt for 1 (5):MFYC,MXDS VBLH,Cvari,PZIF,AJAU,OUNI,LNIL,LETF,ALZF,Umuta,SCSP,HBAS,PCLA,KSFK,Csube,VIAU,YDCQ,CQQP,Czofi,FMVB,CMED,GYBH,Vcart,CESP,Clent,NSTT,ODXI,OAEZ,XKWQ,IJMT,BMIN,BZSH,BAZF,PDEN,EATP,NQYP,Crein,DVYE,UPRO,BHYP,DUMA,CBNG,CPIS,SAUS,JTIG,HHXJ,ACAL,AKIL,RPAU,NATT,OQUE,NKXU,BILC,CAUS,OQON,CCYL,HVNO,WXRI,LSHT,JIWJ,GJIY,ETGN,CTAX,KADG,VHIJ,TRSP,Dsali,PROE
alt for 1 (1):BHYP,OQUE,GYBH,JTIG,Csube VBLH,Cvari,PZIF,AJAU,OUNI,LNIL,LETF,ALZF,Umuta,SCSP,HBAS,PCLA,KSFK,VIAU,YDCQ,CQQP,Czofi,FMVB,CMED,Vcart,Clent,NSTT,ODXI,OAEZ,XKWQ,IJMT,BMIN,BZSH,BAZF,PDEN,EATP,NQYP,Crein,DVYE,UPRO,DUMA,CBNG,MFYC,CPIS,SAUS,HHXJ,AKIL,RPAU,NATT,NKXU,MXDS,OQON,CCYL,WXRI,LSHT,JIWJ,GJIY,KADG,VHIJ,TRSP,Dsali,PROE
alt for 1 (1):VBLH,PZIF,AJAU,OUNI,LNIL,LETF,ALZF,Umuta,SCSP,HBAS,PCLA,KSFK,Csube,VIAU,CQQP,Czofi,Vcart,NSTT,ODXI,OAEZ,XKWQ,IJMT,BMIN,BZSH,BAZF,PDEN,EATP,NQYP,Crein,DVYE,UPRO,CBNG,MFYC,SAUS,ACAL,AKIL,RPAU,NKXU,MXDS,CAUS,OQON,WXRI,LSHT,JIWJ,GJIY,KADG,VHIJ,Dsali,PROE CESP,Clent,Cvari,BHYP,DUMA,CPIS,JTIG,CCYL,HVNO,YDCQ,FMVB,HHXJ,NATT,OQUE,CTAX,GYBH,TRSP
alt for 1 (1):BILC,Cvari,PZIF,Czofi,XKWQ VBLH,AJAU,OUNI,LNIL,LETF,ALZF,Umuta,SCSP,HBAS,PCLA,KSFK,Csube,VIAU,YDCQ,CQQP,FMVB,CMED,GYBH,Vcart,CESP,Clent,NSTT,ODXI,OAEZ,IJMT,BMIN,BZSH,BAZF,PDEN,EATP,NQYP,Crein,DVYE,UPRO,BHYP,DUMA,MFYC,CPIS,SAUS,JTIG,HHXJ,ACAL,AKIL,RPAU,NATT,OQUE,NKXU,MXDS,CAUS,OQON,CCYL,HVNO,WXRI,LSHT,JIWJ,GJIY,CTAX,KADG,VHIJ,TRSP,Dsali,PROE
alt for 1 (2):Clent,BILC,Cvari,CTAX,CCYL VBLH,PZIF,AJAU,OUNI,LNIL,LETF,ALZF,Umuta,SCSP,HBAS,PCLA,KSFK,Csube,VIAU,YDCQ,CQQP,Czofi,FMVB,CMED,GYBH,Vcart,CESP,NSTT,ODXI,OAEZ,XKWQ,IJMT,BMIN,BZSH,BAZF,PDEN,EATP,NQYP,Crein,DVYE,UPRO,BHYP,DUMA,CBNG,MFYC,CPIS,SAUS,JTIG,HHXJ,ACAL,AKIL,RPAU,NATT,OQUE,NKXU,MXDS,CAUS,OQON,HVNO,WXRI,LSHT,JIWJ,GJIY,KADG,VHIJ,TRSP,Dsali,PROE
alt for 1 (1):CESP,Clent,BHYP,OUNI,ALZF,JTIG,CCYL,Csube,YDCQ,WXRI,OQUE,CTAX,GYBH VBLH,Cvari,PZIF,AJAU,LETF,Umuta,SCSP,HBAS,PCLA,KSFK,CQQP,Czofi,FMVB,CMED,Vcart,ODXI,OAEZ,XKWQ,IJMT,BMIN,BZSH,BAZF,PDEN,EATP,NQYP,Crein,DVYE,UPRO,DUMA,CBNG,MFYC,CPIS,HHXJ,ACAL,AKIL,RPAU,NKXU,MXDS,BILC,CAUS,OQON,HVNO,LSHT,JIWJ,GJIY,KADG,VHIJ,Dsali,PROE
alt for 1 (1):BILC,Cvari,PZIF,Czofi,XKWQ,MFYC VBLH,AJAU,OUNI,LNIL,LETF,ALZF,Umuta,SCSP,HBAS,PCLA,KSFK,Csube,VIAU,YDCQ,CQQP,FMVB,CMED,GYBH,Vcart,CESP,Clent,NSTT,ODXI,OAEZ,IJMT,BMIN,BZSH,BAZF,PDEN,EATP,NQYP,Crein,UPRO,BHYP,DUMA,CPIS,SAUS,JTIG,HHXJ,ACAL,AKIL,RPAU,NATT,OQUE,NKXU,MXDS,CAUS,OQON,HVNO,WXRI,LSHT,JIWJ,GJIY,ETGN,CTAX,KADG,VHIJ,TRSP,Dsali,PROE
alt for 1 (1):Cvari,CMED,CPIS,VHIJ,PROE,NKXU PZIF,AJAU,OUNI,LNIL,LETF,ALZF,Umuta,SCSP,HBAS,PCLA,KSFK,Csube,VIAU,YDCQ,CQQP,Czofi,FMVB,GYBH,Vcart,CESP,Clent,NSTT,ODXI,OAEZ,XKWQ,IJMT,BMIN,BZSH,BAZF,EATP,NQYP,Crein,DVYE,UPRO,BHYP,DUMA,MFYC,SAUS,JTIG,HHXJ,ACAL,AKIL,RPAU,NATT,OQUE,MXDS,CAUS,OQON,CCYL,WXRI,LSHT,JIWJ,GJIY,ETGN,CTAX,KADG,TRSP,Dsali
alt for 1 (1):VBLH,Cvari,BHYP,AJAU,OUNI,LETF,CPIS,ALZF,SAUS,JTIG,Umuta,SCSP,HBAS,PCLA,KSFK,Csube,YDCQ,CQQP,ACAL,AKIL,RPAU,CMED,NATT,OQUE,GYBH,NKXU,CESP,Clent,NSTT,BILC,OAEZ,CAUS,OQON,CCYL,BMIN,LSHT,JIWJ,GJIY,ETGN,PDEN,KADG,TRSP,PROE,NQYP,UPRO PZIF,ODXI,XKWQ,DUMA,LNIL,MFYC,IJMT,HVNO,VIAU,WXRI,Czofi,BZSH,FMVB,HHXJ,BAZF,EATP,Vcart,Crein,DVYE,MXDS
alt for 1 (9):YDCQ,CESP,NATT,TRSP,PROE,Csube VBLH,Cvari,PZIF,AJAU,OUNI,LNIL,LETF,ALZF,Umuta,SCSP,HBAS,PCLA,KSFK,VIAU,CQQP,Czofi,FMVB,CMED,GYBH,Vcart,Clent,NSTT,ODXI,OAEZ,XKWQ,IJMT,BMIN,BZSH,BAZF,PDEN,EATP,NQYP,Crein,DVYE,UPRO,BHYP,DUMA,CBNG,MFYC,CPIS,SAUS,JTIG,HHXJ,ACAL,AKIL,RPAU,OQUE,NKXU,MXDS,BILC,CAUS,OQON,CCYL,HVNO,WXRI,LSHT,JIWJ,GJIY,ETGN,CTAX,KADG,VHIJ,Dsali
alt for 1 (3):BILC,OQUE VBLH,Cvari,PZIF,AJAU,OUNI,LNIL,LETF,ALZF,Umuta,SCSP,HBAS,PCLA,KSFK,Csube,VIAU,YDCQ,CQQP,Czofi,FMVB,CMED,GYBH,Vcart,CESP,Clent,NSTT,ODXI,OAEZ,XKWQ,IJMT,BMIN,BZSH,BAZF,PDEN,EATP,NQYP,Crein,DVYE,UPRO,BHYP,DUMA,CBNG,MFYC,CPIS,SAUS,JTIG,HHXJ,ACAL,AKIL,RPAU,NATT,NKXU,MXDS,CAUS,OQON,CCYL,HVNO,WXRI,LSHT,JIWJ,GJIY,ETGN,CTAX,KADG,VHIJ,TRSP,Dsali,PROE
alt for 1 (7):EATP,PROE,Csube VBLH,Cvari,PZIF,AJAU,OUNI,LNIL,LETF,ALZF,Umuta,SCSP,HBAS,PCLA,KSFK,VIAU,YDCQ,CQQP,Czofi,FMVB,CMED,GYBH,Vcart,CESP,Clent,NSTT,ODXI,OAEZ,XKWQ,IJMT,BMIN,BZSH,BAZF,PDEN,NQYP,Crein,DVYE,UPRO,BHYP,DUMA,CBNG,MFYC,CPIS,SAUS,JTIG,HHXJ,ACAL,AKIL,RPAU,NATT,OQUE,NKXU,MXDS,BILC,CAUS,OQON,CCYL,HVNO,WXRI,LSHT,JIWJ,GJIY,ETGN,CTAX,KADG,VHIJ,TRSP,Dsali
alt for 1 (3):WXRI,ALZF VBLH,Cvari,PZIF,AJAU,OUNI,LNIL,LETF,Umuta,SCSP,HBAS,PCLA,KSFK,Csube,VIAU,YDCQ,CQQP,Czofi,FMVB,CMED,GYBH,Vcart,CESP,Clent,NSTT,ODXI,OAEZ,XKWQ,IJMT,BMIN,BZSH,BAZF,PDEN,EATP,NQYP,Crein,DVYE,UPRO,BHYP,DUMA,CBNG,MFYC,CPIS,SAUS,JTIG,HHXJ,ACAL,AKIL,RPAU,NATT,OQUE,NKXU,MXDS,BILC,CAUS,OQON,CCYL,HVNO,LSHT,JIWJ,GJIY,ETGN,CTAX,KADG,VHIJ,TRSP,Dsali,PROE
alt for 1 (1):Clent,NSTT,BHYP,CAUS,OUNI,LNIL,ALZF,SAUS,SCSP,CCYL,PCLA,Csube,BZSH,ACAL,AKIL,CTAX,EATP,GYBH,VHIJ VBLH,Cvari,PZIF,AJAU,MFYC,LETF,CPIS,Umuta,HBAS,KSFK,VIAU,YDCQ,CQQP,Czofi,FMVB,RPAU,CMED,NATT,Vcart,NKXU,MXDS,CESP,BILC,ODXI,OAEZ,OQON,IJMT,HVNO,BMIN,WXRI,LSHT,JIWJ,GJIY,BAZF,PDEN,KADG,TRSP,Dsali,PROE,NQYP,Crein,DVYE,UPRO
alt for 1 (1):VBLH,Clent,BHYP,CMED,OQUE,CPIS,GYBH,JTIG,VHIJ,CCYL,PROE,Csube Cvari,PZIF,AJAU,OUNI,LNIL,LETF,ALZF,Umuta,SCSP,HBAS,PCLA,KSFK,VIAU,YDCQ,CQQP,Czofi,FMVB,Vcart,CESP,NSTT,ODXI,OAEZ,XKWQ,BMIN,BZSH,BAZF,PDEN,EATP,NQYP,Crein,UPRO,DUMA,CBNG,MFYC,SAUS,HHXJ,ACAL,AKIL,RPAU,NATT,NKXU,MXDS,BILC,CAUS,OQON,HVNO,WXRI,LSHT,JIWJ,GJIY,KADG,TRSP,Dsali
alt for 1 (1):NSTT,OUNI,ALZF,KADG,Csube,NKXU VBLH,Cvari,AJAU,LNIL,LETF,Umuta,SCSP,HBAS,PCLA,KSFK,YDCQ,CQQP,Czofi,FMVB,CMED,GYBH,Vcart,CESP,Clent,ODXI,OAEZ,BMIN,BZSH,PDEN,EATP,NQYP,Crein,DVYE,UPRO,BHYP,DUMA,MFYC,CPIS,SAUS,JTIG,HHXJ,ACAL,AKIL,RPAU,NATT,OQUE,MXDS,CAUS,OQON,CCYL,HVNO,LSHT,JIWJ,GJIY,ETGN,VHIJ,TRSP,Dsali,PROE
alt for 1 (11):VBLH,Cvari,PZIF,AJAU,OUNI,LNIL,LETF,ALZF,Umuta,SCSP,HBAS,PCLA,KSFK,VIAU,YDCQ,CQQP,Czofi,CMED,GYBH,Vcart,CESP,Clent,NSTT,ODXI,OAEZ,XKWQ,IJMT,BMIN,BZSH,BAZF,PDEN,NQYP,Crein,DVYE,UPRO,BHYP,CBNG,MFYC,CPIS,SAUS,JTIG,ACAL,AKIL,RPAU,NATT,OQUE,MXDS,BILC,CAUS,OQON,CCYL,LSHT,JIWJ,GJIY,CTAX,KADG,VHIJ,TRSP,Dsali,PROE WXRI,FMVB,HHXJ,DUMA,ETGN,EATP,HVNO,Csube,NKXU
alt for 1 (1):VBLH,AJAU,OUNI,LNIL,LETF,CPIS,ALZF,SAUS,Umuta,SCSP,HBAS,PCLA,KSFK,VIAU,YDCQ,CQQP,AKIL,RPAU,CMED,NATT,Vcart,CESP,NSTT,BILC,ODXI,OAEZ,CAUS,OQON,IJMT,BMIN,LSHT,JIWJ,BZSH,GJIY,PDEN,KADG,VHIJ,TRSP,Dsali,PROE,NQYP,Crein,DVYE,UPRO Clent,Cvari,PZIF,BHYP,XKWQ,DUMA,MFYC,JTIG,CCYL,HVNO,Csube,WXRI,Czofi,FMVB,HHXJ,BAZF,OQUE,CTAX,EATP,GYBH,NKXU,MXDS
alt for 1 (1):CESP,Cvari,ODXI,LNIL,CPIS,VIAU,YDCQ,BAZF,CMED,NATT,VHIJ,TRSP,Dsali,PROE,NKXU PZIF,AJAU,OUNI,LETF,ALZF,Umuta,SCSP,HBAS,PCLA,KSFK,Csube,CQQP,Czofi,FMVB,GYBH,Vcart,Clent,NSTT,OAEZ,XKWQ,IJMT,BMIN,BZSH,EATP,NQYP,Crein,DVYE,UPRO,BHYP,DUMA,MFYC,SAUS,JTIG,HHXJ,ACAL,AKIL,RPAU,OQUE,MXDS,CAUS,OQON,CCYL,WXRI,LSHT,JIWJ,GJIY,ETGN,CTAX,KADG
alt for 1 (3):DUMA,NKXU VBLH,Cvari,PZIF,AJAU,OUNI,LNIL,LETF,ALZF,Umuta,SCSP,HBAS,PCLA,KSFK,Csube,VIAU,YDCQ,CQQP,Czofi,FMVB,CMED,GYBH,Vcart,CESP,Clent,NSTT,ODXI,OAEZ,XKWQ,IJMT,BMIN,BZSH,BAZF,PDEN,EATP,NQYP,Crein,DVYE,UPRO,BHYP,CBNG,MFYC,CPIS,SAUS,JTIG,HHXJ,ACAL,AKIL,RPAU,NATT,OQUE,MXDS,BILC,CAUS,OQON,CCYL,HVNO,WXRI,LSHT,JIWJ,GJIY,ETGN,CTAX,KADG,VHIJ,TRSP,Dsali,PROE
alt for 1 (1):CMED,CPIS,SAUS,SCSP,NKXU VBLH,PZIF,AJAU,OUNI,LNIL,LETF,ALZF,Umuta,HBAS,PCLA,KSFK,Csube,VIAU,CQQP,Czofi,FMVB,GYBH,Vcart,Clent,NSTT,ODXI,OAEZ,XKWQ,IJMT,BMIN,BZSH,BAZF,PDEN,EATP,NQYP,Crein,DVYE,UPRO,BHYP,DUMA,JTIG,HHXJ,ACAL,AKIL,RPAU,OQUE,MXDS,CAUS,OQON,CCYL,HVNO,WXRI,LSHT,JIWJ,GJIY,KADG,VHIJ,Dsali,PROE
alt for 1 (1):Clent,BHYP,CAUS,SAUS,JTIG,SCSP,CCYL,PCLA,Csube,WXRI,ACAL,AKIL,OQUE,CTAX,EATP,GYBH,PROE,NKXU VBLH,Cvari,PZIF,AJAU,OUNI,LNIL,LETF,ALZF,Umuta,HBAS,KSFK,VIAU,YDCQ,CQQP,Czofi,FMVB,CMED,Vcart,CESP,NSTT,ODXI,OAEZ,XKWQ,IJMT,BMIN,BZSH,BAZF,PDEN,NQYP,Crein,DVYE,UPRO,DUMA,CBNG,MFYC,CPIS,HHXJ,RPAU,NATT,MXDS,BILC,OQON,HVNO,LSHT,JIWJ,GJIY,KADG,VHIJ,TRSP,Dsali
alt for 1 (2):NSTT,BILC,Cvari,OUNI,ALZF,SAUS,SCSP VBLH,PZIF,AJAU,LNIL,LETF,Umuta,HBAS,PCLA,KSFK,Csube,VIAU,YDCQ,CQQP,Czofi,FMVB,CMED,GYBH,Vcart,CESP,Clent,ODXI,OAEZ,XKWQ,IJMT,BMIN,BZSH,BAZF,PDEN,EATP,NQYP,Crein,DVYE,UPRO,BHYP,DUMA,CBNG,MFYC,CPIS,JTIG,HHXJ,ACAL,AKIL,RPAU,NATT,OQUE,NKXU,MXDS,CAUS,OQON,CCYL,HVNO,WXRI,LSHT,JIWJ,GJIY,ETGN,CTAX,KADG,VHIJ,TRSP,Dsali,PROE
alt for 1 (1):VBLH,Cvari,AJAU,OUNI,LETF,ALZF,Umuta,HBAS,PCLA,KSFK,Csube,VIAU,YDCQ,CQQP,CMED,GYBH,Vcart,CESP,Clent,NSTT,OAEZ,IJMT,BMIN,BZSH,BAZF,PDEN,EATP,NQYP,Crein,DVYE,UPRO,BHYP,CBNG,MFYC,CPIS,JTIG,ACAL,AKIL,RPAU,NATT,OQUE,NKXU,MXDS,BILC,CAUS,OQON,CCYL,LSHT,JIWJ,GJIY,ETGN,CTAX,KADG,VHIJ,TRSP,Dsali,PROE WXRI,PZIF,ODXI,FMVB,HHXJ,XKWQ,DUMA,LNIL,SAUS,SCSP,HVNO
alt for 1 (1):Clent,BHYP,IJMT,JTIG,CCYL,VIAU,BZSH,BAZF,OQUE,CTAX,EATP,GYBH,DVYE VBLH,Cvari,PZIF,AJAU,OUNI,LNIL,LETF,ALZF,Umuta,SCSP,HBAS,PCLA,KSFK,Csube,CQQP,Czofi,FMVB,CMED,Vcart,CESP,NSTT,ODXI,OAEZ,XKWQ,BMIN,PDEN,NQYP,Crein,UPRO,DUMA,CBNG,MFYC,CPIS,SAUS,HHXJ,ACAL,AKIL,RPAU,NATT,NKXU,MXDS,BILC,CAUS,OQON,HVNO,WXRI,LSHT,JIWJ,GJIY,ETGN,KADG,VHIJ,Dsali,PROE
alt for 1 (1):ACAL,ETGN VBLH,Cvari,PZIF,AJAU,OUNI,LNIL,LETF,ALZF,Umuta,SCSP,HBAS,PCLA,KSFK,Csube,VIAU,YDCQ,CQQP,Czofi,FMVB,CMED,GYBH,Vcart,CESP,Clent,NSTT,ODXI,OAEZ,XKWQ,IJMT,BMIN,BZSH,BAZF,PDEN,EATP,NQYP,Crein,DVYE,UPRO,BHYP,DUMA,CBNG,MFYC,CPIS,SAUS,JTIG,HHXJ,AKIL,RPAU,NATT,OQUE,NKXU,MXDS,BILC,CAUS,OQON,CCYL,HVNO,WXRI,LSHT,JIWJ,GJIY,KADG,VHIJ,TRSP,Dsali,PROE
alt for 1 (1):VBLH,Clent,Cvari,BHYP,AJAU,OAEZ,OQON,CBNG,LETF,JTIG,Umuta,CCYL,HBAS,KSFK,BMIN,LSHT,JIWJ,CQQP,RPAU,PDEN,GYBH,VHIJ,NQYP,UPRO PZIF,OUNI,DUMA,LNIL,MFYC,CPIS,ALZF,SAUS,SCSP,PCLA,Csube,VIAU,YDCQ,Czofi,FMVB,HHXJ,ACAL,AKIL,CMED,NATT,Vcart,NKXU,MXDS,CESP,NSTT,CAUS,HVNO,WXRI,BZSH,EATP,TRSP,Dsali,PROE,Crein
alt for 1 (1):VBLH,PZIF,AJAU,OUNI,LNIL,LETF,ALZF,Umuta,SCSP,HBAS,PCLA,KSFK,VIAU,YDCQ,CQQP,Czofi,CMED,GYBH,Vcart,CESP,Clent,NSTT,ODXI,OAEZ,XKWQ,BMIN,BZSH,BAZF,PDEN,NQYP,Crein,DVYE,UPRO,BHYP,CBNG,CPIS,SAUS,JTIG,ACAL,AKIL,RPAU,NATT,MXDS,CAUS,OQON,CCYL,LSHT,JIWJ,GJIY,ETGN,KADG,VHIJ,TRSP,Dsali,PROE WXRI,BILC,Cvari,FMVB,HHXJ,DUMA,MFYC,EATP,IJMT,HVNO,Csube,NKXU
alt for 1 (2):WXRI,BILC,ETGN,PROE,Csube,NKXU VBLH,Cvari,PZIF,AJAU,OUNI,LNIL,LETF,ALZF,Umuta,SCSP,HBAS,PCLA,KSFK,VIAU,YDCQ,CQQP,Czofi,FMVB,CMED,GYBH,Vcart,CESP,Clent,NSTT,ODXI,OAEZ,XKWQ,IJMT,BMIN,BZSH,BAZF,PDEN,EATP,NQYP,Crein,DVYE,UPRO,BHYP,DUMA,CBNG,MFYC,CPIS,SAUS,JTIG,HHXJ,ACAL,AKIL,RPAU,NATT,OQUE,MXDS,CAUS,OQON,CCYL,HVNO,LSHT,JIWJ,GJIY,CTAX,KADG,VHIJ,TRSP,Dsali
alt for 1 (1):AKIL,MFYC,IJMT VBLH,Cvari,PZIF,AJAU,OUNI,LNIL,LETF,ALZF,Umuta,SCSP,HBAS,PCLA,KSFK,Csube,VIAU,YDCQ,CQQP,Czofi,FMVB,CMED,GYBH,Vcart,CESP,Clent,NSTT,ODXI,OAEZ,XKWQ,BMIN,BZSH,BAZF,PDEN,EATP,NQYP,Crein,DVYE,UPRO,BHYP,DUMA,CBNG,CPIS,SAUS,JTIG,HHXJ,ACAL,RPAU,NATT,OQUE,NKXU,MXDS,BILC,CAUS,OQON,CCYL,HVNO,WXRI,LSHT,JIWJ,GJIY,ETGN,KADG,VHIJ,TRSP,Dsali,PROE
alt for 1 (1):NSTT,BILC,AJAU,OAEZ,OUNI,OQON,CBNG,LETF,ALZF,Umuta,HBAS,KSFK,BMIN,LSHT,JIWJ,CQQP,GJIY,RPAU,ETGN,PDEN,NQYP,UPRO VBLH,Cvari,PZIF,BHYP,DUMA,MFYC,CPIS,SAUS,JTIG,SCSP,PCLA,Csube,VIAU,YDCQ,Czofi,FMVB,HHXJ,ACAL,AKIL,CMED,NATT,OQUE,GYBH,Vcart,NKXU,MXDS,CESP,Clent,ODXI,CAUS,XKWQ,IJMT,CCYL,HVNO,WXRI,BZSH,BAZF,CTAX,EATP,KADG,TRSP,Dsali,PROE,Crein,DVYE
alt for 1 (1):VBLH,YDCQ,CESP,WXRI,CMED,NATT,CPIS,VHIJ Cvari,PZIF,AJAU,OUNI,LNIL,LETF,ALZF,Umuta,SCSP,HBAS,PCLA,KSFK,Csube,VIAU,CQQP,Czofi,FMVB,GYBH,Vcart,Clent,NSTT,ODXI,OAEZ,XKWQ,IJMT,BMIN,BZSH,BAZF,PDEN,EATP,NQYP,Crein,DVYE,UPRO,BHYP,DUMA,CBNG,MFYC,SAUS,JTIG,HHXJ,ACAL,AKIL,RPAU,OQUE,NKXU,MXDS,BILC,CAUS,OQON,CCYL,HVNO,LSHT,JIWJ,GJIY,ETGN,CTAX,KADG,Dsali,PROE
alt for 1 (1):FMVB,DUMA,HVNO,Csube,MXDS,VIAU VBLH,Cvari,PZIF,AJAU,OUNI,LETF,ALZF,Umuta,SCSP,HBAS,PCLA,KSFK,YDCQ,CQQP,Czofi,CMED,GYBH,Vcart,CESP,Clent,NSTT,OAEZ,IJMT,BMIN,BZSH,PDEN,EATP,NQYP,Crein,UPRO,BHYP,MFYC,CPIS,SAUS,JTIG,HHXJ,ACAL,AKIL,RPAU,NATT,OQUE,NKXU,BILC,CAUS,CCYL,WXRI,LSHT,JIWJ,ETGN,KADG,VHIJ,TRSP,Dsali,PROE
alt for 1 (8):VBLH,PZIF,AJAU,OUNI,LNIL,LETF,ALZF,Umuta,SCSP,HBAS,PCLA,KSFK,Csube,VIAU,YDCQ,CQQP,Czofi,CMED,GYBH,Vcart,CESP,Clent,NSTT,ODXI,OAEZ,XKWQ,IJMT,BMIN,BZSH,BAZF,PDEN,EATP,NQYP,Crein,DVYE,UPRO,BHYP,CBNG,CPIS,SAUS,JTIG,ACAL,AKIL,RPAU,NATT,OQUE,NKXU,MXDS,CAUS,OQON,CCYL,WXRI,LSHT,JIWJ,GJIY,ETGN,CTAX,KADG,VHIJ,TRSP,Dsali,PROE BILC,Cvari,FMVB,HHXJ,DUMA,MFYC,HVNO
alt for 1 (3):BILC,FMVB,HHXJ,DUMA,HVNO VBLH,Cvari,PZIF,AJAU,OUNI,LNIL,LETF,ALZF,Umuta,SCSP,HBAS,PCLA,KSFK,Csube,VIAU,YDCQ,CQQP,Czofi,CMED,GYBH,Vcart,CESP,Clent,NSTT,ODXI,OAEZ,XKWQ,IJMT,BMIN,BZSH,BAZF,PDEN,EATP,NQYP,Crein,DVYE,UPRO,BHYP,CBNG,MFYC,CPIS,SAUS,JTIG,ACAL,AKIL,RPAU,NATT,OQUE,NKXU,MXDS,CAUS,OQON,CCYL,WXRI,LSHT,JIWJ,GJIY,ETGN,CTAX,KADG,VHIJ,TRSP,Dsali,PROE
alt for 1 (1):VBLH,AJAU,CBNG,LETF,Umuta,HBAS,PCLA,KSFK,CQQP,ACAL,AKIL,RPAU,OAEZ,CAUS,OQON,BMIN,LSHT,JIWJ,GJIY,PDEN,EATP,KADG,TRSP,Dsali,NQYP,UPRO Cvari,PZIF,BHYP,OUNI,DUMA,LNIL,MFYC,CPIS,ALZF,SAUS,JTIG,SCSP,Csube,VIAU,YDCQ,Czofi,FMVB,HHXJ,CMED,NATT,OQUE,GYBH,Vcart,NKXU,MXDS,CESP,Clent,NSTT,ODXI,XKWQ,IJMT,CCYL,HVNO,WXRI,BZSH,BAZF,ETGN,CTAX,VHIJ,Crein,DVYE
alt for 1 (1):VBLH,MFYC,CPIS Cvari,PZIF,AJAU,OUNI,LNIL,LETF,ALZF,Umuta,SCSP,HBAS,PCLA,KSFK,Csube,VIAU,YDCQ,CQQP,Czofi,CMED,GYBH,Vcart,CESP,Clent,NSTT,ODXI,OAEZ,XKWQ,IJMT,BMIN,BZSH,BAZF,PDEN,EATP,NQYP,Crein,DVYE,UPRO,BHYP,DUMA,CBNG,SAUS,JTIG,HHXJ,ACAL,AKIL,RPAU,NATT,OQUE,NKXU,MXDS,BILC,CAUS,OQON,CCYL,HVNO,WXRI,LSHT,JIWJ,GJIY,ETGN,CTAX,KADG,VHIJ,TRSP,Dsali,PROE
alt for 1 (2):BILC,Cvari,MFYC,MXDS VBLH,PZIF,AJAU,OUNI,LNIL,LETF,ALZF,Umuta,SCSP,HBAS,PCLA,KSFK,Csube,VIAU,YDCQ,CQQP,Czofi,FMVB,CMED,GYBH,Vcart,CESP,Clent,NSTT,ODXI,OAEZ,XKWQ,IJMT,BMIN,BZSH,BAZF,PDEN,EATP,NQYP,Crein,DVYE,UPRO,BHYP,DUMA,CBNG,CPIS,SAUS,JTIG,HHXJ,ACAL,AKIL,RPAU,NATT,OQUE,NKXU,CAUS,OQON,CCYL,HVNO,WXRI,LSHT,JIWJ,GJIY,ETGN,CTAX,KADG,VHIJ,TRSP,Dsali,PROE
alt for 1 (1):VBLH,BILC,CMED,CPIS,PROE Cvari,AJAU,OUNI,LNIL,ALZF,Umuta,SCSP,HBAS,PCLA,Csube,VIAU,YDCQ,CQQP,Czofi,FMVB,GYBH,Vcart,CESP,Clent,NSTT,ODXI,OAEZ,IJMT,BMIN,BZSH,BAZF,PDEN,EATP,Crein,UPRO,BHYP,DUMA,MFYC,SAUS,JTIG,HHXJ,ACAL,AKIL,RPAU,NATT,OQUE,MXDS,CAUS,OQON,CCYL,LSHT,JIWJ,GJIY,ETGN,TRSP,Dsali
alt for 1 (1):NSTT,BILC,OUNI,ALZF,DVYE VBLH,Cvari,PZIF,AJAU,LNIL,LETF,Umuta,SCSP,HBAS,PCLA,KSFK,Csube,VIAU,YDCQ,CQQP,Czofi,FMVB,CMED,GYBH,Vcart,CESP,Clent,ODXI,OAEZ,IJMT,BMIN,BZSH,BAZF,PDEN,EATP,NQYP,Crein,UPRO,BHYP,DUMA,MFYC,CPIS,SAUS,JTIG,HHXJ,ACAL,AKIL,RPAU,NATT,OQUE,NKXU,MXDS,CAUS,OQON,CCYL,HVNO,WXRI,LSHT,JIWJ,GJIY,ETGN,KADG,VHIJ,TRSP,Dsali,PROE
alt for 1 (1):BILC,ACAL,AKIL,CAUS,CMED,MFYC,CPIS,KADG,VHIJ,PCLA,PROE Cvari,PZIF,AJAU,OUNI,LNIL,LETF,ALZF,Umuta,SCSP,HBAS,KSFK,Csube,VIAU,YDCQ,CQQP,Czofi,FMVB,GYBH,Vcart,CESP,Clent,NSTT,ODXI,OAEZ,IJMT,BMIN,BZSH,BAZF,PDEN,EATP,NQYP,Crein,DVYE,UPRO,BHYP,DUMA,CBNG,SAUS,JTIG,HHXJ,RPAU,NATT,OQUE,NKXU,MXDS,OQON,CCYL,HVNO,LSHT,JIWJ,GJIY,ETGN,CTAX,TRSP
alt for 1 (1):NSTT,AJAU,OAEZ,OUNI,OQON,CBNG,MFYC,LETF,ALZF,Umuta,HBAS,KSFK,BMIN,LSHT,JIWJ,CQQP,GJIY,RPAU,PDEN,EATP,KADG,NQYP,UPRO VBLH,Cvari,PZIF,BHYP,DUMA,LNIL,CPIS,SAUS,JTIG,SCSP,PCLA,Csube,VIAU,YDCQ,Czofi,FMVB,HHXJ,ACAL,AKIL,CMED,NATT,OQUE,GYBH,Vcart,NKXU,MXDS,CESP,Clent,BILC,CAUS,IJMT,CCYL,HVNO,WXRI,BZSH,BAZF,ETGN,VHIJ,Dsali,PROE,Crein,DVYE
alt for 1 (1):ACAL,AKIL,NKXU VBLH,Cvari,PZIF,AJAU,OUNI,LNIL,LETF,ALZF,Umuta,SCSP,HBAS,PCLA,KSFK,Csube,VIAU,YDCQ,CQQP,Czofi,FMVB,CMED,GYBH,Vcart,CESP,Clent,NSTT,ODXI,OAEZ,XKWQ,IJMT,BMIN,BZSH,BAZF,PDEN,EATP,NQYP,Crein,UPRO,BHYP,DUMA,CBNG,MFYC,CPIS,SAUS,JTIG,HHXJ,RPAU,NATT,OQUE,MXDS,BILC,CAUS,OQON,CCYL,HVNO,WXRI,LSHT,JIWJ,GJIY,ETGN,CTAX,KADG,VHIJ,TRSP,Dsali,PROE
alt for 1 (2):NKXU,MXDS VBLH,Cvari,PZIF,AJAU,OUNI,LNIL,LETF,ALZF,Umuta,SCSP,HBAS,PCLA,KSFK,Csube,VIAU,YDCQ,CQQP,Czofi,FMVB,CMED,GYBH,Vcart,CESP,Clent,NSTT,ODXI,OAEZ,XKWQ,IJMT,BMIN,BZSH,BAZF,PDEN,EATP,NQYP,Crein,DVYE,UPRO,BHYP,DUMA,CBNG,MFYC,CPIS,SAUS,JTIG,HHXJ,ACAL,AKIL,RPAU,NATT,OQUE,BILC,CAUS,OQON,CCYL,HVNO,WXRI,LSHT,JIWJ,GJIY,ETGN,KADG,VHIJ,TRSP,Dsali,PROE
alt for 1 (1):VBLH,Cvari,AJAU,OUNI,LETF,ALZF,Umuta,HBAS,PCLA,KSFK,Csube,YDCQ,CQQP,CMED,GYBH,Vcart,CESP,Clent,NSTT,OAEZ,BMIN,BZSH,BAZF,PDEN,NQYP,Crein,DVYE,UPRO,BHYP,CBNG,CPIS,JTIG,ACAL,AKIL,RPAU,NATT,OQUE,NKXU,MXDS,BILC,CAUS,OQON,CCYL,LSHT,JIWJ,GJIY,ETGN,CTAX,KADG,VHIJ,TRSP,Dsali,PROE PZIF,ODXI,XKWQ,DUMA,LNIL,MFYC,IJMT,SAUS,SCSP,HVNO,VIAU,WXRI,FMVB,HHXJ,EATP
alt for 1 (1):Cvari,AJAU,OUNI,LNIL,LETF,ALZF,Umuta,PCLA,KSFK,Csube,VIAU,Czofi,FMVB,CMED,GYBH,Vcart,NSTT,ODXI,OAEZ,XKWQ,IJMT,BMIN,BZSH,BAZF,PDEN,NQYP,Crein,DVYE,UPRO,BHYP,DUMA,CBNG,MFYC,CPIS,JTIG,ACAL,AKIL,OQUE,MXDS,CAUS,OQON,HVNO,WXRI,LSHT,JIWJ,GJIY,ETGN,KADG,VHIJ,Dsali Clent,CTAX,EATP,SAUS,SCSP,CCYL,NKXU
alt for 1 (1):BZSH,FMVB,HHXJ,MFYC,HVNO VBLH,Cvari,PZIF,AJAU,OUNI,LNIL,LETF,ALZF,Umuta,SCSP,HBAS,PCLA,KSFK,Csube,VIAU,YDCQ,CQQP,Czofi,CMED,GYBH,Vcart,CESP,Clent,NSTT,ODXI,OAEZ,XKWQ,IJMT,BMIN,BAZF,PDEN,EATP,NQYP,Crein,DVYE,UPRO,BHYP,DUMA,CBNG,CPIS,SAUS,JTIG,ACAL,AKIL,RPAU,NATT,OQUE,NKXU,MXDS,BILC,CAUS,OQON,CCYL,WXRI,LSHT,JIWJ,GJIY,ETGN,CTAX,KADG,VHIJ,TRSP,Dsali,PROE
alt for 1 (1):BILC,LNIL VBLH,Cvari,PZIF,AJAU,OUNI,LETF,ALZF,Umuta,SCSP,HBAS,PCLA,KSFK,Csube,VIAU,YDCQ,CQQP,Czofi,FMVB,CMED,GYBH,Vcart,CESP,Clent,NSTT,ODXI,OAEZ,XKWQ,IJMT,BMIN,BZSH,BAZF,PDEN,EATP,NQYP,Crein,DVYE,UPRO,BHYP,DUMA,CBNG,MFYC,CPIS,SAUS,JTIG,HHXJ,ACAL,AKIL,RPAU,NATT,OQUE,NKXU,MXDS,CAUS,OQON,CCYL,HVNO,WXRI,LSHT,JIWJ,GJIY,CTAX,KADG,VHIJ,TRSP,Dsali,PROE
alt for 1 (1):BILC,Cvari,AJAU,OAEZ,OQON,CBNG,MFYC,LETF,Umuta,HBAS,KSFK,Csube,BMIN,WXRI,LSHT,JIWJ,CQQP,GJIY,RPAU,PDEN,EATP,NQYP,NKXU,UPRO VBLH,PZIF,BHYP,OUNI,DUMA,LNIL,CPIS,ALZF,SAUS,JTIG,SCSP,PCLA,VIAU,YDCQ,Czofi,FMVB,HHXJ,ACAL,AKIL,CMED,NATT,OQUE,GYBH,Vcart,MXDS,CESP,Clent,NSTT,ODXI,CAUS,XKWQ,IJMT,CCYL,HVNO,BZSH,BAZF,ETGN,KADG,VHIJ,TRSP,Dsali,PROE,Crein,DVYE
alt for 1 (8):AJAU,OAEZ,OQON,CBNG,MFYC,LETF,Umuta,HBAS,KSFK,BMIN,LSHT,JIWJ,CQQP,GJIY,RPAU,PDEN,NQYP,UPRO VBLH,Cvari,PZIF,OUNI,LNIL,ALZF,SCSP,PCLA,Csube,VIAU,YDCQ,Czofi,FMVB,CMED,GYBH,Vcart,CESP,Clent,NSTT,ODXI,XKWQ,IJMT,BZSH,BAZF,EATP,Crein,DVYE,BHYP,DUMA,CPIS,SAUS,JTIG,HHXJ,ACAL,AKIL,NATT,OQUE,NKXU,MXDS,BILC,CAUS,CCYL,HVNO,WXRI,ETGN,CTAX,KADG,VHIJ,TRSP,Dsali,PROE
alt for 1 (52):ETGN,PROE,Csube VBLH,Cvari,PZIF,AJAU,OUNI,LNIL,LETF,ALZF,Umuta,SCSP,HBAS,PCLA,KSFK,VIAU,YDCQ,CQQP,Czofi,FMVB,CMED,GYBH,Vcart,CESP,Clent,NSTT,ODXI,OAEZ,XKWQ,IJMT,BMIN,BZSH,BAZF,PDEN,EATP,NQYP,Crein,DVYE,UPRO,BHYP,DUMA,CBNG,MFYC,CPIS,SAUS,JTIG,HHXJ,ACAL,AKIL,RPAU,NATT,OQUE,NKXU,MXDS,BILC,CAUS,OQON,CCYL,HVNO,WXRI,LSHT,JIWJ,GJIY,CTAX,KADG,VHIJ,TRSP,Dsali
alt for 1 (1):YDCQ,CESP,CMED,NATT,EATP,CPIS,TRSP VBLH,Cvari,PZIF,AJAU,OUNI,LNIL,LETF,ALZF,Umuta,SCSP,HBAS,PCLA,KSFK,Csube,VIAU,CQQP,Czofi,FMVB,GYBH,Vcart,Clent,NSTT,ODXI,OAEZ,XKWQ,IJMT,BMIN,BZSH,BAZF,PDEN,NQYP,Crein,DVYE,BHYP,DUMA,MFYC,SAUS,JTIG,HHXJ,ACAL,AKIL,RPAU,OQUE,NKXU,MXDS,BILC,CAUS,OQON,CCYL,HVNO,WXRI,LSHT,JIWJ,GJIY,ETGN,KADG,VHIJ,PROE
alt for 1 (3):ETGN,EATP,PROE VBLH,Cvari,PZIF,AJAU,OUNI,LNIL,LETF,ALZF,Umuta,SCSP,HBAS,PCLA,KSFK,Csube,VIAU,YDCQ,CQQP,Czofi,FMVB,CMED,GYBH,Vcart,CESP,Clent,NSTT,ODXI,OAEZ,XKWQ,IJMT,BMIN,BZSH,BAZF,PDEN,NQYP,Crein,DVYE,UPRO,BHYP,DUMA,CBNG,MFYC,CPIS,SAUS,JTIG,HHXJ,ACAL,AKIL,RPAU,NATT,OQUE,NKXU,MXDS,BILC,CAUS,OQON,CCYL,HVNO,WXRI,LSHT,JIWJ,GJIY,CTAX,KADG,VHIJ,TRSP,Dsali
alt for 1 (1):XKWQ,ETGN VBLH,Cvari,PZIF,AJAU,OUNI,LNIL,LETF,ALZF,Umuta,SCSP,HBAS,PCLA,KSFK,Csube,VIAU,YDCQ,CQQP,Czofi,FMVB,CMED,GYBH,Vcart,CESP,Clent,NSTT,ODXI,OAEZ,IJMT,BMIN,BZSH,BAZF,PDEN,EATP,NQYP,Crein,DVYE,UPRO,BHYP,DUMA,CBNG,MFYC,CPIS,SAUS,JTIG,HHXJ,ACAL,AKIL,RPAU,NATT,OQUE,NKXU,MXDS,BILC,CAUS,OQON,CCYL,HVNO,WXRI,LSHT,JIWJ,GJIY,CTAX,KADG,VHIJ,TRSP,Dsali,PROE
alt for 1 (1):CMED,PDEN,CPIS,NKXU VBLH,Cvari,PZIF,AJAU,OUNI,LNIL,LETF,ALZF,Umuta,SCSP,HBAS,PCLA,KSFK,Csube,VIAU,YDCQ,CQQP,FMVB,GYBH,Vcart,CESP,Clent,NSTT,ODXI,OAEZ,XKWQ,IJMT,BMIN,BZSH,BAZF,EATP,NQYP,Crein,DVYE,UPRO,BHYP,DUMA,CBNG,MFYC,SAUS,JTIG,HHXJ,ACAL,AKIL,RPAU,NATT,MXDS,BILC,CAUS,OQON,CCYL,HVNO,WXRI,LSHT,JIWJ,GJIY,ETGN,KADG,VHIJ,TRSP,Dsali,PROE
alt for 1 (2):VBLH,PZIF,AJAU,LNIL,LETF,ALZF,Umuta,SCSP,HBAS,PCLA,KSFK,Csube,VIAU,YDCQ,CQQP,Czofi,CMED,GYBH,Vcart,CESP,Clent,ODXI,OAEZ,XKWQ,IJMT,BMIN,BZSH,BAZF,PDEN,EATP,NQYP,Crein,DVYE,UPRO,BHYP,CBNG,MFYC,CPIS,SAUS,JTIG,ACAL,AKIL,RPAU,NATT,OQUE,NKXU,MXDS,BILC,CAUS,OQON,CCYL,WXRI,LSHT,JIWJ,GJIY,ETGN,CTAX,KADG,VHIJ,TRSP,Dsali,PROE NSTT,Cvari,FMVB,HHXJ,OUNI,DUMA,HVNO
alt for 1 (1):AJAU,OAEZ,OQON,CBNG,LETF,Umuta,HBAS,HVNO,KSFK,BMIN,WXRI,LSHT,JIWJ,CQQP,GJIY,RPAU,PDEN,NQYP,UPRO VBLH,Cvari,PZIF,BHYP,OUNI,DUMA,LNIL,MFYC,CPIS,ALZF,SAUS,JTIG,SCSP,PCLA,Csube,VIAU,YDCQ,Czofi,FMVB,ACAL,AKIL,CMED,NATT,OQUE,GYBH,Vcart,NKXU,MXDS,CESP,Clent,NSTT,ODXI,CAUS,CCYL,BZSH,CTAX,EATP,KADG,VHIJ,TRSP,Dsali,PROE,Crein,DVYE
alt for 1 (4):VBLH,Cvari,PZIF,AJAU,OUNI,LNIL,LETF,ALZF,Umuta,SCSP,HBAS,PCLA,KSFK,VIAU,YDCQ,CQQP,Czofi,CMED,GYBH,Vcart,CESP,Clent,NSTT,ODXI,OAEZ,XKWQ,IJMT,BMIN,BZSH,BAZF,PDEN,EATP,NQYP,Crein,DVYE,UPRO,BHYP,CBNG,MFYC,CPIS,SAUS,JTIG,ACAL,AKIL,RPAU,NATT,OQUE,NKXU,MXDS,BILC,CAUS,OQON,CCYL,WXRI,LSHT,JIWJ,GJIY,CTAX,KADG,VHIJ,TRSP,Dsali,PROE FMVB,HHXJ,DUMA,ETGN,HVNO,Csube
alt for 1 (1):BILC,Cvari,ACAL,AKIL,CAUS,LNIL,Vcart,Dsali,PCLA,Crein,VIAU VBLH,PZIF,AJAU,OUNI,LETF,ALZF,Umuta,SCSP,HBAS,KSFK,Csube,YDCQ,CQQP,Czofi,FMVB,CMED,GYBH,CESP,Clent,NSTT,OAEZ,IJMT,BMIN,BZSH,BAZF,PDEN,EATP,NQYP,DVYE,UPRO,BHYP,DUMA,MFYC,CPIS,SAUS,JTIG,RPAU,NATT,NKXU,MXDS,OQON,CCYL,HVNO,LSHT,JIWJ,GJIY,KADG,VHIJ,TRSP,PROE
alt for 1 (4):ETGN,EATP,SAUS,SCSP VBLH,Cvari,PZIF,AJAU,OUNI,LNIL,LETF,ALZF,Umuta,HBAS,PCLA,KSFK,Csube,VIAU,YDCQ,CQQP,Czofi,FMVB,CMED,GYBH,Vcart,CESP,Clent,NSTT,ODXI,OAEZ,XKWQ,IJMT,BMIN,BZSH,BAZF,PDEN,NQYP,Crein,DVYE,UPRO,BHYP,DUMA,CBNG,MFYC,CPIS,JTIG,HHXJ,ACAL,AKIL,RPAU,NATT,OQUE,NKXU,MXDS,BILC,CAUS,OQON,CCYL,HVNO,WXRI,LSHT,JIWJ,GJIY,CTAX,KADG,VHIJ,TRSP,Dsali,PROE
alt for 1 (1):WXRI,MFYC,EATP,SAUS,SCSP,Csube Cvari,PZIF,AJAU,OUNI,LNIL,LETF,ALZF,Umuta,HBAS,PCLA,KSFK,VIAU,YDCQ,CQQP,Czofi,FMVB,CMED,GYBH,Vcart,CESP,Clent,NSTT,ODXI,OAEZ,XKWQ,IJMT,BMIN,BZSH,BAZF,PDEN,NQYP,Crein,DVYE,UPRO,BHYP,DUMA,CBNG,CPIS,JTIG,HHXJ,ACAL,AKIL,RPAU,NATT,OQUE,MXDS,BILC,CAUS,OQON,CCYL,HVNO,LSHT,JIWJ,GJIY,CTAX,KADG,VHIJ,TRSP,Dsali,PROE
alt for 1 (2):WXRI,ETGN,EATP,VHIJ,PROE,Csube,NKXU VBLH,Cvari,PZIF,AJAU,OUNI,LNIL,LETF,ALZF,Umuta,SCSP,HBAS,PCLA,KSFK,VIAU,YDCQ,CQQP,Czofi,FMVB,CMED,GYBH,Vcart,CESP,Clent,NSTT,ODXI,OAEZ,XKWQ,IJMT,BMIN,BZSH,BAZF,PDEN,NQYP,Crein,DVYE,UPRO,BHYP,DUMA,CBNG,MFYC,CPIS,SAUS,JTIG,HHXJ,ACAL,AKIL,RPAU,NATT,OQUE,MXDS,BILC,CAUS,OQON,CCYL,HVNO,LSHT,JIWJ,GJIY,CTAX,KADG,TRSP,Dsali
alt for 1 (1):CMED,EATP,CPIS,NKXU Cvari,PZIF,AJAU,OUNI,LETF,ALZF,Umuta,SCSP,HBAS,PCLA,KSFK,Csube,CQQP,Czofi,FMVB,GYBH,Vcart,Clent,NSTT,ODXI,OAEZ,IJMT,BMIN,BZSH,BAZF,PDEN,Crein,UPRO,BHYP,DUMA,CBNG,MFYC,SAUS,JTIG,HHXJ,ACAL,AKIL,RPAU,OQUE,MXDS,BILC,CAUS,OQON,CCYL,HVNO,WXRI,LSHT,JIWJ,GJIY,ETGN,CTAX,KADG,VHIJ,Dsali,PROE
alt for 1 (1):WXRI,LNIL,Vcart,Dsali,Crein VBLH,Cvari,PZIF,AJAU,OUNI,LETF,ALZF,Umuta,SCSP,HBAS,PCLA,KSFK,Csube,VIAU,YDCQ,CQQP,Czofi,FMVB,GYBH,CESP,Clent,NSTT,ODXI,OAEZ,IJMT,BMIN,BZSH,BAZF,PDEN,EATP,NQYP,DVYE,UPRO,BHYP,DUMA,CBNG,MFYC,SAUS,JTIG,HHXJ,ACAL,AKIL,RPAU,NATT,OQUE,NKXU,MXDS,BILC,CAUS,OQON,CCYL,HVNO,LSHT,JIWJ,GJIY,ETGN,CTAX,KADG,VHIJ,TRSP
alt for 1 (2):ETGN,Csube,DVYE VBLH,Cvari,PZIF,AJAU,OUNI,LNIL,LETF,ALZF,Umuta,SCSP,HBAS,PCLA,KSFK,VIAU,YDCQ,CQQP,Czofi,FMVB,CMED,GYBH,Vcart,CESP,Clent,NSTT,ODXI,OAEZ,XKWQ,IJMT,BMIN,BZSH,BAZF,PDEN,EATP,NQYP,Crein,UPRO,BHYP,DUMA,CBNG,MFYC,CPIS,SAUS,JTIG,HHXJ,ACAL,AKIL,RPAU,NATT,OQUE,NKXU,MXDS,BILC,CAUS,OQON,CCYL,HVNO,WXRI,LSHT,JIWJ,GJIY,CTAX,KADG,VHIJ,TRSP,Dsali,PROE
alt for 1 (1):LSHT,BILC,OAEZ,PDEN,Umuta,KSFK,NQYP,MXDS,BMIN,UPRO VBLH,PZIF,AJAU,OUNI,LNIL,LETF,ALZF,SCSP,HBAS,PCLA,Csube,YDCQ,FMVB,CMED,GYBH,Vcart,CESP,Clent,NSTT,XKWQ,BZSH,BAZF,EATP,Crein,BHYP,DUMA,CBNG,CPIS,SAUS,JTIG,HHXJ,ACAL,AKIL,RPAU,NATT,OQUE,NKXU,CAUS,CCYL,WXRI,JIWJ,GJIY,ETGN,CTAX,KADG,VHIJ,TRSP,Dsali,PROE
alt for 1 (5):VBLH,Cvari,PZIF,AJAU,OUNI,LNIL,LETF,ALZF,Umuta,SCSP,HBAS,PCLA,KSFK,Csube,VIAU,YDCQ,CQQP,Czofi,CMED,GYBH,Vcart,CESP,Clent,NSTT,ODXI,OAEZ,XKWQ,IJMT,BMIN,BZSH,BAZF,PDEN,EATP,NQYP,Crein,DVYE,UPRO,BHYP,CBNG,MFYC,CPIS,SAUS,JTIG,ACAL,AKIL,RPAU,NATT,OQUE,MXDS,BILC,CAUS,OQON,CCYL,WXRI,LSHT,JIWJ,GJIY,ETGN,CTAX,KADG,VHIJ,TRSP,Dsali,PROE FMVB,HHXJ,DUMA,HVNO,NKXU
alt for 1 (1):NSTT,BILC,Cvari,Czofi,OUNI,BAZF VBLH,PZIF,AJAU,LNIL,LETF,ALZF,Umuta,SCSP,HBAS,PCLA,Csube,VIAU,YDCQ,CQQP,FMVB,CMED,GYBH,Vcart,CESP,Clent,ODXI,OAEZ,XKWQ,IJMT,BMIN,BZSH,PDEN,EATP,Crein,DVYE,UPRO,BHYP,DUMA,CBNG,MFYC,CPIS,SAUS,JTIG,HHXJ,ACAL,AKIL,RPAU,NATT,OQUE,NKXU,MXDS,CAUS,OQON,CCYL,HVNO,WXRI,LSHT,JIWJ,ETGN,CTAX,KADG,VHIJ,TRSP,Dsali,PROE
alt for 1 (1):WXRI,CAUS,MFYC,EATP,IJMT,SAUS,KADG,SCSP,VHIJ,Csube,NKXU,VIAU VBLH,Cvari,PZIF,AJAU,OUNI,LNIL,LETF,ALZF,Umuta,HBAS,PCLA,KSFK,YDCQ,CQQP,Czofi,FMVB,CMED,GYBH,Vcart,CESP,Clent,NSTT,ODXI,OAEZ,XKWQ,BMIN,BZSH,BAZF,PDEN,NQYP,Crein,DVYE,UPRO,BHYP,DUMA,CBNG,CPIS,JTIG,HHXJ,ACAL,AKIL,RPAU,NATT,OQUE,MXDS,BILC,OQON,CCYL,HVNO,LSHT,JIWJ,GJIY,CTAX,TRSP,Dsali,PROE
alt for 1 (1):CESP,Clent,BHYP,CAUS,CPIS,JTIG,CCYL,PCLA,YDCQ,ACAL,AKIL,ETGN,NATT,OQUE,GYBH,KADG,TRSP,PROE VBLH,Cvari,PZIF,AJAU,OUNI,LNIL,LETF,ALZF,Umuta,SCSP,HBAS,KSFK,Csube,VIAU,CQQP,Czofi,FMVB,CMED,Vcart,NSTT,ODXI,OAEZ,XKWQ,IJMT,BMIN,BZSH,BAZF,PDEN,EATP,NQYP,Crein,DVYE,UPRO,DUMA,CBNG,MFYC,SAUS,HHXJ,RPAU,NKXU,MXDS,BILC,OQON,HVNO,WXRI,LSHT,JIWJ,GJIY,VHIJ,Dsali
alt for 1 (1):VBLH,CESP,PZIF,ODXI,LNIL,MFYC,IJMT,VIAU,YDCQ,BAZF,NATT,VHIJ,Vcart,TRSP,Dsali,Crein,DVYE Cvari,BHYP,AJAU,OUNI,DUMA,CBNG,LETF,CPIS,ALZF,SAUS,JTIG,Umuta,PCLA,KSFK,Csube,CQQP,Czofi,FMVB,HHXJ,ACAL,AKIL,RPAU,CMED,OQUE,GYBH,NKXU,Clent,NSTT,BILC,OAEZ,CAUS,OQON,CCYL,BMIN,LSHT,JIWJ,GJIY,CTAX,PDEN,EATP,KADG,PROE,NQYP,UPRO
alt for 1 (1):VBLH,YDCQ,CESP,CMED,NATT,EATP,CPIS,TRSP,PROE Cvari,PZIF,AJAU,OUNI,LNIL,LETF,ALZF,Umuta,SCSP,HBAS,PCLA,KSFK,Csube,CQQP,Czofi,FMVB,GYBH,Vcart,Clent,NSTT,ODXI,OAEZ,XKWQ,IJMT,BMIN,BZSH,BAZF,PDEN,NQYP,Crein,DVYE,UPRO,BHYP,CBNG,MFYC,SAUS,JTIG,ACAL,AKIL,RPAU,OQUE,NKXU,MXDS,BILC,CAUS,OQON,CCYL,WXRI,LSHT,JIWJ,GJIY,KADG,VHIJ,Dsali
alt for 1 (3):VHIJ,NKXU VBLH,Cvari,PZIF,AJAU,OUNI,LNIL,LETF,ALZF,Umuta,SCSP,HBAS,PCLA,KSFK,Csube,VIAU,YDCQ,CQQP,Czofi,FMVB,CMED,GYBH,Vcart,CESP,Clent,NSTT,ODXI,OAEZ,XKWQ,IJMT,BMIN,BZSH,BAZF,PDEN,EATP,NQYP,Crein,DVYE,UPRO,BHYP,DUMA,CBNG,MFYC,CPIS,SAUS,JTIG,HHXJ,ACAL,AKIL,RPAU,NATT,OQUE,MXDS,BILC,CAUS,OQON,CCYL,HVNO,WXRI,LSHT,JIWJ,GJIY,ETGN,CTAX,KADG,TRSP,Dsali,PROE
alt for 1 (2):VBLH,BILC,CMED,CPIS Cvari,PZIF,AJAU,OUNI,LNIL,LETF,ALZF,Umuta,SCSP,HBAS,PCLA,KSFK,Csube,VIAU,YDCQ,CQQP,Czofi,FMVB,GYBH,Vcart,CESP,Clent,NSTT,ODXI,OAEZ,XKWQ,IJMT,BMIN,BZSH,BAZF,PDEN,EATP,NQYP,Crein,DVYE,UPRO,BHYP,DUMA,CBNG,MFYC,SAUS,JTIG,HHXJ,ACAL,AKIL,RPAU,NATT,OQUE,NKXU,MXDS,CAUS,OQON,CCYL,HVNO,WXRI,LSHT,JIWJ,GJIY,ETGN,CTAX,KADG,VHIJ,TRSP,Dsali,PROE
alt for 1 (1):NSTT,OUNI,MFYC,EATP,Csube VBLH,Cvari,PZIF,AJAU,LNIL,LETF,ALZF,Umuta,SCSP,HBAS,PCLA,KSFK,VIAU,YDCQ,CQQP,Czofi,FMVB,CMED,GYBH,Vcart,CESP,Clent,ODXI,OAEZ,XKWQ,IJMT,BMIN,BZSH,BAZF,PDEN,NQYP,Crein,DVYE,UPRO,BHYP,DUMA,CBNG,CPIS,SAUS,JTIG,HHXJ,ACAL,AKIL,RPAU,NATT,OQUE,NKXU,MXDS,BILC,CAUS,OQON,CCYL,HVNO,WXRI,LSHT,JIWJ,GJIY,ETGN,CTAX,KADG,VHIJ,TRSP,Dsali,PROE
alt for 1 (3):VBLH,Cvari,PZIF,AJAU,OUNI,LNIL,LETF,ALZF,Umuta,SCSP,HBAS,PCLA,KSFK,VIAU,YDCQ,CQQP,Czofi,CMED,GYBH,Vcart,CESP,Clent,NSTT,ODXI,OAEZ,XKWQ,IJMT,BMIN,BZSH,BAZF,PDEN,EATP,NQYP,Crein,DVYE,UPRO,BHYP,CBNG,MFYC,CPIS,SAUS,JTIG,ACAL,AKIL,RPAU,NATT,OQUE,NKXU,MXDS,BILC,CAUS,OQON,CCYL,WXRI,LSHT,JIWJ,GJIY,ETGN,CTAX,KADG,VHIJ,TRSP,Dsali,PROE FMVB,HHXJ,DUMA,HVNO,Csube
alt for 1 (1):BILC,Czofi,ACAL,AKIL,CAUS,EATP,SAUS,SCSP,PCLA,NKXU VBLH,Cvari,PZIF,AJAU,OUNI,LNIL,LETF,ALZF,Umuta,HBAS,KSFK,Csube,VIAU,YDCQ,CQQP,FMVB,CMED,GYBH,Vcart,CESP,Clent,NSTT,ODXI,OAEZ,BMIN,BZSH,BAZF,Crein,UPRO,BHYP,DUMA,MFYC,CPIS,HHXJ,RPAU,NATT,OQUE,MXDS,OQON,HVNO,WXRI,LSHT,JIWJ,GJIY,CTAX,KADG,VHIJ,TRSP,Dsali,PROE
alt for 1 (1):PZIF,AJAU,CBNG,LETF,Umuta,HBAS,PCLA,KSFK,CQQP,Czofi,ACAL,AKIL,RPAU,OAEZ,CAUS,XKWQ,OQON,IJMT,BMIN,LSHT,JIWJ,GJIY,ETGN,PDEN,KADG,NQYP,UPRO VBLH,Cvari,BHYP,OUNI,DUMA,LNIL,MFYC,CPIS,ALZF,SAUS,JTIG,SCSP,Csube,VIAU,YDCQ,FMVB,HHXJ,CMED,NATT,OQUE,GYBH,Vcart,NKXU,MXDS,CESP,Clent,BILC,ODXI,CCYL,HVNO,WXRI,BZSH,BAZF,CTAX,EATP,VHIJ,TRSP,Dsali,PROE,Crein,DVYE
alt for 1 (3):Cvari,VIAU VBLH,PZIF,AJAU,OUNI,LNIL,LETF,ALZF,Umuta,SCSP,HBAS,PCLA,KSFK,Csube,YDCQ,CQQP,Czofi,FMVB,CMED,GYBH,Vcart,CESP,Clent,NSTT,ODXI,OAEZ,XKWQ,IJMT,BMIN,BZSH,BAZF,PDEN,EATP,NQYP,Crein,DVYE,UPRO,BHYP,DUMA,CBNG,MFYC,CPIS,SAUS,JTIG,HHXJ,ACAL,AKIL,RPAU,NATT,OQUE,NKXU,MXDS,BILC,CAUS,OQON,CCYL,HVNO,WXRI,LSHT,JIWJ,GJIY,ETGN,CTAX,KADG,VHIJ,TRSP,Dsali,PROE
alt for 1 (4):Cvari,KADG VBLH,PZIF,AJAU,OUNI,LNIL,LETF,ALZF,Umuta,SCSP,HBAS,PCLA,KSFK,Csube,VIAU,YDCQ,CQQP,Czofi,FMVB,CMED,GYBH,Vcart,CESP,Clent,NSTT,ODXI,OAEZ,XKWQ,IJMT,BMIN,BZSH,BAZF,PDEN,EATP,NQYP,Crein,DVYE,UPRO,BHYP,DUMA,CBNG,MFYC,CPIS,SAUS,JTIG,HHXJ,ACAL,AKIL,RPAU,NATT,OQUE,NKXU,MXDS,BILC,CAUS,OQON,CCYL,HVNO,WXRI,LSHT,JIWJ,GJIY,ETGN,CTAX,VHIJ,TRSP,Dsali,PROE
alt for 1 (1):CESP,Clent,MFYC,CCYL,Csube,YDCQ,WXRI,NATT,OQUE,CTAX,EATP,TRSP,NKXU VBLH,Cvari,PZIF,AJAU,OUNI,LNIL,LETF,ALZF,Umuta,SCSP,HBAS,PCLA,KSFK,VIAU,CQQP,Czofi,FMVB,CMED,GYBH,Vcart,NSTT,ODXI,OAEZ,XKWQ,IJMT,BMIN,BZSH,BAZF,PDEN,NQYP,Crein,DVYE,BHYP,DUMA,CBNG,CPIS,SAUS,JTIG,HHXJ,ACAL,AKIL,RPAU,MXDS,CAUS,OQON,HVNO,LSHT,JIWJ,GJIY,KADG,VHIJ,Dsali,PROE
alt for 1 (1):VBLH,YDCQ,BILC,Cvari,CMED,MFYC,CPIS,KADG,VHIJ,PROE,NQYP PZIF,AJAU,OUNI,LNIL,LETF,ALZF,Umuta,SCSP,HBAS,PCLA,KSFK,Csube,VIAU,CQQP,Czofi,FMVB,GYBH,Vcart,CESP,Clent,NSTT,ODXI,OAEZ,XKWQ,IJMT,BMIN,BZSH,BAZF,PDEN,EATP,Crein,DVYE,UPRO,DUMA,CBNG,SAUS,JTIG,ACAL,AKIL,RPAU,OQUE,NKXU,MXDS,CAUS,OQON,CCYL,HVNO,WXRI,LSHT,GJIY,ETGN,CTAX,TRSP,Dsali
alt for 1 (1):Cvari,PZIF,AJAU,OUNI,LNIL,LETF,ALZF,Umuta,SCSP,HBAS,PCLA,KSFK,VIAU,CQQP,Czofi,GYBH,Vcart,Clent,NSTT,ODXI,OAEZ,XKWQ,IJMT,BMIN,BZSH,BAZF,PDEN,EATP,Crein,DVYE,UPRO,BHYP,CBNG,MFYC,SAUS,JTIG,ACAL,AKIL,RPAU,NKXU,MXDS,CAUS,OQON,CCYL,WXRI,LSHT,JIWJ,GJIY,ETGN,CTAX,KADG,VHIJ BILC,FMVB,HHXJ,DUMA,HVNO,Csube
alt for 1 (1):ACAL,AKIL,CAUS,ETGN,PCLA VBLH,Cvari,PZIF,AJAU,LNIL,LETF,Umuta,SCSP,HBAS,KSFK,Csube,VIAU,YDCQ,CQQP,Czofi,FMVB,CMED,GYBH,Vcart,CESP,Clent,ODXI,OAEZ,XKWQ,IJMT,BMIN,BZSH,BAZF,PDEN,EATP,NQYP,Crein,DVYE,UPRO,BHYP,CBNG,MFYC,SAUS,JTIG,RPAU,NATT,OQUE,NKXU,MXDS,OQON,CCYL,WXRI,LSHT,JIWJ,GJIY,KADG,VHIJ,TRSP,Dsali,PROE
alt for 1 (1):WXRI,PZIF,Vcart,Crein,MXDS VBLH,Cvari,AJAU,OUNI,LNIL,LETF,ALZF,Umuta,SCSP,HBAS,PCLA,KSFK,Csube,CQQP,Czofi,FMVB,CMED,GYBH,Clent,NSTT,ODXI,IJMT,BMIN,BZSH,BAZF,PDEN,EATP,DVYE,UPRO,BHYP,DUMA,MFYC,CPIS,SAUS,JTIG,HHXJ,ACAL,AKIL,RPAU,OQUE,NKXU,CAUS,OQON,CCYL,HVNO,LSHT,GJIY,KADG,VHIJ,Dsali,PROE
alt for 1 (3):CESP,Clent,BHYP,OQUE,CTAX,EATP,GYBH,JTIG,CCYL VBLH,Cvari,PZIF,AJAU,OUNI,LNIL,LETF,ALZF,Umuta,SCSP,HBAS,PCLA,KSFK,Csube,VIAU,YDCQ,CQQP,Czofi,FMVB,CMED,Vcart,NSTT,ODXI,OAEZ,XKWQ,IJMT,BMIN,BZSH,BAZF,PDEN,NQYP,Crein,DVYE,UPRO,DUMA,CBNG,MFYC,CPIS,SAUS,HHXJ,ACAL,AKIL,RPAU,NATT,NKXU,MXDS,BILC,CAUS,OQON,HVNO,WXRI,LSHT,JIWJ,GJIY,ETGN,KADG,VHIJ,TRSP,Dsali,PROE
alt for 1 (2):MFYC,EATP,PROE,Csube VBLH,Cvari,PZIF,AJAU,OUNI,LNIL,LETF,ALZF,Umuta,SCSP,HBAS,PCLA,KSFK,VIAU,YDCQ,CQQP,Czofi,FMVB,CMED,GYBH,Vcart,CESP,Clent,NSTT,ODXI,OAEZ,XKWQ,IJMT,BMIN,BZSH,BAZF,PDEN,NQYP,Crein,DVYE,UPRO,BHYP,DUMA,CBNG,CPIS,SAUS,JTIG,HHXJ,ACAL,AKIL,RPAU,NATT,OQUE,NKXU,MXDS,BILC,CAUS,OQON,CCYL,HVNO,WXRI,LSHT,JIWJ,GJIY,ETGN,CTAX,KADG,VHIJ,TRSP,Dsali
alt for 1 (2):OUNI,CBNG,EATP,NKXU VBLH,Cvari,PZIF,AJAU,LNIL,LETF,ALZF,Umuta,SCSP,HBAS,PCLA,KSFK,Csube,VIAU,YDCQ,CQQP,Czofi,FMVB,CMED,GYBH,Vcart,CESP,Clent,ODXI,OAEZ,XKWQ,IJMT,BMIN,BZSH,BAZF,PDEN,NQYP,Crein,DVYE,UPRO,BHYP,DUMA,MFYC,CPIS,SAUS,JTIG,HHXJ,ACAL,AKIL,RPAU,NATT,OQUE,MXDS,BILC,CAUS,OQON,CCYL,HVNO,WXRI,LSHT,JIWJ,GJIY,KADG,VHIJ,TRSP,Dsali,PROE
alt for 1 (1):BILC,Cvari,BHYP,OQUE,GYBH,JTIG,PROE,Csube,NKXU VBLH,PZIF,AJAU,OUNI,LNIL,LETF,ALZF,Umuta,SCSP,HBAS,PCLA,KSFK,VIAU,YDCQ,CQQP,FMVB,CMED,Vcart,CESP,Clent,NSTT,ODXI,OAEZ,XKWQ,IJMT,BMIN,BZSH,BAZF,PDEN,EATP,NQYP,Crein,DVYE,UPRO,DUMA,CBNG,MFYC,CPIS,SAUS,HHXJ,ACAL,AKIL,RPAU,NATT,MXDS,CAUS,OQON,CCYL,HVNO,WXRI,LSHT,JIWJ,GJIY,ETGN,CTAX,KADG,VHIJ,TRSP,Dsali
alt for 1 (1):BILC,FMVB,HHXJ,HVNO VBLH,Cvari,PZIF,AJAU,OUNI,LNIL,LETF,ALZF,Umuta,SCSP,HBAS,PCLA,KSFK,Csube,VIAU,CQQP,Czofi,CMED,GYBH,Vcart,Clent,NSTT,OAEZ,XKWQ,IJMT,BMIN,BZSH,BAZF,PDEN,EATP,NQYP,Crein,DVYE,BHYP,DUMA,CBNG,MFYC,CPIS,SAUS,JTIG,ACAL,AKIL,RPAU,NATT,OQUE,NKXU,MXDS,CAUS,OQON,CCYL,WXRI,LSHT,JIWJ,GJIY,ETGN,CTAX,KADG,VHIJ,TRSP,Dsali,PROE
alt for 1 (1):Cvari,AJAU,OUNI,CBNG,LETF,ALZF,SAUS,Umuta,SCSP,HBAS,PCLA,KSFK,CQQP,ACAL,AKIL,RPAU,NSTT,OAEZ,CAUS,OQON,BMIN,LSHT,JIWJ,GJIY,PDEN,KADG,NQYP,UPRO PZIF,BHYP,DUMA,LNIL,MFYC,JTIG,Csube,VIAU,YDCQ,Czofi,FMVB,HHXJ,CMED,NATT,OQUE,GYBH,Vcart,NKXU,MXDS,CESP,Clent,ODXI,XKWQ,IJMT,CCYL,HVNO,BZSH,BAZF,EATP,VHIJ,TRSP,PROE,Crein,DVYE
alt for 1 (1):Cvari,AJAU,OUNI,CBNG,MFYC,LETF,ALZF,Umuta,HBAS,KSFK,Csube,CQQP,RPAU,MXDS,NSTT,BILC,ODXI,OAEZ,OQON,BMIN,WXRI,LSHT,JIWJ,GJIY,PDEN,Dsali,NQYP,UPRO VBLH,PZIF,BHYP,DUMA,CPIS,SAUS,JTIG,SCSP,PCLA,VIAU,YDCQ,Czofi,FMVB,HHXJ,ACAL,AKIL,CMED,NATT,OQUE,GYBH,Vcart,NKXU,CESP,Clent,CAUS,XKWQ,IJMT,CCYL,HVNO,BZSH,BAZF,ETGN,EATP,KADG,VHIJ,TRSP,PROE,Crein,DVYE
alt for 1 (1):VBLH,CESP,BHYP,MFYC,CPIS,JTIG,YDCQ,CMED,NATT,GYBH,VHIJ,TRSP,PROE Cvari,PZIF,AJAU,OUNI,LNIL,LETF,ALZF,Umuta,SCSP,HBAS,PCLA,KSFK,Csube,VIAU,CQQP,Czofi,FMVB,Vcart,Clent,NSTT,ODXI,OAEZ,IJMT,BMIN,BZSH,BAZF,PDEN,EATP,NQYP,Crein,DVYE,DUMA,CBNG,SAUS,HHXJ,ACAL,AKIL,RPAU,NKXU,MXDS,BILC,CAUS,OQON,HVNO,WXRI,JIWJ,GJIY,KADG,Dsali
alt for 1 (2):PZIF,Czofi,XKWQ,NKXU VBLH,Cvari,AJAU,OUNI,LNIL,LETF,ALZF,Umuta,SCSP,HBAS,PCLA,KSFK,Csube,VIAU,YDCQ,CQQP,FMVB,CMED,GYBH,Vcart,CESP,Clent,NSTT,ODXI,OAEZ,IJMT,BMIN,BZSH,BAZF,PDEN,EATP,NQYP,Crein,DVYE,UPRO,BHYP,DUMA,CBNG,MFYC,CPIS,SAUS,JTIG,HHXJ,ACAL,AKIL,RPAU,NATT,OQUE,MXDS,BILC,CAUS,OQON,CCYL,HVNO,WXRI,LSHT,JIWJ,GJIY,ETGN,CTAX,KADG,VHIJ,TRSP,Dsali,PROE
alt for 1 (1):FMVB,ETGN,MFYC,EATP VBLH,Cvari,PZIF,AJAU,OUNI,LNIL,LETF,ALZF,Umuta,SCSP,HBAS,PCLA,KSFK,Csube,VIAU,CQQP,Czofi,CMED,GYBH,Vcart,Clent,NSTT,ODXI,OAEZ,XKWQ,IJMT,BMIN,BZSH,BAZF,PDEN,NQYP,Crein,DVYE,UPRO,BHYP,DUMA,CBNG,CPIS,SAUS,JTIG,HHXJ,ACAL,AKIL,NATT,OQUE,NKXU,MXDS,BILC,CAUS,OQON,CCYL,LSHT,JIWJ,GJIY,CTAX,KADG,VHIJ,TRSP,Dsali,PROE
alt for 1 (1):BZSH,BAZF,MFYC,IJMT,Dsali,MXDS VBLH,Cvari,PZIF,AJAU,OUNI,LETF,ALZF,Umuta,SCSP,HBAS,PCLA,KSFK,Csube,VIAU,YDCQ,CQQP,Czofi,FMVB,CMED,GYBH,Vcart,CESP,Clent,NSTT,ODXI,OAEZ,XKWQ,BMIN,PDEN,EATP,NQYP,Crein,DVYE,UPRO,BHYP,DUMA,CPIS,SAUS,JTIG,ACAL,AKIL,RPAU,NATT,OQUE,NKXU,BILC,CAUS,OQON,CCYL,HVNO,WXRI,LSHT,JIWJ,GJIY,KADG,VHIJ,TRSP
alt for 1 (1):VBLH,CESP,CAUS,PCLA,YDCQ,ACAL,AKIL,BAZF,CMED,NATT,VHIJ,TRSP,PROE,NKXU Cvari,PZIF,AJAU,OUNI,LETF,ALZF,Umuta,SCSP,HBAS,KSFK,Csube,VIAU,CQQP,Czofi,FMVB,GYBH,Vcart,Clent,NSTT,ODXI,OAEZ,XKWQ,IJMT,BMIN,BZSH,PDEN,EATP,NQYP,Crein,DVYE,UPRO,BHYP,DUMA,CBNG,MFYC,CPIS,SAUS,JTIG,HHXJ,RPAU,OQUE,MXDS,OQON,CCYL,HVNO,LSHT,JIWJ,GJIY,ETGN,KADG,Dsali
alt for 1 (1):BILC,Vcart,Crein VBLH,Cvari,PZIF,OUNI,LNIL,LETF,ALZF,Umuta,SCSP,HBAS,PCLA,KSFK,Csube,VIAU,YDCQ,CQQP,Czofi,FMVB,CMED,GYBH,CESP,Clent,NSTT,ODXI,OAEZ,XKWQ,IJMT,BMIN,BZSH,BAZF,PDEN,EATP,NQYP,DVYE,UPRO,BHYP,DUMA,CBNG,MFYC,CPIS,JTIG,ACAL,AKIL,RPAU,NATT,OQUE,NKXU,MXDS,CAUS,OQON,CCYL,HVNO,WXRI,LSHT,JIWJ,GJIY,ETGN,KADG,VHIJ,TRSP,Dsali,PROE
alt for 1 (1):YDCQ,CESP,Cvari,CMED,NATT,CPIS,VHIJ VBLH,PZIF,AJAU,OUNI,LNIL,LETF,ALZF,Umuta,SCSP,HBAS,PCLA,KSFK,Csube,VIAU,CQQP,Czofi,FMVB,GYBH,Vcart,Clent,NSTT,ODXI,OAEZ,XKWQ,IJMT,BMIN,BZSH,BAZF,PDEN,EATP,NQYP,Crein,DVYE,UPRO,BHYP,DUMA,CBNG,MFYC,SAUS,JTIG,HHXJ,ACAL,AKIL,RPAU,OQUE,NKXU,MXDS,BILC,CAUS,OQON,CCYL,WXRI,LSHT,JIWJ,GJIY,ETGN,KADG,TRSP,Dsali,PROE
alt for 1 (2):YDCQ,CESP,Cvari,NATT,TRSP VBLH,PZIF,AJAU,OUNI,LNIL,LETF,ALZF,Umuta,SCSP,HBAS,PCLA,KSFK,Csube,VIAU,CQQP,Czofi,FMVB,CMED,GYBH,Vcart,Clent,NSTT,ODXI,OAEZ,XKWQ,IJMT,BMIN,BZSH,BAZF,PDEN,EATP,NQYP,Crein,DVYE,UPRO,BHYP,DUMA,CBNG,MFYC,CPIS,SAUS,JTIG,HHXJ,ACAL,AKIL,RPAU,OQUE,NKXU,MXDS,BILC,CAUS,OQON,CCYL,HVNO,WXRI,LSHT,JIWJ,GJIY,ETGN,CTAX,KADG,VHIJ,Dsali,PROE
alt for 1 (1):WXRI,ODXI,MFYC Cvari,PZIF,AJAU,OUNI,LETF,ALZF,Umuta,SCSP,HBAS,PCLA,KSFK,Csube,VIAU,YDCQ,CQQP,Czofi,FMVB,CMED,GYBH,Vcart,CESP,Clent,NSTT,OAEZ,IJMT,BMIN,BZSH,BAZF,PDEN,EATP,NQYP,Crein,DVYE,UPRO,BHYP,DUMA,CBNG,CPIS,SAUS,JTIG,HHXJ,ACAL,AKIL,RPAU,NATT,OQUE,NKXU,MXDS,BILC,CAUS,OQON,CCYL,HVNO,LSHT,JIWJ,GJIY,CTAX,KADG,VHIJ,TRSP,Dsali,PROE
alt for 1 (2):PZIF,ODXI,XKWQ,LNIL,IJMT,VIAU,Czofi,BZSH,BAZF,EATP,Vcart,Dsali,Crein,DVYE,MXDS Cvari,BHYP,AJAU,OUNI,DUMA,CBNG,MFYC,LETF,CPIS,ALZF,SAUS,JTIG,Umuta,SCSP,HBAS,KSFK,Csube,CQQP,FMVB,HHXJ,AKIL,RPAU,CMED,OQUE,GYBH,NKXU,Clent,NSTT,BILC,OAEZ,CAUS,OQON,CCYL,HVNO,BMIN,WXRI,LSHT,JIWJ,GJIY,ETGN,PDEN,KADG,VHIJ,PROE,NQYP,UPRO
alt for 1 (2):BILC,AJAU,OAEZ,OQON,CBNG,LETF,Umuta,HBAS,KSFK,BMIN,LSHT,JIWJ,CQQP,GJIY,RPAU,PDEN,NQYP,MXDS,UPRO VBLH,Cvari,PZIF,BHYP,OUNI,DUMA,LNIL,MFYC,CPIS,ALZF,SAUS,JTIG,SCSP,PCLA,Csube,YDCQ,FMVB,HHXJ,ACAL,AKIL,CMED,NATT,OQUE,GYBH,Vcart,NKXU,CESP,Clent,NSTT,ODXI,CAUS,XKWQ,IJMT,CCYL,HVNO,WXRI,BZSH,BAZF,ETGN,CTAX,EATP,KADG,VHIJ,TRSP,Dsali,PROE,Crein,DVYE
alt for 1 (1):WXRI,CMED VBLH,Cvari,PZIF,AJAU,OUNI,LNIL,LETF,ALZF,Umuta,SCSP,HBAS,PCLA,KSFK,Csube,VIAU,YDCQ,Czofi,FMVB,GYBH,Vcart,CESP,Clent,NSTT,ODXI,OAEZ,IJMT,BMIN,BZSH,BAZF,PDEN,EATP,NQYP,Crein,UPRO,BHYP,DUMA,CPIS,SAUS,JTIG,HHXJ,ACAL,AKIL,RPAU,NATT,OQUE,NKXU,MXDS,BILC,CAUS,OQON,CCYL,HVNO,LSHT,JIWJ,GJIY,ETGN,CTAX,KADG,VHIJ,TRSP,Dsali,PROE
alt for 1 (2):WXRI,BAZF,LNIL VBLH,Cvari,PZIF,AJAU,OUNI,LETF,ALZF,Umuta,SCSP,HBAS,PCLA,KSFK,Csube,VIAU,YDCQ,CQQP,Czofi,FMVB,CMED,GYBH,Vcart,CESP,Clent,NSTT,ODXI,OAEZ,XKWQ,IJMT,BMIN,BZSH,PDEN,EATP,NQYP,Crein,DVYE,UPRO,BHYP,DUMA,CBNG,MFYC,CPIS,SAUS,JTIG,HHXJ,ACAL,AKIL,RPAU,NATT,OQUE,NKXU,MXDS,BILC,CAUS,OQON,CCYL,HVNO,LSHT,JIWJ,GJIY,ETGN,CTAX,KADG,VHIJ,TRSP,Dsali,PROE
alt for 1 (2):BILC,DVYE VBLH,Cvari,PZIF,AJAU,OUNI,LNIL,LETF,ALZF,Umuta,SCSP,HBAS,PCLA,KSFK,Csube,VIAU,YDCQ,CQQP,Czofi,FMVB,CMED,GYBH,Vcart,CESP,Clent,NSTT,ODXI,OAEZ,XKWQ,IJMT,BMIN,BZSH,BAZF,PDEN,EATP,NQYP,Crein,UPRO,BHYP,DUMA,CBNG,MFYC,CPIS,SAUS,JTIG,HHXJ,ACAL,AKIL,RPAU,NATT,OQUE,NKXU,MXDS,CAUS,OQON,CCYL,HVNO,WXRI,LSHT,JIWJ,GJIY,ETGN,CTAX,KADG,VHIJ,TRSP,Dsali,PROE
alt for 1 (2):Clent,BILC,CTAX,CCYL VBLH,Cvari,PZIF,AJAU,OUNI,LNIL,LETF,ALZF,Umuta,SCSP,HBAS,PCLA,KSFK,Csube,VIAU,YDCQ,CQQP,Czofi,FMVB,CMED,GYBH,Vcart,CESP,NSTT,ODXI,OAEZ,XKWQ,IJMT,BMIN,BZSH,BAZF,PDEN,EATP,NQYP,Crein,DVYE,UPRO,BHYP,DUMA,MFYC,CPIS,SAUS,JTIG,HHXJ,ACAL,AKIL,RPAU,NATT,OQUE,NKXU,MXDS,CAUS,OQON,HVNO,WXRI,LSHT,JIWJ,GJIY,KADG,VHIJ,TRSP,Dsali,PROE
alt for 1 (1):ODXI,BHYP,MFYC,OQUE,SAUS,JTIG,SCSP VBLH,Cvari,AJAU,OUNI,DUMA,LETF,CPIS,ALZF,Umuta,HBAS,PCLA,KSFK,Csube,VIAU,CQQP,Czofi,FMVB,HHXJ,ACAL,AKIL,RPAU,CMED,GYBH,Vcart,NKXU,MXDS,Clent,NSTT,OAEZ,CAUS,CCYL,HVNO,BMIN,WXRI,LSHT,JIWJ,BZSH,GJIY,BAZF,CTAX,PDEN,EATP,KADG,Dsali,PROE,NQYP,Crein,UPRO
alt for 1 (1):VBLH,Cvari,AJAU,OUNI,LNIL,CBNG,MFYC,LETF,CPIS,ALZF,SAUS,Umuta,SCSP,HBAS,KSFK,VIAU,YDCQ,CQQP,Czofi,RPAU,CMED,NATT,Vcart,MXDS,CESP,NSTT,BILC,ODXI,OAEZ,OQON,IJMT,BMIN,LSHT,JIWJ,BZSH,GJIY,BAZF,ETGN,PDEN,EATP,KADG,TRSP,Dsali,PROE,Crein,UPRO Clent,PZIF,BHYP,CAUS,XKWQ,DUMA,JTIG,CCYL,PCLA,HVNO,Csube,WXRI,FMVB,HHXJ,ACAL,AKIL,OQUE,CTAX,GYBH,VHIJ,DVYE,NKXU
alt for 1 (1):VBLH,Clent,BILC,BHYP,CMED,OQUE,CPIS,GYBH,JTIG,CCYL,Dsali Cvari,PZIF,AJAU,OUNI,LNIL,LETF,ALZF,Umuta,SCSP,HBAS,PCLA,KSFK,Csube,VIAU,YDCQ,CQQP,Czofi,FMVB,Vcart,CESP,NSTT,ODXI,OAEZ,XKWQ,IJMT,BMIN,BZSH,BAZF,PDEN,EATP,NQYP,Crein,DVYE,UPRO,DUMA,CBNG,MFYC,SAUS,HHXJ,ACAL,AKIL,RPAU,NATT,NKXU,MXDS,CAUS,OQON,HVNO,WXRI,LSHT,JIWJ,GJIY,ETGN,KADG,VHIJ,TRSP,PROE
alt for 1 (2):NSTT,BILC,Cvari,AJAU,OAEZ,OUNI,OQON,CBNG,MFYC,LETF,ALZF,Umuta,HBAS,KSFK,BMIN,LSHT,JIWJ,CQQP,GJIY,RPAU,PDEN,NQYP,UPRO VBLH,PZIF,BHYP,DUMA,LNIL,CPIS,SAUS,JTIG,SCSP,PCLA,Csube,VIAU,YDCQ,Czofi,FMVB,HHXJ,ACAL,AKIL,CMED,NATT,OQUE,GYBH,Vcart,NKXU,MXDS,CESP,Clent,ODXI,CAUS,XKWQ,IJMT,CCYL,HVNO,WXRI,BZSH,BAZF,ETGN,CTAX,EATP,KADG,VHIJ,TRSP,Dsali,PROE,Crein,DVYE
alt for 1 (1):VBLH,Cvari,PZIF,AJAU,LNIL,LETF,Umuta,SCSP,HBAS,PCLA,KSFK,Csube,VIAU,YDCQ,CQQP,Czofi,CMED,GYBH,Vcart,CESP,Clent,ODXI,OAEZ,XKWQ,IJMT,BMIN,BZSH,BAZF,PDEN,NQYP,Crein,DVYE,BHYP,CBNG,MFYC,CPIS,SAUS,JTIG,ACAL,AKIL,RPAU,NATT,OQUE,NKXU,MXDS,BILC,CAUS,OQON,CCYL,WXRI,LSHT,JIWJ,GJIY,ETGN,CTAX,KADG,VHIJ,TRSP,Dsali,PROE NSTT,FMVB,HHXJ,OUNI,DUMA,EATP,ALZF,HVNO
alt for 1 (2):YDCQ,CESP,LNIL,NATT,VHIJ,TRSP,Csube VBLH,Cvari,PZIF,AJAU,OUNI,LETF,ALZF,Umuta,SCSP,HBAS,PCLA,KSFK,VIAU,CQQP,Czofi,FMVB,CMED,GYBH,Vcart,Clent,NSTT,ODXI,OAEZ,XKWQ,IJMT,BMIN,BZSH,BAZF,PDEN,EATP,NQYP,Crein,DVYE,UPRO,BHYP,DUMA,MFYC,CPIS,SAUS,JTIG,HHXJ,ACAL,AKIL,RPAU,OQUE,NKXU,MXDS,BILC,CAUS,OQON,CCYL,HVNO,WXRI,LSHT,JIWJ,GJIY,CTAX,KADG,Dsali,PROE
alt for 1 (1):BILC,ODXI,Dsali VBLH,Cvari,PZIF,AJAU,OUNI,LNIL,LETF,ALZF,Umuta,SCSP,HBAS,PCLA,KSFK,Csube,VIAU,YDCQ,CQQP,Czofi,FMVB,CMED,GYBH,Vcart,CESP,Clent,NSTT,OAEZ,XKWQ,IJMT,BMIN,BZSH,BAZF,PDEN,EATP,NQYP,Crein,DVYE,UPRO,BHYP,DUMA,MFYC,CPIS,SAUS,JTIG,HHXJ,AKIL,RPAU,NATT,OQUE,NKXU,MXDS,CAUS,OQON,CCYL,HVNO,WXRI,LSHT,JIWJ,GJIY,CTAX,KADG,VHIJ,TRSP,PROE
alt for 1 (2):PZIF,XKWQ,MFYC VBLH,Cvari,AJAU,OUNI,LNIL,LETF,ALZF,Umuta,SCSP,HBAS,PCLA,KSFK,Csube,VIAU,YDCQ,CQQP,Czofi,FMVB,CMED,GYBH,Vcart,CESP,Clent,NSTT,ODXI,OAEZ,IJMT,BMIN,BZSH,BAZF,PDEN,EATP,NQYP,Crein,DVYE,UPRO,BHYP,DUMA,CBNG,CPIS,SAUS,JTIG,HHXJ,ACAL,AKIL,RPAU,NATT,OQUE,NKXU,MXDS,BILC,CAUS,OQON,CCYL,HVNO,WXRI,LSHT,JIWJ,GJIY,ETGN,CTAX,KADG,VHIJ,TRSP,Dsali,PROE
alt for 1 (1):VBLH,CESP,Clent,BILC,Cvari,BHYP,OUNI,CPIS,ALZF,JTIG,CCYL,YDCQ,ACAL,CMED,NATT,CTAX,GYBH,KADG,VHIJ,TRSP,PROE PZIF,AJAU,DUMA,CBNG,LETF,SAUS,Umuta,SCSP,HBAS,KSFK,Csube,VIAU,CQQP,Czofi,FMVB,RPAU,OQUE,Vcart,NKXU,MXDS,OAEZ,XKWQ,OQON,IJMT,HVNO,BMIN,WXRI,LSHT,JIWJ,BZSH,GJIY,BAZF,PDEN,EATP,Dsali,NQYP,Crein,DVYE,UPRO
alt for 1 (1):VBLH,Cvari,PZIF,AJAU,OUNI,LNIL,LETF,Umuta,SCSP,HBAS,PCLA,KSFK,VIAU,YDCQ,CQQP,Czofi,CMED,GYBH,Vcart,CESP,Clent,NSTT,OAEZ,BMIN,BZSH,PDEN,EATP,NQYP,Crein,UPRO,BHYP,CBNG,MFYC,CPIS,SAUS,JTIG,ACAL,AKIL,RPAU,NATT,MXDS,CAUS,OQON,CCYL,WXRI,LSHT,JIWJ,VHIJ,TRSP,Dsali,PROE FMVB,HHXJ,DUMA,ALZF,HVNO,Csube,NKXU
alt for 1 (1):VBLH,CESP,Clent,BHYP,CPIS,JTIG,CCYL,Csube,YDCQ,WXRI,CMED,NATT,OQUE,CTAX,EATP,GYBH,PROE,NKXU Cvari,PZIF,AJAU,OUNI,DUMA,LNIL,CBNG,MFYC,LETF,ALZF,SAUS,Umuta,SCSP,HBAS,PCLA,KSFK,VIAU,CQQP,FMVB,HHXJ,ACAL,AKIL,RPAU,Vcart,MXDS,NSTT,BILC,ODXI,OAEZ,CAUS,XKWQ,OQON,IJMT,HVNO,BMIN,LSHT,JIWJ,BZSH,GJIY,BAZF,PDEN,KADG,VHIJ,NQYP,Crein,DVYE,UPRO
alt for 1 (1):BILC,KADG,PROE VBLH,Cvari,PZIF,AJAU,OUNI,LNIL,LETF,ALZF,Umuta,SCSP,HBAS,PCLA,KSFK,Csube,VIAU,YDCQ,CQQP,Czofi,FMVB,CMED,GYBH,Vcart,CESP,Clent,NSTT,ODXI,OAEZ,XKWQ,IJMT,BMIN,BZSH,BAZF,PDEN,EATP,NQYP,Crein,DVYE,UPRO,BHYP,DUMA,CBNG,MFYC,CPIS,SAUS,JTIG,HHXJ,ACAL,AKIL,RPAU,NATT,OQUE,NKXU,MXDS,CAUS,OQON,CCYL,HVNO,WXRI,LSHT,JIWJ,GJIY,ETGN,CTAX,VHIJ,TRSP,Dsali
alt for 1 (1):LNIL,Dsali,Csube,NKXU Cvari,PZIF,AJAU,OUNI,ALZF,Umuta,SCSP,HBAS,PCLA,KSFK,VIAU,YDCQ,CQQP,Czofi,CMED,GYBH,Vcart,CESP,Clent,NSTT,ODXI,OAEZ,XKWQ,IJMT,BMIN,BZSH,BAZF,PDEN,EATP,Crein,DVYE,UPRO,BHYP,CBNG,MFYC,CPIS,SAUS,JTIG,HHXJ,ACAL,AKIL,RPAU,NATT,OQUE,BILC,CAUS,OQON,CCYL,HVNO,LSHT,JIWJ,GJIY,KADG,PROE
alt for 1 (1):Clent,BHYP,IJMT,JTIG,CCYL,Csube,ETGN,OQUE,CTAX,GYBH,PROE,DVYE,NKXU VBLH,Cvari,PZIF,AJAU,OUNI,LNIL,LETF,ALZF,Umuta,SCSP,HBAS,PCLA,KSFK,VIAU,YDCQ,CQQP,Czofi,FMVB,CMED,Vcart,CESP,NSTT,ODXI,OAEZ,XKWQ,BMIN,BZSH,BAZF,PDEN,EATP,NQYP,Crein,UPRO,DUMA,CBNG,MFYC,CPIS,SAUS,HHXJ,ACAL,AKIL,RPAU,NATT,MXDS,BILC,CAUS,OQON,HVNO,WXRI,LSHT,JIWJ,GJIY,KADG,VHIJ,TRSP,Dsali
alt for 1 (1):CESP,MFYC,CPIS,SAUS,SCSP,Csube,YDCQ,WXRI,CMED,NATT,EATP,VHIJ,TRSP,PROE Cvari,PZIF,BHYP,AJAU,OUNI,DUMA,CBNG,LETF,ALZF,JTIG,Umuta,HBAS,PCLA,KSFK,VIAU,CQQP,Czofi,HHXJ,ACAL,AKIL,RPAU,OQUE,GYBH,Vcart,MXDS,Clent,NSTT,ODXI,OAEZ,CAUS,OQON,IJMT,CCYL,HVNO,BMIN,LSHT,JIWJ,BZSH,GJIY,BAZF,CTAX,PDEN,KADG,Dsali,NQYP,Crein,DVYE,UPRO
alt for 1 (1):ODXI,BHYP,MFYC,OQUE,JTIG VBLH,Cvari,AJAU,OUNI,LETF,ALZF,Umuta,SCSP,HBAS,PCLA,KSFK,Csube,VIAU,CQQP,Czofi,FMVB,CMED,GYBH,Vcart,Clent,NSTT,OAEZ,BMIN,BZSH,BAZF,PDEN,EATP,NQYP,Crein,UPRO,DUMA,CPIS,SAUS,HHXJ,ACAL,AKIL,RPAU,NKXU,MXDS,CAUS,CCYL,HVNO,WXRI,LSHT,JIWJ,GJIY,CTAX,KADG,Dsali,PROE
alt for 1 (1):Cvari,BHYP,AJAU,OUNI,DUMA,LNIL,CBNG,MFYC,LETF,CPIS,ALZF,JTIG,Umuta,KSFK,VIAU,Czofi,OQUE,GYBH,Vcart,MXDS,NSTT,ODXI,OAEZ,XKWQ,OQON,HVNO,BMIN,LSHT,JIWJ,BZSH,GJIY,BAZF,KADG,VHIJ,Dsali,NQYP,Crein,DVYE,UPRO Clent,CAUS,IJMT,SAUS,SCSP,CCYL,PCLA,Csube,WXRI,FMVB,ACAL,AKIL,CMED,ETGN,CTAX,PDEN,EATP,NKXU
alt for 1 (1):VBLH,PZIF,AJAU,LNIL,LETF,ALZF,Umuta,SCSP,HBAS,PCLA,KSFK,Csube,VIAU,CQQP,Czofi,CMED,GYBH,Vcart,Clent,ODXI,OAEZ,XKWQ,IJMT,BMIN,BZSH,BAZF,PDEN,EATP,NQYP,Crein,DVYE,UPRO,BHYP,CBNG,CPIS,SAUS,JTIG,ACAL,AKIL,RPAU,NATT,MXDS,CAUS,OQON,LSHT,JIWJ,GJIY,ETGN,CTAX,KADG,VHIJ,Dsali,PROE WXRI,NSTT,BILC,Cvari,FMVB,HHXJ,OUNI,DUMA,MFYC,HVNO,NKXU
alt for 1 (1):VBLH,CESP,CPIS,HVNO,Csube,YDCQ,WXRI,HHXJ,CMED,NATT,VHIJ,TRSP,PROE,NKXU Cvari,PZIF,AJAU,OUNI,DUMA,LNIL,MFYC,LETF,ALZF,SAUS,Umuta,SCSP,HBAS,PCLA,KSFK,VIAU,CQQP,Czofi,FMVB,ACAL,AKIL,RPAU,OQUE,Vcart,MXDS,Clent,NSTT,ODXI,OAEZ,CAUS,XKWQ,OQON,IJMT,CCYL,BMIN,LSHT,JIWJ,BZSH,GJIY,BAZF,PDEN,EATP,KADG,Dsali,NQYP,Crein,DVYE,UPRO
alt for 1 (1):YDCQ,CESP,ACAL,AKIL,CAUS,NATT,IJMT,TRSP,PCLA,NKXU VBLH,Cvari,AJAU,OUNI,LETF,ALZF,Umuta,SCSP,HBAS,KSFK,Csube,VIAU,CQQP,Czofi,FMVB,CMED,GYBH,Vcart,Clent,NSTT,ODXI,OAEZ,BMIN,BZSH,BAZF,PDEN,EATP,NQYP,Crein,UPRO,BHYP,DUMA,CBNG,MFYC,CPIS,SAUS,JTIG,HHXJ,RPAU,OQUE,MXDS,BILC,CCYL,HVNO,LSHT,JIWJ,GJIY,CTAX,KADG,VHIJ,Dsali,PROE
alt for 1 (3):VBLH,CMED,MFYC,CPIS,VHIJ,PROE Cvari,PZIF,AJAU,OUNI,LNIL,LETF,ALZF,Umuta,SCSP,HBAS,PCLA,KSFK,Csube,VIAU,YDCQ,CQQP,Czofi,FMVB,GYBH,Vcart,CESP,Clent,NSTT,ODXI,OAEZ,XKWQ,IJMT,BMIN,BZSH,BAZF,PDEN,EATP,NQYP,Crein,DVYE,UPRO,BHYP,DUMA,CBNG,SAUS,JTIG,HHXJ,ACAL,AKIL,RPAU,NATT,OQUE,NKXU,MXDS,BILC,CAUS,OQON,CCYL,HVNO,WXRI,LSHT,JIWJ,GJIY,ETGN,CTAX,KADG,TRSP,Dsali
alt for 1 (1):BILC,Cvari,BHYP,ACAL,AKIL,CAUS,ETGN,CTAX,JTIG,PCLA VBLH,PZIF,AJAU,OUNI,LNIL,LETF,ALZF,Umuta,SCSP,HBAS,KSFK,Csube,VIAU,YDCQ,CQQP,Czofi,CMED,GYBH,Vcart,CESP,Clent,NSTT,ODXI,OAEZ,XKWQ,IJMT,BMIN,BZSH,BAZF,PDEN,EATP,NQYP,Crein,DVYE,UPRO,DUMA,CBNG,MFYC,CPIS,SAUS,RPAU,NATT,OQUE,NKXU,MXDS,OQON,CCYL,WXRI,LSHT,JIWJ,GJIY,KADG,VHIJ,TRSP,Dsali,PROE
alt for 1 (1):VBLH,BILC,OQUE Cvari,PZIF,AJAU,OUNI,LNIL,LETF,ALZF,Umuta,SCSP,HBAS,PCLA,KSFK,Csube,VIAU,YDCQ,CQQP,Czofi,FMVB,CMED,GYBH,Vcart,CESP,Clent,NSTT,ODXI,OAEZ,XKWQ,IJMT,BMIN,BZSH,BAZF,PDEN,EATP,NQYP,Crein,DVYE,UPRO,BHYP,DUMA,CBNG,MFYC,CPIS,SAUS,JTIG,HHXJ,ACAL,AKIL,RPAU,NATT,NKXU,MXDS,CAUS,OQON,CCYL,HVNO,WXRI,LSHT,JIWJ,GJIY,CTAX,KADG,VHIJ,TRSP,Dsali,PROE
alt for 1 (1):Vcart,Crein,NKXU,VIAU VBLH,Cvari,PZIF,AJAU,OUNI,LNIL,LETF,ALZF,Umuta,SCSP,HBAS,PCLA,KSFK,Csube,YDCQ,CQQP,Czofi,FMVB,CMED,GYBH,CESP,Clent,NSTT,ODXI,OAEZ,XKWQ,IJMT,BMIN,BZSH,BAZF,PDEN,EATP,NQYP,DVYE,UPRO,BHYP,DUMA,CBNG,CPIS,SAUS,JTIG,HHXJ,ACAL,AKIL,RPAU,NATT,OQUE,MXDS,BILC,CAUS,OQON,CCYL,HVNO,WXRI,LSHT,JIWJ,GJIY,CTAX,VHIJ,TRSP,Dsali,PROE
alt for 1 (2):VBLH,Cvari,PZIF,AJAU,OUNI,LNIL,LETF,ALZF,Umuta,SCSP,HBAS,PCLA,KSFK,Csube,VIAU,YDCQ,CQQP,Czofi,CMED,GYBH,Vcart,CESP,Clent,NSTT,ODXI,OAEZ,XKWQ,IJMT,BMIN,BZSH,BAZF,PDEN,NQYP,Crein,DVYE,UPRO,BHYP,CBNG,MFYC,CPIS,SAUS,JTIG,ACAL,AKIL,RPAU,NATT,OQUE,MXDS,BILC,CAUS,OQON,CCYL,LSHT,JIWJ,GJIY,CTAX,KADG,VHIJ,TRSP,Dsali,PROE WXRI,FMVB,HHXJ,DUMA,ETGN,EATP,HVNO,NKXU
alt for 1 (1):VBLH,CMED,EATP,CPIS,VHIJ,Csube,NKXU Cvari,PZIF,AJAU,OUNI,LNIL,LETF,ALZF,Umuta,SCSP,HBAS,PCLA,KSFK,VIAU,YDCQ,CQQP,Czofi,FMVB,GYBH,Vcart,CESP,Clent,NSTT,ODXI,OAEZ,IJMT,BMIN,BZSH,BAZF,PDEN,NQYP,Crein,DVYE,UPRO,BHYP,DUMA,MFYC,SAUS,JTIG,HHXJ,ACAL,AKIL,RPAU,NATT,OQUE,MXDS,BILC,CAUS,OQON,CCYL,HVNO,WXRI,LSHT,JIWJ,GJIY,CTAX,KADG,TRSP,Dsali
alt for 1 (1):VBLH,Cvari,PZIF,AJAU,LNIL,LETF,ALZF,Umuta,SCSP,HBAS,PCLA,KSFK,Csube,VIAU,CQQP,Czofi,CMED,GYBH,Vcart,Clent,ODXI,OAEZ,XKWQ,IJMT,BMIN,BZSH,BAZF,PDEN,EATP,NQYP,Crein,DVYE,UPRO,BHYP,CBNG,MFYC,CPIS,SAUS,JTIG,ACAL,AKIL,RPAU,NATT,NKXU,MXDS,BILC,CAUS,OQON,LSHT,JIWJ,GJIY,ETGN,CTAX,KADG,VHIJ,Dsali,PROE WXRI,NSTT,FMVB,HHXJ,OUNI,DUMA,HVNO
alt for 1 (1):CESP,ETGN,TRSP VBLH,Cvari,PZIF,AJAU,OUNI,LNIL,LETF,ALZF,Umuta,SCSP,HBAS,PCLA,KSFK,Csube,VIAU,YDCQ,CQQP,Czofi,FMVB,CMED,GYBH,Vcart,Clent,NSTT,ODXI,OAEZ,XKWQ,IJMT,BMIN,BZSH,BAZF,PDEN,EATP,NQYP,Crein,UPRO,BHYP,DUMA,CBNG,MFYC,CPIS,SAUS,JTIG,HHXJ,ACAL,AKIL,RPAU,NATT,OQUE,NKXU,MXDS,BILC,CAUS,OQON,CCYL,HVNO,WXRI,LSHT,JIWJ,GJIY,CTAX,KADG,VHIJ,Dsali,PROE
alt for 1 (2):VBLH,Cvari,PZIF,AJAU,OUNI,LNIL,LETF,ALZF,Umuta,HBAS,PCLA,KSFK,Csube,VIAU,YDCQ,CQQP,Czofi,CMED,GYBH,Vcart,CESP,Clent,NSTT,ODXI,OAEZ,XKWQ,IJMT,BMIN,BZSH,BAZF,PDEN,NQYP,Crein,DVYE,UPRO,BHYP,CBNG,MFYC,CPIS,JTIG,ACAL,AKIL,RPAU,NATT,OQUE,NKXU,MXDS,BILC,CAUS,OQON,CCYL,WXRI,LSHT,JIWJ,GJIY,ETGN,CTAX,KADG,VHIJ,TRSP,Dsali,PROE FMVB,HHXJ,DUMA,EATP,SAUS,SCSP,HVNO
alt for 1 (1):VBLH,PZIF,AJAU,OUNI,LNIL,LETF,CPIS,ALZF,SAUS,Umuta,SCSP,HBAS,PCLA,KSFK,Csube,VIAU,CQQP,Czofi,FMVB,HHXJ,ACAL,AKIL,RPAU,CMED,Vcart,NKXU,MXDS,NSTT,ODXI,OAEZ,CAUS,OQON,IJMT,HVNO,BMIN,LSHT,JIWJ,BZSH,GJIY,BAZF,PDEN,EATP,KADG,VHIJ,PROE,NQYP,Crein,UPRO Clent,WXRI,BHYP,XKWQ,DUMA,OQUE,GYBH,JTIG,CCYL,Dsali,DVYE
alt for 1 (2):VBLH,Cvari,PZIF,AJAU,OUNI,LNIL,LETF,ALZF,Umuta,SCSP,HBAS,PCLA,KSFK,Csube,VIAU,YDCQ,CQQP,Czofi,CMED,GYBH,Vcart,CESP,Clent,NSTT,ODXI,OAEZ,XKWQ,IJMT,BMIN,BZSH,BAZF,PDEN,EATP,NQYP,Crein,DVYE,UPRO,BHYP,CBNG,CPIS,SAUS,JTIG,ACAL,AKIL,RPAU,NATT,OQUE,MXDS,BILC,CAUS,OQON,CCYL,WXRI,LSHT,JIWJ,GJIY,ETGN,KADG,VHIJ,TRSP,Dsali,PROE FMVB,HHXJ,DUMA,MFYC,HVNO,NKXU
alt for 1 (1):NSTT,OUNI,MFYC,ALZF,NKXU VBLH,PZIF,AJAU,LNIL,LETF,Umuta,SCSP,HBAS,KSFK,Csube,VIAU,YDCQ,CQQP,Czofi,FMVB,CMED,GYBH,Vcart,CESP,Clent,OAEZ,XKWQ,IJMT,BMIN,BZSH,BAZF,PDEN,EATP,NQYP,Crein,DVYE,UPRO,BHYP,DUMA,CBNG,CPIS,SAUS,JTIG,HHXJ,AKIL,RPAU,NATT,OQUE,BILC,CAUS,OQON,CCYL,WXRI,LSHT,JIWJ,GJIY,CTAX,KADG,VHIJ,TRSP,Dsali,PROE
alt for 1 (1):Cvari,BZSH,BAZF,VIAU VBLH,PZIF,AJAU,OUNI,LNIL,LETF,ALZF,Umuta,SCSP,HBAS,PCLA,KSFK,Csube,YDCQ,CQQP,Czofi,FMVB,CMED,GYBH,Vcart,CESP,Clent,NSTT,ODXI,OAEZ,XKWQ,IJMT,BMIN,PDEN,EATP,NQYP,Crein,UPRO,BHYP,DUMA,CBNG,MFYC,CPIS,SAUS,JTIG,HHXJ,ACAL,AKIL,RPAU,NATT,OQUE,NKXU,MXDS,BILC,CAUS,OQON,CCYL,HVNO,WXRI,LSHT,JIWJ,GJIY,ETGN,CTAX,KADG,VHIJ,TRSP,Dsali,PROE
alt for 1 (1):CESP,BILC,Cvari,CMED,CPIS VBLH,PZIF,AJAU,OUNI,LNIL,LETF,ALZF,Umuta,SCSP,HBAS,PCLA,KSFK,Csube,YDCQ,CQQP,Czofi,FMVB,GYBH,Vcart,Clent,NSTT,ODXI,OAEZ,XKWQ,IJMT,BMIN,BZSH,BAZF,PDEN,EATP,NQYP,Crein,DVYE,UPRO,BHYP,DUMA,MFYC,SAUS,JTIG,HHXJ,ACAL,AKIL,RPAU,NATT,OQUE,NKXU,MXDS,CAUS,OQON,CCYL,HVNO,WXRI,LSHT,JIWJ,GJIY,ETGN,CTAX,KADG,VHIJ,TRSP,Dsali,PROE
alt for 1 (1):BILC,Cvari,AKIL,RPAU,CMED,CTAX,HBAS,PROE VBLH,PZIF,AJAU,OUNI,LNIL,LETF,ALZF,Umuta,SCSP,PCLA,KSFK,Csube,VIAU,YDCQ,CQQP,Czofi,FMVB,GYBH,Vcart,CESP,Clent,NSTT,ODXI,OAEZ,XKWQ,IJMT,BMIN,BZSH,BAZF,PDEN,EATP,NQYP,Crein,DVYE,UPRO,BHYP,DUMA,MFYC,CPIS,SAUS,JTIG,HHXJ,ACAL,NATT,OQUE,NKXU,MXDS,CAUS,OQON,CCYL,HVNO,WXRI,LSHT,JIWJ,GJIY,KADG,VHIJ,TRSP,Dsali
alt for 1 (1):Clent,BHYP,SAUS,JTIG,SCSP,CCYL,Csube,WXRI,OQUE,CTAX,EATP,GYBH,PROE,NKXU VBLH,Cvari,PZIF,AJAU,OUNI,LNIL,LETF,ALZF,Umuta,HBAS,PCLA,KSFK,VIAU,YDCQ,CQQP,Czofi,FMVB,CMED,Vcart,CESP,NSTT,ODXI,OAEZ,XKWQ,IJMT,BMIN,BZSH,BAZF,PDEN,NQYP,Crein,DVYE,UPRO,DUMA,CBNG,MFYC,CPIS,HHXJ,ACAL,AKIL,RPAU,NATT,MXDS,BILC,CAUS,OQON,HVNO,LSHT,JIWJ,GJIY,KADG,VHIJ,TRSP,Dsali
alt for 1 (1):Clent,BHYP,SAUS,JTIG,SCSP,CCYL,Csube,WXRI,BZSH,BAZF,ETGN,OQUE,CTAX,GYBH,NKXU VBLH,Cvari,PZIF,AJAU,OUNI,LNIL,LETF,ALZF,Umuta,HBAS,PCLA,KSFK,VIAU,YDCQ,CQQP,Czofi,FMVB,CMED,Vcart,CESP,NSTT,ODXI,OAEZ,XKWQ,IJMT,BMIN,PDEN,EATP,NQYP,Crein,DVYE,DUMA,CBNG,MFYC,CPIS,HHXJ,ACAL,AKIL,RPAU,NATT,MXDS,BILC,CAUS,OQON,HVNO,LSHT,JIWJ,GJIY,KADG,VHIJ,TRSP,Dsali,PROE
alt for 1 (1):FMVB,BAZF,CMED,CBNG,EATP,CPIS,IJMT,MXDS,VIAU VBLH,Cvari,PZIF,AJAU,OUNI,LETF,ALZF,Umuta,HBAS,PCLA,KSFK,Csube,CQQP,Czofi,GYBH,Vcart,Clent,NSTT,ODXI,OAEZ,XKWQ,BMIN,BZSH,PDEN,NQYP,Crein,UPRO,BHYP,MFYC,SAUS,JTIG,ACAL,RPAU,NKXU,BILC,CAUS,OQON,CCYL,HVNO,WXRI,LSHT,JIWJ,GJIY,CTAX,KADG,VHIJ,TRSP,Dsali,PROE
alt for 1 (1):EATP,VHIJ,DVYE VBLH,Cvari,AJAU,OUNI,LNIL,ALZF,Umuta,SCSP,HBAS,PCLA,KSFK,Csube,YDCQ,CQQP,Czofi,CMED,GYBH,Vcart,CESP,Clent,NSTT,ODXI,OAEZ,IJMT,BMIN,BZSH,BAZF,PDEN,NQYP,Crein,UPRO,BHYP,DUMA,CPIS,SAUS,JTIG,HHXJ,ACAL,AKIL,RPAU,NATT,OQUE,NKXU,MXDS,BILC,CAUS,OQON,CCYL,HVNO,WXRI,LSHT,JIWJ,GJIY,ETGN,CTAX,KADG,TRSP,Dsali,PROE
alt for 1 (1):YDCQ,CESP,NATT,SAUS,SCSP,TRSP,Csube VBLH,Cvari,PZIF,AJAU,OUNI,LNIL,LETF,ALZF,Umuta,HBAS,PCLA,VIAU,CQQP,Czofi,FMVB,CMED,GYBH,Vcart,Clent,NSTT,ODXI,OAEZ,XKWQ,IJMT,BMIN,BZSH,BAZF,PDEN,EATP,Crein,DVYE,UPRO,BHYP,DUMA,MFYC,CPIS,JTIG,HHXJ,ACAL,AKIL,RPAU,OQUE,MXDS,BILC,CAUS,OQON,HVNO,WXRI,LSHT,JIWJ,GJIY,CTAX,KADG,Dsali,PROE
alt for 1 (1):Cvari,PZIF,AJAU,OUNI,LNIL,LETF,ALZF,Umuta,SCSP,HBAS,PCLA,KSFK,VIAU,YDCQ,CQQP,Czofi,CMED,GYBH,Vcart,CESP,Clent,NSTT,ODXI,OAEZ,XKWQ,IJMT,BMIN,BZSH,BAZF,PDEN,EATP,NQYP,Crein,DVYE,UPRO,CBNG,CPIS,SAUS,JTIG,ACAL,AKIL,RPAU,NATT,OQUE,MXDS,BILC,CAUS,OQON,CCYL,WXRI,LSHT,JIWJ,GJIY,KADG,VHIJ,TRSP,Dsali,PROE FMVB,HHXJ,DUMA,ETGN,MFYC,HVNO,Csube,NKXU
alt for 1 (2):WXRI,ETGN,EATP,KADG,Csube VBLH,Cvari,PZIF,AJAU,OUNI,LNIL,LETF,ALZF,Umuta,SCSP,HBAS,PCLA,KSFK,VIAU,CQQP,Czofi,FMVB,CMED,GYBH,Vcart,Clent,NSTT,ODXI,OAEZ,IJMT,BMIN,BZSH,BAZF,PDEN,NQYP,Crein,DVYE,UPRO,BHYP,DUMA,MFYC,CPIS,SAUS,JTIG,HHXJ,ACAL,AKIL,RPAU,OQUE,NKXU,MXDS,BILC,CAUS,OQON,CCYL,HVNO,LSHT,JIWJ,GJIY,CTAX,VHIJ,Dsali,PROE
alt for 1 (1):WXRI,ACAL,CAUS,EATP,SAUS,SCSP,PCLA,Csube,NKXU VBLH,Cvari,PZIF,AJAU,OUNI,LETF,ALZF,Umuta,HBAS,KSFK,VIAU,YDCQ,CQQP,Czofi,FMVB,CMED,GYBH,Vcart,CESP,Clent,ODXI,OAEZ,BMIN,BZSH,BAZF,PDEN,NQYP,Crein,DVYE,UPRO,BHYP,DUMA,CBNG,MFYC,CPIS,JTIG,HHXJ,AKIL,RPAU,NATT,OQUE,BILC,OQON,CCYL,LSHT,JIWJ,GJIY,CTAX,KADG,TRSP,Dsali,PROE
alt for 1 (3):EATP,SAUS,SCSP VBLH,Cvari,PZIF,AJAU,OUNI,LNIL,LETF,ALZF,Umuta,HBAS,PCLA,KSFK,Csube,VIAU,YDCQ,CQQP,Czofi,FMVB,CMED,GYBH,Vcart,CESP,Clent,NSTT,ODXI,OAEZ,XKWQ,IJMT,BMIN,BZSH,BAZF,PDEN,NQYP,Crein,DVYE,UPRO,BHYP,DUMA,CBNG,MFYC,CPIS,JTIG,HHXJ,ACAL,AKIL,RPAU,NATT,OQUE,NKXU,MXDS,BILC,CAUS,OQON,CCYL,HVNO,WXRI,LSHT,JIWJ,GJIY,ETGN,CTAX,KADG,VHIJ,TRSP,Dsali,PROE
alt for 1 (1):Cvari,AJAU,OAEZ,LETF,Umuta,HBAS,KSFK,BMIN,LSHT,JIWJ,CQQP,GJIY,RPAU,BAZF,PDEN,Dsali,NQYP,UPRO VBLH,BHYP,OUNI,DUMA,MFYC,CPIS,ALZF,SAUS,JTIG,SCSP,PCLA,Csube,VIAU,Czofi,FMVB,HHXJ,ACAL,AKIL,CMED,OQUE,GYBH,Vcart,NKXU,MXDS,Clent,NSTT,ODXI,CAUS,CCYL,HVNO,WXRI,BZSH,CTAX,EATP,KADG,PROE,Crein
alt for 1 (1):VBLH,AJAU,OUNI,CBNG,MFYC,LETF,CPIS,Umuta,HBAS,KSFK,CQQP,RPAU,CMED,NATT,OAEZ,OQON,BMIN,LSHT,JIWJ,GJIY,PDEN,TRSP,PROE,NQYP,UPRO Cvari,BHYP,DUMA,LNIL,SAUS,JTIG,SCSP,PCLA,Csube,VIAU,FMVB,HHXJ,ACAL,AKIL,OQUE,GYBH,Vcart,NKXU,MXDS,Clent,BILC,ODXI,CAUS,XKWQ,CCYL,HVNO,WXRI,BZSH,BAZF,EATP,KADG,Dsali,Crein,DVYE
alt for 1 (3):VHIJ,Csube VBLH,Cvari,PZIF,AJAU,OUNI,LNIL,LETF,ALZF,Umuta,SCSP,HBAS,PCLA,KSFK,VIAU,YDCQ,CQQP,Czofi,FMVB,CMED,GYBH,Vcart,CESP,Clent,NSTT,ODXI,OAEZ,XKWQ,IJMT,BMIN,BZSH,BAZF,PDEN,EATP,NQYP,Crein,DVYE,UPRO,BHYP,DUMA,CBNG,MFYC,CPIS,SAUS,JTIG,HHXJ,ACAL,AKIL,RPAU,NATT,OQUE,NKXU,MXDS,BILC,CAUS,OQON,CCYL,HVNO,WXRI,LSHT,JIWJ,GJIY,ETGN,CTAX,KADG,TRSP,Dsali,PROE
alt for 1 (1):VBLH,Cvari,PZIF,AJAU,OUNI,LNIL,LETF,ALZF,Umuta,HBAS,KSFK,Csube,VIAU,YDCQ,CQQP,Czofi,CMED,Vcart,CESP,NSTT,ODXI,OAEZ,XKWQ,IJMT,BMIN,BZSH,BAZF,PDEN,EATP,NQYP,Crein,DVYE,UPRO,CBNG,MFYC,CPIS,RPAU,NATT,NKXU,MXDS,OQON,LSHT,JIWJ,GJIY,ETGN,KADG,VHIJ,TRSP,Dsali,PROE Clent,BHYP,CAUS,DUMA,SAUS,JTIG,SCSP,CCYL,PCLA,HVNO,WXRI,FMVB,HHXJ,ACAL,AKIL,OQUE,CTAX,GYBH
alt for 1 (2):VBLH,Cvari,PZIF,AJAU,OUNI,LNIL,LETF,ALZF,Umuta,SCSP,HBAS,PCLA,KSFK,VIAU,YDCQ,CQQP,Czofi,CMED,GYBH,Vcart,CESP,Clent,NSTT,ODXI,OAEZ,XKWQ,IJMT,BMIN,BZSH,BAZF,PDEN,NQYP,Crein,DVYE,UPRO,BHYP,CBNG,CPIS,SAUS,JTIG,ACAL,AKIL,RPAU,NATT,OQUE,MXDS,BILC,CAUS,OQON,CCYL,WXRI,LSHT,JIWJ,GJIY,CTAX,VHIJ,TRSP,Dsali FMVB,HHXJ,DUMA,ETGN,MFYC,EATP,KADG,HVNO,PROE,Csube,NKXU
alt for 1 (1):EATP,DVYE,NKXU VBLH,Cvari,PZIF,AJAU,OUNI,LNIL,LETF,ALZF,Umuta,SCSP,HBAS,PCLA,KSFK,Csube,VIAU,YDCQ,CQQP,Czofi,FMVB,CMED,GYBH,Vcart,CESP,Clent,NSTT,ODXI,OAEZ,XKWQ,IJMT,BMIN,BZSH,BAZF,PDEN,NQYP,Crein,UPRO,BHYP,DUMA,CBNG,MFYC,CPIS,SAUS,JTIG,HHXJ,ACAL,AKIL,RPAU,NATT,OQUE,MXDS,CAUS,OQON,CCYL,HVNO,WXRI,LSHT,JIWJ,GJIY,ETGN,CTAX,KADG,VHIJ,TRSP,Dsali,PROE
alt for 1 (1):Clent,PZIF,ODXI,BHYP,XKWQ,LNIL,IJMT,CCYL,VIAU,Czofi,BZSH,BAZF,ETGN,OQUE,CTAX,GYBH,Vcart,Dsali,Crein,DVYE,MXDS VBLH,Cvari,AJAU,OUNI,DUMA,CBNG,MFYC,LETF,CPIS,ALZF,SAUS,Umuta,SCSP,HBAS,PCLA,KSFK,Csube,YDCQ,CQQP,FMVB,HHXJ,ACAL,AKIL,RPAU,CMED,NATT,NKXU,CESP,NSTT,BILC,OAEZ,CAUS,OQON,HVNO,BMIN,WXRI,LSHT,JIWJ,GJIY,PDEN,EATP,KADG,VHIJ,TRSP,PROE,NQYP,UPRO
alt for 1 (1):WXRI,BILC,Cvari,MFYC,EATP,PROE,NKXU VBLH,PZIF,AJAU,OUNI,LNIL,LETF,ALZF,Umuta,SCSP,HBAS,PCLA,KSFK,Csube,VIAU,YDCQ,CQQP,Czofi,FMVB,CMED,GYBH,Vcart,CESP,Clent,NSTT,ODXI,OAEZ,XKWQ,IJMT,BMIN,BZSH,BAZF,PDEN,NQYP,Crein,DVYE,UPRO,BHYP,DUMA,CBNG,CPIS,SAUS,JTIG,HHXJ,ACAL,AKIL,RPAU,NATT,OQUE,MXDS,CAUS,OQON,CCYL,HVNO,LSHT,JIWJ,GJIY,ETGN,CTAX,KADG,VHIJ,TRSP,Dsali
alt for 1 (2):VBLH,ETGN,MFYC,EATP,CPIS,PROE,Csube,NKXU Cvari,PZIF,AJAU,OUNI,LNIL,LETF,ALZF,Umuta,SCSP,HBAS,PCLA,KSFK,VIAU,YDCQ,CQQP,Czofi,FMVB,CMED,GYBH,Vcart,CESP,Clent,NSTT,ODXI,OAEZ,XKWQ,IJMT,BMIN,BZSH,BAZF,PDEN,NQYP,Crein,DVYE,UPRO,BHYP,DUMA,CBNG,SAUS,JTIG,HHXJ,ACAL,AKIL,RPAU,NATT,OQUE,MXDS,BILC,CAUS,OQON,CCYL,HVNO,WXRI,LSHT,JIWJ,GJIY,CTAX,KADG,VHIJ,TRSP,Dsali
alt for 1 (1):AJAU,OAEZ,OQON,CBNG,LETF,Umuta,HBAS,Csube,BMIN,LSHT,JIWJ,CQQP,GJIY,RPAU,PDEN,NQYP VBLH,Cvari,PZIF,OUNI,LNIL,ALZF,SCSP,PCLA,KSFK,VIAU,YDCQ,FMVB,CMED,GYBH,Vcart,CESP,Clent,NSTT,ODXI,XKWQ,IJMT,BZSH,BAZF,EATP,Crein,DVYE,BHYP,DUMA,MFYC,CPIS,SAUS,JTIG,HHXJ,ACAL,AKIL,NATT,OQUE,NKXU,MXDS,BILC,CAUS,CCYL,HVNO,WXRI,ETGN,CTAX,KADG,VHIJ,TRSP,Dsali,PROE
alt for 1 (2):Cvari,FMVB VBLH,PZIF,AJAU,OUNI,LNIL,LETF,ALZF,Umuta,SCSP,HBAS,PCLA,KSFK,Csube,VIAU,YDCQ,CQQP,Czofi,CMED,GYBH,Vcart,CESP,Clent,NSTT,ODXI,OAEZ,XKWQ,IJMT,BMIN,BZSH,BAZF,PDEN,EATP,NQYP,Crein,DVYE,UPRO,BHYP,DUMA,CBNG,MFYC,CPIS,SAUS,JTIG,HHXJ,ACAL,AKIL,RPAU,NATT,OQUE,NKXU,MXDS,BILC,CAUS,OQON,CCYL,HVNO,WXRI,LSHT,JIWJ,GJIY,ETGN,CTAX,KADG,VHIJ,TRSP,Dsali,PROE
alt for 1 (1):YDCQ,ACAL,CBNG,JTIG,VHIJ,NKXU Cvari,PZIF,AJAU,LNIL,LETF,ALZF,Umuta,SCSP,HBAS,PCLA,KSFK,Csube,VIAU,CQQP,Czofi,FMVB,CMED,GYBH,Vcart,CESP,Clent,ODXI,OAEZ,IJMT,BMIN,BZSH,BAZF,PDEN,NQYP,Crein,DVYE,UPRO,BHYP,DUMA,MFYC,CPIS,SAUS,HHXJ,AKIL,RPAU,NATT,OQUE,BILC,CAUS,OQON,CCYL,HVNO,WXRI,LSHT,JIWJ,GJIY,KADG,TRSP,Dsali
alt for 1 (2):MFYC,NQYP VBLH,Cvari,PZIF,AJAU,OUNI,LNIL,LETF,ALZF,Umuta,SCSP,HBAS,PCLA,KSFK,Csube,VIAU,YDCQ,CQQP,Czofi,FMVB,CMED,GYBH,Vcart,CESP,Clent,NSTT,ODXI,OAEZ,IJMT,BMIN,BZSH,BAZF,PDEN,EATP,Crein,DVYE,UPRO,BHYP,DUMA,CBNG,CPIS,SAUS,JTIG,HHXJ,ACAL,AKIL,RPAU,NATT,OQUE,NKXU,MXDS,BILC,CAUS,OQON,CCYL,HVNO,WXRI,LSHT,JIWJ,GJIY,ETGN,CTAX,KADG,VHIJ,TRSP,Dsali,PROE
alt for 1 (1):YDCQ,CESP,WXRI,Cvari,MFYC,NATT,EATP,IJMT,TRSP,Csube VBLH,AJAU,OUNI,LNIL,LETF,ALZF,Umuta,SCSP,HBAS,PCLA,KSFK,VIAU,CQQP,Czofi,FMVB,CMED,GYBH,Vcart,Clent,NSTT,ODXI,OAEZ,XKWQ,BMIN,BZSH,BAZF,PDEN,NQYP,Crein,DVYE,UPRO,BHYP,DUMA,CPIS,SAUS,JTIG,HHXJ,ACAL,AKIL,RPAU,OQUE,NKXU,MXDS,BILC,CAUS,OQON,CCYL,HVNO,LSHT,JIWJ,GJIY,CTAX,KADG,VHIJ,Dsali,PROE
alt for 1 (1):FMVB,ETGN,PDEN Cvari,AJAU,OUNI,LNIL,LETF,ALZF,Umuta,SCSP,PCLA,KSFK,Csube,VIAU,Czofi,CMED,GYBH,Vcart,Clent,NSTT,ODXI,OAEZ,XKWQ,IJMT,BMIN,BZSH,BAZF,EATP,NQYP,Crein,DVYE,UPRO,BHYP,DUMA,CBNG,MFYC,CPIS,SAUS,JTIG,ACAL,AKIL,OQUE,NKXU,MXDS,CAUS,OQON,CCYL,HVNO,WXRI,LSHT,JIWJ,GJIY,CTAX,KADG,VHIJ,Dsali
alt for 1 (1):NSTT,Cvari,AJAU,OAEZ,OUNI,OQON,MFYC,LETF,ALZF,Umuta,HBAS,KSFK,Csube,BMIN,LSHT,JIWJ,CQQP,GJIY,RPAU,PDEN,NQYP,NKXU,UPRO VBLH,PZIF,BHYP,DUMA,LNIL,CPIS,SAUS,JTIG,SCSP,PCLA,VIAU,YDCQ,Czofi,FMVB,HHXJ,ACAL,AKIL,CMED,NATT,OQUE,GYBH,Vcart,MXDS,CESP,Clent,ODXI,CAUS,XKWQ,IJMT,CCYL,WXRI,BZSH,BAZF,CTAX,EATP,KADG,VHIJ,TRSP,Dsali,PROE,Crein,DVYE
alt for 1 (3):Clent,CTAX,EATP,CCYL VBLH,Cvari,PZIF,AJAU,OUNI,LNIL,LETF,ALZF,Umuta,SCSP,HBAS,PCLA,KSFK,Csube,VIAU,YDCQ,CQQP,Czofi,FMVB,CMED,GYBH,Vcart,CESP,NSTT,ODXI,OAEZ,XKWQ,IJMT,BMIN,BZSH,BAZF,PDEN,NQYP,Crein,DVYE,UPRO,BHYP,DUMA,CBNG,MFYC,CPIS,SAUS,JTIG,HHXJ,ACAL,AKIL,RPAU,NATT,OQUE,NKXU,MXDS,BILC,CAUS,OQON,HVNO,WXRI,LSHT,JIWJ,GJIY,ETGN,KADG,VHIJ,TRSP,Dsali,PROE
alt for 1 (1):VBLH,BILC,EATP,CPIS,KADG,PROE Cvari,PZIF,AJAU,OUNI,LNIL,LETF,ALZF,Umuta,SCSP,HBAS,PCLA,KSFK,Csube,VIAU,YDCQ,CQQP,Czofi,FMVB,CMED,GYBH,Vcart,CESP,Clent,NSTT,ODXI,OAEZ,XKWQ,IJMT,BMIN,BZSH,BAZF,PDEN,NQYP,Crein,DVYE,UPRO,BHYP,DUMA,CBNG,MFYC,SAUS,JTIG,HHXJ,ACAL,AKIL,RPAU,NATT,OQUE,NKXU,MXDS,CAUS,OQON,CCYL,HVNO,WXRI,LSHT,JIWJ,GJIY,ETGN,CTAX,VHIJ,TRSP,Dsali
alt for 1 (1):VBLH,CESP,BILC,CAUS,CPIS,SAUS,SCSP,YDCQ,AKIL,CMED,CTAX,VHIJ,TRSP,PROE Cvari,PZIF,AJAU,OUNI,LNIL,LETF,ALZF,Umuta,HBAS,KSFK,Csube,VIAU,CQQP,Czofi,FMVB,GYBH,Vcart,Clent,NSTT,ODXI,OAEZ,XKWQ,IJMT,BMIN,BZSH,BAZF,PDEN,EATP,NQYP,Crein,DVYE,UPRO,BHYP,DUMA,CBNG,MFYC,JTIG,HHXJ,RPAU,OQUE,NKXU,MXDS,OQON,CCYL,HVNO,WXRI,LSHT,JIWJ,GJIY,ETGN,KADG,Dsali
alt for 1 (1):AJAU,OAEZ,OQON,CBNG,LETF,Umuta,HBAS,KSFK,BMIN,JIWJ,CQQP,GJIY,RPAU,PDEN,NQYP,NKXU VBLH,Cvari,PZIF,BHYP,OUNI,DUMA,LNIL,MFYC,CPIS,ALZF,SAUS,JTIG,SCSP,PCLA,Csube,YDCQ,Czofi,FMVB,ACAL,AKIL,CMED,NATT,OQUE,GYBH,Vcart,MXDS,CESP,Clent,NSTT,BILC,ODXI,CAUS,CCYL,HVNO,LSHT,BZSH,BAZF,ETGN,CTAX,EATP,KADG,TRSP,Dsali,PROE,Crein,DVYE
alt for 1 (1):VBLH,YDCQ,CESP,WXRI,CMED,NATT,CPIS,SAUS,KADG,SCSP,VHIJ Cvari,PZIF,AJAU,OUNI,LNIL,LETF,ALZF,Umuta,HBAS,PCLA,KSFK,Csube,VIAU,CQQP,Czofi,FMVB,GYBH,Vcart,Clent,NSTT,ODXI,OAEZ,XKWQ,IJMT,BMIN,BZSH,BAZF,PDEN,EATP,NQYP,Crein,DVYE,UPRO,BHYP,DUMA,CBNG,MFYC,JTIG,HHXJ,ACAL,AKIL,RPAU,OQUE,NKXU,MXDS,BILC,CAUS,OQON,CCYL,HVNO,LSHT,JIWJ,GJIY,ETGN,CTAX,Dsali,PROE
alt for 1 (1):Cvari,PZIF,AJAU,OUNI,LNIL,LETF,ALZF,Umuta,SCSP,HBAS,PCLA,KSFK,Csube,VIAU,CQQP,Czofi,GYBH,Vcart,Clent,NSTT,ODXI,OAEZ,XKWQ,IJMT,BMIN,BZSH,BAZF,PDEN,EATP,Crein,DVYE,UPRO,BHYP,MFYC,CPIS,SAUS,JTIG,ACAL,AKIL,RPAU,OQUE,NKXU,MXDS,BILC,CAUS,OQON,CCYL,LSHT,JIWJ,GJIY,CTAX,KADG,Dsali,PROE VBLH,YDCQ,CESP,FMVB,HHXJ,DUMA,CMED,ETGN,NATT,VHIJ,TRSP,HVNO
alt for 1 (1):YDCQ,CESP,ACAL,AKIL,CAUS,ETGN,NATT,CPIS,TRSP,PCLA,PROE VBLH,Cvari,PZIF,AJAU,OUNI,LNIL,LETF,ALZF,Umuta,SCSP,HBAS,KSFK,Csube,VIAU,CQQP,Czofi,FMVB,CMED,GYBH,Vcart,Clent,NSTT,ODXI,OAEZ,XKWQ,IJMT,BMIN,BZSH,BAZF,PDEN,EATP,NQYP,Crein,DVYE,UPRO,BHYP,DUMA,CBNG,MFYC,SAUS,JTIG,HHXJ,RPAU,OQUE,NKXU,MXDS,BILC,OQON,CCYL,HVNO,WXRI,LSHT,JIWJ,GJIY,KADG,VHIJ,Dsali
alt for 1 (2):EATP,SAUS,SCSP,NKXU VBLH,Cvari,PZIF,AJAU,OUNI,LNIL,LETF,ALZF,Umuta,HBAS,PCLA,KSFK,Csube,VIAU,YDCQ,CQQP,Czofi,FMVB,CMED,GYBH,Vcart,CESP,Clent,NSTT,ODXI,OAEZ,XKWQ,IJMT,BMIN,BZSH,BAZF,PDEN,NQYP,Crein,DVYE,UPRO,BHYP,DUMA,CBNG,MFYC,CPIS,JTIG,HHXJ,ACAL,AKIL,RPAU,NATT,OQUE,MXDS,BILC,CAUS,OQON,CCYL,HVNO,WXRI,LSHT,JIWJ,GJIY,ETGN,KADG,VHIJ,TRSP,Dsali,PROE
alt for 1 (1):CESP,BILC,PZIF,XKWQ,LNIL,VIAU,Czofi,BZSH,BAZF,Vcart,Dsali,Crein,DVYE,MXDS VBLH,Cvari,BHYP,AJAU,OUNI,DUMA,CBNG,MFYC,LETF,CPIS,ALZF,SAUS,JTIG,Umuta,SCSP,HBAS,PCLA,KSFK,Csube,CQQP,FMVB,HHXJ,AKIL,CMED,OQUE,GYBH,NKXU,Clent,NSTT,OAEZ,CAUS,OQON,IJMT,CCYL,HVNO,BMIN,WXRI,LSHT,JIWJ,GJIY,PDEN,EATP,KADG,PROE,NQYP,UPRO
alt for 1 (1):YDCQ,CESP,ACAL,AKIL,CAUS,NATT,TRSP,PCLA,DVYE,NKXU Cvari,AJAU,OUNI,LNIL,LETF,ALZF,Umuta,SCSP,HBAS,KSFK,Csube,VIAU,CQQP,Czofi,FMVB,CMED,GYBH,Vcart,Clent,NSTT,ODXI,OAEZ,IJMT,BMIN,BZSH,BAZF,PDEN,EATP,NQYP,Crein,UPRO,BHYP,DUMA,MFYC,CPIS,SAUS,JTIG,HHXJ,RPAU,OQUE,MXDS,BILC,OQON,CCYL,WXRI,LSHT,JIWJ,GJIY,CTAX,KADG,VHIJ,Dsali,PROE
alt for 1 (1):WXRI,NSTT,BILC,OUNI,ETGN,Vcart,Dsali,Csube,Crein,NKXU,MXDS VBLH,Cvari,PZIF,LNIL,LETF,ALZF,Umuta,SCSP,HBAS,PCLA,KSFK,VIAU,YDCQ,CQQP,Czofi,FMVB,CMED,GYBH,CESP,Clent,ODXI,OAEZ,XKWQ,IJMT,BMIN,BZSH,BAZF,PDEN,EATP,NQYP,DVYE,UPRO,BHYP,DUMA,CBNG,MFYC,CPIS,JTIG,ACAL,AKIL,RPAU,NATT,OQUE,CAUS,OQON,CCYL,HVNO,LSHT,JIWJ,GJIY,KADG,VHIJ,TRSP,PROE
alt for 1 (1):VBLH,Cvari,PZIF,AJAU,OUNI,LNIL,LETF,ALZF,Umuta,SCSP,HBAS,PCLA,KSFK,Csube,VIAU,YDCQ,Czofi,CMED,GYBH,Vcart,CESP,Clent,NSTT,ODXI,OAEZ,XKWQ,IJMT,BMIN,BZSH,BAZF,EATP,NQYP,Crein,DVYE,UPRO,BHYP,CBNG,MFYC,CPIS,SAUS,JTIG,ACAL,NATT,OQUE,NKXU,MXDS,BILC,CAUS,OQON,CCYL,LSHT,JIWJ,GJIY,ETGN,CTAX,KADG,TRSP,Dsali WXRI,CQQP,FMVB,HHXJ,AKIL,RPAU,DUMA,PDEN,VHIJ,HVNO,PROE
alt for 1 (2):VBLH,PZIF,AJAU,OUNI,LNIL,LETF,ALZF,Umuta,SCSP,HBAS,PCLA,KSFK,Csube,VIAU,YDCQ,CQQP,Czofi,CMED,GYBH,Vcart,CESP,Clent,NSTT,ODXI,OAEZ,XKWQ,IJMT,BMIN,BZSH,BAZF,PDEN,NQYP,Crein,DVYE,UPRO,BHYP,CBNG,CPIS,SAUS,JTIG,ACAL,AKIL,RPAU,NATT,OQUE,MXDS,CAUS,OQON,CCYL,LSHT,JIWJ,GJIY,CTAX,KADG,VHIJ,TRSP,Dsali,PROE WXRI,BILC,Cvari,FMVB,HHXJ,DUMA,MFYC,EATP,HVNO,NKXU
alt for 1 (1):WXRI,NSTT,OUNI,ETGN,MFYC,EATP,ALZF,Csube,NKXU VBLH,PZIF,AJAU,LNIL,LETF,Umuta,SCSP,HBAS,PCLA,KSFK,VIAU,YDCQ,CQQP,Czofi,FMVB,CMED,GYBH,Vcart,CESP,Clent,OAEZ,XKWQ,IJMT,BMIN,BZSH,BAZF,PDEN,NQYP,Crein,DVYE,UPRO,BHYP,DUMA,CBNG,CPIS,SAUS,JTIG,HHXJ,ACAL,AKIL,RPAU,NATT,OQUE,MXDS,BILC,CAUS,OQON,CCYL,HVNO,LSHT,JIWJ,GJIY,CTAX,KADG,VHIJ,TRSP,Dsali,PROE
alt for 1 (1):WXRI,SAUS,SCSP,NKXU VBLH,Cvari,PZIF,AJAU,OUNI,LNIL,LETF,ALZF,Umuta,HBAS,PCLA,KSFK,Csube,VIAU,YDCQ,CQQP,Czofi,FMVB,CMED,GYBH,Vcart,CESP,Clent,NSTT,ODXI,OAEZ,XKWQ,IJMT,BMIN,BZSH,BAZF,PDEN,EATP,NQYP,Crein,DVYE,UPRO,BHYP,DUMA,CBNG,MFYC,CPIS,JTIG,HHXJ,ACAL,AKIL,RPAU,NATT,OQUE,MXDS,CAUS,OQON,CCYL,HVNO,LSHT,JIWJ,GJIY,ETGN,CTAX,KADG,VHIJ,TRSP,Dsali,PROE
alt for 1 (1):BILC,Cvari,BHYP,CTAX,JTIG VBLH,PZIF,AJAU,OUNI,LNIL,LETF,ALZF,Umuta,SCSP,HBAS,PCLA,KSFK,Csube,VIAU,YDCQ,CQQP,Czofi,CMED,GYBH,Vcart,CESP,Clent,NSTT,ODXI,OAEZ,XKWQ,IJMT,BMIN,BZSH,BAZF,PDEN,EATP,NQYP,Crein,DVYE,UPRO,DUMA,CBNG,MFYC,CPIS,SAUS,ACAL,AKIL,RPAU,NATT,OQUE,NKXU,MXDS,CAUS,OQON,CCYL,WXRI,LSHT,JIWJ,GJIY,ETGN,KADG,VHIJ,TRSP,Dsali,PROE
alt for 1 (1):VBLH,Cvari,PZIF,AJAU,OUNI,LNIL,LETF,ALZF,Umuta,SCSP,HBAS,PCLA,KSFK,Csube,VIAU,YDCQ,CQQP,Czofi,CMED,GYBH,Vcart,CESP,Clent,NSTT,ODXI,OAEZ,XKWQ,IJMT,BMIN,BZSH,BAZF,PDEN,EATP,NQYP,Crein,DVYE,UPRO,BHYP,CBNG,CPIS,SAUS,JTIG,ACAL,AKIL,RPAU,NATT,OQUE,NKXU,MXDS,BILC,CAUS,OQON,CCYL,WXRI,LSHT,JIWJ,GJIY,ETGN,VHIJ,TRSP,Dsali,PROE FMVB,HHXJ,DUMA,MFYC,KADG,HVNO
alt for 1 (1):BHYP,ACAL,AKIL,CAUS,CMED,OQUE,CPIS,JTIG,PCLA,PROE,Csube VBLH,Cvari,PZIF,AJAU,OUNI,LNIL,LETF,ALZF,Umuta,KSFK,VIAU,YDCQ,CQQP,Czofi,FMVB,GYBH,Vcart,CESP,Clent,NSTT,ODXI,OAEZ,IJMT,BMIN,BAZF,PDEN,EATP,NQYP,Crein,DVYE,UPRO,DUMA,CBNG,MFYC,SAUS,HHXJ,RPAU,NATT,NKXU,BILC,OQON,CCYL,LSHT,JIWJ,GJIY,CTAX,KADG,VHIJ,TRSP,Dsali
alt for 1 (1):NSTT,Cvari,FMVB,OUNI,DUMA,MFYC,EATP,ALZF VBLH,PZIF,AJAU,LNIL,LETF,Umuta,SCSP,HBAS,PCLA,KSFK,Csube,VIAU,YDCQ,CQQP,Czofi,CMED,Vcart,CESP,Clent,ODXI,OAEZ,XKWQ,IJMT,BMIN,BZSH,BAZF,PDEN,NQYP,Crein,DVYE,UPRO,CPIS,SAUS,HHXJ,ACAL,AKIL,RPAU,NATT,OQUE,NKXU,MXDS,CAUS,OQON,CCYL,HVNO,WXRI,LSHT,JIWJ,GJIY,KADG,VHIJ,TRSP,Dsali,PROE
alt for 1 (1):Clent,BHYP,CAUS,MFYC,SAUS,JTIG,SCSP,CCYL,PCLA,ACAL,AKIL,CTAX,GYBH VBLH,Cvari,PZIF,AJAU,LNIL,CBNG,LETF,CPIS,Umuta,HBAS,KSFK,Csube,VIAU,CQQP,Czofi,FMVB,HHXJ,RPAU,CMED,Vcart,NKXU,MXDS,BILC,ODXI,OAEZ,XKWQ,OQON,IJMT,HVNO,BMIN,WXRI,LSHT,JIWJ,BZSH,GJIY,BAZF,PDEN,EATP,KADG,Dsali,PROE,NQYP,Crein,DVYE,UPRO
alt for 1 (7):ETGN,EATP,PROE,Csube VBLH,Cvari,PZIF,AJAU,OUNI,LNIL,LETF,ALZF,Umuta,SCSP,HBAS,PCLA,KSFK,VIAU,YDCQ,CQQP,Czofi,FMVB,CMED,GYBH,Vcart,CESP,Clent,NSTT,ODXI,OAEZ,XKWQ,IJMT,BMIN,BZSH,BAZF,PDEN,NQYP,Crein,DVYE,UPRO,BHYP,DUMA,CBNG,MFYC,CPIS,SAUS,JTIG,HHXJ,ACAL,AKIL,RPAU,NATT,OQUE,NKXU,MXDS,BILC,CAUS,OQON,CCYL,HVNO,WXRI,LSHT,JIWJ,GJIY,CTAX,KADG,VHIJ,TRSP,Dsali
alt for 1 (3):WXRI,BAZF VBLH,Cvari,PZIF,AJAU,OUNI,LNIL,LETF,ALZF,Umuta,SCSP,HBAS,PCLA,KSFK,Csube,VIAU,YDCQ,CQQP,Czofi,FMVB,CMED,GYBH,Vcart,CESP,Clent,NSTT,ODXI,OAEZ,XKWQ,IJMT,BMIN,BZSH,PDEN,EATP,NQYP,Crein,DVYE,UPRO,BHYP,DUMA,CBNG,MFYC,CPIS,SAUS,JTIG,HHXJ,ACAL,AKIL,RPAU,NATT,OQUE,NKXU,MXDS,BILC,CAUS,OQON,CCYL,HVNO,LSHT,JIWJ,GJIY,ETGN,CTAX,KADG,VHIJ,TRSP,Dsali,PROE
alt for 1 (1):MFYC,Dsali VBLH,Cvari,PZIF,AJAU,OUNI,LNIL,LETF,ALZF,Umuta,HBAS,PCLA,KSFK,Csube,VIAU,YDCQ,CQQP,Czofi,FMVB,CMED,GYBH,Vcart,CESP,Clent,NSTT,ODXI,OAEZ,IJMT,BMIN,BAZF,PDEN,EATP,NQYP,Crein,DVYE,BHYP,DUMA,CPIS,SAUS,JTIG,ACAL,AKIL,NATT,OQUE,NKXU,MXDS,BILC,CAUS,OQON,CCYL,HVNO,WXRI,LSHT,JIWJ,GJIY,KADG,VHIJ,PROE
alt for 1 (1):BILC,Cvari,MFYC,EATP,ALZF VBLH,PZIF,AJAU,OUNI,LNIL,LETF,Umuta,SCSP,HBAS,PCLA,KSFK,Csube,VIAU,YDCQ,CQQP,Czofi,FMVB,CMED,GYBH,Vcart,CESP,Clent,NSTT,ODXI,OAEZ,XKWQ,IJMT,BMIN,BZSH,BAZF,PDEN,NQYP,Crein,DVYE,UPRO,BHYP,CBNG,CPIS,SAUS,JTIG,HHXJ,ACAL,AKIL,RPAU,NATT,OQUE,NKXU,MXDS,CAUS,OQON,CCYL,HVNO,WXRI,LSHT,JIWJ,GJIY,ETGN,CTAX,KADG,VHIJ,TRSP,Dsali,PROE
alt for 1 (1):AJAU,OAEZ,OQON,CBNG,LETF,Umuta,HBAS,KSFK,Csube,BMIN,WXRI,LSHT,JIWJ,CQQP,GJIY,RPAU,ETGN,PDEN,EATP,PROE,NQYP,NKXU,UPRO Cvari,PZIF,BHYP,OUNI,DUMA,LNIL,MFYC,ALZF,SAUS,JTIG,SCSP,PCLA,VIAU,YDCQ,Czofi,FMVB,HHXJ,ACAL,AKIL,CMED,NATT,OQUE,GYBH,Vcart,MXDS,CESP,Clent,NSTT,BILC,ODXI,CAUS,XKWQ,IJMT,CCYL,HVNO,BZSH,BAZF,CTAX,KADG,Dsali,Crein,DVYE
alt for 1 (1):BILC,Cvari,PZIF,Czofi,BZSH,BAZF,IJMT,Dsali,DVYE,MXDS VBLH,AJAU,OUNI,LETF,Umuta,SCSP,HBAS,PCLA,KSFK,Csube,YDCQ,CQQP,FMVB,CMED,GYBH,Vcart,CESP,NSTT,BMIN,PDEN,EATP,NQYP,Crein,UPRO,BHYP,DUMA,CBNG,MFYC,CPIS,SAUS,JTIG,HHXJ,ACAL,AKIL,RPAU,NATT,OQUE,NKXU,CAUS,OQON,HVNO,WXRI,LSHT,JIWJ,GJIY,CTAX,VHIJ,TRSP,PROE
alt for 1 (4):PZIF,ODXI,XKWQ,LNIL,MFYC,IJMT,VIAU,Czofi,BZSH,BAZF,ETGN,Vcart,Dsali,Crein,DVYE,MXDS VBLH,Cvari,AJAU,OUNI,LETF,ALZF,Umuta,SCSP,HBAS,PCLA,KSFK,Csube,YDCQ,CQQP,FMVB,CMED,GYBH,CESP,Clent,NSTT,OAEZ,BMIN,PDEN,EATP,NQYP,UPRO,BHYP,DUMA,CBNG,CPIS,SAUS,JTIG,HHXJ,ACAL,AKIL,RPAU,NATT,OQUE,NKXU,BILC,CAUS,OQON,CCYL,HVNO,WXRI,LSHT,JIWJ,GJIY,CTAX,KADG,VHIJ,TRSP,PROE
alt for 1 (1):Clent,NSTT,BHYP,OUNI,MFYC,CTAX,ALZF,GYBH,JTIG,CCYL,MXDS VBLH,Cvari,PZIF,AJAU,LNIL,LETF,Umuta,SCSP,HBAS,PCLA,KSFK,Csube,VIAU,YDCQ,CQQP,Czofi,FMVB,CMED,Vcart,CESP,ODXI,OAEZ,XKWQ,IJMT,BMIN,BZSH,BAZF,PDEN,EATP,NQYP,Crein,DVYE,UPRO,DUMA,CBNG,SAUS,HHXJ,ACAL,AKIL,RPAU,NATT,NKXU,BILC,CAUS,OQON,HVNO,WXRI,LSHT,JIWJ,GJIY,ETGN,KADG,VHIJ,TRSP,Dsali,PROE
alt for 1 (1):DUMA,EATP,NKXU VBLH,Cvari,PZIF,AJAU,OUNI,LNIL,LETF,ALZF,Umuta,SCSP,HBAS,PCLA,KSFK,Csube,VIAU,YDCQ,CQQP,Czofi,FMVB,CMED,GYBH,Vcart,CESP,Clent,NSTT,ODXI,OAEZ,XKWQ,IJMT,BMIN,BZSH,BAZF,PDEN,NQYP,Crein,DVYE,UPRO,BHYP,MFYC,CPIS,SAUS,JTIG,HHXJ,ACAL,AKIL,RPAU,NATT,OQUE,MXDS,BILC,CAUS,OQON,CCYL,HVNO,WXRI,LSHT,JIWJ,GJIY,ETGN,KADG,VHIJ,TRSP,Dsali,PROE
alt for 1 (1):VBLH,PZIF,AJAU,OUNI,LETF,ALZF,Umuta,SCSP,HBAS,PCLA,KSFK,VIAU,YDCQ,CQQP,Czofi,CMED,GYBH,Vcart,CESP,Clent,NSTT,ODXI,OAEZ,IJMT,BMIN,BZSH,BAZF,PDEN,Crein,DVYE,BHYP,CPIS,SAUS,JTIG,ACAL,AKIL,RPAU,NATT,OQUE,MXDS,CAUS,OQON,CCYL,WXRI,LSHT,JIWJ,GJIY,KADG,VHIJ,TRSP,Dsali,PROE BILC,Cvari,XKWQ,DUMA,LNIL,MFYC,HVNO,Csube,FMVB,HHXJ,ETGN,EATP,NQYP,NKXU,UPRO
alt for 1 (1):Cvari,LNIL,Vcart,Crein,VIAU VBLH,PZIF,AJAU,OUNI,LETF,ALZF,Umuta,SCSP,HBAS,PCLA,KSFK,Csube,YDCQ,CQQP,Czofi,FMVB,CMED,GYBH,CESP,Clent,NSTT,ODXI,OAEZ,XKWQ,IJMT,BMIN,BZSH,BAZF,PDEN,EATP,NQYP,DVYE,UPRO,BHYP,DUMA,CBNG,MFYC,CPIS,SAUS,JTIG,HHXJ,ACAL,AKIL,RPAU,NATT,OQUE,NKXU,MXDS,BILC,CAUS,OQON,CCYL,HVNO,WXRI,LSHT,JIWJ,GJIY,ETGN,CTAX,KADG,VHIJ,TRSP,Dsali,PROE
alt for 1 (1):VBLH,Cvari,AJAU,OAEZ,OQON,CBNG,LETF,CPIS,Umuta,HBAS,KSFK,BMIN,LSHT,JIWJ,CQQP,GJIY,RPAU,CMED,PDEN,PROE,NQYP,DVYE,UPRO PZIF,BHYP,OUNI,DUMA,LNIL,MFYC,ALZF,SAUS,JTIG,SCSP,PCLA,Csube,VIAU,YDCQ,Czofi,FMVB,HHXJ,ACAL,AKIL,NATT,OQUE,GYBH,Vcart,NKXU,MXDS,CESP,Clent,NSTT,BILC,ODXI,CAUS,XKWQ,IJMT,CCYL,HVNO,WXRI,BZSH,BAZF,EATP,KADG,VHIJ,TRSP,Dsali,Crein
alt for 1 (1):AJAU,CBNG,LETF,SAUS,Umuta,SCSP,HBAS,KSFK,VIAU,CQQP,RPAU,Vcart,MXDS,BILC,ODXI,OAEZ,XKWQ,OQON,IJMT,BMIN,LSHT,JIWJ,GJIY,BAZF,PDEN,KADG,Dsali,NQYP,Crein,DVYE VBLH,Cvari,PZIF,BHYP,OUNI,DUMA,MFYC,CPIS,ALZF,JTIG,PCLA,Csube,Czofi,FMVB,ACAL,CMED,NATT,OQUE,GYBH,NKXU,CESP,Clent,NSTT,CAUS,CCYL,HVNO,WXRI,BZSH,CTAX,EATP,VHIJ,TRSP,PROE
alt for 1 (1):AJAU,CBNG,MFYC,LETF,SAUS,Umuta,SCSP,HBAS,PCLA,KSFK,YDCQ,CQQP,ACAL,AKIL,RPAU,NATT,CESP,OAEZ,CAUS,OQON,BMIN,LSHT,JIWJ,GJIY,PDEN,VHIJ,TRSP,NQYP,UPRO VBLH,Cvari,PZIF,BHYP,OUNI,DUMA,LNIL,ALZF,JTIG,Csube,VIAU,Czofi,FMVB,CMED,OQUE,GYBH,Vcart,NKXU,MXDS,Clent,BILC,ODXI,XKWQ,IJMT,CCYL,HVNO,WXRI,BZSH,BAZF,CTAX,EATP,KADG,Dsali,PROE,Crein
alt for 1 (1):VBLH,BILC,Cvari,PZIF,ODXI,BHYP,XKWQ,MFYC,JTIG,Csube,WXRI,Czofi,BZSH,GJIY,GYBH,VHIJ,Vcart,Dsali,Crein,NKXU AJAU,OUNI,CBNG,LETF,CPIS,ALZF,SAUS,Umuta,HBAS,PCLA,KSFK,VIAU,CQQP,FMVB,ACAL,RPAU,CMED,MXDS,Clent,NSTT,OAEZ,CAUS,OQON,IJMT,CCYL,HVNO,BMIN,LSHT,JIWJ,BAZF,CTAX,PDEN,EATP,KADG,TRSP,PROE,NQYP,UPRO
alt for 1 (1):CESP,Cvari,PZIF,ODXI,XKWQ,LNIL,CPIS,IJMT,SCSP,VIAU,YDCQ,Czofi,BZSH,CMED,NATT,KADG,Vcart,TRSP,Dsali,Crein VBLH,BHYP,AJAU,OUNI,DUMA,MFYC,LETF,ALZF,SAUS,JTIG,Umuta,HBAS,PCLA,KSFK,Csube,CQQP,FMVB,ACAL,AKIL,RPAU,GYBH,NKXU,Clent,OAEZ,CAUS,OQON,CCYL,HVNO,BMIN,WXRI,LSHT,JIWJ,GJIY,BAZF,ETGN,PDEN,EATP,VHIJ,PROE,DVYE,UPRO
alt for 1 (1):VBLH,CESP,BILC,Cvari,PZIF,ODXI,CAUS,XKWQ,CPIS,PCLA,YDCQ,WXRI,Czofi,BZSH,ACAL,AKIL,BAZF,CMED,NATT,VHIJ,TRSP,Dsali,PROE,MXDS BHYP,AJAU,OUNI,DUMA,LNIL,MFYC,LETF,ALZF,SAUS,JTIG,Umuta,SCSP,HBAS,KSFK,Csube,VIAU,CQQP,FMVB,HHXJ,RPAU,OQUE,GYBH,Vcart,NKXU,Clent,OAEZ,OQON,IJMT,CCYL,BMIN,LSHT,JIWJ,GJIY,ETGN,CTAX,PDEN,EATP,KADG,NQYP,Crein,DVYE,UPRO
alt for 1 (1):VBLH,AJAU,OUNI,CBNG,LETF,CPIS,ALZF,Umuta,HBAS,PCLA,KSFK,YDCQ,CQQP,ACAL,AKIL,RPAU,CMED,NATT,CESP,OAEZ,CAUS,OQON,IJMT,BMIN,WXRI,LSHT,JIWJ,GJIY,PDEN,TRSP,PROE,NQYP,UPRO Cvari,PZIF,BHYP,DUMA,LNIL,MFYC,SAUS,JTIG,SCSP,Csube,VIAU,Czofi,FMVB,HHXJ,GYBH,Vcart,NKXU,MXDS,Clent,BILC,ODXI,CCYL,HVNO,BZSH,BAZF,ETGN,EATP,KADG,VHIJ,Dsali,Crein,DVYE
alt for 1 (1):Clent,Cvari,PZIF,ODXI,BHYP,ALZF,JTIG,CCYL,Csube,VIAU,Czofi,BZSH,BAZF,OQUE,EATP,KADG,Vcart,Dsali,PROE,Crein,DVYE,NKXU,MXDS VBLH,AJAU,OUNI,DUMA,CBNG,MFYC,LETF,CPIS,SAUS,Umuta,SCSP,HBAS,KSFK,FMVB,HHXJ,AKIL,RPAU,CMED,NATT,CESP,NSTT,BILC,CAUS,OQON,IJMT,HVNO,BMIN,LSHT,JIWJ,GJIY,PDEN,VHIJ,NQYP,UPRO
alt for 1 (1):VBLH,Cvari,AJAU,CBNG,LETF,CPIS,Umuta,HBAS,PCLA,KSFK,YDCQ,CQQP,ACAL,AKIL,RPAU,CMED,NATT,CESP,BILC,OAEZ,CAUS,OQON,BMIN,LSHT,JIWJ,GJIY,PDEN,KADG,TRSP,PROE,NQYP,UPRO PZIF,BHYP,OUNI,DUMA,MFYC,ALZF,SAUS,JTIG,SCSP,Csube,Czofi,FMVB,HHXJ,OQUE,GYBH,Vcart,NKXU,MXDS,Clent,NSTT,ODXI,IJMT,CCYL,HVNO,WXRI,BZSH,BAZF,ETGN,CTAX,EATP,VHIJ,Dsali,Crein,DVYE
alt for 1 (1):Clent,PZIF,ODXI,BHYP,XKWQ,LNIL,IJMT,JTIG,CCYL,Csube,VIAU,Czofi,BZSH,BAZF,ETGN,OQUE,GYBH,Vcart,Dsali,Crein,DVYE,NKXU,MXDS VBLH,Cvari,AJAU,OUNI,DUMA,CBNG,MFYC,LETF,CPIS,ALZF,SAUS,Umuta,SCSP,HBAS,PCLA,KSFK,YDCQ,CQQP,FMVB,ACAL,AKIL,RPAU,CMED,NATT,CESP,NSTT,BILC,OAEZ,CAUS,OQON,HVNO,BMIN,LSHT,JIWJ,GJIY,PDEN,EATP,KADG,VHIJ,TRSP,PROE,NQYP,UPRO
alt for 1 (1):VBLH,BILC,Cvari,PZIF,ODXI,BHYP,XKWQ,MFYC,JTIG,Csube,WXRI,Czofi,BZSH,GJIY,GYBH,KADG,VHIJ,Vcart,Dsali,Crein,NKXU AJAU,OUNI,CBNG,LETF,CPIS,ALZF,SAUS,Umuta,HBAS,PCLA,KSFK,VIAU,CQQP,FMVB,ACAL,RPAU,CMED,MXDS,Clent,NSTT,OAEZ,CAUS,OQON,IJMT,CCYL,HVNO,BMIN,LSHT,JIWJ,BAZF,CTAX,PDEN,EATP,TRSP,PROE,NQYP,UPRO
alt for 1 (1):PZIF,BHYP,AJAU,OUNI,LNIL,CBNG,MFYC,LETF,ALZF,JTIG,Umuta,HBAS,KSFK,VIAU,CQQP,Czofi,RPAU,OQUE,GYBH,Vcart,MXDS,Clent,NSTT,ODXI,OAEZ,XKWQ,OQON,IJMT,CCYL,BMIN,LSHT,JIWJ,BZSH,GJIY,BAZF,PDEN,KADG,Dsali,NQYP,Crein,DVYE,UPRO VBLH,CESP,BILC,Cvari,CAUS,DUMA,CPIS,SAUS,SCSP,HVNO,Csube,YDCQ,WXRI,FMVB,HHXJ,AKIL,CMED,ETGN,CTAX,EATP,VHIJ,TRSP,PROE,NKXU
alt for 1 (2):Cvari,AJAU,OUNI,CBNG,MFYC,LETF,ALZF,SAUS,Umuta,SCSP,HBAS,PCLA,KSFK,CQQP,ACAL,AKIL,RPAU,NSTT,BILC,OAEZ,CAUS,OQON,BMIN,LSHT,JIWJ,GJIY,PDEN,KADG,NQYP,UPRO VBLH,PZIF,BHYP,DUMA,LNIL,CPIS,JTIG,Csube,VIAU,YDCQ,Czofi,FMVB,HHXJ,CMED,NATT,OQUE,GYBH,Vcart,NKXU,MXDS,CESP,Clent,ODXI,XKWQ,IJMT,CCYL,HVNO,WXRI,BZSH,BAZF,ETGN,CTAX,EATP,VHIJ,TRSP,Dsali,PROE,Crein,DVYE
alt for 1 (1):VBLH,Cvari,PZIF,AJAU,OUNI,LNIL,LETF,ALZF,Umuta,SCSP,HBAS,PCLA,KSFK,VIAU,YDCQ,CQQP,Czofi,CMED,GYBH,Vcart,Clent,NSTT,ODXI,OAEZ,XKWQ,IJMT,BMIN,BZSH,BAZF,PDEN,EATP,NQYP,Crein,DVYE,UPRO,BHYP,CBNG,MFYC,CPIS,SAUS,JTIG,ACAL,AKIL,RPAU,NATT,OQUE,MXDS,BILC,CAUS,OQON,CCYL,LSHT,JIWJ,GJIY,ETGN,KADG,VHIJ,TRSP,Dsali WXRI,FMVB,HHXJ,DUMA,HVNO,PROE,Csube,NKXU
alt for 1 (1):PZIF,AJAU,OUNI,LNIL,MFYC,LETF,ALZF,SAUS,Umuta,SCSP,HBAS,KSFK,VIAU,CQQP,Czofi,RPAU,Vcart,MXDS,NSTT,ODXI,OAEZ,XKWQ,OQON,IJMT,BMIN,LSHT,JIWJ,BZSH,GJIY,BAZF,PDEN,Dsali,NQYP,Crein,DVYE,UPRO VBLH,Cvari,BHYP,DUMA,CPIS,JTIG,PCLA,Csube,YDCQ,FMVB,HHXJ,ACAL,AKIL,CMED,NATT,OQUE,GYBH,NKXU,CESP,Clent,BILC,CAUS,CCYL,HVNO,WXRI,ETGN,EATP,KADG,VHIJ,TRSP,PROE
alt for 1 (1):VBLH,PZIF,BHYP,LNIL,CPIS,SAUS,JTIG,SCSP,PCLA,Csube,VIAU,YDCQ,Czofi,ACAL,AKIL,CMED,NATT,OQUE,GYBH,Vcart,MXDS,CESP,Clent,CAUS,IJMT,CCYL,BZSH,BAZF,VHIJ,Dsali,PROE,Crein,DVYE Cvari,AJAU,OUNI,DUMA,CBNG,MFYC,LETF,ALZF,Umuta,HBAS,KSFK,CQQP,FMVB,HHXJ,RPAU,NKXU,NSTT,BILC,OAEZ,OQON,HVNO,BMIN,WXRI,LSHT,JIWJ,GJIY,ETGN,PDEN,EATP,KADG,NQYP,UPRO
alt for 1 (1):AJAU,OUNI,CBNG,LETF,ALZF,SAUS,Umuta,SCSP,KSFK,Csube,YDCQ,CQQP,RPAU,NATT,NKXU,CESP,NSTT,OAEZ,OQON,BMIN,LSHT,JIWJ,GJIY,PDEN,TRSP,NQYP,UPRO VBLH,Cvari,PZIF,BHYP,DUMA,LNIL,MFYC,CPIS,JTIG,PCLA,VIAU,Czofi,FMVB,HHXJ,ACAL,AKIL,CMED,OQUE,GYBH,Vcart,MXDS,Clent,BILC,ODXI,CAUS,XKWQ,IJMT,CCYL,HVNO,WXRI,BZSH,BAZF,ETGN,CTAX,EATP,KADG,Dsali,PROE,Crein,DVYE
alt for 1 (1):PZIF,ODXI,CAUS,XKWQ,LNIL,CPIS,IJMT,VIAU,Czofi,BZSH,AKIL,BAZF,CMED,PDEN,EATP,Vcart,Dsali,PROE,Crein VBLH,Cvari,BHYP,AJAU,OUNI,DUMA,CBNG,MFYC,LETF,ALZF,SAUS,JTIG,Umuta,SCSP,HBAS,PCLA,KSFK,Csube,CQQP,FMVB,HHXJ,ACAL,RPAU,OQUE,GYBH,NKXU,Clent,NSTT,BILC,OAEZ,OQON,CCYL,HVNO,BMIN,WXRI,LSHT,JIWJ,GJIY,ETGN,CTAX,KADG,VHIJ,NQYP,UPRO
alt for 1 (1):Cvari,PZIF,BHYP,LNIL,JTIG,Csube,VIAU,Czofi,OQUE,GYBH,Vcart,MXDS,Clent,ODXI,XKWQ,IJMT,CCYL,WXRI,BZSH,BAZF,ETGN,CTAX,EATP,Dsali,Crein,DVYE VBLH,AJAU,OUNI,DUMA,CBNG,MFYC,LETF,CPIS,ALZF,SAUS,Umuta,SCSP,HBAS,KSFK,YDCQ,CQQP,FMVB,HHXJ,ACAL,AKIL,RPAU,CMED,NATT,NKXU,CESP,NSTT,OAEZ,CAUS,OQON,HVNO,LSHT,JIWJ,GJIY,PDEN,KADG,VHIJ,TRSP,PROE,NQYP,UPRO
alt for 1 (1):ODXI,LNIL,EATP,Vcart,Dsali,Crein,MXDS,VIAU VBLH,Cvari,AJAU,OUNI,LETF,ALZF,Umuta,SCSP,HBAS,PCLA,KSFK,Csube,YDCQ,CQQP,Czofi,FMVB,CMED,GYBH,CESP,Clent,NSTT,OAEZ,IJMT,BMIN,BZSH,BAZF,PDEN,NQYP,DVYE,UPRO,BHYP,DUMA,CBNG,MFYC,CPIS,SAUS,JTIG,HHXJ,ACAL,AKIL,RPAU,NATT,OQUE,NKXU,BILC,CAUS,OQON,CCYL,HVNO,WXRI,LSHT,JIWJ,GJIY,ETGN,CTAX,VHIJ,TRSP,PROE
alt for 1 (1):JIWJ,BILC VBLH,Cvari,PZIF,AJAU,OUNI,LETF,ALZF,Umuta,SCSP,HBAS,PCLA,KSFK,Csube,VIAU,YDCQ,CQQP,Czofi,FMVB,CMED,GYBH,Vcart,CESP,Clent,NSTT,ODXI,OAEZ,XKWQ,IJMT,BMIN,BZSH,BAZF,PDEN,EATP,NQYP,Crein,DVYE,UPRO,BHYP,DUMA,CBNG,MFYC,CPIS,SAUS,JTIG,HHXJ,ACAL,AKIL,RPAU,NATT,OQUE,NKXU,MXDS,CAUS,OQON,CCYL,HVNO,WXRI,LSHT,GJIY,ETGN,CTAX,KADG,VHIJ,TRSP,Dsali,PROE
alt for 1 (2):WXRI,Czofi,ETGN,EATP,PROE,Csube,NKXU VBLH,Cvari,PZIF,AJAU,OUNI,LNIL,LETF,ALZF,Umuta,SCSP,HBAS,PCLA,KSFK,VIAU,YDCQ,CQQP,FMVB,CMED,GYBH,Vcart,CESP,Clent,NSTT,ODXI,OAEZ,XKWQ,IJMT,BMIN,BZSH,BAZF,PDEN,NQYP,Crein,DVYE,UPRO,BHYP,DUMA,CBNG,MFYC,CPIS,SAUS,JTIG,HHXJ,ACAL,AKIL,RPAU,NATT,OQUE,MXDS,BILC,CAUS,OQON,CCYL,HVNO,LSHT,JIWJ,GJIY,CTAX,KADG,VHIJ,TRSP,Dsali
alt for 1 (1):CESP,Clent,BHYP,JTIG,CCYL,YDCQ,NATT,OQUE,CTAX,GYBH,VHIJ,TRSP,NKXU VBLH,Cvari,PZIF,AJAU,OUNI,LNIL,LETF,ALZF,Umuta,SCSP,HBAS,PCLA,KSFK,Csube,VIAU,CQQP,FMVB,CMED,Vcart,NSTT,ODXI,OAEZ,IJMT,BMIN,BZSH,BAZF,PDEN,EATP,NQYP,Crein,DVYE,DUMA,CBNG,MFYC,CPIS,SAUS,HHXJ,ACAL,AKIL,RPAU,MXDS,BILC,CAUS,OQON,WXRI,LSHT,JIWJ,GJIY,ETGN,KADG,Dsali,PROE
alt for 1 (1):CESP,NSTT,CAUS,OUNI,MFYC,PCLA,HVNO,YDCQ,WXRI,LSHT,ACAL,AKIL,BAZF,NATT,OQUE,PDEN,TRSP,PROE Cvari,PZIF,BHYP,AJAU,DUMA,LNIL,LETF,CPIS,ALZF,SAUS,Umuta,SCSP,HBAS,KSFK,Csube,VIAU,CQQP,Czofi,FMVB,HHXJ,RPAU,CMED,GYBH,Vcart,NKXU,MXDS,Clent,BILC,ODXI,OAEZ,XKWQ,OQON,IJMT,CCYL,BMIN,JIWJ,BZSH,GJIY,CTAX,EATP,KADG,VHIJ,Dsali,Crein
alt for 1 (1):WXRI,PDEN,CPIS,VHIJ,PROE VBLH,Cvari,PZIF,AJAU,OUNI,LNIL,LETF,Umuta,SCSP,HBAS,PCLA,KSFK,Csube,YDCQ,CQQP,Czofi,FMVB,CMED,GYBH,Vcart,CESP,Clent,NSTT,ODXI,OAEZ,IJMT,BMIN,BZSH,BAZF,EATP,Crein,DVYE,UPRO,BHYP,DUMA,MFYC,SAUS,JTIG,HHXJ,ACAL,AKIL,RPAU,NATT,OQUE,NKXU,MXDS,BILC,CAUS,OQON,CCYL,HVNO,LSHT,JIWJ,GJIY,ETGN,CTAX,KADG,TRSP,Dsali
alt for 1 (1):BILC,ODXI,BAZF,LNIL,Vcart,Crein VBLH,Cvari,PZIF,AJAU,OUNI,LETF,ALZF,Umuta,SCSP,HBAS,PCLA,KSFK,Csube,VIAU,YDCQ,CQQP,Czofi,FMVB,CMED,GYBH,CESP,Clent,NSTT,OAEZ,XKWQ,IJMT,BMIN,BZSH,PDEN,EATP,NQYP,DVYE,UPRO,BHYP,DUMA,CBNG,MFYC,CPIS,SAUS,JTIG,HHXJ,ACAL,AKIL,RPAU,NATT,OQUE,NKXU,MXDS,CAUS,OQON,CCYL,HVNO,WXRI,LSHT,JIWJ,GJIY,CTAX,KADG,VHIJ,TRSP,Dsali,PROE
alt for 1 (1):VBLH,CESP,CAUS,PCLA,YDCQ,ACAL,AKIL,CMED,NATT,VHIJ,TRSP,PROE,NKXU Cvari,PZIF,AJAU,OUNI,LETF,ALZF,Umuta,SCSP,HBAS,KSFK,Csube,VIAU,CQQP,Czofi,FMVB,GYBH,Vcart,Clent,NSTT,ODXI,OAEZ,XKWQ,IJMT,BMIN,BZSH,BAZF,PDEN,EATP,NQYP,Crein,DVYE,UPRO,BHYP,DUMA,CBNG,MFYC,CPIS,SAUS,JTIG,HHXJ,RPAU,OQUE,MXDS,OQON,CCYL,HVNO,LSHT,JIWJ,GJIY,ETGN,KADG,Dsali
alt for 1 (2):Cvari,PZIF,ODXI,XKWQ,LNIL,IJMT,VIAU,Czofi,BZSH,BAZF,Vcart,Dsali,Crein,DVYE,MXDS VBLH,AJAU,OUNI,LETF,ALZF,Umuta,SCSP,HBAS,PCLA,KSFK,Csube,YDCQ,CQQP,FMVB,CMED,GYBH,CESP,Clent,NSTT,OAEZ,BMIN,PDEN,EATP,NQYP,UPRO,BHYP,DUMA,CBNG,MFYC,CPIS,SAUS,JTIG,HHXJ,ACAL,AKIL,RPAU,NATT,OQUE,NKXU,BILC,CAUS,OQON,CCYL,HVNO,WXRI,LSHT,JIWJ,GJIY,ETGN,CTAX,KADG,VHIJ,TRSP,PROE
alt for 1 (1):CESP,WXRI,CAUS,EATP,KADG,VHIJ,HBAS,PCLA,PROE,NKXU VBLH,Cvari,PZIF,AJAU,OUNI,LNIL,LETF,ALZF,Umuta,SCSP,KSFK,Csube,VIAU,YDCQ,CQQP,Czofi,FMVB,CMED,GYBH,Vcart,Clent,NSTT,ODXI,OAEZ,XKWQ,IJMT,BMIN,BZSH,BAZF,PDEN,NQYP,Crein,DVYE,UPRO,BHYP,DUMA,CBNG,MFYC,CPIS,SAUS,JTIG,HHXJ,ACAL,AKIL,RPAU,NATT,OQUE,MXDS,BILC,OQON,CCYL,HVNO,LSHT,JIWJ,GJIY,ETGN,CTAX,TRSP,Dsali
alt for 1 (1):ACAL,AKIL,CAUS,ETGN,VHIJ,PCLA VBLH,Cvari,PZIF,AJAU,OUNI,LNIL,LETF,ALZF,Umuta,SCSP,HBAS,KSFK,Csube,VIAU,YDCQ,CQQP,Czofi,FMVB,CMED,GYBH,Vcart,CESP,Clent,NSTT,ODXI,OAEZ,XKWQ,IJMT,BMIN,BZSH,BAZF,PDEN,EATP,NQYP,Crein,DVYE,UPRO,BHYP,DUMA,CBNG,MFYC,CPIS,SAUS,JTIG,HHXJ,RPAU,NATT,OQUE,NKXU,MXDS,BILC,OQON,CCYL,HVNO,WXRI,LSHT,JIWJ,GJIY,KADG,TRSP,Dsali,PROE
alt for 1 (1):VBLH,CMED,EATP,CPIS,PROE,Csube,NKXU Cvari,PZIF,AJAU,OUNI,LNIL,LETF,ALZF,Umuta,SCSP,HBAS,KSFK,VIAU,YDCQ,CQQP,Czofi,GYBH,Vcart,CESP,Clent,NSTT,ODXI,OAEZ,XKWQ,IJMT,BMIN,BZSH,PDEN,NQYP,Crein,DVYE,UPRO,BHYP,DUMA,CBNG,MFYC,SAUS,JTIG,HHXJ,ACAL,AKIL,RPAU,NATT,OQUE,MXDS,BILC,CAUS,OQON,CCYL,HVNO,WXRI,LSHT,JIWJ,GJIY,ETGN,CTAX,KADG,VHIJ,Dsali
alt for 1 (1):FMVB,EATP VBLH,Cvari,PZIF,AJAU,OUNI,LNIL,LETF,ALZF,Umuta,SCSP,HBAS,PCLA,KSFK,Csube,VIAU,CQQP,Czofi,CMED,GYBH,Vcart,Clent,NSTT,ODXI,OAEZ,XKWQ,IJMT,BMIN,BZSH,BAZF,PDEN,NQYP,Crein,DVYE,UPRO,BHYP,DUMA,CBNG,MFYC,CPIS,SAUS,JTIG,HHXJ,ACAL,AKIL,NATT,OQUE,NKXU,MXDS,BILC,CAUS,OQON,CCYL,LSHT,JIWJ,GJIY,ETGN,CTAX,KADG,VHIJ,TRSP,Dsali,PROE
alt for 1 (4):DUMA,MFYC VBLH,Cvari,PZIF,AJAU,OUNI,LNIL,LETF,ALZF,Umuta,SCSP,HBAS,PCLA,KSFK,Csube,VIAU,YDCQ,CQQP,Czofi,FMVB,CMED,GYBH,Vcart,CESP,Clent,NSTT,ODXI,OAEZ,XKWQ,IJMT,BMIN,BZSH,BAZF,PDEN,EATP,NQYP,Crein,DVYE,UPRO,BHYP,CBNG,CPIS,SAUS,JTIG,HHXJ,ACAL,AKIL,RPAU,NATT,OQUE,NKXU,MXDS,BILC,CAUS,OQON,CCYL,HVNO,WXRI,LSHT,JIWJ,GJIY,ETGN,CTAX,KADG,VHIJ,TRSP,Dsali,PROE
alt for 1 (1):VBLH,Cvari,PZIF,AJAU,LNIL,LETF,Umuta,SCSP,HBAS,PCLA,KSFK,VIAU,YDCQ,CQQP,Czofi,CMED,GYBH,Vcart,CESP,Clent,ODXI,OAEZ,XKWQ,IJMT,BMIN,BAZF,PDEN,NQYP,Crein,DVYE,UPRO,BHYP,CBNG,MFYC,CPIS,SAUS,JTIG,ACAL,AKIL,RPAU,NATT,OQUE,MXDS,BILC,CAUS,OQON,CCYL,LSHT,JIWJ,GJIY,ETGN,CTAX,KADG,VHIJ,TRSP,Dsali,PROE WXRI,NSTT,BZSH,FMVB,HHXJ,OUNI,DUMA,EATP,ALZF,HVNO,Csube,NKXU
alt for 1 (1):Clent,NSTT,BHYP,CAUS,OUNI,LNIL,ALZF,SAUS,SCSP,CCYL,PCLA,Csube,VIAU,BZSH,ACAL,AKIL,CTAX,EATP,GYBH,VHIJ VBLH,Cvari,PZIF,AJAU,MFYC,LETF,CPIS,Umuta,HBAS,KSFK,YDCQ,CQQP,Czofi,FMVB,RPAU,CMED,NATT,Vcart,NKXU,MXDS,CESP,BILC,ODXI,OAEZ,OQON,IJMT,HVNO,BMIN,WXRI,LSHT,JIWJ,GJIY,BAZF,PDEN,KADG,TRSP,Dsali,PROE,NQYP,Crein,DVYE,UPRO
alt for 1 (2):PROE,NKXU VBLH,Cvari,PZIF,AJAU,OUNI,LNIL,LETF,ALZF,Umuta,SCSP,HBAS,PCLA,KSFK,Csube,VIAU,YDCQ,CQQP,Czofi,FMVB,CMED,GYBH,Vcart,CESP,Clent,NSTT,ODXI,OAEZ,XKWQ,IJMT,BMIN,BZSH,BAZF,PDEN,EATP,NQYP,Crein,DVYE,UPRO,BHYP,DUMA,CBNG,MFYC,CPIS,SAUS,JTIG,HHXJ,ACAL,AKIL,RPAU,NATT,OQUE,MXDS,BILC,CAUS,OQON,CCYL,HVNO,WXRI,LSHT,JIWJ,GJIY,ETGN,CTAX,KADG,VHIJ,TRSP,Dsali
alt for 1 (1):VBLH,Cvari,PZIF,AJAU,OUNI,LNIL,LETF,ALZF,Umuta,SCSP,HBAS,PCLA,KSFK,Csube,VIAU,CQQP,Czofi,CMED,Vcart,NSTT,ODXI,OAEZ,XKWQ,IJMT,BMIN,BZSH,BAZF,PDEN,NQYP,Crein,DVYE,CBNG,MFYC,CPIS,SAUS,ACAL,AKIL,RPAU,NKXU,MXDS,BILC,CAUS,OQON,LSHT,JIWJ,GJIY,KADG,VHIJ,Dsali,PROE CESP,Clent,BHYP,DUMA,JTIG,CCYL,HVNO,YDCQ,FMVB,HHXJ,NATT,OQUE,EATP,GYBH,TRSP
alt for 1 (1):BILC,AJAU,OAEZ,RPAU,LETF,PDEN,Umuta,HBAS,UPRO VBLH,Cvari,PZIF,OUNI,LNIL,ALZF,SCSP,PCLA,KSFK,Csube,VIAU,YDCQ,CQQP,Czofi,CMED,GYBH,Vcart,CESP,Clent,NSTT,ODXI,XKWQ,IJMT,BMIN,BZSH,BAZF,EATP,NQYP,Crein,DVYE,BHYP,DUMA,MFYC,CPIS,SAUS,JTIG,HHXJ,AKIL,NATT,OQUE,NKXU,MXDS,CAUS,OQON,CCYL,HVNO,WXRI,LSHT,JIWJ,GJIY,ETGN,CTAX,KADG,VHIJ,TRSP,Dsali,PROE
alt for 1 (1):CAUS,RPAU,ETGN,PCLA VBLH,Cvari,PZIF,AJAU,OUNI,LNIL,LETF,ALZF,Umuta,SCSP,HBAS,KSFK,Csube,VIAU,YDCQ,CQQP,Czofi,FMVB,CMED,GYBH,Vcart,CESP,Clent,NSTT,ODXI,OAEZ,XKWQ,IJMT,BMIN,BZSH,BAZF,PDEN,EATP,NQYP,Crein,DVYE,UPRO,BHYP,DUMA,CBNG,MFYC,CPIS,SAUS,JTIG,HHXJ,ACAL,AKIL,NATT,OQUE,NKXU,MXDS,BILC,OQON,CCYL,HVNO,WXRI,LSHT,JIWJ,GJIY,CTAX,KADG,VHIJ,TRSP,Dsali,PROE
alt for 1 (1):YDCQ,ETGN,MFYC,NATT,EATP,SAUS,SCSP,TRSP,Csube,NKXU VBLH,Cvari,PZIF,AJAU,OUNI,LNIL,LETF,ALZF,Umuta,HBAS,PCLA,KSFK,VIAU,CQQP,Czofi,FMVB,CMED,GYBH,Vcart,CESP,Clent,NSTT,ODXI,OAEZ,XKWQ,IJMT,BMIN,BZSH,BAZF,NQYP,Crein,DVYE,UPRO,BHYP,DUMA,CBNG,CPIS,JTIG,HHXJ,ACAL,AKIL,RPAU,OQUE,MXDS,BILC,CAUS,OQON,CCYL,HVNO,WXRI,LSHT,JIWJ,GJIY,KADG,VHIJ,Dsali,PROE
alt for 1 (1):NSTT,PZIF,OUNI,XKWQ,MFYC,IJMT,VIAU,Czofi,BZSH,BAZF,Vcart,Crein,DVYE,NKXU,MXDS VBLH,Cvari,AJAU,LNIL,LETF,ALZF,Umuta,SCSP,HBAS,PCLA,KSFK,Csube,YDCQ,CQQP,FMVB,CMED,GYBH,CESP,Clent,ODXI,OAEZ,BMIN,PDEN,EATP,NQYP,UPRO,BHYP,DUMA,CBNG,CPIS,SAUS,JTIG,HHXJ,ACAL,AKIL,RPAU,NATT,OQUE,BILC,CAUS,OQON,CCYL,HVNO,WXRI,LSHT,JIWJ,GJIY,ETGN,CTAX,KADG,VHIJ,TRSP,Dsali,PROE
alt for 1 (2):ETGN,MFYC,Vcart,Crein,VIAU VBLH,Cvari,PZIF,AJAU,OUNI,LNIL,LETF,ALZF,Umuta,SCSP,HBAS,PCLA,KSFK,Csube,YDCQ,CQQP,Czofi,FMVB,CMED,GYBH,CESP,Clent,NSTT,OAEZ,XKWQ,IJMT,BMIN,BZSH,BAZF,PDEN,EATP,NQYP,DVYE,UPRO,BHYP,DUMA,CBNG,CPIS,SAUS,JTIG,HHXJ,ACAL,AKIL,RPAU,NATT,OQUE,NKXU,MXDS,BILC,CAUS,OQON,CCYL,WXRI,LSHT,JIWJ,GJIY,CTAX,KADG,VHIJ,TRSP,Dsali,PROE
alt for 1 (1):Cvari,PZIF,BHYP,AJAU,LNIL,CBNG,MFYC,LETF,ALZF,JTIG,Umuta,HBAS,KSFK,Csube,YDCQ,CQQP,Czofi,RPAU,NATT,OQUE,GYBH,Vcart,NKXU,MXDS,CESP,Clent,ODXI,OAEZ,OQON,CCYL,BMIN,LSHT,JIWJ,BZSH,GJIY,BAZF,ETGN,PDEN,EATP,TRSP,Dsali,NQYP,Crein,DVYE VBLH,NSTT,BILC,CAUS,OUNI,DUMA,CPIS,SAUS,SCSP,PCLA,HVNO,FMVB,ACAL,AKIL,CMED,CTAX,KADG,PROE
alt for 1 (2):YDCQ,CESP,WXRI,NATT,TRSP VBLH,Cvari,PZIF,AJAU,OUNI,LNIL,LETF,ALZF,Umuta,SCSP,HBAS,PCLA,KSFK,Csube,VIAU,CQQP,Czofi,FMVB,CMED,GYBH,Vcart,Clent,NSTT,ODXI,OAEZ,XKWQ,IJMT,BMIN,BZSH,BAZF,PDEN,EATP,NQYP,Crein,DVYE,UPRO,BHYP,DUMA,CBNG,MFYC,CPIS,SAUS,JTIG,HHXJ,ACAL,AKIL,RPAU,OQUE,NKXU,MXDS,BILC,CAUS,OQON,CCYL,HVNO,LSHT,JIWJ,GJIY,ETGN,CTAX,KADG,VHIJ,Dsali,PROE
alt for 1 (1):BILC,MFYC,EATP,PROE,Csube Cvari,PZIF,AJAU,OUNI,LNIL,LETF,ALZF,Umuta,SCSP,HBAS,PCLA,KSFK,VIAU,YDCQ,CQQP,Czofi,FMVB,CMED,GYBH,Vcart,CESP,Clent,NSTT,ODXI,OAEZ,XKWQ,IJMT,BMIN,BZSH,BAZF,PDEN,NQYP,Crein,DVYE,UPRO,BHYP,DUMA,CBNG,CPIS,SAUS,JTIG,HHXJ,ACAL,AKIL,RPAU,NATT,OQUE,NKXU,MXDS,CAUS,OQON,CCYL,HVNO,WXRI,LSHT,JIWJ,GJIY,ETGN,CTAX,KADG,VHIJ,TRSP,Dsali
alt for 1 (1):VBLH,PZIF,AJAU,OUNI,LNIL,LETF,ALZF,Umuta,HBAS,PCLA,KSFK,Csube,VIAU,CQQP,Czofi,CMED,GYBH,Vcart,Clent,ODXI,OAEZ,XKWQ,IJMT,BMIN,BAZF,PDEN,EATP,NQYP,Crein,DVYE,UPRO,BHYP,CBNG,MFYC,CPIS,JTIG,ACAL,AKIL,RPAU,OQUE,NKXU,MXDS,CAUS,OQON,CCYL,LSHT,JIWJ,GJIY,ETGN,CTAX,VHIJ,Dsali,PROE CESP,Cvari,DUMA,SAUS,SCSP,HVNO,YDCQ,WXRI,FMVB,HHXJ,NATT,KADG,TRSP
alt for 1 (1):AJAU,OAEZ,OQON,CBNG,MFYC,LETF,Umuta,HBAS,KSFK,Csube,BMIN,LSHT,JIWJ,CQQP,GJIY,RPAU,ETGN,PDEN,NQYP,UPRO VBLH,Cvari,PZIF,OUNI,LNIL,ALZF,SCSP,PCLA,VIAU,YDCQ,Czofi,FMVB,CMED,GYBH,Vcart,CESP,Clent,NSTT,ODXI,XKWQ,IJMT,BZSH,BAZF,EATP,Crein,DVYE,BHYP,DUMA,CPIS,SAUS,JTIG,HHXJ,ACAL,AKIL,NATT,OQUE,NKXU,MXDS,BILC,CAUS,CCYL,HVNO,WXRI,CTAX,KADG,VHIJ,TRSP,Dsali,PROE
alt for 1 (1):CESP,NSTT,OAEZ,OUNI,OQON,LNIL,MFYC,ALZF,Umuta,YDCQ,NATT,PDEN,TRSP,NQYP,UPRO VBLH,Cvari,PZIF,AJAU,DUMA,CBNG,LETF,CPIS,SAUS,JTIG,SCSP,HBAS,PCLA,KSFK,Csube,VIAU,Czofi,FMVB,HHXJ,ACAL,AKIL,RPAU,CMED,OQUE,GYBH,Vcart,NKXU,Clent,BILC,ODXI,CAUS,IJMT,CCYL,HVNO,BMIN,LSHT,JIWJ,BZSH,GJIY,BAZF,CTAX,EATP,KADG,VHIJ,Dsali,PROE,Crein,DVYE
alt for 1 (1):BILC,SAUS,KADG,SCSP VBLH,Cvari,AJAU,OUNI,LNIL,LETF,ALZF,Umuta,HBAS,PCLA,KSFK,Csube,VIAU,YDCQ,CQQP,Czofi,FMVB,CMED,GYBH,Vcart,CESP,Clent,NSTT,ODXI,OAEZ,XKWQ,IJMT,BMIN,BZSH,BAZF,PDEN,EATP,NQYP,Crein,DVYE,UPRO,BHYP,DUMA,MFYC,CPIS,JTIG,HHXJ,ACAL,AKIL,RPAU,NATT,OQUE,NKXU,MXDS,CAUS,OQON,CCYL,HVNO,WXRI,LSHT,JIWJ,GJIY,CTAX,VHIJ,TRSP,Dsali,PROE
alt for 1 (3):Cvari,PROE,Csube VBLH,PZIF,AJAU,OUNI,LNIL,LETF,ALZF,Umuta,SCSP,HBAS,PCLA,KSFK,VIAU,YDCQ,CQQP,Czofi,FMVB,CMED,GYBH,Vcart,CESP,Clent,NSTT,ODXI,OAEZ,XKWQ,IJMT,BMIN,BZSH,BAZF,PDEN,EATP,NQYP,Crein,DVYE,UPRO,BHYP,DUMA,CBNG,MFYC,CPIS,SAUS,JTIG,HHXJ,ACAL,AKIL,RPAU,NATT,OQUE,NKXU,MXDS,BILC,CAUS,OQON,CCYL,HVNO,WXRI,LSHT,JIWJ,GJIY,ETGN,CTAX,KADG,VHIJ,TRSP,Dsali
alt for 1 (1):BILC,Cvari,MFYC,EATP,PROE VBLH,PZIF,AJAU,OUNI,LNIL,LETF,ALZF,Umuta,SCSP,HBAS,PCLA,KSFK,Csube,VIAU,YDCQ,CQQP,Czofi,FMVB,CMED,GYBH,Vcart,CESP,Clent,NSTT,ODXI,OAEZ,XKWQ,IJMT,BMIN,BZSH,BAZF,PDEN,NQYP,Crein,DVYE,UPRO,BHYP,DUMA,CBNG,CPIS,SAUS,JTIG,HHXJ,ACAL,AKIL,RPAU,NATT,OQUE,NKXU,MXDS,CAUS,OQON,CCYL,HVNO,WXRI,LSHT,JIWJ,GJIY,KADG,TRSP,Dsali
alt for 1 (1):LSHT,BILC,CQQP,OAEZ,ETGN,PDEN,Umuta,BMIN,UPRO VBLH,Cvari,PZIF,AJAU,OUNI,LETF,ALZF,SCSP,HBAS,PCLA,KSFK,Csube,VIAU,YDCQ,Czofi,FMVB,CMED,GYBH,Vcart,CESP,Clent,NSTT,ODXI,XKWQ,IJMT,BZSH,BAZF,EATP,NQYP,Crein,DVYE,BHYP,DUMA,CBNG,MFYC,CPIS,SAUS,JTIG,HHXJ,ACAL,AKIL,RPAU,NATT,OQUE,NKXU,MXDS,CAUS,OQON,CCYL,HVNO,WXRI,JIWJ,GJIY,CTAX,KADG,TRSP,Dsali,PROE
alt for 1 (2):XKWQ,ETGN,Csube,NKXU,UPRO VBLH,Cvari,PZIF,AJAU,OUNI,LNIL,LETF,ALZF,Umuta,SCSP,HBAS,PCLA,KSFK,VIAU,YDCQ,CQQP,Czofi,FMVB,CMED,GYBH,Vcart,CESP,Clent,NSTT,ODXI,OAEZ,IJMT,BMIN,BZSH,BAZF,PDEN,NQYP,Crein,DVYE,BHYP,DUMA,CBNG,MFYC,CPIS,SAUS,JTIG,HHXJ,ACAL,AKIL,RPAU,NATT,OQUE,MXDS,BILC,CAUS,OQON,CCYL,HVNO,WXRI,LSHT,JIWJ,GJIY,KADG,VHIJ,TRSP,Dsali,PROE
alt for 1 (1):VBLH,PZIF,BHYP,MFYC,CPIS,ALZF,SAUS,JTIG,SCSP,PCLA,Csube,VIAU,Czofi,ACAL,AKIL,CMED,NATT,OQUE,GYBH,Vcart,NKXU,MXDS,CESP,Clent,ODXI,CAUS,IJMT,CCYL,BAZF,ETGN,CTAX,EATP,VHIJ,TRSP,Dsali,PROE,Crein,DVYE NSTT,BILC,Cvari,AJAU,OAEZ,OUNI,OQON,DUMA,LETF,Umuta,HBAS,HVNO,KSFK,BMIN,LSHT,JIWJ,CQQP,GJIY,FMVB,RPAU,PDEN,KADG,NQYP
alt for 1 (1):ETGN,DVYE VBLH,Cvari,AJAU,OUNI,LNIL,ALZF,Umuta,SCSP,HBAS,PCLA,KSFK,Csube,VIAU,YDCQ,CQQP,Czofi,FMVB,CMED,GYBH,Vcart,CESP,Clent,NSTT,ODXI,OAEZ,XKWQ,IJMT,BMIN,BZSH,BAZF,PDEN,EATP,Crein,BHYP,DUMA,CBNG,MFYC,CPIS,SAUS,JTIG,HHXJ,ACAL,AKIL,RPAU,NATT,OQUE,NKXU,MXDS,CAUS,CCYL,HVNO,GJIY,CTAX,KADG,VHIJ,TRSP,Dsali,PROE
alt for 1 (1):ODXI,Csube,DVYE,VIAU VBLH,Cvari,PZIF,AJAU,OUNI,LNIL,ALZF,Umuta,SCSP,HBAS,PCLA,YDCQ,CQQP,Czofi,FMVB,CMED,GYBH,Vcart,CESP,Clent,NSTT,OAEZ,IJMT,BMIN,BZSH,BAZF,PDEN,EATP,Crein,UPRO,BHYP,DUMA,CPIS,SAUS,JTIG,ACAL,AKIL,RPAU,NATT,OQUE,NKXU,MXDS,BILC,CAUS,OQON,CCYL,HVNO,LSHT,JIWJ,GJIY,CTAX,KADG,VHIJ,TRSP,PROE
alt for 1 (1):PZIF,ODXI,XKWQ,DUMA,LNIL,IJMT,Csube,VIAU,Czofi,BAZF,Vcart,Dsali,PROE,Crein,MXDS VBLH,Cvari,AJAU,OUNI,LETF,ALZF,Umuta,SCSP,HBAS,PCLA,KSFK,YDCQ,CQQP,FMVB,CMED,GYBH,CESP,Clent,NSTT,OAEZ,BMIN,BZSH,PDEN,EATP,NQYP,DVYE,UPRO,BHYP,CBNG,MFYC,CPIS,SAUS,JTIG,HHXJ,ACAL,AKIL,RPAU,NATT,OQUE,NKXU,BILC,CAUS,OQON,CCYL,HVNO,WXRI,LSHT,JIWJ,GJIY,ETGN,CTAX,KADG,VHIJ,TRSP
alt for 1 (1):WXRI,OUNI,CMED,CBNG,MXDS VBLH,Cvari,PZIF,AJAU,LNIL,LETF,ALZF,Umuta,SCSP,HBAS,PCLA,KSFK,Csube,VIAU,YDCQ,CQQP,FMVB,Vcart,CESP,Clent,NSTT,ODXI,OAEZ,IJMT,BMIN,BZSH,BAZF,PDEN,EATP,NQYP,Crein,UPRO,BHYP,DUMA,MFYC,CPIS,SAUS,JTIG,ACAL,AKIL,RPAU,NATT,OQUE,NKXU,BILC,CAUS,OQON,CCYL,HVNO,LSHT,JIWJ,GJIY,CTAX,KADG,TRSP,Dsali,PROE
alt for 1 (1):Cvari,MFYC,HVNO VBLH,AJAU,OUNI,LNIL,LETF,ALZF,Umuta,SCSP,HBAS,PCLA,KSFK,Csube,VIAU,YDCQ,CQQP,Czofi,FMVB,CMED,GYBH,Vcart,CESP,Clent,NSTT,ODXI,OAEZ,XKWQ,IJMT,BMIN,BAZF,PDEN,EATP,NQYP,Crein,DVYE,BHYP,DUMA,CBNG,CPIS,SAUS,JTIG,HHXJ,ACAL,AKIL,RPAU,NATT,OQUE,NKXU,CAUS,OQON,CCYL,LSHT,JIWJ,GJIY,CTAX,TRSP,Dsali,PROE
alt for 1 (1):Cvari,PZIF,AJAU,OUNI,LNIL,MFYC,LETF,ALZF,SAUS,Umuta,HBAS,KSFK,Csube,VIAU,CQQP,Czofi,RPAU,OQUE,Vcart,NKXU,MXDS,NSTT,ODXI,OAEZ,XKWQ,OQON,IJMT,BMIN,WXRI,LSHT,JIWJ,BZSH,GJIY,BAZF,KADG,Dsali,PROE,NQYP,Crein,UPRO VBLH,CESP,Clent,BHYP,CAUS,DUMA,CPIS,JTIG,CCYL,PCLA,HVNO,YDCQ,FMVB,ACAL,AKIL,CMED,ETGN,NATT,CTAX,PDEN,EATP,GYBH,VHIJ,TRSP
alt for 1 (1):LNIL,EATP VBLH,Cvari,PZIF,AJAU,OUNI,LETF,ALZF,Umuta,SCSP,HBAS,PCLA,KSFK,Csube,VIAU,YDCQ,CQQP,Czofi,FMVB,CMED,GYBH,Vcart,CESP,Clent,ODXI,OAEZ,XKWQ,IJMT,BMIN,BZSH,BAZF,PDEN,NQYP,Crein,DVYE,UPRO,BHYP,DUMA,CBNG,MFYC,CPIS,SAUS,JTIG,HHXJ,ACAL,AKIL,RPAU,NATT,OQUE,NKXU,MXDS,BILC,CAUS,OQON,CCYL,HVNO,WXRI,LSHT,JIWJ,GJIY,ETGN,KADG,VHIJ,TRSP,Dsali,PROE
alt for 1 (1):BILC,Cvari,Czofi,BZSH VBLH,PZIF,AJAU,OUNI,LETF,ALZF,Umuta,SCSP,HBAS,PCLA,KSFK,Csube,VIAU,YDCQ,CQQP,FMVB,CMED,GYBH,Vcart,CESP,Clent,ODXI,OAEZ,IJMT,BMIN,BAZF,PDEN,EATP,NQYP,Crein,DVYE,UPRO,BHYP,MFYC,CPIS,SAUS,JTIG,HHXJ,ACAL,AKIL,RPAU,NATT,NKXU,MXDS,CAUS,OQON,CCYL,HVNO,WXRI,LSHT,JIWJ,GJIY,ETGN,KADG,TRSP,Dsali,PROE
alt for 1 (2):LNIL,MFYC,Vcart,Crein,MXDS VBLH,Cvari,PZIF,AJAU,OUNI,LETF,ALZF,Umuta,SCSP,HBAS,PCLA,KSFK,Csube,VIAU,YDCQ,CQQP,Czofi,FMVB,CMED,GYBH,CESP,Clent,NSTT,ODXI,OAEZ,XKWQ,IJMT,BMIN,BZSH,BAZF,PDEN,EATP,NQYP,DVYE,UPRO,BHYP,DUMA,CBNG,CPIS,SAUS,JTIG,HHXJ,ACAL,AKIL,RPAU,NATT,OQUE,NKXU,BILC,CAUS,OQON,CCYL,HVNO,WXRI,LSHT,JIWJ,GJIY,ETGN,CTAX,KADG,VHIJ,TRSP,Dsali,PROE
alt for 1 (1):WXRI,HHXJ,CMED VBLH,Cvari,PZIF,AJAU,OUNI,LNIL,LETF,ALZF,Umuta,SCSP,HBAS,PCLA,KSFK,Csube,CQQP,Czofi,FMVB,GYBH,Vcart,Clent,ODXI,OAEZ,BMIN,BAZF,PDEN,Crein,DVYE,UPRO,BHYP,DUMA,CBNG,MFYC,CPIS,SAUS,JTIG,ACAL,AKIL,RPAU,OQUE,NKXU,MXDS,BILC,CAUS,CCYL,HVNO,LSHT,JIWJ,GJIY,CTAX,KADG,VHIJ,Dsali,PROE
alt for 1 (1):NSTT,BILC,Cvari,AJAU,OAEZ,OUNI,OQON,CBNG,LETF,ALZF,Umuta,HBAS,KSFK,BMIN,LSHT,JIWJ,CQQP,GJIY,RPAU,NQYP,UPRO VBLH,PZIF,BHYP,DUMA,LNIL,MFYC,CPIS,SAUS,JTIG,SCSP,PCLA,Csube,VIAU,YDCQ,Czofi,FMVB,HHXJ,ACAL,AKIL,CMED,NATT,OQUE,GYBH,Vcart,NKXU,MXDS,CESP,Clent,ODXI,CAUS,XKWQ,IJMT,CCYL,HVNO,WXRI,BZSH,BAZF,ETGN,CTAX,PDEN,EATP,KADG,VHIJ,TRSP,Dsali,PROE,Crein,DVYE
alt for 1 (1):ETGN,MFYC,EATP,SAUS,KADG,SCSP,PROE,Csube,NKXU VBLH,Cvari,PZIF,AJAU,OUNI,LNIL,LETF,ALZF,Umuta,HBAS,PCLA,KSFK,VIAU,YDCQ,CQQP,Czofi,FMVB,CMED,GYBH,Vcart,CESP,Clent,NSTT,ODXI,OAEZ,XKWQ,IJMT,BMIN,BZSH,BAZF,PDEN,NQYP,Crein,DVYE,UPRO,BHYP,DUMA,CBNG,CPIS,JTIG,HHXJ,ACAL,AKIL,RPAU,NATT,OQUE,MXDS,BILC,CAUS,OQON,CCYL,HVNO,WXRI,LSHT,JIWJ,GJIY,CTAX,VHIJ,TRSP,Dsali
alt for 1 (1):OQUE,EATP,DVYE VBLH,Cvari,PZIF,AJAU,OUNI,LNIL,LETF,ALZF,Umuta,SCSP,HBAS,PCLA,KSFK,Csube,VIAU,YDCQ,CQQP,Czofi,FMVB,CMED,GYBH,Vcart,CESP,Clent,NSTT,ODXI,OAEZ,XKWQ,IJMT,BMIN,BZSH,BAZF,PDEN,NQYP,Crein,UPRO,BHYP,DUMA,CBNG,MFYC,CPIS,SAUS,JTIG,HHXJ,ACAL,AKIL,RPAU,NATT,NKXU,MXDS,CAUS,OQON,CCYL,HVNO,WXRI,LSHT,JIWJ,GJIY,CTAX,KADG,VHIJ,TRSP,Dsali,PROE
alt for 1 (1):BILC,Cvari,PZIF,ODXI,XKWQ,LNIL,VIAU,Czofi,BZSH,FMVB,BAZF,KADG,Vcart,Dsali,Crein,DVYE,MXDS VBLH,BHYP,AJAU,OUNI,DUMA,MFYC,LETF,ALZF,SAUS,JTIG,Umuta,SCSP,HBAS,PCLA,KSFK,Csube,YDCQ,CQQP,HHXJ,ACAL,AKIL,RPAU,CMED,NATT,OQUE,GYBH,NKXU,CESP,Clent,NSTT,OAEZ,CAUS,OQON,IJMT,CCYL,HVNO,BMIN,LSHT,JIWJ,GJIY,PDEN,EATP,TRSP,UPRO
alt for 1 (1):VBLH,Cvari,OAEZ,OQON,Umuta,KSFK,Csube,BMIN,LSHT,JIWJ,CQQP,GJIY,CMED,ETGN,NATT,PDEN,PROE,NQYP,NKXU,UPRO PZIF,BHYP,AJAU,OUNI,DUMA,LNIL,MFYC,LETF,CPIS,ALZF,SAUS,JTIG,SCSP,HBAS,PCLA,VIAU,YDCQ,Czofi,FMVB,HHXJ,ACAL,AKIL,RPAU,OQUE,GYBH,Vcart,MXDS,Clent,NSTT,BILC,ODXI,CAUS,XKWQ,IJMT,CCYL,BZSH,BAZF,CTAX,EATP,KADG,VHIJ,TRSP,Dsali,Crein,DVYE
alt for 1 (1):VBLH,WXRI,VIAU Cvari,PZIF,AJAU,OUNI,LNIL,LETF,ALZF,Umuta,SCSP,HBAS,PCLA,KSFK,Csube,YDCQ,CQQP,Czofi,CMED,GYBH,Vcart,CESP,Clent,NSTT,ODXI,OAEZ,XKWQ,IJMT,BMIN,BZSH,BAZF,PDEN,EATP,NQYP,Crein,DVYE,UPRO,BHYP,DUMA,MFYC,CPIS,SAUS,JTIG,HHXJ,AKIL,RPAU,NATT,OQUE,NKXU,MXDS,BILC,CAUS,OQON,CCYL,HVNO,LSHT,JIWJ,GJIY,ETGN,CTAX,KADG,VHIJ,TRSP,Dsali,PROE
alt for 1 (1):BHYP,EATP,GYBH,JTIG,KADG,DVYE,VIAU VBLH,Cvari,PZIF,AJAU,OUNI,LNIL,LETF,ALZF,Umuta,SCSP,HBAS,PCLA,KSFK,Csube,YDCQ,CQQP,Czofi,FMVB,CMED,Vcart,CESP,Clent,NSTT,ODXI,OAEZ,XKWQ,IJMT,BMIN,BZSH,BAZF,PDEN,NQYP,Crein,UPRO,DUMA,CBNG,MFYC,CPIS,SAUS,HHXJ,ACAL,AKIL,RPAU,NATT,OQUE,NKXU,MXDS,BILC,CAUS,OQON,CCYL,HVNO,WXRI,LSHT,JIWJ,GJIY,ETGN,CTAX,VHIJ,TRSP,Dsali,PROE
alt for 1 (1):AJAU,OAEZ,OQON,CBNG,MFYC,LETF,Umuta,HBAS,KSFK,Csube,BMIN,WXRI,LSHT,JIWJ,CQQP,GJIY,RPAU,ETGN,PDEN,EATP,KADG,NQYP,NKXU,UPRO VBLH,Cvari,PZIF,BHYP,OUNI,DUMA,LNIL,CPIS,ALZF,SAUS,JTIG,SCSP,PCLA,VIAU,YDCQ,Czofi,FMVB,HHXJ,ACAL,AKIL,CMED,NATT,OQUE,GYBH,Vcart,MXDS,CESP,Clent,NSTT,ODXI,CAUS,IJMT,CCYL,HVNO,BZSH,BAZF,CTAX,VHIJ,TRSP,Dsali,PROE,Crein,DVYE
alt for 1 (1):VBLH,YDCQ,CESP,WXRI,CMED,NATT,VHIJ,PROE Cvari,PZIF,AJAU,OUNI,LNIL,LETF,ALZF,Umuta,SCSP,HBAS,PCLA,KSFK,Csube,VIAU,CQQP,Czofi,FMVB,GYBH,Vcart,Clent,NSTT,ODXI,OAEZ,XKWQ,IJMT,BMIN,BZSH,BAZF,PDEN,EATP,NQYP,Crein,DVYE,UPRO,BHYP,DUMA,CBNG,MFYC,CPIS,SAUS,JTIG,HHXJ,ACAL,AKIL,RPAU,OQUE,NKXU,MXDS,BILC,CAUS,OQON,CCYL,HVNO,LSHT,JIWJ,GJIY,KADG,Dsali
alt for 1 (2):BILC,PZIF,ODXI,XKWQ,LNIL,IJMT,VIAU,Czofi,BZSH,BAZF,Vcart,Dsali,Crein,MXDS VBLH,Cvari,AJAU,OUNI,LETF,ALZF,Umuta,SCSP,HBAS,PCLA,KSFK,Csube,YDCQ,CQQP,FMVB,CMED,GYBH,CESP,Clent,NSTT,OAEZ,BMIN,PDEN,EATP,NQYP,DVYE,UPRO,BHYP,DUMA,CBNG,MFYC,CPIS,SAUS,JTIG,HHXJ,ACAL,AKIL,RPAU,NATT,OQUE,NKXU,CAUS,OQON,CCYL,HVNO,WXRI,LSHT,JIWJ,GJIY,ETGN,CTAX,KADG,VHIJ,TRSP,PROE
alt for 1 (1):VBLH,Cvari,PZIF,AJAU,LNIL,LETF,Umuta,SCSP,HBAS,PCLA,KSFK,VIAU,YDCQ,CQQP,Czofi,CMED,GYBH,Vcart,CESP,Clent,ODXI,OAEZ,XKWQ,IJMT,BMIN,BZSH,BAZF,PDEN,NQYP,Crein,DVYE,UPRO,BHYP,CBNG,CPIS,SAUS,JTIG,ACAL,AKIL,RPAU,NATT,OQUE,MXDS,BILC,CAUS,OQON,CCYL,LSHT,JIWJ,GJIY,CTAX,KADG,VHIJ,TRSP,Dsali NSTT,OUNI,DUMA,MFYC,ALZF,HVNO,Csube,WXRI,FMVB,HHXJ,ETGN,EATP,PROE,NKXU
alt for 1 (1):Cvari,PZIF,AJAU,OUNI,LNIL,LETF,ALZF,Umuta,SCSP,HBAS,PCLA,KSFK,Csube,VIAU,CQQP,Czofi,GYBH,Vcart,Clent,NSTT,ODXI,OAEZ,XKWQ,IJMT,BMIN,BZSH,BAZF,PDEN,EATP,NQYP,Crein,DVYE,UPRO,BHYP,CBNG,MFYC,SAUS,JTIG,ACAL,AKIL,RPAU,OQUE,NKXU,MXDS,BILC,CAUS,OQON,CCYL,WXRI,LSHT,JIWJ,GJIY,CTAX,VHIJ,Dsali VBLH,CESP,DUMA,CPIS,HVNO,YDCQ,FMVB,HHXJ,CMED,ETGN,NATT,KADG,TRSP,PROE
alt for 1 (1):CESP,CPIS,ALZF,Csube,YDCQ,WXRI,CMED,ETGN,NATT,EATP,KADG,VHIJ,TRSP,PROE VBLH,Cvari,PZIF,AJAU,OUNI,LNIL,LETF,Umuta,SCSP,HBAS,PCLA,KSFK,VIAU,CQQP,Czofi,FMVB,GYBH,Vcart,Clent,NSTT,ODXI,OAEZ,XKWQ,IJMT,BMIN,BZSH,BAZF,PDEN,NQYP,Crein,DVYE,UPRO,BHYP,DUMA,CBNG,MFYC,SAUS,JTIG,HHXJ,ACAL,AKIL,RPAU,OQUE,NKXU,MXDS,CAUS,OQON,CCYL,HVNO,LSHT,JIWJ,GJIY,CTAX,Dsali
alt for 1 (1):VBLH,YDCQ,CESP,CMED,NATT,EATP,CPIS,TRSP,PROE,Csube Cvari,PZIF,AJAU,OUNI,LNIL,LETF,ALZF,Umuta,SCSP,HBAS,PCLA,KSFK,CQQP,Czofi,FMVB,GYBH,Vcart,Clent,NSTT,ODXI,OAEZ,XKWQ,IJMT,BMIN,BZSH,BAZF,PDEN,NQYP,Crein,DVYE,UPRO,BHYP,CBNG,MFYC,SAUS,JTIG,ACAL,AKIL,RPAU,OQUE,NKXU,MXDS,BILC,CAUS,OQON,CCYL,WXRI,LSHT,JIWJ,GJIY,KADG,VHIJ,Dsali
alt for 1 (1):ODXI,EATP,Dsali,DVYE,NKXU VBLH,Cvari,PZIF,AJAU,OUNI,LNIL,LETF,ALZF,Umuta,SCSP,HBAS,PCLA,KSFK,Csube,VIAU,YDCQ,CQQP,Czofi,FMVB,CMED,GYBH,Vcart,CESP,Clent,NSTT,OAEZ,XKWQ,IJMT,BMIN,BZSH,BAZF,PDEN,NQYP,Crein,UPRO,BHYP,DUMA,CBNG,MFYC,CPIS,SAUS,JTIG,HHXJ,ACAL,AKIL,RPAU,NATT,OQUE,MXDS,CAUS,OQON,CCYL,HVNO,WXRI,LSHT,JIWJ,GJIY,ETGN,CTAX,KADG,VHIJ,TRSP,PROE
alt for 1 (2):BILC,Cvari,ODXI,LNIL,Dsali VBLH,PZIF,AJAU,OUNI,LETF,ALZF,Umuta,SCSP,HBAS,PCLA,KSFK,Csube,VIAU,YDCQ,CQQP,Czofi,FMVB,CMED,GYBH,Vcart,CESP,Clent,NSTT,OAEZ,XKWQ,IJMT,BMIN,BZSH,BAZF,PDEN,EATP,NQYP,Crein,DVYE,UPRO,BHYP,DUMA,CBNG,MFYC,CPIS,SAUS,JTIG,HHXJ,ACAL,AKIL,RPAU,NATT,OQUE,NKXU,MXDS,CAUS,OQON,CCYL,HVNO,WXRI,LSHT,JIWJ,GJIY,ETGN,KADG,VHIJ,TRSP,PROE
alt for 1 (1):CESP,CPIS,ALZF,Csube,YDCQ,CMED,ETGN,NATT,EATP,KADG,VHIJ,TRSP,PROE VBLH,Cvari,PZIF,AJAU,OUNI,LNIL,LETF,Umuta,SCSP,HBAS,PCLA,KSFK,VIAU,CQQP,Czofi,FMVB,GYBH,Vcart,Clent,NSTT,ODXI,OAEZ,XKWQ,IJMT,BMIN,BZSH,BAZF,PDEN,NQYP,Crein,DVYE,UPRO,BHYP,DUMA,CBNG,MFYC,SAUS,JTIG,HHXJ,ACAL,AKIL,RPAU,OQUE,NKXU,MXDS,CAUS,OQON,CCYL,HVNO,WXRI,LSHT,JIWJ,GJIY,CTAX,Dsali
alt for 1 (1):Czofi,ETGN VBLH,Cvari,PZIF,AJAU,OUNI,LNIL,LETF,ALZF,Umuta,SCSP,HBAS,PCLA,KSFK,Csube,VIAU,YDCQ,CQQP,FMVB,CMED,GYBH,Vcart,CESP,Clent,NSTT,ODXI,OAEZ,IJMT,BMIN,BZSH,BAZF,PDEN,EATP,NQYP,Crein,DVYE,UPRO,BHYP,DUMA,CBNG,MFYC,CPIS,SAUS,JTIG,HHXJ,ACAL,AKIL,RPAU,NATT,OQUE,NKXU,MXDS,CAUS,OQON,CCYL,HVNO,WXRI,LSHT,JIWJ,GJIY,CTAX,KADG,VHIJ,TRSP,Dsali,PROE
alt for 1 (1):VBLH,Cvari,AJAU,OAEZ,OQON,LETF,Umuta,HBAS,KSFK,Csube,BMIN,LSHT,JIWJ,CQQP,GJIY,RPAU,CMED,ETGN,NATT,PDEN,PROE,NQYP,NKXU,UPRO PZIF,BHYP,OUNI,DUMA,LNIL,MFYC,CPIS,ALZF,SAUS,JTIG,SCSP,PCLA,VIAU,YDCQ,Czofi,FMVB,HHXJ,ACAL,AKIL,OQUE,GYBH,Vcart,MXDS,Clent,NSTT,BILC,ODXI,CAUS,XKWQ,IJMT,CCYL,BZSH,BAZF,CTAX,EATP,KADG,VHIJ,TRSP,Dsali,Crein,DVYE
alt for 1 (1):NSTT,BILC,Cvari,PZIF,ODXI,OUNI,XKWQ,LNIL,MFYC,ALZF,IJMT,VIAU,BZSH,BAZF,Vcart,Dsali,Crein,DVYE,MXDS VBLH,BHYP,AJAU,DUMA,CBNG,LETF,CPIS,SAUS,JTIG,Umuta,SCSP,HBAS,PCLA,KSFK,Csube,YDCQ,CQQP,FMVB,HHXJ,ACAL,AKIL,RPAU,CMED,NATT,OQUE,GYBH,NKXU,CESP,Clent,OAEZ,CAUS,OQON,CCYL,HVNO,BMIN,WXRI,LSHT,JIWJ,GJIY,ETGN,CTAX,PDEN,EATP,KADG,VHIJ,TRSP,PROE,NQYP
alt for 1 (1):VBLH,BHYP,AJAU,OUNI,CBNG,MFYC,LETF,ALZF,JTIG,Umuta,HBAS,KSFK,Csube,YDCQ,CQQP,RPAU,OQUE,GYBH,CESP,Clent,OAEZ,OQON,CCYL,BMIN,WXRI,LSHT,JIWJ,GJIY,CTAX,PDEN,VHIJ,PROE,NQYP,UPRO Cvari,PZIF,DUMA,CPIS,SCSP,PCLA,Czofi,FMVB,HHXJ,ACAL,AKIL,CMED,Vcart,NKXU,MXDS,BILC,ODXI,CAUS,XKWQ,IJMT,HVNO,BZSH,BAZF,EATP,KADG,Dsali,Crein,DVYE
alt for 1 (1):VBLH,Cvari,PZIF,AJAU,OUNI,LNIL,LETF,ALZF,Umuta,SCSP,HBAS,PCLA,KSFK,VIAU,YDCQ,CQQP,Czofi,CMED,GYBH,CESP,Clent,ODXI,OAEZ,XKWQ,IJMT,BMIN,BZSH,BAZF,PDEN,EATP,NQYP,DVYE,UPRO,BHYP,CBNG,CPIS,SAUS,JTIG,ACAL,AKIL,RPAU,NATT,OQUE,MXDS,CAUS,OQON,CCYL,LSHT,JIWJ,GJIY,ETGN,KADG,VHIJ,TRSP,Dsali,PROE WXRI,BILC,FMVB,HHXJ,DUMA,MFYC,Vcart,HVNO,Csube,Crein,NKXU
alt for 1 (3):BZSH,PROE,Csube VBLH,Cvari,PZIF,AJAU,OUNI,LNIL,LETF,ALZF,Umuta,SCSP,HBAS,PCLA,KSFK,VIAU,YDCQ,CQQP,Czofi,FMVB,CMED,GYBH,Vcart,CESP,Clent,NSTT,ODXI,OAEZ,IJMT,BMIN,BAZF,PDEN,EATP,NQYP,Crein,DVYE,UPRO,BHYP,DUMA,CBNG,MFYC,CPIS,SAUS,JTIG,HHXJ,ACAL,AKIL,RPAU,NATT,OQUE,NKXU,MXDS,BILC,CAUS,OQON,CCYL,HVNO,WXRI,LSHT,JIWJ,GJIY,ETGN,CTAX,KADG,VHIJ,TRSP,Dsali
[truncated: 21,709,906 more chars]
