# Supplementary material for: Phylotranscriptomic insights into a Mesoproterozoic–Neoproterozoic origin and early radiation of green seaweeds (Ulvophyceae)
Source: Nat Commun. 2022 Mar 22;13:1610. doi: 10.1038/s41467-022-29282-9 (PMC8941102; doi:10.1038/s41467-022-29282-9)
Supplement: Supplementary file 5 — Source Data [file 41467_2022_29282_MOESM5_ESM.zip › source data/Figure2_phyparts/nohup.out]

VERBOSE mode
Mapping tree:root_884mfp_bs20sp.tre
Read 884 trees
Finished initializing deconstructor
Finished calculating clades
Total number of clades: 45696
Average number of clades/tree: 51.69230769230769
Total number of unique clades: 39131
tree:1 / 884
tree:2 / 884
tree:3 / 884
tree:4 / 884
tree:5 / 884
tree:6 / 884
tree:7 / 884
tree:8 / 884
tree:9 / 884
tree:10 / 884
tree:11 / 884
tree:12 / 884
tree:13 / 884
tree:14 / 884
tree:15 / 884
tree:16 / 884
tree:17 / 884
tree:18 / 884
tree:19 / 884
tree:20 / 884
tree:21 / 884
tree:22 / 884
tree:23 / 884
tree:24 / 884
tree:25 / 884
tree:26 / 884
tree:27 / 884
tree:28 / 884
tree:29 / 884
tree:30 / 884
tree:31 / 884
tree:32 / 884
tree:33 / 884
tree:34 / 884
tree:35 / 884
tree:36 / 884
tree:37 / 884
tree:38 / 884
tree:39 / 884
tree:40 / 884
tree:41 / 884
tree:42 / 884
tree:43 / 884
tree:44 / 884
tree:45 / 884
tree:46 / 884
tree:47 / 884
tree:48 / 884
tree:49 / 884
tree:50 / 884
tree:51 / 884
tree:52 / 884
tree:53 / 884
tree:54 / 884
tree:55 / 884
tree:56 / 884
tree:57 / 884
tree:58 / 884
tree:59 / 884
tree:60 / 884
tree:61 / 884
tree:62 / 884
tree:63 / 884
tree:64 / 884
tree:65 / 884
tree:66 / 884
tree:67 / 884
tree:68 / 884
tree:69 / 884
tree:70 / 884
tree:71 / 884
tree:72 / 884
tree:73 / 884
tree:74 / 884
tree:75 / 884
tree:76 / 884
tree:77 / 884
tree:78 / 884
tree:79 / 884
tree:80 / 884
tree:81 / 884
tree:82 / 884
tree:83 / 884
tree:84 / 884
tree:85 / 884
tree:86 / 884
tree:87 / 884
tree:88 / 884
tree:89 / 884
tree:90 / 884
tree:91 / 884
tree:92 / 884
tree:93 / 884
tree:94 / 884
tree:95 / 884
tree:96 / 884
tree:97 / 884
tree:98 / 884
tree:99 / 884
tree:100 / 884
tree:101 / 884
tree:102 / 884
tree:103 / 884
tree:104 / 884
tree:105 / 884
tree:106 / 884
tree:107 / 884
tree:108 / 884
tree:109 / 884
tree:110 / 884
tree:111 / 884
tree:112 / 884
tree:113 / 884
tree:114 / 884
tree:115 / 884
tree:116 / 884
tree:117 / 884
tree:118 / 884
tree:119 / 884
tree:120 / 884
tree:121 / 884
tree:122 / 884
tree:123 / 884
tree:124 / 884
tree:125 / 884
tree:126 / 884
tree:127 / 884
tree:128 / 884
tree:129 / 884
tree:130 / 884
tree:131 / 884
tree:132 / 884
tree:133 / 884
tree:134 / 884
tree:135 / 884
tree:136 / 884
tree:137 / 884
tree:138 / 884
tree:139 / 884
tree:140 / 884
tree:141 / 884
tree:142 / 884
tree:143 / 884
tree:144 / 884
tree:145 / 884
tree:146 / 884
tree:147 / 884
tree:148 / 884
tree:149 / 884
tree:150 / 884
tree:151 / 884
tree:152 / 884
tree:153 / 884
tree:154 / 884
tree:155 / 884
tree:156 / 884
tree:157 / 884
tree:158 / 884
tree:159 / 884
tree:160 / 884
tree:161 / 884
tree:162 / 884
tree:163 / 884
tree:164 / 884
tree:165 / 884
tree:166 / 884
tree:167 / 884
tree:168 / 884
tree:169 / 884
tree:170 / 884
tree:171 / 884
tree:172 / 884
tree:173 / 884
tree:174 / 884
tree:175 / 884
tree:176 / 884
tree:177 / 884
tree:178 / 884
tree:179 / 884
tree:180 / 884
tree:181 / 884
tree:182 / 884
tree:183 / 884
tree:184 / 884
tree:185 / 884
tree:186 / 884
tree:187 / 884
tree:188 / 884
tree:189 / 884
tree:190 / 884
tree:191 / 884
tree:192 / 884
tree:193 / 884
tree:194 / 884
tree:195 / 884
tree:196 / 884
tree:197 / 884
tree:198 / 884
tree:199 / 884
tree:200 / 884
tree:201 / 884
tree:202 / 884
tree:203 / 884
tree:204 / 884
tree:205 / 884
tree:206 / 884
tree:207 / 884
tree:208 / 884
tree:209 / 884
tree:210 / 884
tree:211 / 884
tree:212 / 884
tree:213 / 884
tree:214 / 884
tree:215 / 884
tree:216 / 884
tree:217 / 884
tree:218 / 884
tree:219 / 884
tree:220 / 884
tree:221 / 884
tree:222 / 884
tree:223 / 884
tree:224 / 884
tree:225 / 884
tree:226 / 884
tree:227 / 884
tree:228 / 884
tree:229 / 884
tree:230 / 884
tree:231 / 884
tree:232 / 884
tree:233 / 884
tree:234 / 884
tree:235 / 884
tree:236 / 884
tree:237 / 884
tree:238 / 884
tree:239 / 884
tree:240 / 884
tree:241 / 884
tree:242 / 884
tree:243 / 884
tree:244 / 884
tree:245 / 884
tree:246 / 884
tree:247 / 884
tree:248 / 884
tree:249 / 884
tree:250 / 884
tree:251 / 884
tree:252 / 884
tree:253 / 884
tree:254 / 884
tree:255 / 884
tree:256 / 884
tree:257 / 884
tree:258 / 884
tree:259 / 884
tree:260 / 884
tree:261 / 884
tree:262 / 884
tree:263 / 884
tree:264 / 884
tree:265 / 884
tree:266 / 884
tree:267 / 884
tree:268 / 884
tree:269 / 884
tree:270 / 884
tree:271 / 884
tree:272 / 884
tree:273 / 884
tree:274 / 884
tree:275 / 884
tree:276 / 884
tree:277 / 884
tree:278 / 884
tree:279 / 884
tree:280 / 884
tree:281 / 884
tree:282 / 884
tree:283 / 884
tree:284 / 884
tree:285 / 884
tree:286 / 884
tree:287 / 884
tree:288 / 884
tree:289 / 884
tree:290 / 884
tree:291 / 884
tree:292 / 884
tree:293 / 884
tree:294 / 884
tree:295 / 884
tree:296 / 884
tree:297 / 884
tree:298 / 884
tree:299 / 884
tree:300 / 884
tree:301 / 884
tree:302 / 884
tree:303 / 884
tree:304 / 884
tree:305 / 884
tree:306 / 884
tree:307 / 884
tree:308 / 884
tree:309 / 884
tree:310 / 884
tree:311 / 884
tree:312 / 884
tree:313 / 884
tree:314 / 884
tree:315 / 884
tree:316 / 884
tree:317 / 884
tree:318 / 884
tree:319 / 884
tree:320 / 884
tree:321 / 884
tree:322 / 884
tree:323 / 884
tree:324 / 884
tree:325 / 884
tree:326 / 884
tree:327 / 884
tree:328 / 884
tree:329 / 884
tree:330 / 884
tree:331 / 884
tree:332 / 884
tree:333 / 884
tree:334 / 884
tree:335 / 884
tree:336 / 884
tree:337 / 884
tree:338 / 884
tree:339 / 884
tree:340 / 884
tree:341 / 884
tree:342 / 884
tree:343 / 884
tree:344 / 884
tree:345 / 884
tree:346 / 884
tree:347 / 884
tree:348 / 884
tree:349 / 884
tree:350 / 884
tree:351 / 884
tree:352 / 884
tree:353 / 884
tree:354 / 884
tree:355 / 884
tree:356 / 884
tree:357 / 884
tree:358 / 884
tree:359 / 884
tree:360 / 884
tree:361 / 884
tree:362 / 884
tree:363 / 884
tree:364 / 884
tree:365 / 884
tree:366 / 884
tree:367 / 884
tree:368 / 884
tree:369 / 884
tree:370 / 884
tree:371 / 884
tree:372 / 884
tree:373 / 884
tree:374 / 884
tree:375 / 884
tree:376 / 884
tree:377 / 884
tree:378 / 884
tree:379 / 884
tree:380 / 884
tree:381 / 884
tree:382 / 884
tree:383 / 884
tree:384 / 884
tree:385 / 884
tree:386 / 884
tree:387 / 884
tree:388 / 884
tree:389 / 884
tree:390 / 884
tree:391 / 884
tree:392 / 884
tree:393 / 884
tree:394 / 884
tree:395 / 884
tree:396 / 884
tree:397 / 884
tree:398 / 884
tree:399 / 884
tree:400 / 884
tree:401 / 884
tree:402 / 884
tree:403 / 884
tree:404 / 884
tree:405 / 884
tree:406 / 884
tree:407 / 884
tree:408 / 884
tree:409 / 884
tree:410 / 884
tree:411 / 884
tree:412 / 884
tree:413 / 884
tree:414 / 884
tree:415 / 884
tree:416 / 884
tree:417 / 884
tree:418 / 884
tree:419 / 884
tree:420 / 884
tree:421 / 884
tree:422 / 884
tree:423 / 884
tree:424 / 884
tree:425 / 884
tree:426 / 884
tree:427 / 884
tree:428 / 884
tree:429 / 884
tree:430 / 884
tree:431 / 884
tree:432 / 884
tree:433 / 884
tree:434 / 884
tree:435 / 884
tree:436 / 884
tree:437 / 884
tree:438 / 884
tree:439 / 884
tree:440 / 884
tree:441 / 884
tree:442 / 884
tree:443 / 884
tree:444 / 884
tree:445 / 884
tree:446 / 884
tree:447 / 884
tree:448 / 884
tree:449 / 884
tree:450 / 884
tree:451 / 884
tree:452 / 884
tree:453 / 884
tree:454 / 884
tree:455 / 884
tree:456 / 884
tree:457 / 884
tree:458 / 884
tree:459 / 884
tree:460 / 884
tree:461 / 884
tree:462 / 884
tree:463 / 884
tree:464 / 884
tree:465 / 884
tree:466 / 884
tree:467 / 884
tree:468 / 884
tree:469 / 884
tree:470 / 884
tree:471 / 884
tree:472 / 884
tree:473 / 884
tree:474 / 884
tree:475 / 884
tree:476 / 884
tree:477 / 884
tree:478 / 884
tree:479 / 884
tree:480 / 884
tree:481 / 884
tree:482 / 884
tree:483 / 884
tree:484 / 884
tree:485 / 884
tree:486 / 884
tree:487 / 884
tree:488 / 884
tree:489 / 884
tree:490 / 884
tree:491 / 884
tree:492 / 884
tree:493 / 884
tree:494 / 884
tree:495 / 884
tree:496 / 884
tree:497 / 884
tree:498 / 884
tree:499 / 884
tree:500 / 884
tree:501 / 884
tree:502 / 884
tree:503 / 884
tree:504 / 884
tree:505 / 884
tree:506 / 884
tree:507 / 884
tree:508 / 884
tree:509 / 884
tree:510 / 884
tree:511 / 884
tree:512 / 884
tree:513 / 884
tree:514 / 884
tree:515 / 884
tree:516 / 884
tree:517 / 884
tree:518 / 884
tree:519 / 884
tree:520 / 884
tree:521 / 884
tree:522 / 884
tree:523 / 884
tree:524 / 884
tree:525 / 884
tree:526 / 884
tree:527 / 884
tree:528 / 884
tree:529 / 884
tree:530 / 884
tree:531 / 884
tree:532 / 884
tree:533 / 884
tree:534 / 884
tree:535 / 884
tree:536 / 884
tree:537 / 884
tree:538 / 884
tree:539 / 884
tree:540 / 884
tree:541 / 884
tree:542 / 884
tree:543 / 884
tree:544 / 884
tree:545 / 884
tree:546 / 884
tree:547 / 884
tree:548 / 884
tree:549 / 884
tree:550 / 884
tree:551 / 884
tree:552 / 884
tree:553 / 884
tree:554 / 884
tree:555 / 884
tree:556 / 884
tree:557 / 884
tree:558 / 884
tree:559 / 884
tree:560 / 884
tree:561 / 884
tree:562 / 884
tree:563 / 884
tree:564 / 884
tree:565 / 884
tree:566 / 884
tree:567 / 884
tree:568 / 884
tree:569 / 884
tree:570 / 884
tree:571 / 884
tree:572 / 884
tree:573 / 884
tree:574 / 884
tree:575 / 884
tree:576 / 884
tree:577 / 884
tree:578 / 884
tree:579 / 884
tree:580 / 884
tree:581 / 884
tree:582 / 884
tree:583 / 884
tree:584 / 884
tree:585 / 884
tree:586 / 884
tree:587 / 884
tree:588 / 884
tree:589 / 884
tree:590 / 884
tree:591 / 884
tree:592 / 884
tree:593 / 884
tree:594 / 884
tree:595 / 884
tree:596 / 884
tree:597 / 884
tree:598 / 884
tree:599 / 884
tree:600 / 884
tree:601 / 884
tree:602 / 884
tree:603 / 884
tree:604 / 884
tree:605 / 884
tree:606 / 884
tree:607 / 884
tree:608 / 884
tree:609 / 884
tree:610 / 884
tree:611 / 884
tree:612 / 884
tree:613 / 884
tree:614 / 884
tree:615 / 884
tree:616 / 884
tree:617 / 884
tree:618 / 884
tree:619 / 884
tree:620 / 884
tree:621 / 884
tree:622 / 884
tree:623 / 884
tree:624 / 884
tree:625 / 884
tree:626 / 884
tree:627 / 884
tree:628 / 884
tree:629 / 884
tree:630 / 884
tree:631 / 884
tree:632 / 884
tree:633 / 884
tree:634 / 884
tree:635 / 884
tree:636 / 884
tree:637 / 884
tree:638 / 884
tree:639 / 884
tree:640 / 884
tree:641 / 884
tree:642 / 884
tree:643 / 884
tree:644 / 884
tree:645 / 884
tree:646 / 884
tree:647 / 884
tree:648 / 884
tree:649 / 884
tree:650 / 884
tree:651 / 884
tree:652 / 884
tree:653 / 884
tree:654 / 884
tree:655 / 884
tree:656 / 884
tree:657 / 884
tree:658 / 884
tree:659 / 884
tree:660 / 884
tree:661 / 884
tree:662 / 884
tree:663 / 884
tree:664 / 884
tree:665 / 884
tree:666 / 884
tree:667 / 884
tree:668 / 884
tree:669 / 884
tree:670 / 884
tree:671 / 884
tree:672 / 884
tree:673 / 884
tree:674 / 884
tree:675 / 884
tree:676 / 884
tree:677 / 884
tree:678 / 884
tree:679 / 884
tree:680 / 884
tree:681 / 884
tree:682 / 884
tree:683 / 884
tree:684 / 884
tree:685 / 884
tree:686 / 884
tree:687 / 884
tree:688 / 884
tree:689 / 884
tree:690 / 884
tree:691 / 884
tree:692 / 884
tree:693 / 884
tree:694 / 884
tree:695 / 884
tree:696 / 884
tree:697 / 884
tree:698 / 884
tree:699 / 884
tree:700 / 884
tree:701 / 884
tree:702 / 884
tree:703 / 884
tree:704 / 884
tree:705 / 884
tree:706 / 884
tree:707 / 884
tree:708 / 884
tree:709 / 884
tree:710 / 884
tree:711 / 884
tree:712 / 884
tree:713 / 884
tree:714 / 884
tree:715 / 884
tree:716 / 884
tree:717 / 884
tree:718 / 884
tree:719 / 884
tree:720 / 884
tree:721 / 884
tree:722 / 884
tree:723 / 884
tree:724 / 884
tree:725 / 884
tree:726 / 884
tree:727 / 884
tree:728 / 884
tree:729 / 884
tree:730 / 884
tree:731 / 884
tree:732 / 884
tree:733 / 884
tree:734 / 884
tree:735 / 884
tree:736 / 884
tree:737 / 884
tree:738 / 884
tree:739 / 884
tree:740 / 884
tree:741 / 884
tree:742 / 884
tree:743 / 884
tree:744 / 884
tree:745 / 884
tree:746 / 884
tree:747 / 884
tree:748 / 884
tree:749 / 884
tree:750 / 884
tree:751 / 884
tree:752 / 884
tree:753 / 884
tree:754 / 884
tree:755 / 884
tree:756 / 884
tree:757 / 884
tree:758 / 884
tree:759 / 884
tree:760 / 884
tree:761 / 884
tree:762 / 884
tree:763 / 884
tree:764 / 884
tree:765 / 884
tree:766 / 884
tree:767 / 884
tree:768 / 884
tree:769 / 884
tree:770 / 884
tree:771 / 884
tree:772 / 884
tree:773 / 884
tree:774 / 884
tree:775 / 884
tree:776 / 884
tree:777 / 884
tree:778 / 884
tree:779 / 884
tree:780 / 884
tree:781 / 884
tree:782 / 884
tree:783 / 884
tree:784 / 884
tree:785 / 884
tree:786 / 884
tree:787 / 884
tree:788 / 884
tree:789 / 884
tree:790 / 884
tree:791 / 884
tree:792 / 884
tree:793 / 884
tree:794 / 884
tree:795 / 884
tree:796 / 884
tree:797 / 884
tree:798 / 884
tree:799 / 884
tree:800 / 884
tree:801 / 884
tree:802 / 884
tree:803 / 884
tree:804 / 884
tree:805 / 884
tree:806 / 884
tree:807 / 884
tree:808 / 884
tree:809 / 884
tree:810 / 884
tree:811 / 884
tree:812 / 884
tree:813 / 884
tree:814 / 884
tree:815 / 884
tree:816 / 884
tree:817 / 884
tree:818 / 884
tree:819 / 884
tree:820 / 884
tree:821 / 884
tree:822 / 884
tree:823 / 884
tree:824 / 884
tree:825 / 884
tree:826 / 884
tree:827 / 884
tree:828 / 884
tree:829 / 884
tree:830 / 884
tree:831 / 884
tree:832 / 884
tree:833 / 884
tree:834 / 884
tree:835 / 884
tree:836 / 884
tree:837 / 884
tree:838 / 884
tree:839 / 884
tree:840 / 884
tree:841 / 884
tree:842 / 884
tree:843 / 884
tree:844 / 884
tree:845 / 884
tree:846 / 884
tree:847 / 884
tree:848 / 884
tree:849 / 884
tree:850 / 884
tree:851 / 884
tree:852 / 884
tree:853 / 884
tree:854 / 884
tree:855 / 884
tree:856 / 884
tree:857 / 884
tree:858 / 884
tree:859 / 884
tree:860 / 884
tree:861 / 884
tree:862 / 884
tree:863 / 884
tree:864 / 884
tree:865 / 884
tree:866 / 884
tree:867 / 884
tree:868 / 884
tree:869 / 884
tree:870 / 884
tree:871 / 884
tree:872 / 884
tree:873 / 884
tree:874 / 884
tree:875 / 884
tree:876 / 884
tree:877 / 884
tree:878 / 884
tree:879 / 884
tree:880 / 884
tree:881 / 884
tree:882 / 884
tree:883 / 884
tree:884 / 884
