# Supplementary material for: Phylotranscriptomic insights into a Mesoproterozoic–Neoproterozoic origin and early radiation of green seaweeds (Ulvophyceae)
Source: Nat Commun. 2022 Mar 22;13:1610. doi: 10.1038/s41467-022-29282-9 (PMC8941102; doi:10.1038/s41467-022-29282-9)
Supplement: Supplementary file 5 — Source Data [file 41467_2022_29282_MOESM5_ESM.zip › source data/Supplementary Figure5_prior and posterior/exclude_prior_posterior.xls]

## Sheet: prior
t_n70(root)	t_n77(Botryococcus stem)	t_n90(Dasycladales stem)	t_n92(Dasycladales crown)	t_n115(Bryopsidales stem)	t_n120(Scenedesmus stem)	t_n129(Bryopsidales crown)
1886.76	421.757	631.844	466.624	1118.74	341.348	506.784
1750.84	442.257	504.556	435.418	1624.25	197.081	463.945
1763.4	409.961	706.137	448.251	613.975	179.782	500.751
1748.01	298.888	751.567	459.739	1006.08	385.096	474.585
1171.68	337.52	797.23	508.096	1055.74	137.789	495.077
1375.09	400.022	1126.33	422.335	1064.17	133.316	426.6
1860.81	349.613	702.916	509.984	1402.4	141.109	501.74
1425.28	379.711	575.323	402.699	938.25	162.442	531.5
1770.5	421.757	505.612	492.271	852.566	153.654	496.131
1708.36	330.685	544.676	477.255	569.441	209.406	529.78
1803.22	381.142	1707.81	500.859	1178.01	211.625	478.686
1835.62	402.024	566.946	453.835	837.162	138.195	476.082
1491.16	394.997	961.338	493.602	975.65	135.829	422.915
1348.32	417.733	673.927	508.566	963.95	208.786	487.141
1168.7	375.291	944.574	418.593	1096.42	126.284	509.526
1866.14	446.742	848.94	493.271	1048.36	158.856	502.912
1358.36	445.177	462.092	414.663	811.049	311.547	499.052
1777.22	369.048	973.249	460.871	1023.31	126.727	513.99
1385.84	353.232	517.776	428.841	933.366	153.854	526.226
1396.22	460.637	672.919	508.078	1071.9	156.084	502.889
1662.35	320.144	619.651	497.355	759.586	164.684	444.918
1790.9	364.853	942.614	468.398	1735.65	237.145	471.676
1785.09	438.897	705.005	458.546	837.084	358.719	515.914
1902.75	380.17	522.065	493.396	863.604	306.867	470.245
1845.27	466.174	689.995	469.675	1157.13	286.082	482.805
1596.85	402.172	535.281	405.192	660.894	208.415	463.21
1331.4	502.245	1098.81	505.545	565.512	251.125	508.192
1714.59	461.179	631.461	466.141	540.053	229.498	471.314
1801.93	503.854	586.25	507.203	1049.62	177.178	521.971
1349.69	456.104	697.151	479.541	729.556	181.11	459.334
1541.87	419.119	452.192	422.393	613.795	146.23	509.996
1197.48	445.294	743.42	448.772	756.108	168.423	491.242
1911.8	438.104	452.181	441.071	773.968	223.695	516.405
1467.64	351.602	490.952	454.871	604.138	222.96	445.629
1919.13	439.546	465.483	442.67	609.323	217.778	532.01
1180.43	446.124	530.66	456.42	779.433	329.456	469.784
1194.57	371.725	562.303	507.512	794.309	258.136	471.208
1131.08	356.132	1092.88	514.964	611.535	191.435	480.203
1769.96	414.97	1309.72	436.446	1699.79	294.66	530.338
1263.65	371.816	551.177	499.934	1005.86	146.408	509.931
1570.34	416.151	824.963	432.52	488.48	248.118	445.569
1878.31	330.228	1051.62	433.812	1405.17	225.614	462.8
1319.8	401.794	551.228	444.56	1290.59	222.981	515.194
1751.34	334.311	638.306	418.269	1209.14	161.75	455.135
1895.35	332.373	599.801	502.25	701.16	128.566	482.6
1024.23	375.151	619.672	512.267	784.592	198.802	448.396
1062.58	361.039	481.48	407.541	889.224	303.047	491.993
1645.42	399.86	495.093	424.437	1636.04	279.375	515.386
1741.62	360.245	1108.66	440.541	1729.01	129.888	471.572
1879.01	429.17	607.4	450.209	1151.96	390.591	499.88
1367.96	389.428	765.096	445.38	874.302	143.316	535.702
1032.79	348.217	698.869	439.66	957.341	129.448	490.477
1083.56	319.237	458.148	437.712	785.102	220.738	478.066
1478.79	359.78	604.232	438.408	622.136	150.799	443.249
1660.04	397.257	452.981	433.949	708.216	340.532	482.912
1319.44	412.293	641.805	445.094	1080.4	339.055	466.798
1712.33	335.908	736.814	421.283	912.786	186.129	490.361
1178.12	332.778	506.924	446.329	1139.73	393.657	520.429
1429.39	337.105	853.396	426.716	907.271	324.94	495.982
1495.36	449.088	858.554	482.418	1035.99	185.863	527.49
1365.82	336.563	726.265	481.641	793.967	248.545	470.832
1702.92	346.324	656.207	469.211	665.681	182.761	490.943
1899.71	323.957	1563.52	483.895	754.344	205.224	472.659
1337.98	315.059	564.204	413.304	1249.05	160.142	424.332
1218.9	420.486	602.172	472.36	857.91	269.253	468.156
1391.62	335.211	989.63	438.653	642.86	154.347	440.493
1187.07	330.382	487.505	448.877	641.768	323.13	464.871
1230.17	405.941	483.845	457.283	656.338	204.655	508.326
1020.33	393.398	482.876	408.88	714.494	151.081	515.908
1323.87	353.125	509.883	410.575	1267.97	331.593	509.68
1904.6	360.193	465.633	442.092	798.983	299.346	533.162
1326.04	396.252	772.002	413.228	1018.72	263.581	486.95
1470.18	307.689	919.434	411.187	1398.72	194.42	448.507
1821.19	334.645	495.798	443.754	857.212	130.229	482.194
1740.87	380.172	492.585	455.372	666.549	264.374	445.652
1559.35	361.947	464.46	446.376	972.785	168.551	511.148
1864.65	428.576	905.492	471.696	1500.94	138.57	480.227
1829.63	390.658	683.186	406.522	742.725	149.828	427.342
1785.19	340.947	645.598	412.35	1136.44	269.32	516.506
1697.89	375.84	503.618	463.441	744.746	216.078	495.384
1682.85	340.738	646.235	421.798	712.108	267.597	477.711
1781.36	412.771	470.188	453.559	1198.03	143.406	426.192
1839.12	440.953	981.132	493.53	1269.8	409.351	523.429
1030.58	376.721	988.692	447.678	1000.75	220.643	477.196
1229.18	468.597	560.132	431.231	1054.2	174.842	518.408
1212.73	370.736	697.685	446.89	802.454	183.926	464.898
1109.83	345.798	544.006	445.012	822.146	238.657	487.851
1668.42	312.26	742.923	414.192	765.827	183.888	494.001
1679.51	383.359	615.368	503.65	1255.85	229.643	487.856
1547.42	309.243	894.068	455.303	1197.61	139.368	478.002
1261.06	421.684	492.126	454.055	858.329	203.448	461.524
1451.23	414.107	494.422	437.586	959.462	314.725	517.865
1386.07	405.003	496.941	452.965	988.122	401.157	527.53
1493.63	360.48	777.387	456.669	1079.88	231.158	520.427
1559.05	332.89	539.196	451.018	1179.77	187.297	464.679
1209.66	378.972	615.886	517.646	864.477	157.401	442.151
1489.77	386.146	450.368	419.476	614.721	145.361	425.393
1870.58	366.34	686.379	490.803	1034.61	186.622	451.398
1467.61	306.046	496.36	412.118	1222.56	294.88	443.841
1907.69	400.083	471.797	465.911	643.723	321.076	528.142
1827.92	309.606	497.876	478.459	1254.28	262.653	498.271
1724.6	319.528	449.784	432.126	1086.7	199.197	456.336
1595.97	472.724	475.88	435.534	1485.28	161.682	485.486
1648.91	372.556	458.481	444.174	919.909	157.915	530.136
1325.46	332.79	755.918	506.303	989.047	265.088	522.806
1246.59	334.308	511.823	471.082	1057.34	153.069	530.383
1467.99	418.115	489.97	468.813	1104.51	276.693	441.242
1951.32	340.956	631.402	491.351	1731.51	393.463	479.882
1560.14	381.954	567.303	462.78	1097.74	263.037	478.373
1315.52	385.415	597.192	429.46	993.28	220.676	531.766
1787.74	410.715	463.506	445.233	923.636	135.614	533.453
1534.95	343.909	528.25	478.137	758.372	167.372	485.732
1735.55	404.849	1154.96	515.037	1274.68	130.07	440.33
1511.03	364.959	751.947	493.237	924.528	243.837	507.717
1759.23	401.197	598.591	419.263	1435.52	208.501	504.486
1198.61	414.185	446.387	436.755	1103.03	209.122	531.471
1774.96	410.723	708.059	425.86	1242.76	213.062	528.125
1577.33	416.838	481.494	437.825	630.216	168.782	480.582
1789.36	315.883	486.836	477.541	914.721	211.077	530.373
1253.5	384.839	495.652	424.352	869.961	173.187	517.771
1856.07	348.857	947.847	508.498	1103.41	280.084	524.675
1588.65	318.792	573.414	406.856	899.677	228.334	499.534
1138.13	326.571	616.524	414.436	923.357	202.708	466.608
1331.53	352.419	644.73	442.94	790.465	270.842	451.109
1463.24	329.985	504.855	417.462	1423.48	211.869	521.061
1665.34	360.731	670.959	454.232	996.973	188.73	478.802
1200.8	323.999	888.915	507.56	1114.74	181.224	452.228
1103.71	361.089	500.134	496.568	877.851	159.348	482.249
1073.32	418.375	752.255	457.365	788.813	369.619	476.184
1505.61	342.977	700.185	509.078	1113.91	223.8	454.22
1948.25	351.431	658.567	496.888	1204.95	165.938	491.523
1537.64	360.451	761.375	426.785	794.268	148.431	469.499
1651.85	371.724	626.993	510.374	1200.07	150.383	481.838
1857.69	401.519	490.772	482.85	1143.58	133.126	529.853
1402.27	344.141	461.855	424.907	972.344	182.108	509.718
1156.23	370.753	590.188	429.975	599.931	132.781	463.77
1761	340.947	841.611	405.544	1445.81	166.678	504.827
1511.82	315.987	627.747	483.344	848.185	180.184	523.01
1351.14	432.048	468.2	414.972	660.141	136.716	512.106
1633.55	376.137	635.806	470.307	1277.63	146.699	431.99
1715.95	339.341	634.429	418.517	754.474	180.55	502.375
1473.55	408.897	642.486	435.782	580.87	171.499	432.474
1055.63	353.297	488.227	414.483	564.385	246.936	504.147
1084.12	397.149	649.285	491.523	1011.18	182.964	452.372
1416.31	409.112	920.753	459.149	1055.11	344.382	527.136
1870.06	428.703	627.064	451.532	635.644	275.971	528.145
1435.54	337.972	480.251	422.789	737.459	140.59	534.694
1274.3	330.397	593.591	414.485	711.938	210.554	418.041
1099.05	390.372	764.373	424.215	804.403	188.422	432.857
1695.92	410.013	491.446	444.772	1182.32	360.056	499.934
1782.06	306.739	474.151	415.483	542.153	267.822	454.999
1363.69	423.548	461.771	410.219	607.724	161.825	510.586
1827.38	325.327	574.588	428.447	1265.62	145.393	490.322
1550.02	312.927	596.8	414.734	1154.21	200.455	489.202
1075.38	356.274	880.943	449.792	792.405	232.953	492.647
1603.22	421.441	487.152	427.358	1586.49	154.833	497.461
1804.53	308.608	561.398	432.78	633.066	147.097	444.106
1670.52	323.786	467.383	421.58	1181.86	140.63	525.685
1461.48	385.139	590.075	454.68	1207.69	155.889	526.008
1939.51	379.408	484.221	425.211	649.333	134.256	508.772
1512.72	379.064	552.11	461.466	933.481	147.65	426.114
1603.92	362.537	875.855	471.571	1030.7	128.911	490.53
1683.21	344.115	833.038	487.723	1353.08	256.011	463.231
1705.92	315.761	638.421	470.177	1498.55	249.848	463.2
1809.5	392.584	650.719	477.208	1078.17	299.25	489.902
1425.48	334.504	528.905	424.298	909.947	373.404	523.371
1866.19	370.073	734.102	446.1	1050.73	286.508	527.6
1379.82	407.585	513.215	422.107	1145.65	209.309	525.103
1588.53	358.342	782.226	472.814	1278.84	158.717	428.867
1582.53	308.634	535.42	454.364	751.928	134.136	500.419
1843.3	415.749	1546.48	465.365	717.609	151.563	511.021
1697.42	362.304	683.449	440.192	859.09	366.887	532.894
1356.92	392.696	770.803	421.471	922.043	183.783	432.937
1163.79	378.156	1018.94	500.085	1041.36	147.98	509.704
1898.23	352.118	784.508	512.679	813.183	215.274	435.068
1777.13	379.364	565.402	454.747	872.115	180.8	518.678
1669.88	341.907	900.63	479.255	997.999	151.975	487.663
1198.48	344.387	637.298	437.901	779.334	163.532	463.011
1476	443.486	490.799	470.047	965.438	194.201	495.812
1584.11	360.293	626.904	459.216	842.978	182.426	451.606
1840.32	417.72	887.582	433.617	988.933	147.754	509.925
1696.5	302.408	655.214	510.501	1204.29	129.206	436.616
1288.53	304.324	458.794	427.058	716.774	135.801	481.291
1237.33	329.038	457.238	432.471	639.434	196.386	461.396
1706.3	406.787	504.384	431.958	973.133	337.582	508.076
1194.67	439.364	468.084	449.333	781.219	213.847	510.961
1283.35	366.401	847.96	505.609	867.76	397.293	530.244
1560.51	371.846	512.263	484.287	856.811	301.754	508.954
1274.79	351.88	517.547	403.84	553.319	209.748	527.859
1294.08	432.2	514.846	443.917	623.588	203.073	519.492
1693.66	337.955	1466.71	462.929	1516.22	174.583	512.879
1188.22	411.717	557.936	486.785	663.078	211.689	532.787
1136.28	299.578	723.413	521.562	1085.37	226.978	472.728
1871.59	362.196	505.773	435.328	1595.73	244.463	530.396
1767.11	367.009	445.11	420.805	552.396	131.029	511.664
1459.42	344.149	651.912	487.18	1089.77	261.785	436.243
1814.4	449.958	589.767	478.493	1626.49	362.044	497.627
1394.3	354.602	576.161	409.102	1338.26	155.803	486.616
1251.06	326.605	838.827	463.505	1108.11	163.398	468.204
1528.27	332.059	718.93	479.639	1156.11	132.801	525.901
1432.54	433.359	821.131	441.809	1214.13	197.289	487.14
1575.62	347.608	592.368	508.018	1564.68	218.503	510.667
1895.48	458.087	573.693	465.213	740.924	426.609	491.483
1071	447.98	470.003	460.513	572.355	182.898	465.623
1259.56	402.455	599.913	468.724	849.125	295.291	483.669
1629.03	324.208	866.234	452.62	1621.37	274.281	486.325
1434.66	403.853	568.485	443.994	1069.16	134.266	479.798
1007.24	316.166	500.94	460.066	967.834	135.765	518.041
1821.73	301.701	523.805	491.269	632.781	158.686	432.402
1430.75	349.929	562.767	431.57	1298.33	198.73	538.501
1641.81	358.346	536.435	461.371	1537.5	144.059	519.971
1693.31	382.086	508.47	405.138	1092.45	237.127	533.454
1744.49	350.693	904.222	409.707	1362.37	199.383	468.492
1906.77	366.465	1086.3	453.323	1503.65	129.068	501.937
1701.61	384.309	501.26	464.898	794.297	293.187	507.068
1630.01	384.021	585.129	420.839	972.662	347.366	449.69
1184.16	359.677	751.849	414.16	789.406	151.182	465.925
1827.72	377.991	583.058	478.303	623.098	141.597	440.728
1460.83	376.324	863.669	481.079	489.575	237.986	449.222
1378.52	375.256	905.71	478.152	974.717	411.227	497.069
1054.67	335.254	508.078	454.7	1035.13	224.926	466.975
1730.77	436.373	479.022	474.751	1568.68	308.667	519.875
1792.91	306.247	498.31	452.762	1137.78	175.227	488.833
1621.09	414.098	797.256	503.554	1349.38	382.618	529.96
1662.61	378.494	596.159	408.359	703.436	159.463	516.993
1702.64	403.552	651.966	480.433	1650.65	130.424	459.059
1880.27	371.373	939.52	487.333	1147.36	237.316	504.913
1925.93	385.705	555.726	459.186	1042.23	154.646	479.466
1567.64	382.106	705.311	449.056	1142.95	153.283	508.25
1786.28	378.929	626.491	418.853	1240.48	152.682	514.727
1863.5	410.873	484.538	424.116	1452.11	180.832	529.683
1458.9	402.86	518.631	476.308	623.052	189.141	508.674
1051.58	336.948	521.468	475.529	935.547	326.645	516.398
1537.89	374.012	452.151	419.597	526.333	158.045	452.856
1356.28	368.304	457.058	422.592	1221.42	248.207	507.874
1317.06	368.812	1161.99	463.309	1206.1	136.546	498.355
1703.87	381.765	558.658	482.822	593.604	359.495	498.033
1893.49	372.568	512.336	491.789	1874.59	288.599	450.464
1420.27	351.553	572.366	407.237	1243.58	164.433	478.118
1534.79	341.584	568.437	439.887	1337.41	250.211	497.819
1808.93	363.669	873.134	513.966	1193.15	256.897	534.882
1154.34	363.223	530.195	404.683	770.614	326.673	468.54
1078.4	380.456	458.28	408.791	740.645	161.537	426.663
1516.39	436.93	889.877	490.093	1120.82	173.485	495.775
1397.34	308.225	577.148	511.622	1137.83	174.554	430.867
1752.7	399.857	478.819	457.063	1202.8	290.969	527.903
1283.54	388.405	692.896	495.047	890.392	174.899	469.95
1801.68	361.08	538.295	517.302	555.654	283.324	485.438
1480.19	382.198	480.78	456.369	1129.65	167.3	514.108
1695.29	355.164	914.439	482.992	918.692	135.6	501.635
1372.12	355.226	771.07	417.612	580.779	135.965	468.129
1653.45	385.708	612.568	444.623	560.911	143.136	510.691
1556.08	376.573	478.706	431.892	718.275	210.083	446.73
1097.47	364.41	708.095	428.524	579.329	164.964	515.456
1327.31	461.123	813.66	508.287	929.807	235.291	462.407
1792.32	321.876	471.118	421.048	787.151	132.253	493.885
1629.42	365.805	677.442	424.958	879.272	137.429	450.283
1811.35	389.447	705.793	417.73	1339.85	210.276	535.568
1772.46	315.528	505.923	432.364	631.388	226.139	508.484
1159.56	307.782	452.303	447.534	674.16	180.744	523.504
1154.07	320.132	821.31	452.587	1045.67	160.05	437.121
1574.53	346.737	515.361	452.322	1268.68	157.633	474.508
1103.61	406.278	730.056	437.326	843.071	322.743	477.466
1175.63	359.672	1025.36	504.386	586.046	168.565	518.731
1261.37	304.52	634.899	458.804	934.966	231.676	527.059
1584.63	430.86	618.197	413.498	786.297	335.949	456.825
1427.75	415.784	451.572	445.693	1176.76	194.197	456.265
1836.6	355.126	1711.83	474.235	1766.09	332.895	467.282
1407.13	374.538	575.901	499.568	1198.35	305.636	523.618
1363.85	376.64	459.296	432.892	629.746	142.74	516.843
1347.68	462.784	472.259	456.235	1105.25	259.936	530.452
1206.11	314.383	480.744	445.785	811.263	319.052	510.041
1604.61	336.427	490.898	404.904	944.489	149.319	456.112
1815.93	329.08	469.845	415.043	562.264	223.562	515.259
1287.6	355.187	483.711	474.892	770.654	348.062	525.511
1661.2	374.348	711.746	480.524	717.799	386.778	488.264
1667.44	361.211	458.925	417.099	633.927	257.212	472.006
1507.8	411.723	646.237	499.979	1139.7	374.307	488.486
1478.09	303.206	604.53	490.273	1360.96	163.239	522.013
1390.67	323.37	490.216	394.166	579.418	154.824	512.588
1409.19	310.588	512.974	481.117	1286.92	207.083	482.486
1394.06	395.076	518.993	479.734	817.993	168.916	514.83
1048.93	390.449	524.208	472.491	627.07	138.848	524.895
1686.4	366.579	516.679	401.33	822.27	129.69	448.043
1685.94	407.74	669.775	499.33	1280.76	178.535	532.034
1391.91	341.656	545.892	474.252	1286.46	209.233	442.317
1692.93	362.474	489.758	479.499	780.857	295.254	487.133
1315.85	368.212	522.302	518.375	1289.72	474.457	521.12
1248.85	300.577	684.959	466.649	1073.76	144.456	526.255
1788.33	396.315	517.091	515.982	1276.89	171.187	478.864
1861.77	395.224	451.501	434.265	699.995	185.589	505.257
1534.18	386.334	1301.99	501.687	1423.37	143.904	505.416
1349.95	412.686	511.261	451.929	601.233	228.446	516.513
1532.19	410.738	493.979	424.089	874.742	378.568	509.6
1225.58	412.759	750.278	441.488	1037.73	185.386	516.578
1614.48	347.759	547.303	418.643	1068.22	395.644	428.87
1671.04	333.217	458.721	424	980.398	402.01	460.286
1187.08	375.505	454.885	420.181	797.009	215.836	463.773
1863.16	370.922	690.239	420.909	721.196	394.33	529.024
1753.44	405.485	1196.75	432.526	1245.56	185.264	481.06
1823.65	390.944	1232.92	430.669	478.096	288.014	433.02
1641.68	353.273	1039.32	513.973	1297.29	179.309	467.671
1581.41	375.405	681.205	459.981	1314.97	257.843	517.918
1412.42	354.54	624.717	495.134	645.612	277.33	440.967
1047.06	336.086	696.812	426.213	1035.55	178.18	506.595
1515.48	336.115	556.025	474.486	974.329	169.207	450.981
1272.94	365.32	616.872	454.621	838.397	242.386	524.879
1749.21	299.798	643.083	499.648	1099.72	306.227	506.724
1651.18	342.825	595.529	492.04	1324.77	183.042	463.767
1485.81	405.293	598.39	515.379	1055.95	493.673	526.358
1731.71	412.705	1111.66	446.818	1061.07	278.322	527.767
1130.8	388.584	592.352	419.597	649.666	198.594	485.914
1562.73	487.011	556.508	506.96	1462.15	214.684	498.429
1849.88	389.529	546.036	439.249	749.553	190.836	424.753
1485.65	372.146	450.28	431.782	689.729	213.37	494.34
1553.52	408.515	600.609	468.471	668.183	201.936	515.271
1630.55	398.162	744.874	426.967	1318.17	167.757	458.82
1276.26	418.426	659.514	475.411	689.253	255.716	505.274
1726.71	455.578	483.794	460.139	912	198.139	498.399
1114.8	375.192	590.285	411.026	874.603	144.495	451.772
1092.84	359.213	912.925	499.372	1063.71	175.768	427.452
1697.32	375.353	662.632	426.584	815.449	311.621	435.908
1250.59	335.381	638.453	430.707	773.559	207.642	511.288
1235.63	300.003	756.73	464.285	967.871	225.106	520.458
1232.61	338.706	445.846	418.791	1008.88	253.921	522.618
1691.35	424.965	847.247	499.35	913.943	164.073	446.158
1598.71	329.484	564.977	488.032	646.782	204.031	474.141
1796.57	382.246	565.516	479.015	624.783	152.456	518.047
1621.47	405.339	519.914	492.856	704.962	470.249	512.604
1551.27	368.51	660.591	458.604	770.437	165.363	450.986
1541.01	303.901	666.371	449.138	1184.66	312.003	522.198
1771.64	304.506	599.238	449.33	882.208	140.421	461.261
1230.95	332.6	600.625	467.046	1053.25	131.68	433.224
1524.72	419.635	858.715	477.81	1248.88	229.441	444.447
1339.05	302.313	637.031	465.023	919.33	163.157	476.184
1488.74	417.355	490.729	459.884	754.943	234.9	468.989
1698.24	425.919	809.096	456.543	1455.41	356.743	475.527
1178.01	411.675	561.43	424.78	587.362	162.762	442.467
1782.87	466.68	631.488	473.924	1173.95	237.435	484.459
1827.64	419.892	843.64	449.742	1412.21	298.36	530.099
1693.77	399.768	456.684	423.775	564.794	173.604	503.004
1215.51	338.817	704.581	454.928	868.556	313.906	479.467
1384.93	417.196	459.76	435.272	626.373	366.535	497.233
1448.2	316.905	603.311	427.709	1389.23	252.803	494.099
1932.94	390.264	609.967	465.102	1873.5	380.035	514.94
1228.93	443.699	579.574	503.889	636.01	152.949	518.508
1662.24	328.768	541.409	432.786	980.669	251.04	428.717
1823.1	379.989	508.586	498.592	1589.43	180.312	523.558
1646.76	409.185	879.657	435.861	1025.8	312.033	512.514
1413.78	405.967	776.147	469.463	1157.08	312.577	452.287
1749.22	381.657	458.962	409.48	804.037	235.797	528.955
1683.55	353.418	537.397	483.823	1414.49	135.924	493.89
1833.76	414.417	649.39	434.274	1075.77	167.864	515.475
1393.3	342.72	766.106	430.951	820.431	146.768	529.203
1726.58	318.699	927.893	464.807	1638.94	153.752	474.469
1362.93	309.266	664.04	497.971	1090.58	251.164	521.064
1506.92	337.659	584.56	451.705	968.188	295.721	453.045
1508.14	491.057	607.811	414.649	1468.7	144.426	510.822
1866.58	346.087	724.597	431.758	652.785	401.252	493.299
1257.59	392.504	562.816	497.797	820.838	239.987	523.249
1659.01	315.169	835.629	484.26	1478.37	261.64	454.673
1682.85	320.361	966.589	447.313	724.087	290.477	516.857
1774.99	377.686	463.905	429.726	1058.26	265.381	462.258
1617.74	344.948	886.286	422.943	1144.15	139.11	470.347
1796.58	348.44	834.717	478.074	1027.2	176.696	481.623
1593.72	387.629	635.406	487.076	836.633	160.218	486.849
1883.73	313.7	514.971	438.679	920.225	193.947	520.216
1833.47	365.608	1083.73	414.494	1531.13	143.424	497.755
1790.51	415.965	456.436	438.479	825.305	152.701	524.094
1357.82	311.717	779.682	456.589	913.548	321.293	514.177
1656.44	342.008	557.159	518.846	798.982	181.834	504.728
1692.76	348.351	657.743	431.967	1368.94	136.486	489.912
1234.86	397.258	704.222	427.584	806.41	154.099	499.403
1633.73	430.393	543.868	502.854	612.16	161.237	473.466
1733.6	318.525	821.625	487.083	1517.14	157.461	510.517
1615.03	311.556	517.612	480.837	586.486	426.792	530.097
1256.04	381.466	700.099	435.573	975.866	279.8	515.004
1863.64	391.216	712.554	438.346	1306.09	220.124	488.767
1124.72	389.321	566.588	490.686	1017.5	155.702	496.018
1530.07	411.571	499.945	474.222	639.205	128.253	475.412
1350.54	393.969	541.318	429.28	1144.23	203.513	438.36
1885.63	409.085	620.349	466.506	1444.42	207.958	455.869
1224.67	367.771	772.439	473.526	891.752	316.098	501.59
1043.6	384.615	684.867	455.079	716.174	478.352	500.335
1653.96	453.597	550.175	503.483	705.719	142.84	535.427
1648.16	342.987	800.821	499.323	657.596	288.267	465.338
1625.19	408.306	571.352	452.045	844.524	157.583	488.152
1657.76	304.857	511.806	429.908	1431.74	174.171	498.78
1323.29	400.044	454.557	428.757	1106.52	152.596	435.303
1359.84	368.95	516.586	425.569	879.605	221.162	520.879
1789.18	360.14	474.441	473.077	615.261	220.943	494.343
1551.31	399.854	648.566	465.148	1431.82	137.165	466.486
1006.9	401.018	671.25	487.92	997.468	208.087	531.549
1324.56	350.028	458.152	423.511	1222.46	186.319	462.958
1808.94	332.446	669.109	431.812	1500.73	144.594	501.97
1780.84	446.091	1656.79	411.591	710.048	321.982	508.733
1077.32	389.972	836.758	414.774	907.147	132.116	477.689
1503.87	453.382	460.352	409.374	925.391	275.033	463.024
1549.66	440.241	801.158	486.418	690.29	196.893	528.358
1766.91	404.906	461.31	426.727	1119.42	208.25	505.831
1637.28	329.107	699.229	524.399	1599.78	194.476	448.379
1504.29	337.992	633.926	453.242	971.895	189.857	473.763
1319.9	303.279	726.274	458.625	768.905	212.347	470.245
1372.2	414.559	538.595	471.797	827.274	334.985	480.016
1247.96	351.56	572.892	488.361	919.025	218.079	525.885
1315.53	382.844	446.129	439.709	812.288	151.635	457.034
1367.6	481.737	706.154	503.694	874.774	394.141	519.719
1520.39	488.332	665.819	494.319	713.848	365.062	525.246
1024.33	384.513	573.3	464.003	992.52	209.003	419.416
1262.62	432.447	567.154	469.816	700.638	179.985	440.032
1688.88	423.512	532.241	515.923	926.508	197.95	430.157
1889.05	373.098	641.402	437.31	1339.44	209.567	526.771
1837.23	317.859	751.481	446.794	505.657	132.301	492.184
1062.42	387.088	567.464	497.893	574.715	258.332	488.135
1127.69	420.682	599.444	420.25	622.635	382.065	524.527
1705.9	340.4	481.002	425.72	719.146	157.535	446.199
1883.63	358.321	569.161	401.194	1335.13	239.261	513.186
1158.79	407.203	457.976	438.997	892.176	217.653	516.755
1610.1	395.695	490.959	410.654	604.127	185.242	486.411
1239.41	315.912	653.675	425.211	675.36	223.341	475.997
1113.84	303.704	613.257	495.399	854.062	219.884	477.032
1693.39	333.766	660.249	494.612	1597.17	151.257	515.161
1531.38	358.085	1134.53	418.565	1215.75	156.685	428.072
1398.73	364.858	596.959	427.143	777.994	153.139	456.425
1688.33	359.869	600.699	440.641	1141.81	133.494	485.519
1734.79	371.399	458.448	445.99	778.458	193.749	504.686
1607.87	361.715	666.718	410.467	961.991	211.673	509.125
1517.85	349.33	684.599	499.516	880.61	188.35	506.088
1359.93	383.873	471.284	460.395	1242.9	384.979	493.846
1857.93	327.979	504.102	420.49	1812.8	251.755	445.918
1670.89	421.024	666.75	460.341	1374.67	357.137	529.014
1201.66	341.622	538.905	440.885	968.395	153.686	513.915
1856.45	308.373	812.593	416.686	699.841	232.387	471.443
1872.3	375.258	547.849	480.296	1021.83	199.36	521.155
1700.09	427.751	666.591	481.071	669.155	173.854	488.405
1451.22	376.591	562.256	442.005	1221.18	173.719	454.489
1522.68	358.678	649.132	427.327	1453.5	163.906	451.551
1855.14	426.544	505.224	436.833	758.769	366.23	534.438
1196.97	390.474	463.992	411.137	791.423	199.606	498.597
1610.73	371.588	488.555	471.05	890.512	253.031	500.951
1344.13	423.388	517.281	455.148	1136.84	146.451	488.482
1566.86	359.301	496.039	445.461	1006.82	315.989	536.217
1553.65	301.617	493.595	418.461	953.456	273.079	471.589
1604.7	381.598	623.701	463.146	1269.22	291.349	449.514
1558.6	358.303	536.212	480.787	1092	151.702	436.966
1786	377.094	1524.61	392.217	1628.76	200.081	453.372
1728.15	419.242	530.938	428.457	1441.74	231.46	426.473
1892.64	392.41	549.378	489.472	1421.54	165.214	420.046
1313.55	356.177	611.376	486.657	801.38	266.846	501.778
1210.11	421.441	812.42	467.33	824.696	210.416	535.893
1071.93	300.912	540.185	463.705	665.183	193.133	456.635
1664.72	362.519	445.581	409.357	1405.28	170.451	448.146
1902.1	382.892	626.231	465.229	715.755	248.385	532.438
1883.99	375.178	492.988	421.973	919.321	139.913	467.794
1892.27	345.904	607.072	462.754	1217.61	225.657	540.332
1197.27	348.238	701.606	454.777	733	168.312	523.408
1873.86	329.828	602.472	420.173	867.582	268.255	528.316
1098.42	396.427	478.388	429.779	559.867	212.082	465.448
1088.66	306.654	796.388	434.782	1048.69	391.661	518.2
1488.11	402.721	721.767	415.408	986.816	246.982	521.922
1889.24	396.538	690.838	405.467	939.374	316.759	488.179
1053.95	378.573	519.227	418.437	570.3	166.123	428.799
1900.4	351.322	654.37	454.915	898.427	328.78	509.015
1854.5	463.073	871.633	443.208	545.204	280.652	505.73
1016.39	356.723	568.132	446.752	639.585	402.002	463.57
1192.75	369.65	650.58	508.759	868.641	318.33	457.723
1857.45	367.601	509.14	470.288	1179.76	361.413	505.455
1086.56	355.436	446.46	431.978	494.041	158.417	420.149
1797.14	343.954	638.612	503.081	1013.13	137.029	517.489
1214.41	446.415	934.947	459.982	856.904	172.944	488.458
1381.83	328.636	1092.27	506.17	602.753	146.765	430.637
1435.01	341.4	476.804	444.004	842.117	165.271	478.425
1400.76	433.429	514.874	480.419	1324.77	295.599	516.651
1570.96	402.61	500.507	420.905	708.434	204.224	502.235
1450.18	451.972	1408.99	466.045	1133.65	155.484	530.527
1412.19	379.291	462.536	412.471	786.313	259.042	489.085
1309.91	371.561	467.751	428.259	755.649	198.556	501.367
1920.84	320.442	671.153	418.936	909.786	212.901	456.075
1553.66	383.459	572.864	418.706	1009.26	254.165	456.761
1916.96	399.175	603.254	466.847	1361.92	127.437	500.469
1219.97	400.591	536.092	406.318	499.807	220.04	471.67
1696.67	302.785	678.996	457.983	930.252	227.341	496.77
1530.4	391.407	590.964	485.71	1126.84	227.381	510.833
1585.48	366.149	575.489	426.055	1408.7	130.906	491.17
1333.02	314.491	610.275	494.204	679.109	191.567	473.291
1723.36	307.253	590.817	480.319	998.918	165.26	523.937
1101.11	312.262	614.449	448.192	977.837	225.962	469.566
1387.61	382.348	446.192	440.256	835.525	331.229	510.066
1611.53	310.616	490.064	413.987	1241.35	156.808	500.279
1459.23	419.453	588.475	471.743	702.066	155.876	474.197
1375.33	362.563	629.253	488.687	649.819	183.872	450.005
1122.32	368.15	577.152	467.276	1063.35	171.169	480.251
1405.7	330.708	559.975	481.371	1223.08	305.13	497.052
1553.64	409.94	569.392	442.002	1214.12	213.91	498.28
1341.48	401.266	456.213	410.223	1131.97	209.907	495.603
1808.98	380.952	856.171	453.203	630.956	168.702	481.483
1363.03	419.236	661.23	423.665	572.734	127.375	453.093
1643.67	336.918	507.062	483.43	1079.39	125.614	485.47
1467.59	429.14	603.955	456.912	1267.26	159.689	540.021
1045.74	383.861	502.743	489.148	685.396	148.453	525.394
1614.46	379.093	611.515	445.846	898.16	136.049	480.037
1850.94	368.755	726.392	419.861	1407.19	166.751	429.259
1007.28	330.807	528.025	415.752	874.127	174.854	473.844
1291.65	427.739	592.67	476.06	783.803	149.152	497.666
1234.64	304.93	790.724	434.092	960.208	157.288	429.225
1224.2	412.668	600.341	437.026	649.382	206.59	447.159
1814.12	302.465	495.676	462.84	864.643	234.751	516.966
1854.04	320.345	444.512	407.344	1222.3	174.625	476.642
1703.27	361.463	834.01	412.956	910.056	329.93	437.307
1714.97	374.299	507.276	496.331	1337.53	186.473	531.027
1727.67	432.218	547.537	459.709	744.553	137.959	500.437
1716.81	500.914	1107.95	424.752	1647.03	208.84	516.301
1834.39	370.574	690.65	490.518	1326.52	206.396	488.645
1644.17	390.605	532.853	444.438	822.665	292.893	507.689
1735.88	416.339	1073.83	440.364	470.842	218.273	467.911
1107.28	430.818	625.228	454.876	668.646	170.264	501.389
1797.85	333.97	473.957	402.826	1044.4	246.519	479.699
1211	425.298	893.117	460.923	907.271	134.472	498.205
1114.07	389.186	710.406	452.016	843.245	292.924	439.709
1835.46	367.329	460.981	425.409	532.915	177.33	517.803
1628.23	412.684	445.719	425.979	789.302	298.575	504.725
1798.91	419.525	852.208	494.665	977.022	340.364	467.649
1829.58	407.32	475.955	459.947	719.75	240.062	495.262
1339.86	367.248	558.701	412.879	762.291	134.47	510.356
1590.07	390.003	838.088	450.18	1248.26	240.612	532.984
1804.18	336.199	783.544	434.659	1396.78	217.783	473.943
1571.23	574.772	746.848	467.757	1081.13	322.896	512.229
1718.47	401.683	570.132	491.523	786.475	169.224	516.866
1712.73	375.828	496.834	457.289	779.928	339.604	458.098
1238.84	400.152	578.897	512.703	1157.7	283.462	455.182
1015.85	489.404	515.656	509.219	736.106	149.103	523.432
1700.24	391.665	542.017	467.649	722.316	340.163	439.375
1341.47	394.217	568.333	522.089	698.429	156.358	529.568
1486.77	326.467	496.267	471.591	1085.28	227.05	534.313
1552.25	345.078	967.648	492.707	1345.63	138.382	456.736
1419.3	350.226	500.854	405.877	1225.1	226.128	503.462
1446.41	356.623	543.76	428.55	498.669	146.324	431.011
1865.49	400.717	722.622	428.731	1522.5	195.424	488.075
1227.73	328.32	464.644	450.354	1015.24	214.697	481.888
1826.5	420.612	704.758	515.525	1137.06	127.369	518.087
1678.97	355.493	465.907	439.483	850.624	205.04	441.667
1503.8	306.645	478.02	461.941	771.3	142.716	462.731
1241.39	458.853	461.801	418.308	699.57	266.904	522.536
1003.19	379.101	635.617	503.987	971.618	178.566	522.102
1569.44	330.23	444.076	441.18	587.567	312.175	491.043
1670.9	426.091	740.704	494.132	742.033	203.834	506.375
1056.08	302.67	924.168	492.235	954.773	359.766	502.789
1784.9	368.176	703.152	457.224	1629.59	157.302	437.151
1476.93	360.275	504.399	436.534	699.928	346.541	469.914
1263.42	319.309	756.278	457.355	1094.1	234.812	509.172
1324.7	387.902	645.402	465.271	867.005	234.675	520.026
1704.08	325.308	740.678	438.837	1088.29	236.535	487.752
1609.22	345.16	584.646	421.242	1468.81	260.331	532.025
1860.05	392.584	473.23	429.622	494.591	246.473	494.095
1423.56	335.235	851.244	505.454	1104.8	219.775	494.601
1009.61	322.355	574.406	456.708	971.73	162.497	530.272
1664.45	371.201	599.705	491.592	1298.67	134.933	481.708
1301.13	414.225	474.729	443.344	1212.13	167.788	486.67
1620.02	361.982	477.657	472.568	657.913	204.308	503.986
1578.08	402.707	642.368	423.97	702.237	395.504	494.656
1350.27	456.699	721.898	492.631	914.915	232.121	512.795
1553.19	409.202	661.554	439.227	1236.77	184.456	533.42
1642.23	318.329	523.785	453.691	720.276	325.023	525.855
1285.92	354.325	679.619	434.045	1039.19	215.104	525.903
1085.81	342.512	451.481	410.515	611.183	184.493	512.488
1873.92	344.814	657.57	424.757	1755.18	308.149	519.417
1214.27	356.392	1015.18	446.302	1181.59	210.294	525.827
1380.1	327.992	662.113	457.412	805.484	162.091	449.439
1607.01	304.518	904.193	418.222	1195.5	147.914	443.801
1780.11	356.141	521.859	478.011	1568.87	181.053	485.753
1698.16	397.114	556.927	516.849	887.292	131.271	463.302
1825.22	342.208	537.267	409.776	1698.97	220.34	495.386
1792.87	301.68	547.706	449.111	1270.11	159.653	456.89
1688.26	304.36	711.32	426.919	739.909	150.606	456.967
1405.11	305.515	575.705	488.007	933.004	221.7	460.263
1755.28	359.038	563.676	455.704	1526.7	252.253	505.674
1236.65	381.655	803.022	493.142	1015.91	173.586	458.799
1532.05	359.467	558.685	472.7	757.953	300.704	460.994
1354.61	341.555	723.962	443.794	548.088	420.671	516.371
1693.53	300.982	608.594	427.945	1382.61	220.248	474.215
1089.82	403.455	668.746	451.669	891.436	138.035	481.512
1467.5	337.244	660.011	468.27	683.065	253.32	523.799
1140.06	358.718	484.641	410.327	1002.4	184.562	519.761
1211.46	373.685	719.721	488.092	1132.31	129.887	482.147
1802.9	321.314	572.145	429.015	991.773	162.867	424.366
1846.56	395.504	703.397	498.418	1517.99	295.4	464.424
1684.63	342.466	718.677	434.368	1409.38	333.591	526.484
1579.29	394.908	660.097	438.476	1460.22	176.462	521.068
1413	376.763	780.711	495.354	892.376	139.567	519.831
1837.79	423.587	864.857	428.304	1094.91	168.029	504.419
1229.72	384.373	1152.55	434.503	1069.88	240.112	518.993
1594.08	379.865	1292.4	404.536	974.486	243.327	511.23
1791.12	330.043	484.951	461.306	893.902	222.222	486.191
1700.59	340.224	763.387	487.887	1260.51	195.323	519.067
1114.4	436.992	641.977	497.89	784.925	142.268	505.36
1109.26	409.74	716.507	480.799	1088.18	148.502	456.856
1706.4	304.971	516.331	514.445	1632.82	200.959	515.796
1006.19	359.267	463.981	432.991	750.077	206.747	479.253
1514.42	377.369	652.247	487.358	583.735	135.257	527.721
1299.91	382.789	470.669	470.095	1074.66	143.243	509.979
1755.29	445.434	949.679	429.21	1004.25	181.964	529.333
1673.84	375.558	517.792	442.166	612.937	343.819	446.221
1387.47	361.373	715.934	430.142	1143.63	282.693	514.855
1744.1	424.064	569.442	520.354	580.15	202.973	482.093
1499.08	303.677	511.886	478.726	801.613	205.683	496.866
1825.04	341.822	641.744	427.065	743.935	178.465	478.124
1186.41	466.355	464.039	419.996	527.52	282.96	513.486
1342.09	380.76	784.069	415.419	1064.28	223.904	536.888
1511.98	410.264	1356.98	429.156	541.356	187.315	523.927
1666.32	312.747	498.244	454.736	1094.27	169.231	529.828
1757.12	317.41	496.137	466.996	1057.57	154.064	533.548
1391.24	301.733	503.966	485.999	765.187	172.615	517.15
1202.23	365.256	719.455	482.922	826.81	272.373	517.764
1467.17	311.923	1342.74	458.72	1246.34	222.397	490.553
1474.16	403.617	601.193	504.398	782.117	221.524	477.585
1663.61	350.086	957.963	482.128	1551.37	220.4	524.034
1609.82	345.933	607.362	424.946	923.745	316.52	489.484
1234.68	304.689	932.553	493.788	718.094	136.597	496.199
1338.11	325.982	520.875	466.824	1218.47	276.712	496.624
1753.83	430.478	531	501.44	659.739	127.142	532.966
1832.28	408.701	908.345	422.144	635.591	187.162	429.429
1602.89	383.607	992.84	485.875	1089.58	174.682	470.607
1516.08	490.041	491.989	420.195	1095.56	239.795	510.836
1189.48	376.562	525.463	447.609	873.353	226.901	533.206
1517.08	338.471	862.55	494.394	1297.13	235.379	534.34
1099.22	429.053	532.297	467.802	699.666	240.53	444.745
1692.17	313.518	520.582	414.047	704.406	251.345	443.022
1542.26	373.716	501.408	467.23	1394.34	161.258	503.895
1451.99	304.519	509.503	465.31	930.645	193.83	526.985
1462.19	428.206	664.118	518.85	921.077	332.458	494.869
1006.42	472.666	729.657	490.468	903.944	309.613	514.224
1071.31	406.558	456.542	416.404	611.821	160.409	496.179
1377.52	483.945	495.469	462.688	795.222	155.52	520.257
1292.6	421.487	490.242	451.434	1044.11	324.774	455.591
1837.39	349.272	629.847	506.174	1226.66	240.352	528.88
1841.49	373.023	599.305	448.669	1370.17	125.831	522.215
1796.63	372.573	679.603	461.573	561.894	146.737	459.123
1031.46	426.978	772.541	502.477	931.815	132.175	465.245
1862.7	355.076	528.275	414.502	998.003	278.905	473.377
1459.77	384.377	669.93	514.044	830.545	236.483	479.146
1793.81	422.848	476.136	436.528	774.665	154.81	498.857
1871.19	376.93	777.083	477.817	860.947	201.215	500.163
1483.47	393.804	618.183	490.714	730.849	279.585	502.082
1732.52	380.785	471.991	440.23	737.077	255.359	510.509
1105.27	331.441	648.949	435.109	885.286	204.043	434.067
1471.27	366.916	482.478	433.306	1436.82	137.881	511.811
1600.88	369.991	611.398	508.423	1166.08	185.189	442.676
1134.29	301.742	817.821	483.355	662.428	183.652	461.07
1204.85	366.42	522.251	437.788	1141.71	305.644	523.618
1718.6	408.072	519.384	504.088	994.305	255.431	520.369
1759.68	374.163	680.635	476.368	713.461	243.288	446.182
1889.47	312.551	504.463	431.604	628.639	281.912	533.023
1862.57	453.018	609.172	505.461	1091.68	217.452	515.127
1620.41	443.021	511.729	511.6	740.79	144.195	496.16
1324.52	370.485	510.493	501.929	1033.92	141.121	530.657
1922.57	435.386	616.987	477.819	826.361	172.127	490.256
1857.97	346.397	482.239	464.056	677.955	159.714	492.984
1750.71	400.608	647.821	421.101	1180.27	286.855	488.932
1461.2	408.356	533.923	487.939	1015.86	173.037	514.946
1505.81	380.283	607.246	501.634	967.443	253.654	467.791
1435.64	316.156	819.311	464.504	1111.02	133.52	442.756
1681.79	375.259	485.621	420.908	1359.22	225.443	470.45
1777.18	303.355	682.215	417.106	1178.35	196.001	470.049
1701.93	345.468	802.349	415.768	1327.65	331.565	488.685
1194.96	392.357	668.095	422.474	1174.2	228.213	485.788
1589.84	349.77	612.94	428.111	756.577	195.015	474.877
1705.79	336.333	890.436	413.73	665.089	205.502	431.575
1411.63	310.181	610.841	424.167	599.416	202.971	517.487
1908.06	312.585	1356.5	413.016	1675.4	290.766	448.414
1312.26	419.476	1054.02	520.636	1006.25	339.996	514.961
1444.49	419.115	975.902	445.288	1348.29	186.691	475.021
1603.48	360.141	542.082	420.43	503.824	246.827	492.762
1840.67	324.673	566.575	514.317	1322.67	294.741	459.919
1643.56	399.903	1303.03	509.275	533.272	201.392	527.322
1611.38	335.53	477.879	468.705	985.93	157.864	508.506
1525.98	367.802	533.526	518.293	1193.12	198.961	480.964
1622.46	304.657	1477.76	425.787	1457.6	246.676	468.47
1734.04	365.507	663.794	456.518	776.705	417.318	537.667
1361.28	380.965	708.473	408.21	746.313	176.799	517.125
1211.15	350.367	562.877	488.246	572.351	324.218	445.399
1558.34	395.489	706.684	436.578	852.514	220.732	448.483
1485.34	316.908	638.846	442.951	1104.51	165.663	521.675
1208.43	394.484	454.716	401.564	898.226	287.497	472.492
1218.99	355.835	566.498	484.094	1100.24	339.436	426.137
1600.94	351.634	713.213	412.525	1545.88	327.016	426.085
1427.59	358.05	447.897	432.442	1178.23	421.528	500.274
1162.07	374.852	863.395	435.947	1143.89	163.088	492.432
1299.36	341.725	541.046	490.206	1017.08	175.823	500.044
1373.11	377.614	706.372	411.897	1235.77	183.687	442.779
1509.61	354.586	535.493	472.95	747.692	129.439	445.227
1317.35	441.632	695.072	446.27	1261.57	232.258	461.732
1509.46	363.815	741.381	446.599	904.081	198.362	479.351
1608.1	408.475	519.107	454.751	684.2	228.725	451.19
1542.5	395.466	787.975	510.542	1125.92	252.661	525.855
1233.21	362.973	517.436	409.872	1204.19	323.603	448.626
1820.02	375.383	489.662	473.751	852.91	170.539	509.289
1711.05	344.554	499.807	499.106	1384.78	440.996	524.967
1117.1	331.485	507.656	420.289	908.019	146.36	540.477
1794.55	334.964	1124.87	440.882	1076	284.596	532.858
1300.42	380.116	480.038	434.807	1253.5	194.491	491.596
1601.66	359.13	783.716	434.196	1305.46	159.639	425.799
1537.74	334.372	643.277	506.304	714.341	180.259	473.387
1468.46	405.976	505.943	457.166	1303.74	160.181	485.589
1680.33	354.394	912.888	431.916	989.564	279.482	443.022
1612.73	406.087	489.013	473.987	581.697	141.702	525.037
1870.03	353.327	830.351	410.298	906.974	171.4	429.663
1416.29	308.809	617.348	499.244	844.178	128.607	531.056
1603.1	366.52	758.136	473.914	836.615	173.657	531.751
1842.77	311.555	770.276	428.692	838.168	319.874	513.066
1649.66	374.276	677.482	416.25	679.533	164.14	475.284
1602.75	414.997	748.291	511.185	525.942	204.409	498.312
1684.39	316.888	470.881	437.466	798.438	202.675	492.865
1775.33	333.691	807.739	470.38	1150.97	159.094	524.123
1161.05	407.897	519.726	480.111	554.321	146.125	523.929
1542.73	375.53	494.246	450.821	593.835	368.92	473.856
1435.21	424.328	851.616	507.521	1225.12	279.51	462.857
1367.8	344.787	491.546	414.468	1114.44	270.374	509.759
1826.89	318.487	846.997	442.16	1765.76	189.185	433.862
1207.41	404.373	563.405	421.132	728.608	179.068	535.81
1472.15	357.195	458.298	437.495	1103.38	157.879	488.612
1882.92	326.087	618.634	476.019	1819.58	263.622	506.077
1733.93	351.838	491.123	431.394	593.46	175.697	518.453
1690.36	331.276	522.717	447.658	549.411	171.067	456.778
1525.63	379.711	698.895	458.735	1129.63	227.13	519.91
1755.98	326.993	560.544	433.031	1145.16	140.486	440.456
1853.63	370.754	906.61	448.917	1797.69	330.049	519.819
1413.97	314.279	487.892	480.28	1366.71	155.484	531.181
1338.39	467.919	791.619	506.483	881.801	148.031	522.684
1870.93	408.542	484.477	469.595	1050.74	238.467	477.907
1487.84	358.965	503.638	456.085	1185.4	161.739	480.638
1074.1	320.185	774.33	436.186	565.581	270.491	529.562
1479.03	372.687	542.752	440.021	959.513	184.67	456.541
1795.63	384.031	646.903	421.163	1304.86	145.425	516.806
1740.79	384.61	774.506	513.87	1282.53	216.285	532.748
1377.25	371.949	960.056	451.092	1204.17	279.285	508.503
1008.01	348.971	455.792	442.055	655.276	352.967	523.756
1006.94	381.173	660.851	482.529	755.104	232.574	436.807
1736.17	440.154	820.848	489.387	993.129	173.77	533.194
1185.79	421.542	584.657	425.262	690.394	261.426	532.362
1586.34	313.075	569.862	442.774	886.034	194.841	471.089
1799.14	393.301	534.611	445.871	652.287	153.309	526.282
1246.52	324.669	549.226	409.15	840.49	200.467	515.748
1205.26	304.614	482.242	408.258	572.523	367.382	533.214
1152.51	415.54	628.295	439.466	849.932	335.34	493.447
1470.01	410.404	605.87	502.972	829.969	146.76	535.224
1313.6	319.417	617.227	466.063	740.861	191.57	527.626
1515.29	370.95	710.31	485.635	594.642	190.192	477.02
1098.09	410.495	557.912	515.808	708.145	198.16	470.045
1170.08	313.274	535.855	419.79	652.823	167.849	481.591
1177.52	343.535	478.968	401.621	1135.27	138.674	514.941
1343.82	445.028	554.196	471.686	882.769	190.521	513.165
1260.5	392.812	582.603	475.446	655.679	148.854	534.182
1589.4	318.935	576.2	429.739	749.337	349.984	492.88
1839.66	341.748	918.031	434.157	1096.94	135.512	450.216
1668.2	376.843	790.479	462.756	595.284	157.833	480.745
1139.2	410.945	703.094	435.405	667.23	177.349	513.422
1612.29	317.78	561.925	419.839	796.126	264.619	442.915
1404.72	335.215	532.293	428.733	799.526	277.243	516.819
1457.44	352.951	448.955	419.445	961.289	191.177	451.623
1730.3	335.265	866.276	476.908	977.902	140.866	514.232
1832.43	402.453	455.568	420.398	799.456	173.682	480.649
1358.67	331.182	515.499	441.874	566.378	281.635	476.325
1594.69	377.435	694.435	500.259	861.05	191.962	460.505
1458.82	320.839	626.784	449.698	1406.14	246.373	526.2
1183.23	351.93	509.295	473.428	666.801	457.657	463.185
1897.26	399.313	697.198	474.741	1510.32	228.262	518.362
1617.62	422.029	596.377	511.163	1331.78	292.659	482.171
1407.16	348.486	808.237	424.094	948.061	207.207	531.69
1794.07	405.506	503.794	490.479	1059.13	140.085	513.501
1343.08	372.888	726.874	413.3	1329.4	167.123	426.658
1342.85	348.668	643.279	505.64	693.45	176.826	474.339
1613.55	359.378	454.478	447.111	698.078	209.052	505.821
1894.51	425.478	780.698	432.532	1050.03	190.501	440.154
1273.23	387.964	445.707	421.324	975.09	276.654	520.564
1720.98	389.78	557.154	450.978	638.818	234.909	477.664
1241.28	388.861	499.762	461.807	883.39	175.239	521.737
1622.12	351.604	687.456	458.195	1392.88	141.045	527.494
1787.6	376.012	480.019	429.894	1257.53	146.309	489.322
1597.5	344.016	653.957	442.029	912.724	147.699	486.807
1343.15	429.079	536.351	441.991	601.071	347.393	522.406
1809.71	451.454	616.948	516.197	1284.91	253.065	434.36
1777.62	334.5	556.441	500.238	1178.67	248.191	488.264
1363.98	399.546	480.538	471.689	1148.7	199.629	504.118
1522.31	419.762	458.944	455.406	539.414	128.287	462.302
1448.46	382.959	492.138	408.141	1012.5	196.498	526.752
1566.49	396.254	827.486	415.953	1412.37	149.549	534.147
1224.48	338.957	634.927	414.671	806.26	255.694	486.003
1565.72	346.794	604.315	446.194	513.142	136.855	432.484
1633.84	394.775	1224	475.37	769.569	204.806	474.486
1339.99	395.289	747.604	497.734	1033.98	175.388	496.725
1283.03	378.115	803.502	432.467	1267.79	171.217	430.966
1917.4	386.483	1114.83	403.715	712.466	173.193	442.401
1860.19	414.573	718.769	474.676	839.778	195.848	502.819
1722.74	375.166	558.661	470.628	582.469	213.39	493.528
1550.65	431.385	515.401	496.676	946.879	445.312	531.781
1852.79	380.353	473.824	470.35	859.787	234.993	504.23
1793.49	341.652	678.398	410.986	1047.94	219.391	433.662
1662.66	350.4	490.669	465.458	881.483	236.689	421.413
1313.69	319.023	585.536	484.97	980.762	172.715	450.517
1095.19	395.527	608.485	426.979	711.845	317.107	507.215
1482.9	419.654	504.278	495.788	866.019	275.794	524.526
1636.65	314.911	465.093	443.375	900.376	180.885	475.366
1252.36	352.391	457.43	456.137	836.818	212.47	517.147
1289.64	393.904	745.202	479.586	1113.3	144.908	522.83
1658.54	405.305	942.841	444.9	1121.85	127.497	535.347
1634.82	362.264	1032.04	412.996	1121.54	356.617	484.062
1207.86	422.927	814.036	506	843.258	230.74	513.18
1163.36	407.916	504.028	454.68	948.676	245.159	498.678
1093.98	335.027	511.045	505.28	1058.27	192.415	526.065
1606.09	332.399	517.303	453.235	1372.77	168.697	450.344
1386.76	321.48	553.853	419.968	1385.2	170.135	434.749
1398.02	364.766	730.617	475.363	859.061	157.414	534.162
1602.51	406.796	577.94	441.023	1199.72	272.364	481.169
1278.8	420.408	473.76	457.125	877.934	231.99	523.201
1327.12	375.229	566.757	492.086	1002.93	134.593	437.019
1021.45	362.664	839.477	503.739	867.548	225.966	419.073
1321.66	367.441	874.085	411.631	958.076	125.267	450.498
1100.56	308.374	537.13	477.715	706.285	408.154	534.32
1685.46	299.125	502.238	500.714	989.834	330.205	538.023
1361.07	396.675	562.668	453.118	847.831	188.182	512.551
1778.58	400.215	622.183	439.89	1048.6	192.315	479.562
1830.93	346.284	642.953	408.884	940.663	220.487	511.801
1321.27	338.471	474.683	410.613	605.546	182.59	507.7
1534.84	377.679	500.717	497.568	870.103	256.392	532.562
1724.96	410.76	908.935	518.867	1006.65	162.309	525.486
1877.75	421.026	463.768	428.805	1377.68	315.58	506.218
1622.68	347.997	728.803	493.803	1141.01	129.343	505.274
1174.65	309.951	799.835	512.99	879.726	336.609	528.95
1483.43	428.581	645.593	505.71	902.16	155.98	469.414
1079.59	429.656	534.905	466.082	628.026	247.672	528.1
1865.29	406.187	500.888	460.343	785.459	261.816	535.961
1490.57	441.957	635.829	491.599	1346.93	147.456	515.223
1875	378.435	769.844	405.373	1761.83	176.72	500.326
1719.56	399.707	570.67	497.699	981.798	136.727	431.891
1794.01	411.691	503.95	493.673	1258.35	386.37	432.793
1613.03	378.56	501.245	467.429	687.91	277.506	514.404
1033.01	382.063	773.924	438.445	1014.21	175.074	488.803
1348.24	362.581	528.872	498.891	954.761	138.972	520.884
1227.05	396.046	834.507	463.363	1176.81	329.585	450.48
1818.56	354.704	700.156	464.119	713.835	275.728	453.465
1031.08	393.132	528.025	501.79	913.96	227.291	535.978
1364.24	362.205	723.932	487.194	779.053	169.054	442.819
1419.82	424.293	590.595	486.991	1244.2	218.28	490.601
2007.71	418.663	658.295	413.346	1717.78	392.078	494.791
1048.08	372.313	589.264	479.425	627.761	157.758	504.814
1092.42	476.041	522.21	490.632	570.591	165.457	533.477
1677.12	324.07	836.351	475.365	793.978	235.383	517.815
1261.6	314.009	894.642	409.228	938.23	224.262	505.339
1730.59	326.902	581.693	418.295	1044.19	205.478	475.064
1669.43	323.031	483.777	423.007	646.885	210.557	512.897
1763.62	336.637	642.009	518.417	925.429	230.633	497.761
1236.43	317.054	530.991	499.937	1015.7	254.954	472.099
1459.16	381.485	483.107	407.658	1038.82	306.888	451.979
1260.98	389.192	522.21	508.598	755.959	246.629	530.915
1106.11	361.859	659.087	508.914	900.144	177.469	419.045
1371.75	309.589	875.536	415.386	979.866	141.733	531.998
1628.17	357.007	617.246	436.4	759.454	193.156	446.467
1701.73	443.924	545.187	455.072	686.577	126.524	525.875
1869.81	423.484	736.331	435.318	1339.32	158.359	510.142
1453.33	382.038	744.902	490.342	911.936	166.281	503.149
1379.07	335.652	787.495	429.979	1193.76	217.299	443.685
1304.41	340.081	922.332	435.83	1212.15	224.629	484.772
1920.67	338.916	767.896	508.576	1209.58	178.054	471.63
1535.11	301.129	541.225	466.971	840.699	240.307	525.793
1095.72	380.673	1064.89	432.249	1088.83	189.957	443.952
1824.63	302.994	657.969	496.206	1514.86	160.084	510.967
1751.32	368.47	1249.18	421.608	1137.92	252.982	521.723
1174.57	379.302	668.726	464.626	701.429	128.375	437.077
1846.85	447.62	971.211	475.223	1407.03	175.803	471.965
1011.49	403.388	673.256	437.035	945.786	185.772	432.178
1436.49	372.022	620.435	476.048	738.299	193.608	425.106
1227.04	466.999	785.21	484.772	947.828	141.9	513.598
1268.7	338.94	480.472	480.042	723.747	164.555	521.795
1428.42	357.778	501.18	464.676	630.405	204.314	528.153
1603.27	324.499	832.941	503.497	860.172	125.018	525.477
1787.82	347.173	752.786	438.829	1635.51	173.171	500.087
1826.61	381.98	826.036	503.358	639.657	164.547	483.152
1555.28	332.221	978.482	476.924	698.666	192.749	526.637
1528.47	407.33	455.231	429.134	805.866	252.816	512.36
1344.52	378.716	492.114	419.331	836.888	202.276	428.238
1483.02	444.019	490.885	483.695	719.316	247.471	512.406
1180.5	334.382	632.026	479.384	1060.39	216.221	462.273
1463.28	736.691	468.204	466.589	1275.99	184.624	521.825
1646.15	361.69	697.314	468.324	769.619	140.63	535.063
1847.7	395.014	538.535	485.269	1533.8	342.806	443.523
1194.61	369.78	653.544	405.619	1097.92	260.896	526.985
1450.37	473.148	1092.43	510.376	695.826	196.792	517.161
1453.57	389.698	859.883	439.185	1137.08	132.13	477.673
1885.83	314.272	492.102	467.795	724.163	172.634	494.011
1692.92	343.884	468.91	412.213	1022.97	177.755	501.049
1358.71	417.828	482.761	449.13	697.918	156.542	527.507
1765.13	407.354	535.09	443.133	1330.86	245.843	525.375
1142.06	402.542	754.9	460.637	939.12	354.212	527.272
1544.86	371.129	935.213	406.349	1343.63	134.039	530.777
1886.5	403.903	521.242	500.851	791.891	246.857	459.49
1682.95	360.069	467.219	455.672	1334.92	248.019	499.112
1137.35	310.865	934.377	432.334	1120.85	150.224	499.595
1729.76	425.02	873.459	479.976	1241.73	211.708	508.237
1491.96	323.147	1074.97	475.99	1147.11	230.345	468.638
1538.35	366.318	674.532	460.214	797.802	172.377	469.596
1893.42	335.223	539.285	504.6	1576.04	237.41	432.863
1227.7	360.117	753.703	494.218	1040.88	206.128	471.474
1798.93	352.715	535.342	408.834	846.995	144.471	474.151
1540.5	359.969	632.712	431.381	1260.31	240.972	527.776
1845.72	476.565	505.904	499.918	1081.59	148.392	490.841
1533.88	319.058	766.449	466.694	834.597	205.948	525.624
1168.91	344.013	595.313	462.746	903.894	204.38	438.015
1857.98	350.996	897.083	459.39	728.52	132.157	520.084
1148.88	350.382	556.214	443.886	948.515	223.125	479.639
1546.48	413.29	1091.18	476.495	1117.51	190.258	449.624
1152.09	355.297	878.263	461.662	963.932	143.294	508.083
1529.57	309.78	655.029	422.295	1116.2	272.607	485.089
1851.85	361.682	810.217	481.582	884.192	354.473	532.963
1191.36	391.557	585.395	418.647	949.804	317.426	457.641
1485.17	439.999	541.467	516.119	1291.15	315.373	523.024
1268.33	431.41	517.882	515.584	674.045	150.881	483.626
1110.84	380.064	581.723	435.218	931.928	203.641	434.107
1911.34	367.223	1127.15	438.129	1369.35	197.826	437.09
1765.93	403.836	774.649	484.964	1600.39	244.621	442.858
1783.84	369.815	484.232	447.226	1399.36	265.06	475.189
1139.58	363.5	450.074	437.995	1042.59	345.422	522.056
1689.18	437.047	629.74	485.305	687.513	295.656	451.719
1780.15	397.386	702.97	413.594	1483.04	275.998	533.439
1675.06	363.67	478.115	424.276	604.39	200.071	523.59
1708.06	441.645	497.952	467.333	1367.24	222.9	528.118
1761.98	363.282	809.635	436.171	1020.19	137.743	509.843
1244.86	407.977	747.147	465.711	942.794	131.611	435.754
1194.16	351.035	592.832	448.085	1146.21	285.324	436.03
1898.75	309.999	445.142	415.01	1203.31	275.144	525.206
1580.28	350.14	724.939	506.551	1274.91	225.37	513.896
1052.89	358.836	753.415	410.513	1006.39	260.991	515.068
1836.12	410.235	684.616	500.785	867.828	278.796	489.927
1526.72	379.555	979.334	506.749	1239.51	232.049	498.697
1131.8	405.081	535.636	445.784	1012.73	198.373	530.361
1803.93	316.411	549.564	502.534	925.359	183.893	513.204
1549.57	390.573	480.633	472.807	1532.75	241.895	487.092
1883.13	345.943	567.854	460.492	1044.86	272.214	464.225
1109.95	388.525	454.992	408.687	904.118	157.177	529.982
1378.21	520.804	720.41	506.373	999.043	202.64	472.466
1909.67	461.576	1148	503.661	1306.58	207.837	493.58
1818.49	389.989	549.788	503.328	595.789	389.005	450.96
1719.43	418.896	599.449	440.267	676.702	260.001	447.708
1439.54	485.224	888.981	413.853	1040.53	237.332	493.966
1626.45	433.403	512.803	434.817	1409.61	159.94	469.577
1755.07	378.705	495.473	469.171	1209.35	188.038	526.517
1290.33	427.433	811.411	503.799	543.808	135.492	481.439
1870.09	343.058	783.238	434.06	1713.25	253.668	449.547
1556.76	403.027	670.689	434.456	673.618	212.228	432.94
1493.93	392.325	535.603	477.515	641.905	371.514	515.306
1405.25	407.244	518.238	451.065	760.902	251.9	436.649
1358.79	368.859	990.195	428.527	830.098	169.868	482.987
1385.52	667.914	696.687	414.459	1077.14	438.856	534.267
1730.04	338.314	943.595	471.161	1131.64	216.968	483.768
1386.55	397.958	529.231	447.378	994.852	295.506	426.414
1665.32	345.927	733.348	439.153	523.994	252.831	485.126
1260.84	430.17	467.582	435.1	602.679	163.19	492.041
1080.86	412.121	658.384	434.793	667.869	272.995	465.953
1256.38	408.512	531.212	427.046	931.82	212.003	446.771
1685.37	458.496	880.008	477.593	1568.16	240.6	492.951
1893.47	358.991	478.287	439.551	700.263	408.596	522.025
1426.28	355.529	1003.46	449.386	722.173	179.775	486.949
1279.85	359.759	824.884	411.085	1202.58	133.054	527.607
1643.04	416.698	728.955	474.111	1115.3	357.305	527.547
1694.61	309.814	551.646	463.291	1018.08	225.411	485.367
1185.17	315.825	636.889	413.461	930.394	139.185	496.798
1462.39	331.184	597.91	461.118	741.67	244.876	472.091
1034.25	345.632	750.018	458.608	844.267	173.779	434.45
1745.21	414.819	864.354	470.101	1522.82	210.526	489.161
1362.37	438.93	749.931	460.964	866.78	297.212	485.23
1645.36	369.922	881	413.394	968.16	386.632	529.717
1740.53	301.201	1576.51	443.965	1167.26	206.244	445.733
1915.88	358.062	578.555	431.078	1615.54	195.84	478.408
1758.4	381.322	523.813	433.543	1367.74	214.758	528.275
1663.82	430.192	678.828	472.031	641.365	402.243	497.12
1825.45	390.951	488.604	443.554	1740.03	405.546	491.354
1138.35	369.988	615.945	466.012	789.127	146.551	491.551
1507.28	380.517	991.576	427.697	664.038	184.852	482.794
1330.38	422.928	733.748	462.464	786.444	358.061	525.311
1804.76	351.599	673.436	411.628	1439.86	179.741	533.586
1807.41	319.492	739.54	439.743	1272.51	141.285	494.817
1268.79	326.822	452.265	415.8	1063.64	195.979	485.591
1220.17	357.213	968.356	465.94	1182.07	395.342	471.606
1583.91	349.352	758.608	440.82	841.67	368.33	508.273
1665.28	461.933	902.794	451.771	1066.35	125.093	527.51
1376.23	353.553	760.697	505.46	1123.21	317.119	539.76
1259.76	409.063	758.054	463.584	809.095	243.417	505.41
1848.99	398.776	716.6	408.42	1386.44	130.112	514.936
1697.2	352.917	652.694	427.445	877.186	138.522	421.08
1879.92	384.539	618.52	448.844	826.505	178.466	531.844
1053.59	336.597	836.96	422.885	842.632	236.243	430.025
1663.01	353.233	568.1	459.908	820.204	151.604	471.29
1144.92	474.68	616.096	511.773	782.557	171.766	480.646
1617.4	393.177	545.558	446.356	625.008	162.695	441.802
1456.12	391.858	613.554	444.881	838.725	257.341	455.838
1334.63	388.786	663.21	469.944	1110.03	166.467	532.631
1232.88	367.625	867.525	496.274	1161.79	229.837	531.547
1871.52	444.589	754.715	477.631	991.61	131.995	446.979
1177.09	299.062	518.133	454.079	770.314	159.936	523.758
1499.98	317.701	492.598	431.777	697.639	208.684	435.703
1187.1	386.75	489.094	469.733	684.616	278.182	533.401
1536.91	378.911	787.878	496.344	607.717	248.822	497.93
1396.01	447.062	555.188	479.419	979.795	155.936	503.78
1117.45	375.078	466.762	416.571	591.009	188.052	451.601
1307.64	323.372	580.196	424.1	706.821	164.866	518.137
1876.28	434.3	507.833	461.464	714.713	170.926	469.744
1776.11	399.318	1211.51	412.721	642.917	313.364	453.253
1857.1	303.159	477.842	432.838	529.159	193.034	507.119
1687.59	387.466	468.005	465.952	1230.8	161.624	510.182
1461.48	337.01	481.192	434.914	713.287	175.533	475.023
1024.38	390.266	517.106	490.634	943.361	125.342	527.462
1686.99	385.458	449.704	435.659	540.254	343.263	489.208
1403.45	346.148	814.331	448.135	1348.19	240.741	464.573
1878.17	453.424	606.804	480.135	1536	133.222	451.849
1655.95	356.059	483.203	413.445	1020.05	259.508	526.74
1598.95	350.379	487.521	427.973	772.317	161.062	462.049
1835.44	352.627	501	419.505	559.571	313.134	455.791
1465.67	310.264	604.347	470.41	936.487	267.141	501.261
1888.01	356.52	472.273	421.895	1046.16	199.655	502.371
1233.79	399.199	573.887	411.887	1045.78	250.335	525.98
1780.93	369.982	783.935	435.944	1068.78	326.032	431.716
1324.89	429.755	1182.13	509.243	928.852	261.361	423.754
1833.41	440.744	580.154	489.241	673.071	201.558	485.56
1269.47	392.613	479.36	413.977	967.055	149.155	450.514
1779.91	407.413	740.19	476.641	769.044	243.958	521.355
1130.18	472.299	534.193	504.793	849.685	243.136	541.141
1655.08	407.906	1017.66	443.373	1088.94	339.097	430.19
1364.85	409.405	648.712	434.116	845.371	129.99	491.601
1513.69	399.451	511.262	421.748	1178.81	304.792	445.594
1637.57	437.406	645.547	444.07	810.52	214.377	469.589
1560.06	355.022	665.009	422.732	961.225	224.173	524.071
1941.39	339.366	1347.37	493.863	1383.61	213.965	509.983
1185.33	396.284	489.108	420.969	946.093	170.636	532.224
1302.67	364.775	453.662	451.608	1003.68	180.745	523.097
1810.96	328.389	800.006	499.025	1763.81	265.934	477.106
1804.12	345.595	489.4	410.173	806.184	198.586	483.299
1592.05	359.57	517.939	425.282	1349.97	148.335	476.243
1096.69	385.103	560.82	452.096	670.952	338.756	532.977
1276.55	315.561	625.83	432.643	1081.96	195.238	470.091
1587.49	416.19	652.155	476.404	798.727	361.407	510.282
1911.19	343.514	1160.79	444.836	1208.35	230.135	491.483
1548.19	376.309	916.301	494.919	651.456	149.276	429.899
1476.21	307.963	660.879	450.411	678.813	174.579	504.129
1380.17	418.291	790.835	522.093	1068.59	215.027	518.981
1859.52	363.713	482.321	427.768	471.531	149.827	445.896
1738.77	381.581	791.025	444.341	963.128	203.087	489.693
1597.54	303.173	608.183	444.744	1282.86	232.123	479.137
1765.4	335.058	784.871	407.232	1512.49	313.484	525.417
1182.3	355.881	513.249	458.892	1113.34	186.289	479.06
1688.75	379.608	625.458	430.731	1238.3	170.538	455.218
1893.52	439.154	1217.26	490.02	1405.92	151.887	536.323
1513.25	367.576	641.651	484.867	1390.03	220.101	443.885
1444.08	372.548	505.519	476.248	1120.63	294.593	533.889
1235.18	402.505	507.894	494.662	626.214	143.86	517.381
1081.89	419.565	459.693	436.281	835.098	275.116	496.945
1612.49	318.344	800.831	483.094	1351.86	205.756	491.393
1798.05	325.416	518.979	475.442	715.303	169.764	467.106
1064.74	393.189	911.701	471.351	744.129	243.741	509.822
1101.48	328.92	624.304	450.85	1033.2	358.66	497.678
1496.08	329.247	760.644	459.579	1325.71	166.721	512.034
1357.39	477.32	791.207	492.103	1062.98	182.47	503.232
1808.94	391.738	478.191	408.222	1343.96	305.639	526.842
1436.02	430.469	464.854	435.987	1149.96	218.836	525.105
1628.13	353.046	1349.93	501.385	677.455	200.115	522.235
1534.69	322.769	454.413	416.075	640.94	129.651	441.108
1426.7	353.403	706.414	482.547	722.34	175.844	445.688
1167.89	363.644	876.596	419.295	590.765	257.711	500.174
1080.4	317.283	841.143	448.641	920.257	252.456	510.699
1395.76	391.715	842.366	516.779	1315.27	185.31	449.577
1316.53	388.788	673.572	407.841	1192.23	181.229	492.916
1850.92	387.27	686.017	514.439	1576.84	146.781	425.572
1264.26	375.889	704.183	428.329	1147.78	164.171	526.645
1362.74	395.352	597.336	418.301	646.996	194.073	500.383
1633.97	324.22	643.347	498.705	747.623	236.438	520.942
1719.37	325.298	570.458	500.387	870.734	134.807	491.912
1229.09	323.325	488.09	453.49	1170.94	236.878	521.977
1820.03	462.875	1032.71	482.292	1104.6	241.85	534.747
1832.13	412.198	716.513	435.146	989.718	284.584	486.3
1737.5	396.536	568.516	419.839	1368.73	126.636	491.913
1885.51	399.049	640.82	504.467	689.252	324.286	526.872
1833.5	368.962	508.384	414.379	780.035	148.6	522.96
1190.98	332.938	469.42	414.091	749.038	181.032	480.827
1868.29	300.833	550.713	446.851	809.182	163.47	487.464
1078.01	338.03	745.621	435.066	930.589	145.725	513.439
1420.73	460.754	562.535	480.273	914.899	176.841	514.923
1150.23	419.271	486.445	442.528	530.066	419.434	460.692
1871.16	336.25	588.573	471.953	1123.52	166.218	516.741
1424.53	369.375	496.449	427.856	699.053	306.765	466.249
1678.7	360.51	534.995	408.679	719.147	168.35	514.332
1235.54	382.926	924.832	406.678	856.291	165.034	504.232
1241.76	326.509	899.092	413.511	940.633	221.349	459.261
1579.73	342.259	632.058	410.495	917.904	213.958	463.117
1441.11	324.339	690.995	416.581	923.967	340.062	464.028
1018.12	414.951	654.116	491.081	766.041	171.787	483.753
1624.71	395.741	623.684	485.794	1435.99	131.28	434.361
1244.75	353.592	599.553	443.493	881.614	131.255	508.487
1362.82	379.516	726.267	452.549	1042.9	193.302	474.408
1777.66	315.073	668.658	459.85	805.577	126.546	465.061
1579.21	395.823	509.888	480.24	1232.1	322.451	436.529
1126.43	421.232	882.392	470.354	1066.1	301.041	529.365
1386.52	325.638	622.833	485.674	1015.57	147.701	458.105
1884.79	418.37	615.254	442.24	1440.92	142.155	517.938
1662.52	320.116	653.443	493.87	1269.99	251.756	496.088
1857.15	363.953	697.494	486.581	1091.5	186.583	479.872
1404.65	354.374	551.457	473.052	1057.46	309.665	526.005
1541.3	376.201	598.753	412.84	643.613	210.598	523.723
1304.64	323.18	494.359	437.236	1275.41	137.427	524.153
1701.06	361.137	871.873	415.959	671.481	178.814	523.21
1322.9	446.566	1250.41	504.703	847.103	219.607	532.413
1247.28	389.474	631.031	410.396	790.481	130.738	524.118
1688.88	317.717	556.425	408.959	560.745	224.185	456.092
1815.86	307.516	619.26	517.1	959.269	400.608	492.636
1419.37	419.277	641.119	457.367	805.814	222.568	505.215
1388.97	366.299	735.951	472.96	956.401	174.712	506.55
1725.71	368.44	1511.58	403.84	1575.84	152.042	526.483
1513.41	345.123	490.172	426.099	1166.53	162.985	415.824
1700.38	346.298	651.548	471.811	765.094	136.583	539.761
1322.32	363.422	723.745	496.06	1314.16	209.529	484.235
1618.83	413.81	787.053	443.044	967.169	297.663	528.481
1873.64	390.464	484.423	406.617	1232.65	350.75	531.32
1114.08	313.015	617.176	465.653	795.397	146.964	518.722
1176.54	323.762	465.73	429.614	1090.7	131.096	495.805
1514.24	403.273	526.743	493.953	1100.33	235.641	515.984
1746.69	451.65	675.557	409.167	1120.01	200.102	532.138
1342.98	328.871	796.141	460.371	884.584	174.695	529.104
1851.18	350.553	767.305	478.294	1429.35	179.276	436.949
1474.78	348.877	720.784	431.271	1338.95	140.285	535.605
1792.08	432.954	595.393	453.715	894.446	171.835	513.255
1753.01	347.481	970.448	410.659	1193.28	153.053	458.323
1315.71	389.217	587.097	417.15	1146.09	165.188	516.111
1140.45	428.004	483.628	470.119	517.369	173.86	493.51
1237.88	428.744	559.645	500.27	585.326	322.019	446.209
1297.43	371.351	680.209	415.757	1185.54	299.843	424.58
1769	417.088	755.387	507.712	1170.47	125.057	509.42
1960.3	380.122	635.887	414.309	798.495	180.421	464.985
1214.14	465.196	475.09	440.372	1043.41	196.656	509.181
1636.42	326.562	749.611	505.016	1418.77	195.261	456.77
1150.36	384.528	642.877	419.654	808.719	147.275	420.905
1774.69	473.953	913.62	492.585	1652.6	157.446	530.326
1301.26	314.776	719.707	419.557	813.897	274.161	509.454
1666.32	424.006	978.014	467.844	1178.64	191.439	517.237
1053.98	410.849	794.062	468.554	979.646	196.618	508.3
1640.96	346.92	604.221	499.291	773.554	173.25	458.098
1047.04	404.526	510.133	409.699	815.665	152.454	495.794
1274.68	315.742	1089.63	420.129	910.905	243.187	477.086
1236.9	344.842	499.156	453.367	706.867	148.854	426.329
1677.03	301.522	550.647	458.558	674.615	226.342	471.897
1551	354.23	476.088	416.885	1027.78	170.071	471.55
1925.05	345.834	447.035	445.569	759.702	282.059	517.503
1099.19	371.32	719.046	446.772	723.144	316.64	439.874
1590.23	405.248	577.846	417.73	590.548	358.027	530.914
1129.53	353.948	734.619	402.025	528.06	140.515	519.197
1358.54	391.132	462.627	425.456	1228.14	294.088	514.918
1101.44	424.261	771.343	457.497	899.029	162.611	460.565
1842.66	300.735	1185.32	503.737	1401.73	176.275	458.269
1259.16	411.963	497.405	436.092	712.827	221.669	507.744
1863.97	323.06	506.271	494.449	974.86	308.119	462.783
1443.96	299.431	1161.99	506.477	548.164	261.016	538.18
1163.02	327.309	714.418	446.56	781.86	298.334	501.913
1008.24	303.487	532.274	447.619	974.112	198.841	520.77
1226.42	413.181	703.879	426.111	1045.15	177.018	528.445
1375.96	352.812	457.79	443.205	749.459	170.418	527.069
1630.55	302.083	526.954	497.531	1456.77	220.218	437.551
1276.22	391.551	626.814	470.944	1224.78	161.735	451.014
1658.85	332.588	499.405	448.027	824.647	147.808	454.761
1083.28	393.882	552.594	457.493	530.377	240.084	523.784
1733.55	356.391	608.029	409.819	860.974	211.113	526.682
1574.24	356.401	739.813	485.926	905.663	268.603	435.901
1121.96	309.504	457.533	422.793	696.096	200.809	485.311
1923.3	376.233	670.506	480.131	705.772	169.537	415.637
1699.55	388.927	631.966	427.096	736.308	185.434	485.256
1480.89	327.312	584.168	443.111	1340.36	279.377	429.594
1357.49	419.095	663.933	483.578	1207.6	129.889	496.636
1543.21	380.05	472.1	411.473	933.413	201.992	502.083
1110.1	345.827	994.192	408.807	1025.95	250.281	477.173
1606.43	301.386	468.312	410.896	533.302	139.14	465.134
1598.92	337.19	584.076	498.04	1285.64	369.009	498.69
1396.52	353.993	463.21	447.364	996.505	297.5	490.132
1393.88	346.271	517.276	465.162	941.048	147.86	513
1659.62	304.468	538.102	469.762	613.772	238.822	521.246
1624.29	472.387	572.229	515.092	1052.95	332.793	501.352
1397.12	402.48	730.616	478.141	819.211	272.436	432.841
1566.49	411.607	473.055	458.614	1347.47	227.352	531.835
1252.7	399.116	576.235	410.04	1094.15	138.231	525.918
1528.5	426.969	550.698	483.561	928.423	195.65	533.89
1816.98	303.482	459.756	419.403	848.77	193.895	487.36
1619.26	326.824	552.673	458.647	1158.33	287.917	493.358
1760.8	401.126	577.279	440.283	1674.88	386.227	446.728
1777.08	356.875	1294.91	480.356	1767.34	266.774	449.146
1418.8	370.405	524.094	430.676	1150.3	281.54	505.45
1049.29	344.286	629.98	468.577	780.304	246.371	440.405
1531.68	418.357	660.135	484.059	1405.77	217.526	518.248
1798.29	376.354	450.262	410.662	1080.27	128.299	532.746
1222.43	378.214	501.975	437.838	1029.05	146.669	503.525
1189.79	349.264	508.329	475.242	886.727	211.563	477.888
1592.47	312.607	841.533	431.777	1474.78	249.06	528.793
1518.8	468.126	741.918	517.365	808.424	308.735	504.234
1625.69	388.243	470.155	450.155	534.379	209.061	509.769
1431.26	317.441	444.499	414.18	838.824	134.081	482.698
1267.56	336.037	521.712	460.445	722.609	235.595	502.932
1605.68	319.944	469.358	439.547	542.375	189.975	492.4
1451.26	418.79	632.014	439.17	972.715	339.626	501.072
1421.66	465.931	613.814	503.573	1350.47	235.694	473.528
1041.13	339.049	686.631	439.581	500.94	125.803	459.283
1091.21	440.267	470.942	441.733	923.042	152.365	448.137
1870.25	448.411	670.8	450.989	987.498	199.74	517.984
1288.89	386.369	529.045	515.387	859.01	212.975	442.347
1023.03	415.834	830.599	479.468	840.317	199.436	464.413
1880.36	364.414	737.196	459.14	743.496	125.336	475.794
1595.03	358.351	486.328	431.977	701.169	145.62	526.263
1778.92	373.126	678.85	457.418	729.993	220.209	515.955
1630.05	345.312	680.849	498.626	1493.95	222.277	477.188
1520.75	403.63	827.932	431.24	891.635	204.867	526.821
1403.41	348.561	563.576	444.363	1294.46	133.734	499.691
1607.11	302.589	729.532	502.937	467.455	316.533	434.727
1893.9	321.2	827.977	411.726	1493.01	135.154	523.571
1601.69	358.982	1472.42	452.883	1589.16	160.109	472.036
1776.37	441.729	867.565	470.335	983.653	152.518	534.268
1175.22	326.915	496.404	441.701	1170.85	245.476	458.995
1697.94	379.253	498.709	444.533	521.403	381.002	456.545
1582.04	338.711	644.252	442.039	897.035	228.661	455.268
1676.84	371.264	785.935	426.967	1128.12	306.95	494.136
1847.24	422.486	641.522	488.274	1304.21	193.28	493.52
1664.35	377.915	524.456	441.842	916.992	234.963	505.064
1193.99	325.98	581.927	437.052	852	198.459	512.286
1583.97	374.768	556.468	416.337	580.085	208.627	458.229
1432.11	396.283	1278.93	406.786	772.157	251.031	453.618
1763.89	345.535	645.124	467.348	969.103	292.836	464.432
1497.37	408.991	640.159	428.088	759.335	258.717	441.015
1367.65	385.989	728.58	417.629	925.817	170.054	506.892
1544.82	329.169	632.235	453	1103.83	334.464	495.914
1696.98	385.41	963.968	473.866	1295.55	161.366	453.045
1158.97	330.977	557.714	411.161	1005.91	165.9	533.391
1686.24	399.05	610.33	459.764	1219.08	264.635	447.598
1794.31	428.205	1014.8	451.935	684.072	224.013	444.146
1892.66	317.1	778.601	417.855	1881.38	266.283	464.234
1272.93	325.081	467.359	454.117	941.477	265.075	490.484
1834.19	340.229	526.685	431.673	1355.67	133.481	494.73
1781.96	351.863	801.079	478.398	1510.82	247.918	460.95
1201.45	346.723	517.429	483.082	690.614	228.677	523.605
1824.88	322.122	688.255	431.023	1333.68	214.252	432.284
1895.66	323.405	566.581	466.109	1277.8	340.719	480.489
1836.23	399.453	466.27	412.166	1700.87	240.928	517.332
1180.64	374.276	482.31	450.109	939.561	243.414	506.591
1792.03	323.463	495.673	434.444	607.967	155.596	521.917
1889.07	367.037	610.889	451.305	1610.76	163.306	478.995
1168.49	402.161	625.056	443.902	1008.5	236.834	472.085
1621.94	459.452	786.684	509.204	1317.51	234.438	511.149
1527.01	431.731	612.255	446.597	1484.39	145.983	456.75
1648.55	337.664	820.219	429.456	1147.72	348.552	509.569
1708.66	474.901	562.712	464.52	794.621	221.27	479.725
1363.37	332.032	780.73	504.913	1031.28	201.222	481.31
1686.23	396.013	892.986	515.596	1064.66	196.47	523.836
1201.43	340.983	592.391	431.078	665.819	276.349	489.425
1400.87	312.951	468.549	402.694	1210.83	129.811	478.021
1848.88	393.644	1085.61	429.743	1087.1	183.451	433.985
1689.89	318.275	639.201	440.714	956.682	224.547	453.248
1568.04	372.209	601.179	477.481	1117.34	301.602	452.823
1887.64	343.616	846.024	453.411	1311.31	162.164	535.778
1172.58	346.918	773.645	428.212	940.3	382.944	492.956
1885.35	329.801	610.911	435.387	1071.57	267.913	507.518
1362.7	353.508	522.804	472.482	859.52	308.917	531.704
1849.06	385.707	487.909	447.849	1016.89	278.347	522.861
1891.5	302.028	620.692	404.005	562.361	249.118	486.33
1742.79	303.125	532.347	403.337	977.186	155.495	428.088
1454.35	382.659	643.658	502.041	882.164	211.327	484.27
1679.05	413.261	997.246	510.114	1261.7	347.045	490.02
1322.4	314.5	651.289	469.224	691.101	177.933	495.7
1462.38	403.297	506.921	474.52	846.25	225.538	443.04
1921.62	384.102	537.124	408.06	806.09	203.071	453.849
1683.94	440.46	565.696	491.907	1642.08	188.177	523.082
1780.14	401.86	658.351	407.897	946.054	156.319	534.096
1377.12	381.773	538.724	406.929	721.192	215.039	430.478
1888.97	312.281	534.955	448.181	550.18	395.288	479.055
1660.95	336.423	777.475	422.595	1203.53	246.282	525.677
1510.98	309.46	716.373	449.891	744.745	178.915	497.04
1353.61	340.204	619.098	406.494	1346.95	278.164	452.79
1694.19	481.092	1118.17	501.202	1547.91	297.466	538.216
1820.37	330.389	666.891	524.075	951.292	397.001	522.125
1530.34	351.296	474.67	418.222	546.708	265.36	508.807
1195.48	308.631	631.938	474.483	544.229	166.232	517.013
1904.05	368.565	612.874	445.17	672.162	276.384	454.576
1436.57	414.905	578.016	468.428	1340.41	164.688	473.621
1414.36	438.251	449.304	435.594	1293.72	366.676	468.177
1583.57	363.491	562.072	494.437	1550.44	204.074	530.467
1706.72	360.224	1619.9	410.772	1014.82	188.427	523.941
1528.44	423.047	553.838	430.328	1177.75	251.02	453.62
1542.46	376.253	701.396	468.525	911.295	171.342	525.011
1444.94	299.986	1214.92	431.402	1327.32	157.367	505.445
1058.43	358.51	683.731	451.648	721.998	261.5	425.95
1628.5	401.885	838.618	507.577	1028.22	174.56	515.994
1076.09	354.324	452.069	443.934	1034.04	263.392	446.482
1457	458.224	554.119	456.946	811.807	201.566	508.378
1558.81	326.37	958.8	417.551	1194.23	335.278	465.658
1464.83	450.233	687.008	404.854	1063.9	389.478	513.869
1476.47	333.477	521.344	499.931	564.704	220.501	439.636
1211.24	377.592	649.183	417.867	636.041	183.742	511.351
1761.12	315.213	643.8	436.927	804.313	129.922	495.108
1813.96	323.237	520.896	424.142	809.798	304.47	472.553
1260.79	346.703	873.44	452.445	1139.24	324.372	454.664
1555.93	401.861	543.42	450.892	987.632	260.66	476.178
1856.9	379.044	1087.83	488.325	1149.39	214.39	494.733
1582.72	380.073	601.141	427.469	519.386	241.898	446.393
1223.25	401.302	551.161	479.49	855.743	145.352	516.859
1383.86	380.532	795.856	429.681	1125.75	165.824	471.814
1221.62	346.667	882.977	442.46	620.202	248.947	524.412
1880.67	378.596	468.491	406.659	771.191	179.226	455.885
1627.3	398.884	993.86	464.775	1036.29	139.485	499.204
1216.37	338.363	874.333	435.042	943.284	156.395	450.5
1557.92	359.33	497.8	476.642	989.632	180.029	530.693
1851.5	445.684	667.073	488.981	1214.48	365.001	459.094
1692.44	370.238	501.493	494.127	1023.1	277.305	459.054
1020.12	312.673	572.99	446.435	872.025	179.515	453.372
1768.93	398.645	632.416	411.25	1618.19	196.905	515.869
1605.46	417.745	891.097	470.438	1398.08	198.639	436.62
1862.3	401.995	524.957	499.819	1597.82	196.586	454.433
1793.37	428.641	525.888	457.758	1703.69	235.448	532.111
1436.22	407.838	512.199	462.982	947.702	381.028	440.056
1852.56	336.562	641.089	464.65	975.522	249.526	518.02
1752.79	334.006	698.519	408.923	720.466	125.648	456.277
1346.32	503.069	470.78	466.007	1158.2	218.026	521.18
1806.83	380.842	1276.28	483.282	1378.51	125.357	474.43
1610.34	404.197	566.032	462.035	1118.97	176.183	466.055
1112.02	360.96	553.578	496.532	986.083	149.761	433.012
1491.58	347.507	453.765	417.302	812.847	141.782	525.169
1888.02	359.631	805.027	409.52	1526.54	150.142	460.71
1714.63	390.043	551.33	463.446	668.848	141.752	465.876
1324.23	392.086	801.037	457.126	1313.52	193.187	448.048
1335.78	335.942	500.401	426.577	932.67	166.324	465.341
1807.33	329.727	911.777	439.723	942.491	131.244	460.671
1468.27	489.382	1129	522.5	1185.14	340.891	500.281
1191.89	356.848	621.699	508.902	1051.69	327.669	472.82
1376.22	411.191	498.047	455.73	580.866	154.04	503.498
1541.99	397.508	608.752	496.34	699.225	164.916	510.654
1408.04	337.924	537.392	410.003	546.716	223.419	463.769
1570.9	415.297	488.863	475.035	930.232	290.278	517.199
1784.71	350.6	483.776	465.541	732.77	292.435	517.848
1094.09	393.087	540.478	443.985	781.321	200.467	469.736
1593.12	333.025	476.523	430.455	1084.26	185.31	521.174
1614.36	502.215	535.191	503.842	643.48	183.532	430.614
1749.58	338.554	826.162	420.157	1563.93	292.568	455.603
1945.19	379.541	678.162	514.266	1230.52	221.128	530.342
1496.56	335.543	654.066	467.803	960.456	151.538	510.505
1887.33	418.71	482.928	430.208	1141.78	247.968	508.323
1307.26	407.38	875.474	513.613	1228.48	301.517	471.123
1337.9	386.921	527.921	413.511	932.486	305.822	455.923
1672.76	304.149	747.191	424.012	854.096	176.588	480.275
1895	374.216	444.041	429.376	928.872	202.066	489.508
1847.8	414.013	464.929	461.894	918.025	203.324	529.911
1671.82	395.461	489.937	408.312	1538.01	155.025	430.419
1138.52	447.831	676.695	505.28	873.68	463.389	529.327
1532.12	358.234	877.543	420.942	1154.92	207.468	449.146
1722.49	403.669	505.136	426.848	764.765	125.995	528.225
1125.75	408.856	551.709	420.315	969.482	194.608	526.288
1739.43	330.807	1034.57	451.585	1310.95	196.76	492.801
1486.51	366.761	667.838	462.696	956.159	134.762	524.165
1455.35	412.334	585.896	493.227	998.06	179.034	450.844
1379.32	327.592	880.318	456.928	1301.27	243.206	505.982
1340.65	387.142	471.147	449.5	723.738	130.348	445.213
1064.29	351.642	643.405	461.72	648.651	167.801	491.229
1186.21	330.971	802.924	419.639	1081.41	157.01	446.812
1178.9	440.482	515.7	511.086	716.246	193.369	464.573
1582.16	337.68	1148.62	405.215	1103.03	142.166	505.99
1641.19	397.19	461.221	447.965	1617.62	280.128	489.398
1822.04	379.176	482.875	420.389	868.646	212.836	431.195
1894.4	436.502	666.115	465.959	1030.23	170.668	526.881
1542.22	359.996	856.066	518.447	1269.55	206.946	460.741
1249.55	363.585	711.473	423.008	858.142	350.162	508.537
1705.51	414.059	588.424	437.148	967.629	160.367	496.525
1471.6	423.237	479.745	444.239	1316.14	210.339	525.782
1576.24	370.826	985.605	429.632	1523.82	212.337	503.875
1214.41	318.298	751.461	428.826	876.598	152.091	488.546
1523.64	389.678	706.886	416.703	751.823	149.416	482.823
1475.13	437.886	501.134	498.38	933.659	212.25	518.002
1838.23	323.814	526.859	468.018	1547.77	146.311	480.08
1460.23	313.034	483.188	401.144	1052.26	169.523	503.984
1618.96	323.039	885.947	472.75	1393.92	194.198	474.864
1339.06	304.289	464.547	415.237	650.407	278.055	520.887
1526.08	345.224	457.749	428.701	1019.09	144.066	531.69
1891.42	318.485	759.915	483.08	1296.05	174.503	509.634
1937.9	340.532	491.587	435.963	826.223	186.581	500.253
1357.12	340.216	660.625	430.524	1160.86	257.997	481.005
1792.41	381.032	720.121	505.775	857.064	247.32	458.32
1562.8	385.51	497.872	471.33	675.62	213.135	511.013
1410.11	351.198	536.908	482.723	760.733	146.564	501.185
1705.21	345.319	1101.45	466.595	552.496	175.284	472.597
1889.79	334.098	695.359	487.789	544.948	196.5	442.226
1656.22	346.847	477.839	418.083	905.841	266.427	542.278
1519.06	375.12	471.768	439.862	1208.1	292.376	463.794
1409.39	402.539	623.37	523.805	1088.27	181.036	521.647
1850.47	510.099	617.088	495.63	1454.43	335.351	527.951
1747.7	335.377	991.125	439.898	1242.58	257.259	478.91
1919.99	385.322	570.223	504.985	1069.52	335.862	517.138
1863.41	384.536	757.728	404.207	1211.29	180.664	521.707
1493.63	309.111	618.925	446.323	1288.74	222.189	482.034
1722.38	362.403	622.326	473.7	1106.35	212.817	531.113
1590.14	408.929	538.565	434.245	1073.48	158.551	487.177
1441.81	389.616	547.872	445.849	1067.07	131.989	448.209
1665.5	389.979	1521.76	463.68	1613.92	135.09	515.984
1078.9	335.116	449.449	413.936	619.3	190.43	507.285
1338.45	383.735	720.267	484.068	1047.01	134.836	517.655
1695.31	434.942	1243.41	476.543	1390.45	167.169	438.329
1460.57	415.325	488.333	485.157	598.314	285.237	490.286
1718.05	358.283	680.114	427.022	1299.39	214.77	434.516
1694.19	340.855	628.648	469.04	778.668	184.992	477.47
1472.45	335.69	766.518	488.705	1016.37	167.195	508.245
1554.81	397.276	681.97	498.416	813.238	151.152	520.148
1020.71	342.264	633.688	429.078	659.182	241.856	444.429
1639.12	362.467	640.616	478.522	775.663	254.082	450.5
1031.4	355.537	588.705	513.06	612.538	190.892	424.979
1463.23	450.184	487.768	479.06	1285.26	125.193	526.164
1435.3	309.053	569.804	506.486	747.413	151.83	449.956
1473.75	349.416	854.855	444.703	1236.66	240.574	505.474
1881.05	376.274	576.737	434.237	1436.53	186.707	523.056
1009.43	390.843	458.759	405.58	488.516	287.8	459.75
1181.42	397.213	498.01	435.697	741.304	128.852	505.598
1618.63	355.602	837.154	441.199	1115.57	210.978	463.065
1294.11	395.968	613.111	448.675	1229.21	209.332	484.106
1281.21	301.282	611.257	459.1	1037.44	155.871	497.61
1572.37	325.721	575.381	410.057	1318.29	178.883	505.161
1898.22	410.43	534.038	414.593	1520.82	263.247	519.134
1069.59	432.973	576.209	419.164	710.786	224.37	499.813
1490.35	401.061	860.543	422.56	1262.57	249.687	526.339
1869.66	492.813	883.611	509.725	1208.72	225.656	532.192
1070.69	330.689	579.895	444.25	875.862	133.7	428.068
1564.03	405.653	591.333	491.178	938.006	265.166	494.613
1516.86	358.214	802.552	478.072	892.991	133.7	515.123
1179.48	420.677	644.016	494.586	1051.95	199.447	437.343
1566.46	299.358	539.883	509.382	807.739	151.822	523.086
1703.79	335.695	509.364	480.516	1091.37	172.502	522.412
1660.55	397.697	1152.54	511.911	1396.73	172.07	480.932
1454.98	385.346	617.305	486.967	681.055	134.924	479.274
1309.67	348.635	1025.8	438.031	760.621	178.251	472.071
1080.33	431.236	602.043	468.746	686.367	269.377	505.923
1605.95	423.932	589.52	470.353	650.118	216.621	447.747
1095.86	404.079	740.26	413.755	1073.64	170.284	509.15
1882.96	444.841	500.831	453.105	1636.36	211.797	490.97
1527.86	432.147	584.048	439.844	1123.05	188.116	531.886
1392.76	416.637	476.54	425.918	766.748	310.684	442.242
1190.37	407.778	468.602	415.386	629.187	306.182	500.152
1654.37	452.172	488.203	457.927	1180.65	380.902	532.645
1878.43	410.394	602.52	465.894	999.892	252.823	487.014
1285.67	348.751	667.9	483.683	713.896	175.866	524.574
1793.67	358.279	623.054	476.49	865.824	411.725	510.683
1746.2	380.281	580.984	503.078	1263.84	306.105	533
1494.73	330.486	712.343	431.477	888.096	320.886	513.779
1765.24	385.979	604.241	507.047	829.902	290.569	504.333
1641.86	376.268	488.574	466.144	627.781	198.836	530.832
1554.19	426.199	727.458	485.457	961.578	229.368	467.656
1335.53	311.715	787.628	448.138	783.956	150.633	505.308
1882.71	373.647	925.718	450.481	1523.12	182.418	460.424
1107.24	380.455	451.822	422.559	779.155	288.111	482.917
1764.31	358.296	584.637	417.31	816.043	244.159	524.746
1302.26	335.451	449.976	412.692	822.174	164.317	520.417
1569.01	320.713	829.984	502.749	1206.52	200.691	424.296
1554.74	424.299	932.68	436.97	1340.79	244.814	480.856
1840.86	328.514	467.482	436.687	1091.5	239.279	504.614
1449.1	355.166	933.806	495.727	1223.18	438.615	453.018
1391.87	319.987	695.583	516.521	1266.74	285.661	475.676
1506.51	377.108	855.274	397.642	1238.94	166.69	461.874
1697.06	385.332	530.698	512.795	576.869	172.732	462.661
1734.79	328.681	646.806	421.24	671.341	208.977	508.931
1602.13	354.308	449.235	425.828	551.583	192.794	448.752
1690.69	415.031	614.106	419.236	1542.23	262.049	434.95
1881.53	338.589	562.994	488.812	1504.86	246.431	483.255
1634.12	388.656	574.116	487.1	676.785	203.911	504.764
1649.97	357.866	651.292	495.661	945.502	139.345	534.623
1578.68	391.563	533.058	435.434	882.306	315.88	443.057
1528.44	365.662	617.434	425.393	755.959	185.108	444.376
1733	393.485	570.935	492.293	1148.28	196.865	466.253
1166.18	354.756	733.153	404.341	904.489	176.892	531.309
1617.68	415.768	702.397	500.481	1336.04	211.115	505.133
1759.83	351.127	482.403	403.353	1201.93	282.954	506.102
1813.64	360.186	1418.56	416.192	1475.62	176.273	444.616
1539.99	478.446	689.941	414.158	1305.69	144.654	522.489
1432.57	450.132	904.555	506.339	997.15	225.005	483.184
1836.75	315.38	615.349	453.852	1442.75	237.896	480.621
1864.01	367.157	1109.16	454.356	1634.63	305.801	526.899
1368.05	370.521	633.444	490.875	1056.85	281.774	505.027
1280.04	393.632	633.247	420.559	744.716	214.676	483.084
1437.26	300.91	787.303	467.868	532.018	166.18	472.846
1873.37	465.698	886.215	499.001	689.4	168.612	495.541
1297.78	402.898	572.354	457.76	592.824	237.866	521.327
1919.18	344.925	461.27	451.288	792.072	129.72	452.041
1234.31	358.729	537.389	485.507	934.822	237.666	478.533
1768.73	390.403	580.496	452.75	894.677	187.992	469.765
1770.29	312.166	702.101	474.706	926.27	153.658	457.43
1102.03	323.017	527.439	507.102	834.336	127.242	435.85
1713.73	373.719	595.966	425.947	1316.82	297.846	450.415
1291.5	367.397	832.282	512.118	1055.16	139.29	438.741
1448.06	355.09	497.816	476.014	1129.07	382.216	461.861
1075.15	374.673	653.032	403.995	881.257	152.631	509.392
1840.58	356.835	1113.44	436.524	1106.89	145.267	465.064
1759.6	371.332	623.347	466.233	784.262	170.34	512.391
1007.96	332.355	515.019	403.41	612.824	178.163	436.377
1457.51	324.666	522.782	451.518	1268.19	365.306	459.316
1854.08	414.906	655.003	509.034	1737.23	186.377	509.526
1295.82	304.821	780.185	458.197	977.649	147.986	509.743
1527.1	458.395	853.912	435.769	1174.3	263.688	465.851
1575.3	428.839	542.619	454.5	927.152	214.928	441.677
1895.37	378.184	586.297	489.462	541.137	264.656	523.887
1520.59	351.918	596.239	452.392	1025.34	252.158	488.806
1081.87	330.762	445.731	445.65	777.794	269.271	466.339
1680.39	446.035	523.424	514.473	783.838	141.419	521.101
1024.26	325.453	706.16	489.521	913.745	157.24	472.06
1788.03	352.188	578.93	430.772	1023.26	222.816	461.163
1513.35	404.181	808.244	493.906	1322.01	138.413	501.085
1409.46	454.212	779.644	469.626	1403.54	213.14	532.24
1606.97	328.433	522.296	512.402	969.272	173.238	467.167
1497.96	382.708	451.66	442.152	1040.71	310.625	514.065
1270.41	326.334	695.535	435.05	1043.3	144.856	520.943
1779.15	378.315	458.132	434.301	874.631	146.761	495.409
1429.74	319.332	683.404	405.621	652.784	155.252	505.33
1866.52	336.088	445.415	411.111	917.085	205.979	466.493
1856.94	407.75	1578.91	492.649	1385.12	243.596	489.239
1845.12	316.988	503.141	448.24	556.553	170.646	519.074
1531.21	344.416	727.576	412.058	1306.66	162.896	503.005
1584.85	368.266	494.835	486.686	868.2	185.097	503.719
1595.69	302.371	512.262	424.415	1444.2	128.611	504.115
1161.97	391.517	676.091	472.453	842.031	410.129	465.318
1307.38	401.335	678.353	475.857	1002.55	442.929	526.299
1575.01	424.085	679.947	480.933	1332.71	209.522	532.348
1033.87	347.57	822.856	427.337	934.482	265.343	460.566
1463.99	395.179	492.636	438.227	579.181	249.157	524.622
1656.29	452.719	1200.46	456.4	1304.58	210.544	516.893
1493.11	406.847	690.876	410.305	1161.84	181.011	439.963
1235.23	369.253	488.63	474.393	835.73	188.542	528.185
1334.32	425.481	867.308	427.766	1242.74	248.162	494.638
1332.65	422.144	1241.38	424.589	1292.65	146.397	524.391
1842.08	409.94	884.568	516.33	803.903	125.339	441.434
1115.86	369.629	590.166	479.945	1020.96	226.04	489.206
1689.82	377.999	649.897	517.615	1150.54	154.259	443.985
1610.75	363.238	633.886	517.008	1272.5	220.495	427.448
1876.67	422.597	594.048	501.528	1307.31	257.948	514.218
1074.48	342.612	518.107	433.024	758.007	196.483	522.097
1556.46	313.054	561.387	514.342	1528.15	187.226	428.288
1435.47	397.239	550.849	472.851	693.095	178.242	457.851
1751.79	428.674	561.296	464.304	606.683	190.451	457.121
1207.55	394.085	532.859	505.383	849.313	392.896	533.067
1765	473.32	847.895	510.735	1627.79	138.593	503.909
1855.18	421.25	653.949	484.055	1284.04	171.688	443.259
1260.85	422.878	1124.16	483.19	544.675	127.772	507.992
1582.8	425.134	1017.82	509.687	1528.25	137.81	436.051
1894.98	379.589	779.138	457.781	819.074	205.8	504.774
1782.02	321.878	510.287	471.474	1558.92	276.659	444.699
1568.19	428.809	576.546	454.047	760.501	294.539	488.006
1679.77	358.898	525.471	443.151	1012.73	133.082	438.106
1237.42	421.73	485.318	431.688	1091.45	212.41	519.619
1862.52	342.869	717.95	494.891	1415.12	254.945	534.097
1309.05	386.859	734.144	491.276	633.037	222.418	511.645
1262.64	378.415	523.172	455.242	785.64	135.294	527.451
1039.94	357.298	506.291	468.775	1022.27	227.423	483
1466.77	377.708	612.432	460.809	853.972	147.612	465.471
1614.05	354.507	575.592	502.968	1036.35	222.512	519.009
1755.2	347.891	480.646	404.573	583.709	127.05	485.046
1341.83	386.74	593.856	485.406	1116.12	447.243	491.352
1816.28	347.968	509.879	432.305	536.072	267.449	489.531
1496.17	315.924	794.269	421.456	581.871	410.887	462.323
1903.76	340.788	459.559	428.21	890.06	146.431	532.468
1008.55	444.685	614.115	431.394	706.186	229.483	489.546
1536.2	322.641	544.333	433.766	1254.67	181.646	450.145
1382.68	410.306	546.578	434.109	1272.62	200.116	437.419
1220.05	367.961	652.476	405.996	858.863	167.286	478.344
1621.99	440.815	515.633	446.097	1482.47	333.028	522.791
1029.48	373.802	472.301	469.3	572.765	164.103	492.212
1835.17	306.513	1062.17	411.139	824.677	133.915	467.937
1229.82	390.703	570.486	413.79	1171.8	250.91	444.764
1857.88	370.807	553.922	516.39	1032.96	153.735	462.022
1213.79	350.722	475.894	434.696	740.928	167.768	517.224
1496.85	331.51	589.694	433.203	1221.94	220.921	480.547
1709.14	303.428	710.261	412.375	1687.84	197.949	439.099
1778.04	326.088	664.661	403.913	909.207	180.021	525.67
1237.38	581.065	527.301	458.446	1088.39	264.82	460.509
1477.58	390.764	531.406	462.392	625.828	163.364	494.584
1448.32	364.678	464.768	447.387	729.993	268.756	487.411
1816.75	382.131	490.454	417.832	770.049	178.74	491.71
1647.92	394.682	529.781	448.128	756.95	135.934	531.208
1428.86	328.944	1275.69	476.316	1306.29	139.071	477.326
1606.44	358.23	1007.29	400.737	1163.21	231.41	479.477
1008.98	377.846	484.526	440.204	560.456	212.919	506.578
1672.25	419.218	504.293	464.931	849.844	379.121	521.741
1432.81	355.639	1105.57	445.561	1141.98	191.365	473.416
1073.21	365.556	577.47	439.89	523.29	272.255	488.632
1168.62	316.782	668.242	504.943	942.501	213.47	528.026
1646.53	356.012	1042.33	512.643	964.738	199.961	429.466
1718.87	430.945	463.995	457.807	1398.7	217.323	486.774
1225.25	348.69	626.358	408.214	838.672	140.39	424.018
1551.31	333.935	712.996	501.815	1497.9	339.849	485.084
1514.97	358.649	594.202	417.149	702.178	275.122	477.031
1523.01	366.364	514.639	507.741	616.223	137.301	526.403
1052.8	345.719	527.935	475.657	916.099	182.71	428.454
1582.19	316.308	647.983	494.286	1467.55	191.695	487.083
1640.36	346.788	451.8	428.039	765.08	218.535	519.34
1654.12	409.807	631.371	435.854	984.603	193.212	490.013
1784.68	373.613	1036.55	514.714	639.214	174.09	475.14
1661.61	378.808	619.36	454.766	1167.59	180.177	508.384
1217.02	330.716	505.812	408.175	772.529	225.221	438.471
1631.2	339.375	936.349	445.012	1457.98	218.883	490.858
1226.25	334.03	480.809	448.769	811.422	271.612	480.5
1506.88	374.85	1195.33	431.393	1449.58	194.156	521.79
1155.87	370.008	480.201	429.982	1034.49	209.194	487.73
1474.85	422.599	693.066	471.166	860.661	338.454	531.319
1617.07	357.999	904.057	512.189	1043.25	177.717	527.475
1814.25	334.533	787.989	415.473	847.929	181.806	508.208
1258.21	307.04	449.105	411.285	1076.07	178.723	510.986
1369.89	349.052	951.89	430.641	597.913	311.522	452.453
1376	378.371	678.183	513.611	1066.19	216.081	506.401
1427.6	335.045	583.364	440.711	747.304	173.466	490.616
1105.2	356.607	637.353	453.122	858.441	308.684	517.583
1934.04	369.461	571.508	447.655	718.599	198.489	494.973
1643.29	330.164	957.867	479.296	872.479	224.863	433.198
1797.72	366.768	1007.98	449.132	1700.25	257.538	502.667
1891.44	395.182	476.556	455.677	768.227	240.986	488.369
1324.04	349.38	722.728	442.199	888.11	307.103	427.392
1795.38	401.458	634.506	435.117	853.628	269.04	472.152
1297.7	355.221	520.554	494.495	1253.76	195.317	521.771
1478.56	341.376	553.589	424.524	933.214	145.872	516.116
1681.28	384.146	525.924	435.415	676.407	150.814	455.752
1488.66	320.357	1136.14	483.469	1168.1	287.879	518.048
1868.19	322.243	723	497.979	1310.22	189.754	522.446
1144.07	401.424	536.671	515.824	658.513	300.64	481.388
1195.91	345.778	635.907	496.392	1175.2	144.91	513.169
1765.75	405.938	573.307	473.682	1472.38	440.413	509.635
1283.24	325.18	716.276	421.8	958.454	256.377	479.325
1554.81	329.06	570.861	481.346	679.896	160.86	521.67
1346.27	399.665	493.051	468.615	510.047	159.555	446.358
1807.29	334.616	721.102	475.17	992.089	178.133	522.717
1446.47	336.067	724.925	428.506	1246.23	177.581	530.661
1415.78	358.789	575.427	461.863	889.341	125.866	512.86
1819.4	394.655	618.241	506.335	1100.66	342.221	489.532
1912.42	386.001	624.982	472.656	1027.05	278.877	475.131
1595.16	400.536	699.309	430.614	1018.38	177.923	444.885
1823.51	408.017	807.358	439.064	559.39	198.51	487.406
1548.05	415.738	607.077	494.268	1276.22	157.946	525.616
1876.6	380.177	716.139	417.558	1157.36	149.381	508.136
1650.08	300.441	502.336	418.112	698.364	201.183	445.148
1906.13	383.512	662.684	439.565	948.26	216.95	501.526
1463.5	302.16	977.762	483.946	1168.11	189.865	456.613
1766.28	353.68	531.6	482.715	1574.5	427.332	470.275
1640.83	416.826	495.164	436.215	1375.6	137.287	527.247
1739.72	401.504	604.229	405.109	783.022	136.494	490.851
1377.36	487.263	554.608	507.221	1179.19	173.907	496.666
1296.46	410.056	1255.36	511.497	532.411	131.68	493.525
1718.44	319.254	756.603	456.241	838.647	180.273	513.115
1484.54	309.897	571.565	458.736	1001.21	275.229	456.621
1328.63	373.599	682.351	490.146	1020.88	456.295	424.353
1114.63	456.751	639.971	473.4	1083.36	430.701	469.973
1820.77	346.575	677.196	473.159	1236.88	243.279	516.606
1140.83	456.989	668.341	482.509	717.775	136.315	501.482
1093.23	377.151	622.785	421.288	729.042	173.676	495.151
1424.52	360.998	1077.37	518.573	1263.31	179.769	470.862
1712.89	400.979	730.563	456.536	1280.45	198.664	467.062
1841.63	420.287	675.184	451.116	1663.94	274.819	502.113
1371.1	407.108	764.383	505.123	1179.81	158.468	474.362
1318.56	421.758	548.603	454.224	757.26	204.997	528.308
1065.6	458.714	757.82	500.063	828.175	193.143	507.228
1001.03	350.429	740.665	410.625	797.741	171.182	534.388
1717.1	380.702	1463.37	516.263	596.89	200.49	463.153
1183.21	326.758	855.748	449.984	772.507	130.968	430.105
1797.78	386.437	1016.45	428.182	1153.52	235.1	499.457
1349.15	314.243	573.389	478.374	1096.25	315.225	517.65
1698.3	363.592	563.811	505.759	861.123	261.865	421.312
1533.02	419.132	841.562	424.725	1031.16	164.571	502.169
1504.87	407.723	697.943	479.627	1038.09	226.516	502.607
1016.09	406.883	822.389	429.076	843.78	239.582	523.114
1540.84	404.284	708.484	426.512	1099.33	211.953	505.386
1850.89	360.903	1072.35	444.788	1298.88	143.624	436.475
1754.87	412.571	580.116	473.474	513.816	156.951	472.865
1056.74	349.38	578.752	495.048	963.753	126.443	475.271
1202.68	322.847	568.013	426.953	716.11	133.634	430.737
1517.21	367.665	640.937	455.878	1270.18	179.833	440.468
1463.51	352.54	844.616	444.792	890.112	217.561	517.384
1000.72	429.54	600.461	506.355	610.534	223.845	485.137
1549.34	363.93	445.616	419.048	967.144	129.644	436.689
1142.28	299.092	693.563	450.84	781.882	190.613	518.761
1871.64	395.115	478.783	473.562	528.207	212.887	519.495
1786.5	308.737	1060.4	468.768	1005.75	239.877	529.98
1905.72	407.039	1178.85	425.955	777.129	135.375	520.677
1223.82	383.889	640.032	463.928	1121.21	303.391	441.759
1263.49	390.497	553.674	429.445	560.156	218.829	538.685
1126.38	345.147	512.061	452.885	716.093	395.492	524.51
1106	376.617	683.193	480.421	830.167	220.73	465.145
1846.58	407.228	523.364	466.005	609.707	257.522	525.096
1853.77	420.978	774.125	468.734	1806.2	148.825	527.177
1762.79	325.301	479.925	472.667	1059.92	209.604	529.091
1484.34	403.374	1324.53	476.383	1370.09	182.881	445.693
1738.34	430.128	842.058	455.279	899.788	185.618	472.361
1752.93	342.635	713.758	458.934	911.745	236.986	506.537
1888.52	409.974	1031.47	476.059	1034.4	312.476	505.898
1888.92	388.388	683.267	453.439	1416.2	279.945	495.267
1580.01	352.841	521.549	448.687	799.301	312.387	533.333
1746.38	335.646	460.605	417.408	1361.51	142.127	524.305
1164.21	413.766	484.762	457.791	989.279	154.57	523.893
1289.29	420.013	986.53	428.72	669.543	209.579	443.134
1511.86	394.213	499.735	410.308	1180.39	155.303	502.902
1486.84	394.271	449.304	420.787	540.959	138.221	524.592
1100.77	342.655	659.456	450.942	521.792	204.523	478.11
1283.33	413.591	552.017	479.494	776.126	168.879	444.238
1025.13	320.348	559.446	481.437	655.349	171.533	475.034
1628.21	426.107	832.406	507.736	639.28	143.668	506.42
1752.17	439.401	767.403	455.08	908.702	225.195	483.337
1140.22	414.484	734.735	441.878	1060.57	255.764	513.833
1278.55	421.521	763.527	479.643	777.152	189.619	460.254
1613.85	360.374	611.51	458.339	885.704	295.092	485.992
1869.46	381.372	543.415	420.994	736.517	145.356	457.751
1384.92	360.841	483.613	455.434	981.126	286.915	488.892
1820.77	439.745	665.352	459.28	1110.33	192.971	516.39
1438.09	360.581	690.28	458.006	1388.23	157.361	447.545
1279.53	327.228	690.477	438.641	902.128	382.12	517.837
1782.74	403.846	518.97	444.564	1708.21	398.758	446.221
1265.47	365.047	526.584	511.263	690.935	361.986	504.148
1218.48	322.469	562.056	454.451	990.913	319.446	477.762
1571.17	347.783	902.815	464.891	1436.9	144.166	504.661
1780.68	431.594	652.975	457.177	1524.56	172.87	453.391
1872.67	353.621	929.814	494.063	1246.03	252.764	523.716
1840.53	379.608	580.592	455.933	1083.49	268.668	491.821
1764.17	342.085	488.823	484.062	655.934	181.835	497.789
1014.09	338.697	638.921	495.199	898.569	208.302	472.376
1512.77	333.808	465.209	411.492	816.722	130.581	539.021
1149.85	427.35	445.073	444.205	648.764	139.246	521.474
1778.52	398.877	586.32	467.251	947.143	147.673	421.669
1161.26	319.071	714.234	477.105	944.39	127.966	481.524
1843.37	366.004	553.076	494.78	878.48	206.805	481.452
1374.45	376.44	448.298	410.988	518.132	359.561	509.304
1802.37	350.292	468.066	427.862	682.701	195.186	498.401
1615.07	379.433	879.589	508.814	1368.31	140.406	535.652
1290.2	391.057	601.378	441.279	619.892	191.83	453.985
1706.38	360.616	643.076	447.141	761.561	152.897	497.295
1311.66	391.539	470.117	450.841	1202.09	158.616	464.579
1589.03	359.261	501.035	450.555	1092.7	207.721	456.858
1451.38	432.776	658.695	428.461	1055.91	151.112	475.922
1691.73	345.915	588.985	421.547	1134.96	200.806	493.191
1065.51	367.686	495.6	403.85	618.622	231.355	507.5
1360.85	458.354	1041.5	449.212	1342.84	141.403	466.98
1832.51	304.857	517.403	458.639	963.332	195.869	512.036
1126.43	359.196	504.209	458.8	563.371	213.065	513.777
1715.85	339.942	526.215	418.968	1047.68	161.962	532.5
1809.92	387.331	478.439	467.939	592.608	134.518	427.987
1764.28	312.738	556.124	434.365	1001.32	360.204	447.707
1070.46	370.081	541.581	405.307	838.683	254.519	451.675
1373.49	374.08	891.702	499.103	1151.19	232.313	507.738
1651.32	435.001	562.843	456.782	582.862	249.117	477.168
1265.82	416.244	692.179	426.891	1238.54	240.568	528.416
1289.75	486.469	510.814	500.673	925.086	168.674	522.748
1500.61	433.496	824.429	481.538	1057.18	134.478	481.996
1340.14	456.62	537.676	511.186	629.488	264.476	505.712
1364.01	370.39	703.341	512.212	1044.13	219.792	466.693
1465.21	308.485	597.252	414.297	673.805	229.196	444.361
1418.95	403.461	554.244	524.608	790.679	194.305	483.036
1814.16	326.776	447.282	412.331	1375.06	147.654	457.712
2006.83	397.618	536.026	495.13	773.6	333.724	518.757
1720.53	480.688	842.582	499.536	908.147	290.187	473.31
1216.35	344.47	522.646	424.526	584.715	172.226	462.118
1848.88	334.708	854.72	441.107	1069.63	138.054	441.382
1312.6	339.645	835.711	425.866	1286.98	176.732	454.95
1876.56	382.403	775.43	463.848	1515.7	407.242	523.083
1668.23	472.507	874.971	493.204	1343.73	153.738	503.462
1636.17	379.338	535.662	418.625	985.51	195.88	504.233
1427.45	333.317	462.209	459.932	649.511	290.376	495.431
1141	350.961	529.304	457.028	756.747	134.587	472.909
1427.98	413.851	753.279	459.956	980.69	236.309	512.726
1651.35	364.007	814.841	490.057	948.717	199.303	431.587
1625.42	416.84	723.071	435.173	776.285	125.903	538.032
1761.21	308.277	817.618	431.076	1154.55	287.543	476.803
1111.66	371.739	471.535	407.993	650.598	169.502	529.447
1594.91	366.098	539.649	423.116	731.018	388.453	449.326
1494.02	347.444	743.834	486.734	834.902	155.95	485.274
1675.6	450.064	595.216	507.606	943.017	326.937	518.3
1214.08	410.853	450.055	436.533	835.084	145.169	456.035
1692.13	326.705	613.23	437.818	722.414	171.252	526.107
1442.58	366.269	538.039	421.845	1097.38	151.144	495.938
1891.09	484.367	678.086	407.764	1056.29	177.336	526.404
1210.03	396.209	454.778	425.495	640.597	265.156	475.608
1562	387.329	537.323	453.163	1265.46	251.465	523.532
1657.2	396.912	746.199	468.591	1530.91	277.778	497.915
1276.72	342.899	542.862	445.919	1138.83	157.696	515.918
1918.57	343.711	1040.02	406.747	1749.41	141.015	463.568
1611.78	406.692	539.501	483.889	967.949	399.442	424.479
1497.29	341.52	598.04	503.52	939.495	151.333	495.715
1382.28	333.713	786.176	405.39	815.657	240.841	528.219
1806.28	376.338	768.004	447.273	797.725	388.908	478.677
1592.97	376.999	452.702	421.6	647.119	251.135	471.964
1081.92	382.79	520.101	466.779	614.645	249.652	456.287
1211.77	397.812	685.43	455.535	1041.3	196.442	523.163
1092.79	443.901	746.347	457.072	1027.04	183.464	519.323
1331.09	423.545	1150.27	432.616	1249.13	244.188	522.24
1517.48	415.035	726.58	429.728	860.238	149.013	455.693
1481.57	358.585	660.575	448.863	1237.32	143.53	510.084
1727.49	331.915	911.191	468.383	507.813	180.99	480.299
1419.68	367.27	616.563	466.041	916.111	240.808	423.313
1075.44	396.421	852.016	439.031	668.039	140.898	424.11
1038.7	344.964	775.544	404.374	825.998	295.996	530.054
1002.04	331.734	534.261	467.936	783.963	153.259	464.708
1302.6	484.818	760.068	426.413	1249.26	145.121	523.691
1843.25	336.004	468.454	405.143	1632.54	256.799	533.353
1918.24	400.889	1041.33	492.859	1404.22	196.796	529.051
1366.93	403.273	474.826	437.36	864.951	356.358	502.43
1471.58	471.008	1315.86	490.715	696.909	131.296	495.633
1464.25	322.317	523.175	497.065	755.617	177.35	443.969
1802.92	489.341	484.422	466.71	610.427	211.2	520.727
1217.56	404.448	445.737	438.944	529.089	209.29	445.541
1535.36	478.641	834.933	486.462	1297.14	150.677	508.019
1379.23	344.496	485.176	412.127	518.97	157.588	493.295
1525.98	365.399	667.161	428.646	1409.57	173.425	459.916
1848.22	309.766	792.505	415.777	631.987	194.74	513.85
1866.15	372.647	658.636	521.217	1197.25	338.489	446.681
1900.68	375.191	989.26	508.33	1577.9	214.841	521.415
1320.55	320.782	990.607	469.682	1096.42	205.974	527.926
1376.03	404.055	464.707	447.153	1031.28	129.553	533.051
1434.28	336.449	899.755	406.657	1384.84	267.175	448.827
1431.82	317.961	751.77	487.038	1072.58	161.777	483.138
1136.15	348.113	469.763	428.397	777.903	306.032	515.263
1041.72	358.539	509.438	441.4	991.341	228.44	492.076
1518	462.711	544.054	412.922	1191.23	331.363	514.735
1645.33	428.149	729.96	441.04	1531.19	143.895	478.166
1065	379.554	543.609	486.301	986.973	197.497	508.403
1437.62	415.203	640.607	456.588	671.853	139.584	506.655
1947.86	394.394	793.22	471.78	1633.5	135.555	435.082
1779.19	360.735	864.749	404.435	1600.67	135.529	488.128
1362.77	359.818	738.582	444.793	1214.03	253.178	513.959
1562.37	406.858	480.755	420.07	526.962	242.676	513.856
1798.77	451.602	1216.78	450.203	1017	151.456	530.746
1531.94	299.109	478.006	473.45	817.201	132.364	499.484
1140.09	374.744	536.222	467.175	659.811	197.397	449.275
1848.02	367.301	584.977	411.185	659.912	180.322	449.585
1355.8	328.393	1101.67	469.676	1058.67	160.892	493.757
1140.97	369.276	492.575	431.559	701.819	318.015	493.596
1367.05	349.873	513.806	450.569	542.43	261.079	530.259
1085.22	328.39	691.449	443.183	1026.73	168.564	446.341
1254.65	382.366	704.396	426.461	980.067	187.051	441.534
1849.36	401.083	1072.64	477.589	1656.06	434.587	525.714
1694.03	342.182	888.648	428.929	585.042	276.402	443.652
1591.69	351.866	858.01	427.968	1409.09	387.525	491.925
1640.81	397.522	451.876	449.692	1066.12	157.166	470.139
1874.63	325.82	467.11	464.726	1249.37	308.121	480.535
1889.52	339.308	514.073	498.255	1212.15	200.538	518.182
1598.63	328.342	1057.76	506.939	1279.59	188.349	513.715
1195.39	329.585	481.884	406.468	1019.91	263.281	426.001
1152.68	387.697	614.049	442.842	833.776	301.277	510.637
1118.41	374.528	467.728	447.604	588.512	234.857	423.221
1890.55	301.193	731.284	399.831	1000.27	200.572	464.839
1689.66	369.491	691.155	505.487	723.372	126.039	522.454
1741.44	344.794	656.869	412.213	846.59	368.191	499.307
1493.45	401.6	522.553	492.792	850.477	360.676	516.543
1858.83	395.298	454.65	438.476	734.301	328.511	477.742
1358.96	392.329	502.196	432.597	968.967	136.024	517.376
1474.32	386.51	1169.51	443.615	1224.71	154.937	515.698
1265.55	326.976	610.308	412.657	971.639	319.285	505.769
1588.66	325.113	487.665	445.497	649.497	196.93	478.682
1485.7	357.738	560.204	486.769	638.038	199.777	454.534
1676.68	335.186	545.607	461.287	1233.58	316.819	468.783
1503.93	374.009	673.123	477.766	1086.36	154.096	486.636
1242.45	357.398	645.597	477.958	1094.06	350.985	524.501
1172.59	348.36	513.51	498.336	857.325	170.468	472.471
1175.02	300.555	559.341	472.702	702.592	329.734	421.856
1830.93	338.604	480.802	428.627	1162.7	253.284	512.126
1870.62	472.047	781.171	513.585	967.279	219.383	529.01
1542.43	433.809	537.666	410.537	1284.9	138.957	503.29
1458.27	378.883	580.687	488.372	1323.94	191.367	462.327
1743.82	330.68	768.67	520.323	799.655	400.59	509.108
1368.03	338.394	689.812	481.887	1183.32	202.326	430.867
1138.46	384.466	510.356	491.904	628.294	222.593	527.59
1844.23	335.786	517.381	490.57	1256.55	154.537	526.873
1319.53	413.839	560.382	456.744	464.695	355.935	426.372
1377.66	385.102	542.394	509.315	843.498	158.645	501.537
1768.2	354.809	519.137	428.511	1000.93	147.698	521.59
1359.24	380.143	731.38	452.645	907.96	234.151	453.039
1172.55	464.802	479.411	444.233	666.666	239.695	488.026
1065.37	444.789	598.095	455.908	865.305	173.808	507.85
1403.18	355.056	573.07	400.103	832.925	136.736	436.4
1819.26	420.488	810.641	416.077	887.012	161.262	474.384
1532	406.347	669.763	490.064	1314.08	199.999	498.816
1378.61	360.27	517.281	435.826	1285.39	196.939	430.518
1166.69	318.074	837.208	507.587	1126.52	283.75	500.595
1864.75	383.698	487.459	439.764	1249.71	126.79	472.163
1054.88	382.727	678.234	508.626	883.609	131.066	460.818
1313.61	445.134	724.851	416.717	801.191	186.349	469.136
1561.12	389.01	490.515	429.031	632.257	265.003	518.825
1392.6	328.105	484.044	428.464	1013.65	210.46	516.165
1289.32	412.575	551.036	417.204	866.489	230.853	487.782
1726.9	423.859	700.993	433.367	1447.98	130.803	517.086
1643.26	399.413	514.548	467.835	1506.67	450.541	469.907
1346.38	384.818	457.405	428.292	579.178	290.807	464.238
1625.21	424.339	662.242	490.83	1334.7	168.058	460.552
1303.65	452.878	604.169	507.64	1187.28	272.152	515.616
1602.86	380.837	751.894	404.726	1192.71	162.854	508.55
1846.1	326.621	598.315	433.069	934.533	201.858	460.338
1320.92	389.788	525.799	508.453	709.963	128.878	535.271
1533.68	446.442	689.157	475.248	953.876	416.263	531.512
1867.07	423.474	547.048	500.327	1243.23	199.458	514.655
1608.9	345.475	717.486	439.623	1506.39	331.393	452.196
1856.18	302.173	494.834	430.212	604.384	326.406	526.657
1698.16	364.74	557.143	469.017	1663.7	196.348	527.885
1167.76	430.224	642.422	514.618	1098.28	264.939	523.468
1445.38	350.06	483.4	469.264	987.575	312.934	424.645
1527	412.12	475.58	438.901	793.274	250.971	533.491
1673.12	340.091	873.564	449.499	1508.17	155.696	492.066
1669.47	389.01	625.988	482.918	878.601	415.862	455.625
1686.04	349.57	582.337	444.291	1248.27	136.213	530.405
1600.46	352.784	646.824	503.901	1568.56	132.362	521.189
1715.1	308.706	957.81	513.069	1032.97	235.141	512.532
1394.59	378.334	613.945	454.176	901.659	154.505	492.551
1422.84	415.546	578.194	499.303	1401.79	143.166	464.084
1740.71	372.274	645.901	502.537	1589.49	233.868	428.518
1470.57	351.436	517.437	462.976	786.729	257.81	475.473
1197.19	375.911	637.914	474.668	863.186	256.011	424.568
1896.59	387.108	669.2	515.694	758.883	166.76	466.115
1900.91	376.866	868.005	492.985	640.532	201.445	443.471
1144.08	360.297	724.775	426.182	1012.23	186.318	476.227
1832.87	393.133	665.149	511.764	1014.33	271.908	478.212
1220.13	310.266	781.133	470.545	1065.07	188.624	466.212
1730.95	343.329	637.596	505.616	1559.16	130.107	479.477
1764.63	415.349	511.205	460.825	1496.15	359.473	525.887
1652.28	333.594	531.394	481.698	795.398	247.289	508.911
1363.55	435.008	523.003	491.285	581.637	168.77	473.834
1321.86	347.526	616.098	438.935	1251.28	237.826	426.669
1472.63	374.768	565.836	462.101	1199.52	183.923	537.649
1461.52	365.912	758.685	413.607	1350.07	328.808	502.745
1582.34	317.191	539.284	438.67	1251.57	128.52	523.46
1676.58	425.27	591.848	426.929	1293.39	319.086	504.363
1736.91	482.32	720.637	484.275	1140.07	212.916	526.879
1409.77	437.93	473.701	448.233	790.405	235.621	504.311
1870.25	407.857	1449.92	424.002	1157.2	170.256	531.563
1760.03	377.635	623.079	438.288	1334.9	416.117	533.988
1522.69	446.863	623.296	487.381	1180.86	133.279	481.455
1858.48	368.938	475.946	440.905	1567.07	380.755	515.22
1820.57	359.024	529.522	508.68	904.019	370.215	430.936
1508.24	325.868	546.79	459.948	1106.14	335.064	439.439
1658.45	361.252	481.761	412.843	729.284	150.184	521.141
1816.1	369.686	518.034	442.537	674.301	150.854	474.774
1031.75	385.161	696.833	511.998	845.87	127.571	426.295
1893.27	379.583	568.912	423.742	581.76	181.426	530.54
1331.91	350.234	632.382	480.175	951.189	158.812	493.214
1683.67	387.832	562.536	411.438	582.088	225.665	488.108
1619.3	347.525	838.554	465.763	855.775	144.85	502.476
1438.24	466.351	561.538	501.713	567.497	321.112	450.559
1649.7	358.068	505.051	456.891	1279.03	303.571	505.766
1406.43	378.66	587.039	441.327	1240.86	222.787	448.235
1187.65	331.305	1109.12	497.585	747.578	133.984	510.148
1547.73	384.599	542.508	471.438	886.312	288.823	508.1
1633.2	419.578	465.626	427.57	475.501	405.503	442.239
1345.75	429.705	672.297	480.917	993.545	151.573	502.431
1693.28	333.409	510.256	436.487	1507.61	140.897	529.769
1737.54	421.808	576.758	412.148	1209.97	145.545	527.621
1837.72	433.374	523.456	454.171	1539	137.55	526.888
1764.11	375.722	596.701	436.49	1186.74	286.774	532.635
1272.05	347.397	806.118	451.768	1063.09	165.246	502.205
1473.78	438.144	492.946	420.811	987.855	311.401	434.732
1570.12	375.36	496.927	473.974	728.291	196.76	526.247
1483.51	394.356	780.017	452.01	1001.07	297.386	526.304
1392.05	411.491	901.204	504.763	1028.34	148.127	442.002
1634.39	324.469	575.752	430.874	780.793	188.912	535.711
1468.63	366.296	1366.41	409.069	1195.39	211.614	525.935
1316.99	381.861	510.9	490.48	1197.08	138.577	504.315
1904.59	325.536	779.8	459.894	920.364	291.889	504.191
1409.07	306.235	690.138	499.04	1006.33	177.879	519.351
1625.74	385.455	514.713	442.213	1487.38	165.216	424.726
1615.44	330.912	719.29	482.325	833.243	255.426	491.481
1342.92	307.271	913.823	440.445	1206.56	229.773	450.25
1673.35	320.779	895.086	446.816	1197.45	314.43	426.719
1693.64	301.365	444.344	408.014	1566.38	159.995	516.361
1206.77	309.933	711.325	507.064	766.299	186.766	521.929
1698.47	413.07	917.256	421.651	1547.51	227.121	460.408
1737.08	334.837	715.124	417.09	1310.26	155.931	444.844
1009.75	373.571	677.906	412.45	712.304	151.868	458.621
1428.78	413.951	735.355	439.992	924.14	224.025	482.341
1427.74	341.57	576.682	515.779	1148.66	156.618	472.651
1194.67	344.72	490.915	401.919	1170.93	131.226	479.923
1492.08	347.671	662.154	471.562	1186.36	128.337	425.268
1358.75	376.993	822.748	439.726	1259.64	194.051	452.224
1327.85	308.96	526.375	438.841	785.98	234.463	451.845
1311.59	411.171	567.018	421.601	756.889	167.544	498.486
1456.79	391.036	624.086	469.934	1048.74	211.653	521.688
1686.58	347.337	1666.08	514.051	1130.16	137.831	442.264
1756.49	399.003	499.25	473.543	1753.37	178.552	510.174
1814.15	490.994	608.229	507.856	1570.58	197.202	518.273
1185.02	301.2	647.531	408.301	1060.25	201.445	486.356
1659.59	454.849	599.436	487.516	1355.01	195.36	497.347
1503.01	341.386	487.425	461.675	1306.76	165.059	509.32
1590.51	400.329	457.144	444.13	783.048	177.56	486.906
1805.59	308.332	572.974	515.65	1558.13	383.381	534.572
1372.24	391.34	535.006	458.125	929.573	434.298	455.754
1601.92	327.947	582.674	516.919	1227.73	155.742	510.168
1613.35	311.869	907.31	423.296	1260.42	187.907	432.17
1110.61	442.699	676.762	489.812	776.146	240.075	526.66
1250.11	349.057	504.168	490.099	1146.7	300.73	529.599
1766.82	354.106	568.724	488.366	869.894	217.105	478.635
1818.38	408.596	529.754	433.948	1661.98	259.015	482.007
1396.46	368.556	556.402	459.296	772.901	175.619	484.28
1439.01	351.057	590.736	472.082	791.446	206.307	531.013
1206.07	366.854	521.828	416.369	1097.95	201.324	529.079
1696.43	331.838	574.076	472.341	1379.83	272.341	487.822
1449.71	298.937	672.302	482.381	1441.16	190.62	485.883
1082.68	419.585	694.499	502.301	1064.64	246.495	481.641
1343.63	357.289	574.313	432.505	912.081	271.921	440.264
1630.82	338.117	746.439	408.804	926.564	283.33	484.1
1832.21	392.631	487.486	465.188	1139.47	284.216	480.143
1617.12	350.634	531.652	465.066	1549.6	213.775	460.887
1635.36	361.924	1361.05	440.146	1613.64	204.639	458.305
1864.69	366.674	657.274	438.357	1728.64	290.243	455.052
[truncated: 8,002 more rows]

## Sheet: posterior
t_n70(root)	t_n77(Botryococcus stem)	t_n90(Dasycladales stem)	t_n92(Dasycladales crown)	t_n115(Bryopsidales stem)	t_n120(Scenedesmus stem)	t_n129(Bryopsidales crown)
1054.22	568.086	777.492	414.519	947.334	228.331	511.491
1045.7	561.819	681.379	420.7	827.487	242.127	502.003
1073.84	635.639	764.174	406.66	926.503	226.976	507.529
1007.86	685.649	659.248	410.45	877.958	180.589	515.39
1038.9	686.405	765.065	395.591	921.093	219.201	532.181
1021.06	678.469	717.347	419.616	827.271	170.14	514.985
1007.97	785.342	789.369	407.675	903.681	239.699	508.595
1028.44	665.136	772.389	410.098	818.593	279.185	517.324
1000.16	594.239	711.268	406.178	838.919	250.493	475.194
1151.63	680.337	789.703	430.31	994.971	285.376	513.621
1172.28	403.187	887.672	426.249	1012.2	242.868	515.725
1201.3	477.35	852.579	441.655	984.846	168.434	525.201
1345.71	500.642	910.494	421.56	1102.03	323.415	478.565
1121.23	528.139	787.663	469.278	922.972	219.092	495.509
1084.74	387.24	739.675	430.178	922.184	238.525	528.413
1023.65	472.262	792.958	415.671	867.682	216.91	531.772
1031.08	362.243	737.207	428.251	845.852	179.271	527.638
1095.63	384.372	795.13	437.325	901.302	143.829	531.554
1072.64	364.424	737.383	431.161	921.726	157.654	519.18
1080.01	498.524	757.453	406.351	939.211	193.998	532.331
1097.38	408.336	708.399	414.248	855.247	269.508	451.594
1050.12	359.303	820.583	417.155	932.212	224.368	490.502
1167.24	355.303	723.452	407.253	886.179	268.379	526.665
1011.6	349.238	708.881	451.991	791.912	267.749	511.665
1001.52	399.011	727.006	478.867	840.75	300.373	524.166
1054.79	376.523	761.5	452.293	900.604	198.415	476.634
1060.31	408.007	699.895	424.606	821.447	125.062	492.324
1014.43	412.037	677.206	426.773	790.206	214.737	531.024
1041.98	571.85	781.027	421.416	896.528	232.459	534.972
1011.86	502.588	665.404	409.558	882.565	243.487	528.598
1236.97	619.522	791.101	414.896	946.148	356.119	517.954
1129.97	560.78	811.023	411.446	1010.94	333.845	515.922
1189.99	728.95	876.962	404.154	1038.11	311.858	523.342
1195.96	786.694	808.485	402.452	1026.2	323.375	513.689
1135.94	609.557	713.382	423.574	934.827	240.57	522.259
1377.58	710.681	887.803	421.008	1127.97	264.832	530.953
1144.34	494.044	787.172	461.494	982.113	355.767	482.658
1131.47	587.873	880.5	450.126	965.571	270.643	494.007
1156.79	550.535	812.055	430.312	982.667	183.376	514.03
1046.77	409.55	697.139	446.894	760.37	134.842	513.136
1069.12	352.771	727.247	432.008	884.32	264.968	531.677
1005.23	377.532	704.577	438.185	878.582	255.201	496.553
1119.96	379.671	787.832	414.187	887.899	315.782	523.822
1088.4	372.09	748.638	444.715	888.275	220.118	531.516
1036.49	378.02	615.175	415.887	808.667	178.562	521.643
1103.21	317.378	695.084	424.195	762.448	207.862	476.679
1115.49	441.523	643.232	433.154	797.582	202.192	523.658
1064.66	466.892	698.574	469.233	850.438	162.44	521.057
1016.31	482.409	738.646	427.075	850.33	184.002	535.687
1019.55	481.284	687.237	406.32	815.183	212.649	539.278
1127.49	568.41	780.614	413.318	877.191	175.632	450.662
1180.9	662.887	803.19	422.131	1063.35	177.833	521.666
1120.37	701.028	794.602	422.15	967.126	214.663	525.273
1177.43	490.829	801.054	412.744	1007.3	229.076	529.918
1096.83	392.94	776.355	407.084	1012.42	314.754	501.681
1160.45	445.485	746.789	422.42	958.879	318.823	521.793
1016.95	524.31	690.909	430.103	870.405	218.302	495.632
1169.89	429.095	777.516	407.179	913.453	278.615	530.309
1010.92	511.07	735.825	409.26	861.475	224.371	529.9
1062.38	397.313	767.66	457.47	869.428	257.759	529.484
1019.17	351.808	790.87	431.377	841.647	218.356	526.906
1041.08	437.429	832.149	422.097	913.649	262.228	529.677
1237.85	424.22	901.218	414.137	1049.73	371.706	542.857
1228.14	379.539	806.067	491.919	1025.84	324.915	451.595
1150.85	422.656	797.497	419.198	914.909	318.178	484.592
1147.02	364.722	821.25	416.738	1026.36	327.698	427.002
1238.26	374.91	914.298	407.338	1035.69	313.35	465.373
1178.62	459.033	785.487	422.039	946.259	293.69	490.93
1040.27	389.231	806.463	416.195	902.973	373.564	451.798
1039.74	433.669	808.338	461.373	922.288	296.254	526.688
1110.39	387.142	740.874	414.839	919.236	244.668	491.559
1084.69	564.634	759.801	416.406	991.433	256.544	514.479
1205.14	405.823	742.641	470.833	955.924	225.612	519.378
1155.65	551.077	700.687	418.976	888.616	245.722	530.89
1242.75	578.031	784.121	436.926	980.805	345.466	533.764
1183.82	657.796	845.082	456.924	964.522	362.222	503.934
1035.22	474.064	778.649	422.236	927.941	299.607	522.963
1119.56	439.579	714.252	446.974	871.16	278.984	517.73
1030.52	403.281	652.065	451.08	778.705	262.036	441.303
1028.51	552.059	666.118	406.863	802.74	192.524	504.885
1155.99	539.635	767.725	410.79	854.796	185.513	529.871
1141.62	522.524	710.941	403.597	855.085	161.482	520.369
1217.26	400.622	759.091	433.873	879.398	321.758	520.752
1210.88	456.151	764.148	444.287	897.307	315.588	527.372
1006.67	476.776	685.956	468.732	838.716	287.611	528.744
1251.55	397.77	681.03	428.723	872.328	286.255	511.026
1215.02	371.867	595.914	422.071	787.069	255.36	435.831
1236.76	354.212	673.084	411.733	882.67	203.465	482.04
1188.6	339.743	828.702	458.928	979.447	181.255	532.408
1012.04	344.818	760.257	408.36	870.395	197.51	513.885
1010.55	323.928	674.525	406.749	792.162	241.216	505.731
1005.83	325.818	666.162	409.528	766.314	187.734	523.557
1136.57	365.608	762.663	420.843	851.048	169.255	528.496
1050.8	364.518	707.521	416.575	844.616	172.008	534.117
1089.48	347.112	668.026	406.065	812.375	167.382	510.524
1118.6	417.28	686.448	412.917	925.699	218.504	491.281
1008.31	566.088	749.389	446.046	877.013	202.836	514.74
1002.21	463.563	723.796	409.423	815.301	175.599	508.306
1001.08	371.954	659.16	418.157	802.706	227.338	496.939
1031.48	385.456	676.478	402.026	782.013	150.695	526.137
1022.37	393.537	714.698	475.481	848.526	196.484	532.937
1079.92	403.01	690.099	457.46	874.702	181.762	531.498
1008.82	416.024	693.302	444.477	888.004	140.451	521.688
1265.67	437.594	759.596	406.011	964.862	220.871	523.411
1182.26	440.847	695.871	424.577	829.822	139.443	523.71
1018.63	506.876	709.799	421.691	827.112	203.134	496.097
1095.22	496.861	767.961	408.981	855.119	307.24	527.274
1050.69	556.21	720.829	459.502	857.082	309.591	506.671
1003.99	575.023	749.586	422.959	856.625	258.402	524.407
1006.63	539.894	710.708	420.385	867.832	219.315	478.354
1010.06	475.593	750.885	424.777	868.328	183.125	521.143
1000.73	412.162	772.089	412.219	814.936	241.374	529.85
1047.38	417.727	704.684	417.784	887.275	198.879	534.08
1125.14	389.416	790.465	407.261	953.393	275.552	526.247
1017.93	353.867	689.221	426.693	868.296	226.049	513.533
1049.29	360.215	821.548	470.941	910.922	258.317	514.971
1034.82	390.719	733.002	410.637	865.482	274.761	524.75
1064.52	377.193	802.835	438.565	913.824	196.809	485.92
1195.06	431.003	891.293	466.583	979.902	243.509	530.607
1057.86	330.11	772.643	467.63	927.691	209.119	533.68
1045.26	356.569	729.317	422.063	822.731	154.327	488.074
1043.74	342.317	752.722	431.315	876.457	168.756	494.447
1099.64	357.529	841.903	519.874	988.337	250.579	544.825
1046.1	372.832	767.976	426.231	896.982	186.562	511.768
1014.01	479.129	744.766	451.433	884.317	215.881	505.388
1106.79	363.833	738.218	406.988	1006.4	220.739	534.299
1010.4	458.614	706.336	405.256	807.052	229.654	527.646
1025.5	416.822	771.657	414.661	905.708	227.484	535.559
1000.52	364.105	768.13	505.473	851.207	261.333	519.774
1107.78	482.624	746.96	446.542	874.456	224.328	528.309
1252.25	484.273	751.176	414.556	903.093	258.998	527.498
1044.04	401.46	674.953	415.53	909.348	261.677	526.797
1092.22	560.859	791.807	403.124	944.946	226.756	490.119
1055.57	511.047	759.721	409.68	922.374	249.145	512.383
1153.2	549.27	720.712	405.776	987.134	316.973	520.147
1157.08	338.126	752.59	406.649	928.089	217.844	493.276
1415.21	442.02	891.405	416.357	1049.32	237.742	527.116
1249.41	430.539	840.771	456.799	1040.87	258.54	484.892
1054.69	423.131	780.247	459.447	932.426	213.625	530.851
1314.2	408.811	850.826	504.173	1079.94	249.09	510.464
1131.26	536.25	731.766	412.36	919.242	149.759	504.553
1059.94	462.458	673.147	412.156	831.264	152.47	531.698
1036.8	397.416	629.103	408.961	882.121	179.811	470.314
1036.21	432.805	697.743	408.214	888.892	197.351	464.268
1178.83	418.127	869.739	508.988	987.893	236.252	529.944
1044.87	509.164	725.67	484.152	854.927	214.729	531.308
1078.84	487.633	790.925	414.707	930.457	338.992	523.223
1060.49	511.701	756.479	419.956	927.121	300.75	535.966
1019.64	426.722	705.834	424.794	896.373	318.124	531.023
1102.53	396.434	825.43	408.755	956.954	322.796	480.901
1189.77	408.236	761.315	410.483	954.854	196.778	493.435
1195.37	332.608	757.726	424.562	1021.39	200.102	511.203
1258.85	358.422	722.963	463.985	1098.86	182.256	502.71
1222.41	317.978	793.036	424.751	1018.95	268.31	509.579
1109.37	355.598	737.098	434.549	886.235	295.371	488.59
1021.57	372.681	766.988	429.357	903.318	188.748	516.591
1013.06	384.742	727.727	420.736	839.866	228.066	492.199
1017.97	376.293	769.136	439.458	892.592	234.43	456.799
1087.13	429.859	638.597	435.07	797.376	201.087	526.098
1047.28	451.765	642.294	417.841	870.728	260.948	527.571
1032.68	464.624	731.209	406.583	877.7	314.664	526.738
1050.26	471.885	716.603	448.273	846.243	346.803	526.183
1092.11	417.021	725.041	438.115	882.887	307.317	522.494
1132.13	377.236	780.784	417.997	895.376	297.059	512.2
1056.25	436.271	761.602	438.327	932.08	298.81	529.839
1080.11	338.081	799.425	426.786	942.363	247.811	472.514
1372.02	438.585	900.387	445.57	996.235	306.634	510.617
1080.51	379.702	806.741	422.107	940.596	315.537	537.859
1055.43	410.936	739.976	414.537	900.692	313.188	524.165
1123.76	351.288	683.963	423.747	856.674	323.663	507.798
1023.21	430.865	708.708	427.909	934.527	333.618	518.363
1050.6	433.807	752.778	453.624	779.87	262.665	430.198
1013.82	415.595	736.679	434.505	865.284	207.352	494.391
1156.33	467.241	710.142	427.547	926.369	246.111	531.61
1039.99	474.542	738.11	480.036	923.15	307.328	497.371
1259.09	514.659	779.431	483.575	1082.54	267.955	521.393
1157.69	437.68	806.738	419.669	946.031	232.634	506.97
1042.19	396.905	743.95	437.729	867.625	229.054	527.978
1065.64	563.706	774.474	417.394	949.714	204.029	542.732
1188.21	571.046	729.669	404.98	966.72	160.531	523.585
1306.03	606.659	804.502	402.96	994.467	200.539	497.176
1059.56	626.831	779.797	444.683	948.148	203.384	498.767
1036.57	424.634	829.189	441.16	833.446	182.42	544.155
1118.31	495.995	840.783	418.722	978.333	207.563	526.474
1172.46	458.307	878.551	416.471	1052.31	279.434	521.398
1028.62	336.943	771.348	404.939	912.412	212.561	485.295
1017.19	435.703	765.615	423.869	875.223	194.678	486.161
1026.86	446.418	824.134	414.378	878.243	266.087	489.779
1082.59	442.946	794.868	430.22	871.224	340.379	540.556
1175.57	534.688	760.066	411.333	985.213	285.992	477.365
1249.07	517.272	770.797	411.349	1072.65	255.142	499.436
1142.68	489.83	696.075	409.04	914.209	261.004	493.827
1157.34	458.607	763.979	412.117	901.218	304.458	525.384
1230.86	486.519	704.776	422.997	988.67	252.279	502.826
1062.61	398.759	672.181	413.948	838.578	191.179	512.754
1034.2	412.887	640.51	477.573	755.819	190.556	519.446
1016.97	389.577	620.066	418.589	775.238	203.193	530.581
1073.71	385.333	673.025	447.935	780.407	200.858	520.636
1003.76	358.63	656.663	419.663	770.889	142.836	518.545
1043.23	430.638	659.182	427.554	813.526	207.324	532.786
1016.76	359.952	717.929	409.252	784.953	193.759	508.397
1033.69	370.415	709.709	410.639	822.504	198.259	532.671
1032.63	439.944	715.843	415.324	827.196	205.665	529.902
1017.02	433.274	654.142	421.69	738.761	254.632	535.418
1071.33	395.543	760.841	496.002	884.768	247.569	523.377
1051.05	377	706.336	440.838	832.2	305.449	506.413
1087.87	371.833	770.555	481.278	775.995	280.461	486.88
1040.68	403.192	659.217	419.364	823.154	334.806	527.37
1057.15	444.061	615.34	427.072	798.148	325.415	517.686
1098.08	377.712	628.346	408.203	783.671	265.766	512.841
1083.74	433.668	630.161	473.699	785.603	173.491	529.987
1078.86	299.293	750.08	453.99	878.564	227.921	501.931
1164.22	311.17	763.597	427.174	971.895	253.775	508.004
1141.88	475.302	832.305	423.115	953.111	255.512	500.111
1030.75	347.14	790.819	421.716	840.836	286.212	530.926
1019.82	383.349	693.44	455.676	850.142	293.047	518.571
1203.25	391.85	608.865	436.623	852.176	239.3	514.864
1175.92	394.419	596.719	407.988	778.94	149.185	497.233
1036.26	418.985	695	409.744	873.149	274.04	488.021
1076.06	458.337	682.266	408.13	833.394	264.889	501.387
1075.36	518.341	674.819	418.682	859.363	210.085	490.002
1080.63	587.814	740.66	431.126	961.623	229.033	508.464
1170.24	542.92	741.861	408.857	1000.63	204.214	496.112
1528.31	700.586	796.056	417.554	1222.6	294.226	537.544
1176.03	570.357	667.384	464.217	1006.6	257.882	450.906
1144.31	554.487	727.608	417.096	932.411	204.644	507.042
1005.13	481.319	718.282	437.316	876.203	194.618	522.7
1036.02	361.774	703.216	430.385	773.759	214.459	524.569
1021.86	446.748	781.929	403.606	897.854	214.531	510.357
1108.58	470.617	713.638	404.798	912.458	264.036	526.95
1080.72	493.238	726.572	424.437	951.211	189.944	527.992
1037.09	451.643	739.365	412.809	900.527	213.25	510.502
1025.92	500.136	729.621	401.213	823.073	238.891	469.386
1027.6	459.322	681.279	418.927	850.528	208.403	495.774
1056.68	305.763	695.077	408.823	880.66	276.729	513.495
1005.6	340.247	768.83	444.405	908.459	256.315	532.544
1089.45	423.973	807.952	431.936	990.404	206.432	531.206
1352.32	362.141	833.649	403.979	1058.93	266.392	534.518
1007.02	353.933	692.937	430.16	850.752	163.206	528.701
1061.18	368.812	667.242	412.93	790.938	168.965	514.72
1010.14	381.204	694.89	452.06	878.511	209.524	540.25
1013.48	366.096	660.639	424.141	900.913	216.684	454.113
1025.49	392.654	687.407	500.596	796.448	214.152	477.692
1211.88	433.57	766.87	431.129	920.95	214.806	505.54
1146.44	444.323	795.678	410.157	1015.49	209.034	515.798
1017	451.088	728.67	414.04	846.308	254.589	514.825
1060.37	464.499	778.253	413.263	966.506	249.252	543.048
1067.88	393.623	705.067	412.893	828.788	320.023	533.437
1091.79	497.677	756.167	461.052	910.161	304.456	530.041
1054.66	499.306	667.143	463.925	850.944	266.094	523.918
1079.83	505.388	758.771	408.995	918.128	240.39	530.023
1176.55	499.514	839.844	420.349	1021.64	199.882	522.666
1061.11	447.936	787.899	433.88	892.503	192.494	517.018
1005.9	431.824	761.295	409.026	906.245	252.93	516.085
1028.75	633.548	756.745	418.801	901.107	203.604	530.262
1104.33	600.427	725.51	426.747	917.039	190.247	492.462
1185.36	648.867	852.055	426.196	1000.14	219.101	529.061
1094.47	493.997	784.62	411.342	893.92	274.173	508.746
1047.69	395.207	689.615	410.497	904.052	242.995	495.348
1071.54	371.669	716.496	423.046	968.319	220.083	507.916
1262.27	437.08	808.954	431.329	973.59	361.694	494.171
1204.01	404.233	776.78	403.233	993.538	347.454	482.454
1117.91	338.918	752.033	408.219	979.856	268.959	471.474
1096.07	406.161	746.272	406.789	907.003	207.189	499.134
1026.42	358.665	686.823	507.59	874.317	200.407	493.515
1102.95	414.09	750.75	469.275	842.731	230.13	505.351
1006.07	368.307	703.424	494.225	873.343	264.607	484.242
1092.89	402.943	730.794	410.763	939.639	218.29	511.948
1107.6	409.55	768.554	428.44	982.197	255.734	519.94
1246.41	387.481	696.676	420.268	971.304	167	516.485
1052.32	323.408	759.947	446.508	932.507	248.502	509.281
1012.44	380.669	640.661	447.736	795.907	174.88	529.404
1023.31	452.117	699.077	408.198	855.291	193.938	528.739
1180.45	438.443	778.55	517.46	913.823	268.945	526.001
1009.47	374.708	767.797	504.721	873.857	277.921	494.513
1052.42	428.519	761.369	477.503	863.914	255.825	478.193
1111.24	415.185	785.865	401.447	909.516	290.876	501.709
1044.19	475.224	779.417	412.675	921.611	270.524	532.752
1039.9	326.021	765.212	448.215	915.323	228.453	523.778
1003.49	485.019	694.11	410.197	900.694	222.931	499.559
1058.94	399.304	739.258	437.981	841.542	236.058	510.03
1012.13	380.515	804.609	454.874	894.041	256.189	534.253
1091.93	357.519	773.962	457.829	889.337	215.584	507.357
1190.91	405.703	831.396	433.943	1012.49	281.995	510.828
1105.48	387.535	670.92	416.275	1024.23	318.275	497.984
1232.81	438.361	754.023	425.871	1075.8	266.839	501.445
1343.57	431.892	804.774	425.723	987.303	311.916	532.879
1168.82	484.333	771.538	414.174	1012.92	274.318	517.042
1047.1	311.201	656.59	399.378	783.629	180.55	528.804
1150.66	471.01	686.394	407.46	880.969	292.131	511.884
1126.65	456.034	659.612	483.582	834.037	268.547	529.28
1004.69	466.327	630.362	417.859	771.821	211.558	495.651
1081.57	459.248	731.398	433.634	846.31	197.51	535.112
1021.65	392.894	618.948	414.237	770.967	201.15	470.784
1264.74	437.836	697.024	407.17	896.898	229.02	524.595
1298.81	348.417	615.705	420.531	781.537	159.216	538.369
1049.67	386.614	664.237	420.226	828.104	224.277	511.832
1105.61	428.659	717.263	441.795	923.553	306.933	505.978
1100.53	392.108	696.44	410.893	907.482	272.211	533.56
1016.08	445.739	786.708	413.029	886.743	296.842	520.351
1103.76	415.64	794.729	498.199	880.843	282.911	536.965
1005.35	617.609	783.616	428.232	885.982	306.744	491.288
1119.24	493.812	872.622	408.844	964.784	361.425	509.3
1041.23	606.777	742.158	458.896	871.412	292.421	509.562
1194.71	541.167	878.349	485.693	979.007	264.911	537.465
1104.21	449.947	831.514	414.979	922.314	273.898	512.629
1238.83	527.434	836.256	439.404	1009.98	275.938	517.646
1269.17	524.277	757.734	415.054	1009.07	236.744	520.757
1307.04	604.439	856.574	432.786	1086.32	252.769	526.237
1297.01	538.621	942.146	440.188	1057.76	269.652	521.546
1124.93	349.285	759.302	425.172	875.658	208.505	501.792
1024.43	329.812	717.705	406.067	816.55	180.708	508.293
1057.53	377.724	813.159	445.572	890.391	201.107	529.913
1084.42	384.124	809.91	444.236	1015.45	351.757	508.602
1100.11	445.906	800.727	454.731	993.367	311.596	514.818
1125.9	430.855	757.242	406.754	961.22	221.236	515.982
1087.65	386.073	765.948	439.866	928.678	257.762	505.337
1038.84	361.579	730.388	406.631	822.641	310.453	493.947
1111.51	391.438	721.649	448.65	887.285	346.971	528.656
1141.37	532.864	740.742	440.329	967.519	352.053	499.108
1032.72	500.256	758.799	437.467	826.888	283.265	498.816
1052.47	583.936	774.942	420.699	919.158	343.591	518.582
1041.27	538.043	732.179	416.598	891.403	308.508	516.18
1009.24	506.507	697.22	417.956	886.447	304.379	529.497
1020.28	444.555	616.308	409.538	908.901	254.907	527.792
1080.8	448.856	695.139	405.365	911.144	325.186	528.794
1059.5	405.05	672.434	414.054	910.185	282.828	513.117
1007.3	317.143	796.922	422.333	927.487	295.905	518.466
1016.65	409.127	793.862	410.754	928.887	274.149	516.452
1032.65	367.983	745.375	442.036	925.731	246.257	531.918
1012.3	476.617	733.193	406.852	870.157	210.032	506.555
1009.25	351.363	751.372	431.185	882.682	229.807	486.923
1030.65	360.362	800.437	450.276	865.903	278.336	533.452
1021.1	413.435	743.119	413.581	873.484	227.5	532.435
1061.61	423.296	700.753	409.355	817.515	195.582	530.387
1045.29	461.919	717.182	407.972	894.276	195.939	507.921
1032.57	396.803	673.234	418.19	821.036	224.887	529.42
1043.85	361.506	730.848	407.014	857.044	226.542	533.8
1097.68	332.319	773.468	435.359	888.234	194.035	516.461
1106.09	393.573	778.025	421.651	940.399	282.977	535.007
1249.48	369.931	742.009	413.416	1024.82	236.382	521.026
1186.15	445.056	849.502	407.247	1023.2	295.387	503.836
1006.9	456.316	803.995	446.346	890.87	266.993	532.185
1011.96	464.21	765.52	415.072	823.463	235.681	531.758
1003.45	499.459	719.948	411.613	854.933	189.262	533.092
1121.01	491.188	846.334	407.367	933.626	254.468	496.406
1158.88	590.384	804.661	413.811	1038.06	325.507	533.37
1081.69	555.385	637.098	418.277	831.192	181.271	527.003
1044.53	487.905	657.432	458.281	779.503	236.941	502.246
1072.92	553.511	765.439	414.39	850.598	208.027	491.68
1013.48	521.437	773.774	417.786	852.21	314.913	510.3
1125.18	535.974	831.668	469.878	961.219	279.583	516.11
1082.53	500.815	733.527	440.266	974.747	238.937	535.61
1001.91	419.061	622.811	442.382	823.124	222.379	493.204
1036.36	572.716	737.191	445.903	854.078	300.778	513.891
1029.97	492.885	750.225	440.3	905.54	273.207	504.866
1009.14	438.48	699.587	410.881	829.053	202.128	519.779
1203.98	395.992	708.488	468.283	866.268	217.475	529.288
1030.86	489.882	664.199	419.547	876.554	240.072	524.972
1017.41	451.522	772.38	430.726	884.594	255.322	527.569
1081.78	534.389	697.01	408.55	828.129	265.35	511.247
1001.59	567.952	722.929	424.145	875.881	232.899	518.476
1255.04	377.283	692.209	411.476	817.35	230.744	513.162
1042.93	452.92	715.81	405.736	861.112	215.393	535.601
1013.97	532.669	772.2	419.837	894.997	213.436	472.503
1085.48	495.25	840.996	448.76	949.714	217.562	481.198
1142.3	377.596	826.315	413.271	994.639	225.342	517.253
1047.17	471.033	730.288	430.569	851.572	205.54	529.291
1045.86	424.564	732.544	452.642	843.28	217.009	534.939
1003.63	437.348	719.389	429.145	850.791	212.089	493.264
1007.04	428.667	739.762	403.132	841.308	213.937	525.21
1056.36	420.826	765.848	424.772	933.985	200.981	510.193
1146.47	497.704	805.699	410.551	1026.83	236.996	517.491
1155.7	477.664	749.308	403.377	1007.25	265.669	522.364
1119.52	499.649	677.4	459.522	967.136	213.953	493.876
1240.23	477.892	818.604	468.966	1084.56	181.505	523.072
1181.77	373.892	848.376	413.334	1006.75	165.946	484.358
1293	368.889	904.185	416.919	1097.15	158.578	534.271
1347.3	393.544	958.258	463.871	1104.13	277.781	525.046
1238.33	426.905	989.911	401.397	1121.87	262.067	517.502
1040.85	423.17	824.897	460.443	912.413	223.035	523.399
1073.06	354.506	851.951	437.326	878.99	212.482	493.586
1385.5	460.118	963.269	459.49	1051.21	338.421	534.121
1117.08	400.615	715.957	410.921	878.87	306.301	481.119
1068.45	459.507	810.065	411.13	917.636	331.511	526.826
1066.44	414.548	740.573	448.447	988.021	305.675	521.509
1023.84	355.98	760.352	447.494	878.376	236.493	512.986
1089.93	607.156	824.788	457.585	943.323	206.668	491.206
1101.94	537.887	696.042	395.092	848.488	219.986	525.223
1140.02	543.677	763.538	466.921	964.817	261.454	501.416
1257.68	572.182	817.654	444.262	1086.5	312.322	529.17
1010.98	395.858	747.771	460.423	902.308	271.055	508.554
1164.14	547.855	846.569	409.923	965.747	235.321	520.065
1141.7	560.418	727.326	442.007	1016.01	329.62	534.77
1118.49	623.599	821.187	445.291	940.19	364.299	534.386
1126.14	425.997	758.367	442.566	945.676	283.87	519.326
1120.47	487.239	760.974	442.308	920.734	189.48	500.83
1035.25	480.494	720.113	414.026	885.939	133.65	532.193
1101.05	519.563	794.343	435.791	883.258	220.682	522.585
1026.37	545.455	697.469	423.421	887.311	259.265	519.536
1129.53	590.078	824.243	403.052	1014.48	201.933	525.571
1246.62	601.095	845.499	415.928	1045.18	232.493	488.66
1278.17	641.984	862.217	447.223	1036.42	205.264	508.997
1065.93	579.351	666.833	408.234	876.378	213.406	522.598
1041.49	547.892	817.886	507.544	907.533	203.864	492.538
1048.81	389.758	647.493	469.574	797.271	207.953	505.149
1147.74	461.596	754.946	406.394	887.26	222.302	474.509
1292.63	517.374	905.735	411.442	1018.62	217.146	528.416
1034	427.968	725.39	419.22	816.885	173.438	484.929
1019.69	343.876	756.865	423.647	889.332	155.475	497.408
1065.77	418.357	670.548	423.749	920.83	186.446	520.643
1011.27	409.166	623.853	415.538	921.14	216.303	500.129
1049.04	395.649	696.468	439.806	889.742	172.254	523.751
1125.65	375.003	667.021	413.672	879.347	300.266	534.505
1029.67	383.603	743.274	433.535	887.204	306.589	492.502
1027.74	353.455	685.834	438.923	834.346	264.843	451.781
1154.1	341.681	802.172	408.694	955.023	228.316	539.388
1268.11	412.055	761.18	428.541	998.644	230.378	502.703
1214.07	382.686	777.927	417.372	895.094	305.047	502.671
1130.79	479.237	757.373	417.238	951.366	300.721	531.662
1145.75	331.801	772.365	423.494	850.825	262.678	528.249
1035.17	345.166	769.065	413.171	891.265	285.602	488.946
1052.66	360.729	814.547	404.984	855.762	258.11	464.479
1364.45	428.309	943.693	483.484	1165.62	319.053	529.885
1203.91	430.913	908.073	408.013	1077.09	298.152	537.621
1067.74	401.433	791.778	424.868	922.652	320.86	522.7
1042.1	336.086	702.042	413.434	864.985	260.363	529.602
1050.7	342.197	663.976	422.676	943.132	262.293	511.913
1014.33	426.938	778.552	468.8	832.587	218.441	479.776
1090.71	402.998	736.264	418.11	869.704	223.211	517.627
1006.63	399.707	695.922	415.662	920.764	283.563	516.405
1004.21	344.305	686.242	499.307	873.162	265.235	513.897
1055.81	508.131	725.103	414.368	837.795	275.825	528.64
1070.96	546.671	697.504	438.87	807.594	262.142	483.581
1028.6	500.442	688.646	459.43	930.359	210.591	531.724
1037.76	461.861	716.233	414.725	882.294	193.141	511.626
1112.16	339.182	690.881	441.362	859.485	226.649	486.689
1002.81	469.507	657.767	412.455	848.581	209.623	492.844
1088.97	518.218	682.904	457.015	897.898	378.731	511.821
1222.37	490.413	740.267	416.032	939.044	235.888	533.239
1138.19	463.74	693.12	416.021	836.025	270.687	515.871
1095.92	632.598	691.365	465.7	893.318	338.92	517.35
1109.41	489.727	759.612	485.875	972.547	297.302	459.291
1051.6	427.333	705.784	410.723	827.264	236.802	532.241
1027.25	438.642	710.611	415.996	861.521	167.011	497.462
1031.64	576.446	722.588	460.536	853.012	196.831	536.909
1206.95	524.952	735.344	413.238	844.691	292.326	480.999
1042.52	578.568	782.311	406.768	893.283	241.134	522.451
1017.55	443.571	751.187	420.238	827.011	238.458	491.022
1046.13	461.252	793.459	431.888	938.8	281.924	524.49
1051.8	578.999	759.299	469.95	845.204	180.559	519.807
1017.25	483.135	579.519	407.528	820.394	133.24	513.314
1001.75	408.644	678.007	458.333	857.8	199.62	502.792
1022.71	372.492	751.235	418.208	822.862	206.671	515.731
1039.15	355.231	684.142	408.546	860.788	263.694	535.346
1031.33	377.91	763.383	416.183	883.688	197.239	528.152
1021.11	441.153	693.05	412.369	869.544	148.214	502.769
1129.26	608.34	802.674	462.68	921.609	211.929	526.697
1012.16	560.402	755.347	430.941	861.251	255.055	481.978
1070.84	563.26	848.794	418.428	946.316	282.5	526.972
1064.9	630.461	726.536	449.382	964.841	299.375	501.19
1074.68	622.882	720.922	419.025	915.472	278.004	524.246
1002.77	608.968	733.58	411.158	835.396	187.966	529.315
1047.17	604.6	711.565	410.088	826.743	251.58	517.311
1113	681.757	870.996	468.052	1006.19	235.888	524.982
1219.48	765.791	927.712	421.289	1119.96	284.7	530.068
1078.18	631.335	832.381	517.552	923.19	231.955	476.862
1077.12	633.602	862.667	397.572	965.91	216.538	536.937
1017.15	459.338	773.148	410.323	901.864	157.062	516.692
1063.73	680.829	780.886	408.226	952.177	164.311	521.174
1020.33	576.557	697.558	409.935	905.847	202.371	497.397
1098.94	696.732	813.59	447.906	962.037	218.738	511.846
1075.43	383.936	723.354	421.143	853.917	267.054	532.728
1044.28	437.423	699.112	461.44	808.751	245.625	511.938
1006.52	381.038	623.625	425.613	746.773	206.19	491.231
1001.2	462.67	663.882	405.367	790.42	188.704	474.665
1032.75	392.958	762.687	422.562	883.868	192.029	497.275
1016.02	544.846	761.846	411.992	894.765	138.556	515.129
1107.17	666.989	812.954	419.161	931.358	275.472	533.852
1110.91	508.947	795.662	412.942	899.864	231.085	484.738
1117.4	512.977	796.326	434.151	961.588	219.341	531.75
1063.76	418	763.317	419.841	865.673	248.175	519.637
1027.68	346.26	700.725	424.456	765.892	206.436	477.53
1072.09	334.397	704.844	427.907	843.56	198.096	501.603
1105.34	400.987	728.264	409.879	873.921	215.685	527.501
1193.79	394.968	624.16	410.473	842.195	207.346	502.861
1018.92	418.428	720.627	430.335	845.715	161.827	529.139
1043.55	457.94	828.933	420.245	904.505	195.122	514.832
1039.25	434.874	774.906	403.72	887.964	250.54	523.019
1111.65	534.448	751.419	441.201	961.006	240.405	526.917
1121.67	326.814	809.02	422.876	946.866	225.256	532.797
1004.83	444.459	677.706	410.377	901.385	181.01	525.289
1043.1	397.232	697.708	429.199	910.551	185.662	500.594
1038.15	503.495	773.926	413.167	886.431	192.68	531.044
1128.35	590.94	839.355	455.636	953.515	193.773	519.448
1163.16	493.011	661.876	410.837	912.755	191.628	514.798
1101.09	691.566	781.147	417.841	958.831	195.596	530.027
1014.75	369.052	747.922	426.57	848.408	175.757	476.587
1002.14	407.101	737.215	428.81	886.209	174.974	514.43
1019.81	503.239	706.309	405.652	838.949	191.095	472.48
1113.44	435.766	750.581	424.643	892.44	184.022	479.503
1044.37	436.703	770.42	459.576	881.996	240.639	519.956
1040.35	410.395	739.717	443.2	848.603	272.15	524.4
1045.16	435.144	787.221	410.931	877.113	226.869	530.35
1147.69	376.825	658.255	414.94	1009.38	174.843	486.41
1241.75	424.508	753.083	475.698	945.337	274.087	429.779
1296.61	454.781	806.828	448.732	1019.41	277.974	534.489
1150.77	454.801	734.758	414.093	962.459	198.29	481.123
1053.39	530.982	643.276	409.036	836.015	157.018	545.371
1095.93	563.311	692.425	441.464	821.206	220.887	513.268
1047.5	533.646	721.379	435.456	862.238	205.414	534.394
1166.55	571.525	862.611	420.552	942.24	215.21	529.33
1180.84	613.069	809.35	407.292	981.894	243.956	520.164
1108.07	683.376	791.152	426.27	975.746	331.61	522.267
1127.85	595.099	725.532	409.462	845.378	326.743	501.987
1168.41	435.409	753.458	430.476	980.988	356	514.91
1040.67	407.728	679.575	407.856	911.963	294.205	521.071
1190.12	571.1	783.468	449.454	989.269	276.246	515.792
1091.55	546.246	780.758	434.204	886.345	220.744	471.819
1078.36	531.695	808.713	424.539	904.738	256.002	517.623
1005.64	591.382	775.058	434.966	892.055	234.391	533.145
1049.05	623.616	752.446	450.603	930.203	252.168	517.558
1140.39	652.477	821.872	465.412	902.552	227.434	470.141
1024.82	539.695	776.633	412.116	861.479	218.378	537.419
1178.82	597.731	870.186	415.237	1003.93	183.566	504.945
1094.64	522.062	780.635	422.461	934.646	279.883	505.961
1076.18	476.034	743.03	418.241	891.216	217.394	493.354
1274.75	588.861	761.332	427.63	1022.05	195.779	489.157
1092.34	518.69	771.81	442.933	914.009	244.234	484.474
1181.42	436.649	852.067	441.777	1060.12	354.215	511.674
1082.68	413.1	812.703	421.785	938.889	228.291	518.889
1032.58	453.048	683.489	407.951	841.133	203.013	527.454
1004.18	376.713	712.178	424.56	863.738	216.621	533.82
1096.03	366.735	777.016	421.525	961.45	284.038	520.393
1173.72	474.743	784.697	445.2	934.374	308.175	528.796
1039.25	399.135	766.178	471.338	842.65	262.97	529.57
1110.07	413.442	787.148	412.165	934.422	338.112	491.797
1109.11	411.818	724.438	418.573	873.776	325.667	475.809
1069.18	403.182	777.988	451.578	921.809	344.359	466.206
1079.05	478.011	793.358	447.064	877.096	384.503	514.466
1026.45	443.17	669.555	421.978	804.827	303.213	468.954
1191.08	530.741	758.389	410.234	847.236	363.775	439.456
1219.44	599.276	765.754	410.16	984.276	256.192	531.343
1057.04	540.535	704.453	406.819	799.324	185.914	482.69
1060.03	621.662	780.268	433.925	915.299	196.63	510.568
1061.53	540.089	631.1	408.11	863.179	249.262	513.978
1183.5	607.059	858.884	488.325	956.346	276.966	533.36
1058.57	447.899	818.663	414.703	970.493	292.475	502.73
1168.72	574.622	770.659	419.479	999.576	297.891	520.822
1146.3	677.578	836.351	414.202	1031.63	265.398	519.388
1034.1	376.547	681.733	423.11	913.569	267.734	502.333
1133.45	330.208	666.123	457.514	968.094	214.527	517.86
1001.92	394.792	610.16	416.675	854.025	206.848	510.957
1023.99	448.814	698.725	413.939	843.939	238.508	530.214
1146.07	445.945	721.752	410.229	914.545	250.944	516.14
1186.64	427.571	798.638	400.837	948.277	342.561	509.551
1109.55	429.64	738.538	414.93	866.593	312.228	501.369
1106.14	389.11	779.561	451.22	984.541	329.902	530.902
1149.46	404.14	798.01	421.106	960.286	336.692	526.939
1177.96	319.331	803.389	415.976	1046.17	364.825	482.396
1114.73	463.492	771.996	433.355	933.042	344.378	514.498
1013.99	383.081	658.244	409.321	818.586	321.213	534.196
1027.18	376.135	701.68	418.267	826.59	254.16	534.365
1092.82	363.384	616.945	408.601	773.667	159.186	516.489
1014.43	422.699	718.853	409.105	875.817	250.871	528.419
1051.83	415.706	672.321	418.758	809.122	204.251	525.93
1018.4	447.158	717.142	441.534	848.286	152.415	530.919
1224.94	509.651	657.283	411.744	921.839	187.841	503.949
1096.45	506.649	748.83	438.429	889.768	224.269	530.096
1059.77	410.062	678.133	411.442	789.284	223.25	511.617
1027.65	415.932	719.221	419.461	855.494	259.115	534.815
1008.63	392.716	717.742	412.365	891.901	213.745	524.242
1012.41	453.531	700.854	401.795	797.38	191.999	482.359
1055.14	330.431	688.569	425.943	816.465	235.521	521.74
1074.49	447.367	777.791	432.911	916.149	235.391	513.745
1164.85	476.574	775.038	419.218	905.54	229.415	513.193
1101.72	495.614	778.518	484.209	857.782	180.674	504.251
1082.04	372.156	693.821	405.2	830.108	147.839	530.569
1106.42	381.136	726.439	423.301	823.738	201.768	507.083
1009.55	443.525	654.417	438.32	851.404	147.003	522.908
1029.67	413.189	732.704	438.992	856.818	156.393	532.201
1011.49	456.286	701.575	401.866	861.438	227.782	531.565
1008.16	530.56	732.379	484.903	886.911	189.145	524.263
1068.85	509.357	737.576	423.571	906.171	280.496	518.836
1004.47	418.606	715.469	501.065	823.416	227.55	518.051
1052	403.992	705.496	427.596	814.82	196.789	530.202
1022.97	314.39	650.573	413.45	729.546	169.612	506.447
1074.41	414.068	793.944	414.473	916.586	194.793	522.653
1173.05	509.355	904.654	431.976	984.024	305.407	514.247
1124.14	455.673	777.822	415.802	948.553	259.678	480.784
1015.39	437.092	697.83	492.145	892.597	253.29	525.855
1229.18	490.82	818.582	464.236	984.909	336.142	486.842
1056.03	368.189	713.923	430.952	866.653	297.401	512.936
1009.91	329.854	681.418	405.299	857.987	247.814	526.442
1047.36	438.561	698.353	506.915	849.521	158.628	528.801
1001.82	397.852	781.166	455.215	909.48	185.125	499.88
1179.31	400.593	805.592	399.748	993.358	332.349	507.552
1093.65	389.614	789.238	408.644	912.684	316.946	522.778
1064.63	406.696	701.304	416.928	859.18	253.072	508.002
1180.18	508.675	824.649	424.696	947.285	254.577	496.097
1074.27	454.605	709.64	414.184	874.393	210.293	486.697
1056.22	401.094	832.693	425.954	908.84	231.069	535.541
1050.24	470.743	835.215	407.806	891.369	230.977	518.585
1083.1	393.651	727.294	396.509	902.396	134.892	520.52
1310.21	375.543	910.802	437.968	1110.89	205.868	470.805
1266.32	504.271	852.868	459.005	1109.61	270.015	523.414
1146.31	554.769	783.221	436	994.661	236.084	529.062
1286.03	593.215	851.917	468.736	1002.42	183.744	539.072
1160.74	629.181	820.296	471.035	1030.12	180.968	516.946
1077.84	393.274	750.015	444.187	903.37	190.465	483.354
1047.12	369.983	714.519	431.083	851.368	197.122	480.741
1016.8	423.936	731.976	442.227	840.144	236.637	521.607
1150.54	464.047	833.034	427.606	1000.67	228.255	534.309
1015.14	384.464	738.862	407.875	846.454	300.881	429.004
1102.23	462.251	666.163	407.154	939.234	358.392	508.116
1030.8	391.656	750.97	407.205	887.75	264.383	506.03
1020.6	374.814	765.169	429.899	854.624	245.858	528.326
1052.43	351.351	754.283	413.551	919.21	262.833	522.339
1228.77	462.083	715.181	411.808	1032.26	356.453	525.995
1063.74	396.117	811.684	413.8	915.571	336.213	479.78
1084.53	353.737	760.088	427.759	929.654	296.4	449.411
1181.59	425.417	921.811	435.747	1040.37	286.719	527.756
1301.31	355.597	797.285	433.963	1100.5	246.198	527.246
1058.39	315.555	717.812	430.931	900.276	269.457	529.091
1007.65	447.975	719.782	436.264	918.091	216.774	515.358
1055.38	367.547	788.991	450.511	908.913	180.107	523.75
1022.01	524.043	723.093	435.814	933.473	236.846	529.46
1253	666.2	788.782	457.334	1078.16	214.281	521.304
1385.95	681.556	931.077	461.337	1093.35	195.627	529.53
1115.13	609.214	886.545	408.513	978.103	157.72	528.084
1108.65	500.671	815.965	448.984	938.07	168.845	497.688
1161.96	549.535	845.054	414.124	972.8	243.966	524.992
1053.36	551.131	733.527	408.351	904.702	209.784	483.713
1255.83	592.922	885.92	422.624	1063.01	234.916	522.359
1177.15	657.412	862.416	412.353	967.502	281.991	528.065
1085.76	477.926	857.747	415.32	956.414	265.807	525.653
1188.29	611.063	778.961	476.84	957.039	211.649	515.563
1069.31	492.665	787.332	499.034	934.93	199.42	528.849
1078.47	314.631	765.859	428.032	910.661	210.955	518.172
1080.95	450.473	850.408	462.52	900.897	200.792	524.915
1073.13	393.009	759.294	410.042	930.976	212.16	485.843
1082.95	404.608	761.621	421.808	963.064	201.627	540.066
1148.45	426.413	886.484	444.321	971.094	204.216	499.511
1070.77	410.99	779.742	448.346	852.46	206.687	494.585
1035.85	353.787	677.094	411.114	798.979	188.303	493.885
1034.32	364.118	828.612	431.72	900.768	219.993	509.543
1203.78	537.079	807.209	442.59	984.419	162.499	517.628
1037.53	426.736	644.881	444.355	775.903	160.664	520.663
1011.32	354.853	604.335	420.368	820.709	221.738	504.55
1032.43	317.676	702.257	427.46	915.784	246.811	533.913
1168.01	345.836	729.45	445.017	830.761	172.513	455.407
1046.92	428.642	743.664	415.901	879.169	252.842	507.151
1018.36	360.228	674.188	445.622	821.177	228.509	522.119
1035.63	474.055	705.675	421.173	859.711	326.091	523.996
1011.86	428.062	710.573	406.275	817.231	290.683	514.504
1074.04	417.534	753.944	432.662	809.397	287.918	515.242
1016.15	437.944	751.188	467.387	870.198	280.063	524.736
1044.67	421.23	749.649	461.658	880.779	192.627	523.739
1070.41	361.186	744.38	435.197	810.579	223.98	534.055
1016.1	402.169	664.73	427.809	786.964	199.483	516.061
1040.42	376.361	793.37	418.627	862.246	209.878	537.737
1124.46	487.992	752.807	414.061	925.473	383.138	456.91
1204.36	476.6	713.529	409.276	865.934	254.161	527.49
1068.91	327.704	648.232	452.691	835.542	206.63	510.071
1005.43	461.977	653.365	421.965	773.937	228.058	491.284
1060.4	475.437	617.223	425.034	803.009	236.386	520.976
1020.58	489.897	722.973	507.364	841.131	218.782	489.688
1086.78	354.343	698.676	504.682	812.024	270.63	512.795
1091.66	621.953	738.56	453.505	882.547	228.668	506.712
1051.65	590.002	758.732	488.36	886.847	269.363	528.488
1128.52	591.273	714.451	442.4	957.926	313.178	529.504
1184.2	655.145	731.834	421.986	977.154	383.578	491.036
1273.43	667.295	931.415	452.902	1068.14	235.851	511.456
1401.76	766.605	949.958	427.299	1177.11	375.071	514.958
1228.85	364.227	892.642	440.32	996.542	275.089	501.42
1163.37	395.441	787.977	413.352	977.316	252.593	514.273
1076.05	311.345	680.913	444.392	891.232	168.789	502.389
1114.57	402.083	650.161	416.554	886.663	214.009	499.382
1067.36	412.822	767.448	417.914	876.323	211.38	531.704
1057.2	521.119	697.917	455.013	795.759	183.713	498.252
1001.02	547.752	686.405	405.383	836.804	195.396	492.045
1091.74	513.375	812.818	428.053	894.553	264.296	536.878
1091.73	549.818	756.44	440.351	968.899	191.505	486.805
1038.71	479.482	701.194	407.464	860.51	187.537	530.141
1106.14	491.877	690.421	408.4	905.466	192.244	523.161
1204.12	360.868	668.471	498.685	887.132	225.204	500.159
1134.64	334.37	702.762	470.914	922.056	257.567	513.439
1021.8	425.403	672.123	426.547	896.389	303.504	514.925
1117.04	428.811	806.539	446.002	983.136	356.519	514.434
1049.07	346.33	621.23	402.551	844.183	229.312	486.179
1111.82	452.306	668.975	421.753	765.383	244.324	527.243
1032.87	374.682	697.783	474.59	778.615	270.381	520.805
1053.32	430.516	685.033	431.153	851.563	215.2	538.098
1012.24	432.626	735.715	493.887	879.973	145.353	488.279
1002.6	454.786	688.999	437.871	850.414	155.828	509.91
1045.99	523.763	687.325	407.208	838.578	185.722	529.671
1073.84	547.738	744.651	411.262	832.75	207.589	535.181
1046.22	493.955	702.547	409.963	826.278	261.035	529.03
1042.1	462.04	668.314	404.078	803.875	255.627	531.693
1059.43	375.819	691.213	440.144	801.366	194.896	505.89
1032.73	365.52	674.959	408.121	789.055	275.69	524.095
1076.96	375.683	720.194	416.859	859.961	219.361	524.125
1057.19	348.104	808.276	426.801	870.04	238.177	528.421
1069.99	388.961	827.973	440.435	927.787	219.156	517.977
1230.51	541.22	754.688	405.384	1114.23	229.349	538.215
1023.65	359.188	816.259	456.68	857.731	179.817	498.5
1122.95	426.626	809.442	409.884	876.762	205.553	510.472
1207.19	549.539	781.149	440.337	1089.76	137.682	519.917
1063.73	609.332	718.801	413.819	890.982	219.437	529.315
1103.66	659.969	802.616	470.647	998.066	191.099	531.479
1127.66	687.906	828.308	422.12	968.311	229.446	535.38
1006.65	616.991	742.4	442.416	869.076	188.485	488.873
1167.59	631.741	822.743	422.745	1009.26	224.896	536.142
1146.87	364.538	889.556	424.182	963.182	249.747	530.869
1012.4	426.878	764.748	487.886	889.785	179.509	529.078
1121.47	331.686	612.787	405.692	791.309	162.859	467.37
1031.31	472.865	756.532	409.331	904.325	202.013	530.766
1006.5	470.484	723.752	480.579	805.816	183.022	520.698
1074.82	432.92	775.246	462.087	895.147	291.355	535.762
1071.53	389.725	670.671	415.329	803.984	210.195	508.724
1037.53	342.414	705.439	419.111	800.502	270.101	508.387
1056.07	352.713	693.22	412.722	869.84	225.601	504.06
1239.94	358.106	801.586	496.494	995.47	273.711	479.886
1150.96	423.61	783.479	458.153	913.099	266.439	530.635
1094.28	417.311	737.035	416.732	865.766	167.342	504.186
1071.38	439.59	695.921	445.364	883.574	204.22	470.497
1093.42	339.592	776.307	457.386	968.134	190.122	511.645
1010.19	320.877	783.919	429.218	884.758	243.79	519.026
1021.91	324.62	791.388	419.134	876.255	207.884	485.275
1014.52	368.198	754.916	425.273	848.393	283.19	522.307
1031.45	339.726	724.753	488.433	854.047	309.046	450.765
1056.81	329.885	796.223	424.22	897.374	296.95	516.809
1068.87	343.838	738.274	428.959	812.94	280.425	519.38
1180.7	396.999	757.708	416.661	935.354	276.821	531.63
1088.63	408.567	727.791	413.948	882.895	239.101	517.62
1152.63	498.781	797.222	428.817	930.712	295.652	528.654
1057.3	313.995	750.329	411.382	908.685	184.102	515.2
1068.13	401.223	699.271	413.384	823.35	191.683	506.559
1002.54	396.659	665.304	405.613	818.485	197.294	518.469
1086.28	298.981	678.141	411.472	812.474	165.139	485.302
1080.73	359.098	709.633	410.716	782.079	167.465	506.443
1003.36	381.061	745.159	431.457	789.937	171.625	500.937
1005.42	480.489	742.593	468.44	875.734	237.049	520.535
1123.11	524.417	787.274	407.647	913.052	247.96	526.949
1013.81	558.744	757.426	424.216	881.016	201.4	473.927
1018	679.825	783.319	418.508	924.345	302.31	508.005
1038.31	612.533	727.224	442.01	859.868	217.915	498.169
1076.77	657.446	829.274	409.559	923.667	251.463	506.906
1147.27	681.771	858.941	444.011	942.157	274.205	470.112
1111.78	596.786	817.584	463.766	932.47	243.737	523.618
1094.61	596.363	840.785	443.906	944.677	195.036	489.067
1164.69	514.839	812.899	432.335	952.381	274.941	493.552
1129.02	435.049	773.003	406.756	988.655	188.038	476.106
1259.48	471.758	824.076	416.881	1041.14	253.388	522.928
1377.38	568.347	887.678	421.69	1202.82	241.811	539.448
1122.54	444.427	781.529	410.795	996.965	276.998	487.999
1289.96	394.906	803.919	459.275	1103.84	276.508	494.958
1245.33	463.458	774.488	415.936	1044.88	333.837	530.74
1054.9	329.434	687.008	435.558	785.878	248.094	514.403
1025.56	403.692	740.237	442.607	921.849	289.015	494.377
1040.86	348.415	700.462	403.35	869.586	303.899	516.828
1091.34	458.427	770.983	455.188	924.492	377.678	525.835
1039.27	419.542	685.133	424.608	868.291	315.481	520.303
1003.09	346.371	704.307	440.482	874.868	252.138	526.708
1014.48	365.868	691.296	419.941	827.667	285.279	530.87
1016.53	310.542	712.787	432.987	840.458	227.459	510.867
1027.15	368.605	730.043	443.305	823.978	335.466	480.956
1046.03	458.531	707.998	415.28	874.712	269.708	456.854
1232.27	356.951	847.755	475.495	1035.63	249.79	533.063
1184.2	465.3	836.686	451.642	949.664	175.418	483.326
1254.35	426.02	841.729	465.254	1001.22	214.209	520.304
1173.48	379.856	678.509	417.937	894.836	211.816	535.542
1026.01	366.471	684.822	436.681	876.638	186.159	507.519
1011.42	394.904	673.668	430.315	853.218	227.865	532.863
1095.81	398.076	707.24	452.695	913.196	165.737	509.423
1124.8	305.642	694.473	408.526	859.472	157.646	484.07
1071.63	384.624	638.367	414.309	913.682	178.596	503.219
1053.27	403.434	683.915	426.757	919.986	132.653	492.721
1051.79	354.732	661.406	401.42	884.348	152.398	450.809
1033.09	377.023	640.546	439.854	907.24	175.937	516.33
1095.02	335.018	743.423	439.534	883.146	220.743	529.567
1051.64	344.553	826.435	415.373	954.924	192.513	488.924
1215.31	433.496	977.503	442.082	1081.04	229.925	515.416
1171.83	446.118	827.297	473.888	934.025	186.876	487.721
1187.62	510.887	883.716	513.081	981.006	200.69	477.612
1356.81	588.817	1035.17	428.371	1196.1	188.294	503.589
1264.82	588.651	997.86	425.329	1131.5	173.343	508.434
1180.78	542.226	813.256	433.861	1034.44	232.077	501.748
1161.67	421.68	728.704	399.855	931.819	221.719	526.709
1156.18	586.928	840.117	433.08	990.576	223.61	492.482
1111.11	652.548	788.014	425.111	1017.27	212.556	507.681
1099.35	598.739	842.633	414.265	937.869	200.502	497.375
1114.07	598.365	842.428	408.163	982.662	148.036	529.402
1015.27	470.457	744.349	405.646	852.849	174.985	524.788
1118.97	442.907	801.167	417.238	927.664	232.794	485.18
1038.04	423.215	728.776	408.585	883.5	197.29	501.252
1171.03	445.184	664.444	406.367	866.757	170.442	493.082
1017.23	550.6	699.853	429.708	884.877	148.582	501.503
1068.36	473.64	774.096	468.322	879.676	144.109	528.884
1122.94	547.62	858.024	421.556	937.552	235.751	531.283
1034.27	479.813	741.313	425.308	764.725	226.561	502.359
1054.71	517.276	770.664	433.639	937.424	229.136	527.32
1054.14	367.857	810.471	444.906	948.439	233.051	511.017
1081.14	513.809	794.457	421.67	966.219	312.728	529.231
1118.83	491.018	752.054	408.495	956.416	374.515	508.027
1106.81	443.94	731.103	418.793	945.364	340.49	492.603
1293.11	446.431	849.646	441.975	1059.01	329.543	489.853
1286.55	371.597	986.545	416.782	1037.2	222.602	528.214
1186.49	396.737	870.625	439.013	1038.71	185.035	451.195
1160.22	412.324	839.594	422.558	1007.45	213.387	495.014
1012.31	426.925	729.994	417.233	881.031	153.752	488.901
1191.62	479.103	808.012	415.91	959.733	188.127	505.608
1176.69	539.451	669.215	424.629	1013.8	168.761	474.19
1103.51	497.122	727.532	448.484	968.542	177.108	494.904
1217.68	382.793	930.96	438.942	1053.43	201.248	528.506
1109.14	399.395	770.825	400.116	949.317	237.234	469.949
1023.66	441.959	811.358	431.352	889.008	209.005	509.553
1026.98	452.517	769.95	409.054	864.534	212.812	537.5
1044.52	352.997	759.392	424.335	939.837	240.065	536.566
1013.42	458.236	685.404	424.742	746.025	187.86	481.054
1088.56	509.756	797.817	404.725	808.99	157.163	525.189
1055.33	421.45	800.943	457.493	905.922	198.073	483.99
1253.03	469.328	846.331	486.247	979.697	165.886	515.392
1088.49	424.075	737.397	411.157	905.437	195.226	522.16
1182	375.776	847.822	427.017	955.123	235.855	501.295
1120.32	427.241	802.815	420.058	919.433	146.63	516.692
1078.76	448.548	712.443	417.805	907.938	181.938	531.887
1065.97	441.35	800.894	401.352	924.495	230.303	531.368
1069.6	330.903	708.35	437.222	881.153	167.05	495.994
1123.06	375.178	757.431	436.879	909.984	157.728	533.509
1065.26	350.918	780.426	413.002	889.007	137.233	510.646
1138.64	391.969	737.055	411.067	818.365	149.606	503.175
1040.15	385.917	765.708	432.824	884.633	139	507.65
1137.83	370.71	781.138	465.776	883.605	220.941	527.182
1217.78	389.635	827.401	476.365	1007.3	241.962	530.21
1128.61	494.098	812.555	405.916	912.659	240.453	524.511
1125.86	433.342	778.773	420.251	978.238	266.67	509.761
1015.85	382.548	669.481	416.812	894.506	150.919	464.523
1216.99	535.33	886.975	417.655	905.236	238.451	503.011
1195.93	478.96	781.869	452.532	1087.74	260.653	531.048
1028.34	337.115	765.341	410.58	857.702	240.36	512.47
1044.83	451.243	758.96	404.393	964.743	275.257	507.162
1016.63	389.266	617.896	418.396	856.923	244.969	505.754
1054.87	401.802	636.415	439.986	884.607	240.501	483.499
1094.63	414.084	658.607	432.086	942.739	228.707	531.443
1000.93	384.365	706.392	440.89	829.646	215.284	504.734
1078.75	394.929	766.883	443.186	841.677	200.541	513.302
1298.01	527.385	774.739	413.602	1072.22	181.887	511.261
1256.34	319.727	890.182	441.407	1102.71	261.591	518.271
1213.79	422.937	824.911	434.766	1108.77	238.053	520.378
1116.46	387.756	763.348	449.054	996.001	287.913	508.037
1046.03	327.111	787.219	442.471	916.297	219.369	517.995
1138.21	407.94	801.639	474.184	1004.16	332.861	517.855
1146.88	453.028	833.618	473.365	932.242	320.84	510.409
1103.84	353.764	802.827	411.472	914.609	154.346	449.274
1076.05	341.968	749.988	461.831	907.65	255.101	532.756
1197.48	455.438	846.778	428.822	1072.51	289.333	484.491
1241.48	427.326	754.68	414.949	1063.62	251.281	520.931
1305.83	431.391	695.66	404.69	1087.01	212.315	531.15
1081.52	441.929	693.454	438.259	969.414	259.495	512.41
1135.76	426.856	770.614	417.288	1005.86	227.788	528.768
1062.14	356.377	773.424	417.234	954.035	271.245	526.761
1086.42	347.618	802.824	427.56	933.618	274.83	534.202
1225.91	401.324	746.781	428.423	1008.82	225.226	483.324
1231.46	433.47	855.078	509.729	950.297	264.58	463.979
1083.85	361.92	742.75	426.04	962.227	243.449	491.319
1150.7	483.588	761.418	493.151	1010.43	288.34	504.766
1166.64	407.407	694.859	417.521	919.574	251.324	482.409
1255.49	393.568	669.453	447.955	868.162	263.198	460.302
1325.14	485.113	811.105	407.274	1004.64	329.567	532.415
1196.95	336.944	621.22	405.676	871.633	230.639	474.103
1043.68	396.029	799.954	410.434	870.681	230.557	520.647
1064.11	426.794	762.093	418.455	889.547	229.9	525.795
1076.96	455.177	776.982	424.919	977.069	176.257	511.118
1125.98	487.21	787.583	403.8	948.077	183.204	511.961
1068.52	562.566	703.488	472.114	889.051	170.062	524.336
1001.32	543.984	693.896	426.43	858.935	147.861	479.156
1066.12	502.871	672.682	432.703	801.998	168.078	447.546
1207.04	669.218	690.198	471.978	999.666	219.323	516.178
1078.04	572.348	730.684	425.888	925.889	163.201	460.236
1126.96	621.723	764.515	399.93	906.721	173.652	512.234
1002.64	554.7	713.665	419.309	868.455	245.386	510.804
1146.89	610.941	770.793	439.913	899.144	275.947	517.29
1123.53	636.708	817.74	461.422	963.925	298.526	502.177
1045.54	590.529	789.842	398.682	943.81	258.218	496.455
1171.65	597.377	797.398	433.385	973.942	236.271	487.464
1058.64	577.968	743.488	412.458	917.254	158.08	498.874
1011.86	710.19	737.065	405.914	871.783	170.997	529.93
1021.45	645.652	731.956	466.31	894.292	201.183	518.997
1111.57	729.653	621.238	414.192	868.179	184.187	494.947
1061.8	553.27	716.136	414.79	839.676	185.454	503.964
1137.94	596.756	823.456	443.483	984.696	211.776	540.33
1019.22	611.963	709.328	432.441	908.695	214.734	528.347
1090.29	604.919	765.875	412.044	884.356	315.306	532.322
1053.73	520.306	734.035	409.29	857.58	275.078	511.911
1025.12	743.079	738.417	423.002	925.074	221.671	526.298
1135.66	539.91	713.783	414.086	878.498	219.966	522.932
1000.32	552.585	655.66	407.944	778.555	199.055	521.101
1064.37	669.945	752.025	434.532	865.391	147.199	510.65
1052.95	656.663	795.331	455.137	870.229	222.112	531.95
1112.4	542.058	848.85	418.272	901.296	162.306	515.586
1227.53	515.144	879.172	415.297	1003.13	252.468	544.016
1159.21	664.494	763.195	415.729	905.786	288.797	526.793
1082.47	650.586	723.316	468.945	939.142	205.959	498.499
1115.15	626.179	775.11	461.04	944.411	222.259	528.072
1001.94	578.876	862.517	420.986	843.502	226.327	528.606
1015.34	728.317	755.137	432.126	885.792	230.941	532.148
1122	654.197	833.098	427.162	949.455	242.135	519.369
1177.52	689.094	879.784	431.956	999.698	264.628	516.221
1305.89	679.128	1010.69	409.84	1109.09	270.095	527.543
1222.99	588.89	883.87	446.127	1028.58	257.61	508.019
1156.79	641.244	883.429	438.4	1029.66	283.792	499.518
1037.29	678.47	770.41	411.023	875.267	281.727	527.017
1111.26	528.251	720.429	410.027	885.864	177.883	523.649
1092.94	719.674	818.021	425.394	978.739	221.448	520.018
1072.39	621.544	733.393	409.827	927.871	235.39	512.328
1022.16	489.264	715.621	422.229	893.907	229.99	501.351
1047.66	471.833	660.219	437.207	891.949	214.993	496.817
1015.43	420.799	692.665	453.633	834.945	249.062	506.622
1131.52	364.614	732.112	422.097	911.01	241.894	520.025
1333.31	691.155	967.772	445.128	1068.02	259.69	534.349
1221.74	670.603	845.314	430.228	1076.62	237.748	529.236
1162.84	576.474	669.989	459.211	920.741	259.209	500.569
1131.52	561.96	710.436	408.098	963.338	221.959	517.68
1186.22	566.45	762.521	408.643	927.161	302.738	530.525
1001.8	407.947	735.999	451.517	849.446	187.502	510.617
1080.35	405.696	818.396	467.287	902.488	185.99	524.661
1005.05	371.916	698.757	441.2	885.908	187.736	500.081
1007.78	442.931	719.302	408.683	743.494	197.799	480.662
1029.47	392.04	731.724	410.527	707.088	184.654	506.61
1053.68	472.432	818.461	413.188	929.846	215.697	502.419
1109.05	431.555	809.002	419.759	998.885	206.839	478.103
1057.6	443.603	828.252	412.308	904.966	239.481	515.625
1059.23	381.447	708.065	404.625	810.958	220.391	494.837
1062.96	371.959	815.592	432.84	918.697	244.011	533.3
1019.8	431.231	799.533	416.599	933.23	179.495	529.808
1056.77	375.578	749.724	412.345	877.178	197.737	522.984
1086.63	420.066	775.84	419.2	887.389	234.299	516.172
1070.05	367.959	729.043	405.591	845.309	130.986	530.334
1043.32	479.379	740.564	439.311	907.933	164.034	533.058
1040.45	427.872	682.831	415.327	868.521	180.732	533.582
1067.4	379.34	715.135	407.711	824.656	173.736	507.705
1156.68	524.9	817.462	461.899	949.071	228.563	515.112
1149.5	486.818	835.839	452.213	954.936	274.628	523.042
1034.3	373.852	768.936	410.288	944.309	161.818	537.143
1017.45	306.53	823.836	411.611	921.812	167.971	541.408
1074.29	488.529	797.911	400.619	886.529	195.88	466.121
1254.93	601.263	833.399	421.269	1047.33	249.577	526.11
1279.56	420.1	803.792	411.593	1009.96	192.179	534.043
1084.17	392.874	768.545	434.624	937.987	178.113	520.67
1026.66	350.705	686.467	418.198	789.874	173.151	515.053
1028.68	441.347	621.612	444.753	712.396	208.457	503.872
1088.3	439.732	600.591	413.535	970.311	241.456	520.655
1134.38	423.291	681.363	463.627	916.462	158.748	535.028
1028.83	355.79	767.055	449.744	847.732	164.71	533.019
1013.57	452.106	796.088	475.934	907.746	157.232	531.141
1031.87	398.868	745.492	411.079	852.585	196.261	524.061
1005.33	372.842	683.398	419.107	838.982	182.455	526.579
1145.78	353.723	702.313	413.516	877.827	220.943	503.079
1104.6	372.434	706.258	423.375	863.73	260.241	507.92
1057.46	406.861	759.056	416.287	878.058	250.491	516.763
1017.9	304.557	817.515	449.995	859.8	305.614	525.05
1045.07	375.183	836.581	427.421	866.598	233.629	531.818
1020.72	340.836	628.313	463.98	857.541	208.573	528.056
1055.87	397.296	638.864	442.816	817.92	211.459	520.717
1097.28	426.905	646.264	423.878	928.732	204.277	533.131
1056.37	366.795	652.159	410.582	733.214	148.246	494.431
1088.59	422.737	662.152	408.865	870.412	171.269	507.075
1080.65	393.784	823.719	462.19	916.885	159.575	520.408
1142.39	537.246	822.395	476.352	927.044	204.297	509.84
1114.57	455.254	715.692	414.177	798.033	177.643	500.502
1082.61	410.223	747.186	421.288	866.672	221.65	531.954
1018.21	408.072	690.327	417.314	818.571	224.38	528.167
1016.92	445.139	725.641	442.52	857.578	210.627	540.566
1035.39	470.475	629.402	441.574	921.972	282.981	484.291
1067.68	510.797	786.892	427.193	959.054	282.716	512.19
1004.37	508.509	756.244	409.64	906.307	260.254	507.006
1141.52	601.235	895.152	461.438	1044.7	285.192	514.66
1031.75	662.88	733.455	498.039	846.709	307.672	444.125
1315.33	684.56	903.31	423.493	1080.05	265.719	508.491
1083.08	580.665	813.454	452.125	943.146	247.378	494.886
1143.95	578.464	801.591	431.25	948.615	293.989	507.246
1017.42	434.96	750.594	421.782	844.569	233.822	501.322
1036.94	473.808	724.345	436.275	825.967	243.081	525.206
1327.1	600.598	841.208	447.566	983.705	235.621	530.317
1038.84	455.941	692.539	408.751	838.426	191.329	530.267
1015.54	374.867	638.437	432.575	743.816	198.999	507.604
1002.23	442.196	666.603	450.223	775.737	225.281	532.159
1194.18	483.396	801.698	450.826	976.488	274.92	476.308
1204.64	347.005	884.228	516.492	977.311	247.679	522.879
1165.91	507.933	834.457	406.643	1042.05	341.502	514.447
1022.95	520.254	778.15	402.947	879.412	216.911	534.584
1054.83	601.9	815.941	425.433	954.652	259.269	515.711
1103	569.405	827.402	418.661	950.343	230.171	528.911
1150.91	594.091	846.451	432.437	1034.97	194.323	530.648
1094.02	545.463	711.77	423.526	837.861	168.343	488.837
1002.78	518.212	723.917	414.644	811.862	192.635	478.633
1058.39	574.165	697.752	455.886	846.331	208.334	478.345
1142.66	495.244	799.486	400.499	926.132	211.903	532.251
1167.77	390.819	748.479	463.72	909.806	266.009	529.222
1104.4	518.885	780.526	438.13	994.546	273.668	544.255
1082.57	437.23	750.052	417.684	950.657	216.293	531.99
1237.04	664.544	862.794	414.851	1037.76	230.483	528.157
1013.69	480.681	738.601	421.548	895.565	204.91	441.429
1201.95	539.09	862.34	409.511	1013.91	300.869	520.817
1242.76	480.376	877.474	452.812	1070.03	337.342	498.731
1072.15	484.654	770.932	424.237	954.211	305.62	542.089
1080.66	444.896	693.408	411.187	795.137	280.157	494.62
1127.59	360.271	728.452	451.512	858.335	299.022	538.53
1011.74	454.384	663.895	419.872	768.675	182.691	515.054
1120.7	558.942	682.281	441.403	861.625	248.784	526.761
1126.14	562.947	718.202	413.743	958.878	224.379	535.355
1106.16	506.185	759.057	422.856	918.714	177.573	535.108
1066.36	410.118	715.999	409.628	912.927	173.466	472.918
1118.33	486.513	766.977	438.762	893.938	167.018	531.158
1144.72	381.992	768.74	425.318	893.549	251.45	533.946
1068.67	480.42	729.548	412.206	834.298	181.794	524.497
1051.33	420.135	627.593	433.251	888.373	176.303	528.512
1174.42	410.153	637.519	421.155	940.736	191.263	434.976
1257.58	432.572	767.512	438.692	1020.29	183.403	532.369
1103.29	454.072	745.77	411.927	788.161	234.093	487.552
1032.37	427.057	714.669	446.552	785.837	272.112	514.928
1016.68	386.375	778.364	429.525	877.154	254.636	518.968
1108.62	323.672	782.132	435.762	953.322	212.509	519.483
1000.63	372.654	703.428	420.176	799.045	187.531	505.536
1045.66	369.918	730.567	501.31	908.63	225.358	524.049
1029.09	358.695	770.52	402.749	918.333	178.374	518.616
1287.45	552.34	924.069	444.514	1063.94	252.173	528.22
1188.62	567.993	844.853	456.041	1035.77	262.613	515.702
1126.39	426.571	858.006	410.329	952.264	207.491	517.246
1071.24	470.413	698.292	425.443	929.655	225.71	468.883
1083.52	477.117	739.449	431.642	910.895	277.265	530.5
1119.39	460.491	684.819	408.991	876.13	266.258	521.905
1055.56	510.067	727.209	416.716	880.487	223.54	527.806
1000.77	388.108	771.68	417.675	785.19	196.167	504.094
1036.82	417.78	748.448	446.904	857.675	237.544	494.818
1010.02	363.533	802.946	447.339	893.232	298.59	516.724
1002.3	395.314	680.121	416.785	874.394	238.518	508.15
1035.59	462.256	671.587	424.098	873.829	222.34	508.804
1055.18	419.646	643.157	453.366	837.278	252.873	497.908
1145.56	442.295	718.699	452.558	894.106	150.205	497.625
1333.26	640.673	896.415	493.306	1054.98	290.774	529.286
1033.62	517.932	738.658	440.414	863.204	180.538	509.52
1044.24	545.247	695.362	409.822	881.51	314.365	530.047
1029.54	448.621	688.072	413.208	895.275	245.19	526.033
1171.15	760.619	899.693	492.332	1055.87	254.533	481.426
1179.66	808.338	877.126	428.335	1004.08	276.077	523.497
1105.9	607.547	804.807	443.888	879.975	141.306	527.412
1155.13	600.594	815.024	430.336	1006.98	156.809	530.518
1005.74	537.902	667.757	431.31	903.259	140.778	520.831
1021.51	456.332	756.239	428.107	920.893	251.319	512.757
1083.76	562.43	830.621	434.281	945.619	256.208	530.54
1090.98	478.244	758.013	423.636	929.404	187.631	516.52
1136.4	489.354	769.502	409.529	802.82	198.339	531.725
1038.68	462.268	675.967	421.718	808.938	189.431	515.378
1000.05	408.733	664.098	414.109	808.663	203.439	526.208
1019.72	382.003	679.31	455.082	839.34	276.773	534.55
1229.77	370.322	809.348	411.739	845.941	266.761	531.679
1005.35	448.698	784.289	490.745	879.042	198.934	532.201
1080.76	360.736	772.917	450.564	883.497	269.398	525.788
1234.69	355.468	689.332	425.451	874.275	225.597	515.258
1135.98	389.159	690.785	405.303	866.846	203.084	532.527
1058.61	473.718	797.348	460.252	927.143	240.297	509.878
1030.69	336.044	708.04	436.984	877.193	255.98	508.081
1115.02	392.657	750.149	418.212	856.687	233.613	502.843
1090.62	395.39	844.811	441.071	946.51	236.32	524.842
1062.33	419.824	714.866	405.605	925.718	199.334	531.297
1025.97	370.945	725.828	444.054	854.385	215.381	529.536
1038.66	334.871	709.93	418.474	867.751	242.01	533.739
1020.1	392.036	730.026	409.804	822.278	224.447	532.833
1009.77	378.898	729.375	468.117	814.108	161.454	520.702
1125.71	515.531	680.271	408.786	811.006	211.89	497.218
1038.96	451.507	688.74	410.843	911.774	153.642	525.742
1001.43	379.369	611.382	408.317	735.962	173.176	495.912
1053.38	416.124	714.842	423.127	861.037	194.104	534.632
1031.58	398.866	691.74	406.105	832.164	199.095	533.278
1015.12	405.727	728.297	501.507	865.012	161.975	469.477
1005.86	366.376	614.165	418.906	788.93	193.651	507.321
1087.73	363.804	794.358	455.881	988.232	227.21	529.055
1017.81	364.36	726.942	423.082	908.842	176.077	526.426
1043.32	534.594	771.711	419.213	914.092	201.197	533.179
1123.6	321.476	820.783	414.154	959.901	217.727	525.419
1326.84	526.136	941.974	467.202	1129.48	264.218	524.753
1245.1	452.759	895.447	435.684	1056.3	237.877	464.774
1140.32	420.435	797.726	422.391	934.176	230.384	522.273
1053.94	330.007	742.767	408.923	857.268	190.854	504.848
1000.12	357.461	734.05	414.603	858.173	179.632	500.833
1131.76	438.372	787.47	407.054	950.949	297.241	527.656
1121.94	341.868	762.586	425.49	852.042	221.281	510.466
1144.69	368.398	748.565	409.08	846.054	271.486	492.078
1056.61	524.361	796.836	422.233	936.11	290.207	534.212
1197.83	504.902	800.291	407.937	961.504	270.694	538.47
1206.6	467.703	762.574	412.066	1025.38	297.344	503.069
1110.15	452.504	686.543	415.628	864.657	320.795	520.259
1055.69	562.386	707.619	457.073	868.21	326.503	533.965
1010.59	425.375	730.891	412.779	909.743	332.317	517.249
1118.24	428.624	822.742	429.393	977.041	303.861	535.177
1006.04	359.254	830.713	455.337	871.99	368.517	529.635
1021.1	410.269	775.595	468.353	903.485	287.131	536.084
1089.47	321.282	804.855	408.265	913.888	205.141	507.485
1077.08	463.559	819.262	457.345	960.169	282.039	500.935
1089.01	373.643	782.826	426.343	889.017	183.879	515.037
1093.3	555.112	701.482	454.714	973.652	228.241	531.601
1023.64	551.753	726.061	425.327	895.659	311.225	532.942
1056.54	526.715	760.068	410.344	869.898	247.269	505.318
1019.47	517.264	682.127	430.607	815.949	252.884	503.331
1022.13	536.251	615.403	420.254	840.797	257.193	523.501
1006.53	464.363	674.776	407.777	786.557	277.937	528.65
1006.64	553.902	680.715	428.178	837.931	291.99	520.623
1138.37	636.286	759.252	436.454	898.908	243.404	522.563
1032.76	573.616	813.467	463.049	907.159	230.275	514.987
1300.18	601.978	806.714	430.33	967.411	253.811	443.811
1100.74	528.044	772.172	498.628	858.803	199.21	490.461
1050.59	530.318	731.248	397.542	941.766	193.911	510.516
1053.1	486.543	673.38	411.627	817.149	169.629	484.941
1018.99	412.006	743.769	424.604	751.949	201.057	513.089
1029.48	408.923	695.909	405.955	789.896	207.133	493.816
1067.88	507.406	746.59	428.638	914.223	180.187	497.406
1131.22	692.306	835.032	413.064	969.541	191.579	528.283
1064.29	652.059	697.884	414.663	824.554	248.659	486.261
1099.31	661.487	775.551	448.427	975.044	275.219	526.242
1101.26	526.613	804.964	436.669	942.952	177.79	514.821
1016.98	499.465	720.907	427.931	879.734	195.067	512.074
1103.26	630.183	776.102	438.771	930.958	201.018	486.32
1114.8	520.672	703.445	418.867	831.052	198.794	489.459
1035.68	494.573	631.162	423.046	836.973	171.407	509.746
1183.68	518.348	830.01	443.064	1011.33	252.476	533.472
1024.25	483.093	748.943	408.028	883.179	203.275	528.919
1094.21	451.453	771.096	412.049	872.16	189.16	521.183
1124.97	418.052	841.478	431.034	951.124	144.584	526.965
1020.84	427.161	706.934	410.677	868.527	193.683	522.175
1003.32	414.791	703.877	430.017	856.524	223.015	508.987
1139.99	490.29	744.605	427.658	977.279	230.707	529.206
1002.84	482.896	673.589	438.405	875.76	265.512	462.156
1040.46	328.844	542.514	408.824	853.739	156.009	505.844
1070.69	348.895	664.529	433.872	788.78	263.767	492.189
1001.02	352.589	678.979	415.982	750.411	239.11	531.852
1143.9	446.226	762.156	446.954	863.996	274.281	523.11
1198.84	451.19	760.343	431.846	887.374	294.19	527.123
1041.25	315.562	813.041	448.554	931.989	246.418	526.66
1071.94	534.417	726.614	413.595	900.055	224.399	528.38
1103.91	427.277	775.843	443.311	896.88	260.175	532.769
1121.48	444.986	793.012	488.083	918.502	290.781	530.597
1058.7	406.809	682.064	437.699	905.346	185.826	507.397
1124.93	469.19	678.617	435.86	880.453	200.7	514.103
1024.15	389.883	590.771	405.392	906.479	208.657	522.996
1062.47	364.756	701.493	407.566	931.543	222.064	520.549
1077.9	365.254	737.561	395.357	946.588	242.466	491.378
1194.87	393.503	760.487	405.601	975.818	224.057	521.592
1105.07	381.046	795.011	414.37	952.826	306.285	522.759
1183.13	394.043	785.43	408.587	882.399	219.725	494.46
1076.98	474.257	701.004	427.068	873.105	234.089	509.603
1183.56	562.549	866.709	437.599	944.092	218.041	520.293
1157.67	470.129	846.551	405.003	993.556	233.21	528.272
1155.59	351.994	763.853	422.6	985.06	237.501	527.534
1030.37	416.734	762.194	407.949	921.866	222.542	487.025
1148.64	413.491	856.07	469.773	990.38	173.828	486.461
1218.16	458.546	902.617	462.966	1053.78	293.176	513.808
1169.02	353.181	848.721	427.613	913.828	199.548	532.908
1325.89	380.678	783.665	438.213	973.267	169.642	519.907
1118.59	399.266	767.441	426.877	848.761	178.384	487.597
1125.08	376.819	740.298	450.296	904.211	306.983	532.593
1334.77	465.271	839.489	430.071	1079.83	256.673	531.119
1314.53	502.185	732.796	429.707	1015.74	264.244	532.36
1041.26	392.812	695.773	443.345	927.077	301.781	514.159
1131.38	380.588	762.491	413.237	931.838	265.354	486.254
1124.62	421.714	750.32	431.686	924.784	229.497	490.603
1017.77	502.761	755.784	413.217	909.367	285.271	527.873
1168.68	376.058	828.332	441.589	1028.91	259.55	504.28
1079.45	358.765	779.026	409.174	941.001	190.684	467.633
1423.69	371.732	993.531	427.902	1143.68	211.048	509.158
1165.04	356.186	870.083	408.219	1077.29	182.645	523.249
1127.81	351.33	794.017	435.572	969.734	154.647	518.654
1018.04	312.774	733.771	431.885	855.643	136.436	461.567
1091.84	409.74	736.755	407.072	893.976	197.242	522.446
1089.25	362.294	759.241	421.248	923.751	202.873	534.761
1058.25	366.416	716.201	420.691	793.981	190.818	532.128
1080.33	396.495	604.68	427.827	879.965	197.855	529.98
1086.44	427.169	717.539	431.63	933.555	260.375	497.12
1020.37	391.655	760.061	425.998	845.496	183.87	531.396
1025.92	388.869	721.885	420.099	916.137	201.67	521.121
1128.24	498.809	719.648	418.982	916.327	174.383	467.842
1159.28	610.21	845.753	449.47	971.994	268.472	528.901
1185.02	550.339	819.393	425.483	918.334	265.161	524.373
1062.32	534.56	702.807	438.879	897.7	199.588	501.302
1048.39	401.135	695.414	406.495	846.527	185.71	489.12
1313.78	499.311	819.295	437.405	990.379	274.69	528.088
1010.16	356.187	705.92	412.491	907.063	275.567	537.758
1013.34	469.518	702.948	417.448	892.579	259.204	540.403
1018.77	357.526	730.137	440.619	812.202	234.382	533.452
1059.68	360.673	662.605	422.938	813.645	201.883	522.3
1019.41	468.402	751.826	414.358	843.4	188.479	537.66
1031.42	353.849	675.081	395.258	810.946	218.679	500.222
1028.74	354.508	686.497	413.472	787.336	228.01	510.512
1032.59	415.637	719.06	458.462	788.088	234.983	484.006
1088.88	435.391	690.352	429.972	836.921	241.903	524.586
1019.63	454.743	801.817	412.659	880.645	258.887	532.368
1008.4	369.265	645.829	431.079	868.467	249.676	524.627
1161.68	444.277	663.866	445.521	999.165	233.109	508.286
1025.21	403.534	659.741	443.204	899.929	220.413	531.622
1057.06	410.736	655.596	409.968	928.875	172.189	501.393
1015.46	491.965	638.405	420.37	876.539	169.271	519.86
1101.18	431.034	638.734	424.891	806.236	161.864	497.124
1032.18	475.593	666.465	420.752	896.492	169.32	528.558
1102.45	588.63	740.025	435.079	906.175	197.831	527.111
1014.77	503.057	731.855	421.097	845.911	178.556	522.75
1051.01	481.276	788.85	419.714	935.852	260.905	511.792
1057.43	444.253	783.741	437.468	924.046	255.98	529.955
1059.01	477.181	700.814	404.974	836.659	297.875	534.859
1005.78	488.733	659.593	426.776	829.199	226.628	528.641
1006.02	455.765	688.421	421.589	908.142	260.641	519.507
1003.53	501.245	700.624	404.734	834.447	244.443	495.615
1103.82	443.521	739.038	406.863	824.905	221.441	518.677
1061.4	501.259	588.282	412.184	744.022	150.338	534.409
1096.21	504.779	723.77	410.111	844.142	187.564	518.129
1002.41	452.716	741.312	423.518	810.219	215.468	513.683
1031.02	371.232	738.263	409.442	892.46	257.98	531.393
1056.66	537.012	707.993	414.215	809.335	228.913	530.748
1015.26	518.226	756.721	514.307	789.625	209.759	517.923
1084.26	609.164	749.019	431.622	931.272	222.543	538.338
1057.94	585.653	693.814	423.463	883.728	249.103	508.854
1120.57	516.739	751.147	407.316	949.811	255.841	504.109
1091.96	637.927	740.61	492.134	858.251	230.865	485.641
1027.27	451.863	743.853	427.408	891.671	225.226	531.513
1052.25	544.633	800.403	410.351	905.959	216.994	522.501
1110.38	555.498	778.761	408.395	969.263	253.348	529.607
1114.27	410.671	645.714	409.237	808.34	220.224	495.625
1059.99	526.688	840.092	506.565	914.592	308.878	530.281
1093.28	529.483	752.854	421.748	912.782	228.573	529.614
1116.64	464.728	821.627	409.651	968.53	264.478	520.991
1062.78	559.124	804.048	426.085	953.477	285.199	531.294
1127.21	627.865	869.262	423.292	922.224	261.045	471.411
1057.47	630.507	781.335	411.01	971.199	252.747	510.627
1174.16	652.504	827.168	413.947	947.819	201.373	500.444
1004.44	508.563	731.518	431.299	866.738	157.387	518.382
1122.27	488.637	757.741	410.983	890.267	200.397	500.851
1098.48	707.665	830.579	446.144	960.045	238.74	526.217
1176.55	573.528	804.057	424.649	941.358	272.105	504.647
1242.03	707.185	835.546	420.573	1038.06	278.801	531.238
1014.28	440.221	766.79	482.564	871.553	250.291	512.991
1129.97	602.327	811.138	410.355	955.276	261.067	533.341
1087.11	499.213	749.902	496.151	951.228	220.723	518.365
1123.22	592.305	784.958	409.131	988.814	196.062	452.484
1247.27	684.41	1050.9	422.488	1134.11	226.942	511.094
1228.33	572.364	956.863	408.14	1112.78	245.645	534.04
1242.79	603.074	880.7	416.209	1082.8	284.967	528.013
1105.55	569.455	840.047	452.983	956.028	271.872	454.84
1036.24	423.873	767.633	434.642	945.169	203.337	492.053
1158.39	343.689	702.834	420.305	938.692	237.457	527.333
1058.67	501.329	819.761	404.696	908.124	248.414	508.371
1014.64	583.989	820.804	430.662	908.574	258.702	533.248
1062.16	560.351	779.817	431.28	930.537	252.579	508.774
1077.23	496.562	741.714	421.388	910.622	217.596	537.916
1169.26	488.869	787.221	461.586	944.458	295.858	535.813
1026.11	473.382	804.229	467.198	912.237	374.72	530.635
1064.28	402.533	696.186	471.625	832.51	278.066	531.502
1113.12	393.175	698.336	433.738	836.109	239.041	509.341
1019.15	392.559	743.101	407.085	878.879	202.744	501.804
1073.75	416.336	750.101	405.829	863.275	205.449	487.993
1037.39	541.946	798.539	409.882	878.163	260.176	531.025
1034.82	393.727	826.486	470.34	854.066	286.358	513.535
1088.25	423.475	741.553	406.97	925.394	297.626	515.992
1059.58	420.781	788.066	423.225	910.851	254.582	512.504
1109.74	447.413	704.338	447.698	857.478	187.927	531.949
1064.05	452.649	756.283	409.912	899.286	177.397	546.375
1033.53	401.877	779.287	467.899	834.244	233.744	502.672
1016.08	448.84	794.056	412.922	899.066	272.423	515.743
1214.54	654.537	892.651	474.157	1051.29	283.147	532.488
1168.91	647.625	830.512	401.496	984.896	282.421	535.872
1153.96	542.868	827.471	433.284	970.197	262.598	491.302
1160.5	529.117	833.457	415.919	957.34	259.55	526.861
1068.13	371.929	747.057	409.596	844.022	273.848	514.135
1068.67	329.512	763.05	423.59	879.391	243.291	533.537
1064.9	326.887	766.845	409.407	916.079	222.505	529.9
1043.28	314.468	746.908	415.406	892.767	259.571	500.307
1355.5	479.813	742.114	425.058	961.564	289.11	450.994
1060.33	484.097	652.639	411.663	923.752	260.785	511.67
1260.05	559.793	693.395	438.969	924.348	245.828	510.231
1000.57	518.566	718.005	437.918	836.829	224.652	485.76
1150.29	428.673	695.187	414.286	879.969	181.57	518.743
1118.49	580.806	806.374	432.84	858.22	243.334	456.404
1062.86	652.698	778.871	477.861	951.603	248.98	492.24
1204.85	406.592	847.875	432.475	1039.83	265.61	532.352
1133.6	476.376	786.256	470.272	991.445	210.361	535.118
1150.74	309.852	788.495	438.384	898.129	169.287	438.248
1125.04	479.906	705.96	448.172	878.04	178.95	505.378
1197.37	578.4	846.427	465.52	1006.81	253.843	525.562
1106.15	635.059	745.91	437.142	949.648	373.858	480.545
1141.63	598.13	808.241	443.094	922.616	394.922	482.382
1112.22	587.16	759.397	403.467	931.017	397.849	468.37
1110.8	518.793	747.741	417.996	857.196	287.933	503.063
1139.77	641.987	730.163	406.418	904.132	261.601	511.212
1043.03	653.614	583.912	434.241	906.501	311.172	506.066
1195.64	702.678	736.702	417.744	950.857	264.311	438.121
1193.55	765.14	827.92	406.129	993.852	245.245	484.416
1187.8	659.65	793.324	493.297	1008.13	201.94	524.392
1233.75	710.278	910.248	453.72	995.461	189.802	519.608
1102.72	534.796	778.755	433.358	893.221	212.727	535.284
1112.64	605.47	768.572	413.572	929.765	293.454	507.25
1121.37	669.119	743.593	427.438	939.386	199.063	527.17
1214.61	644.735	797.519	405.387	936.857	215.315	526.175
1124.29	493.781	710.365	411.403	882.876	263.307	520.337
1092.87	425.107	748.221	471.196	907.834	193.071	529.817
1034.13	533.176	763.557	449.668	867.872	144.904	529.346
1098.7	540.797	769.682	457.428	852.429	200.384	531.624
1094.81	652.252	764.116	409.414	850.364	180.197	525.363
1189.4	633.313	686.688	467.689	984.395	170.738	517.53
1130.51	609.604	695.348	402.426	913.253	187.847	527.832
1011.65	536.639	758.207	440.505	851.204	260.538	528.326
1046.44	614.985	765.073	426.929	939.839	229.708	524.9
1099.33	663.359	752.276	456.963	908.462	239.969	521.474
1046.22	579.538	659.767	411.526	867.729	184.179	501.612
1060.67	599.199	737.327	425.033	865.26	184.479	508.889
1002.81	578.765	728.905	411.02	819.714	189.792	519.054
1055.22	586.028	725.602	393.08	810.538	233.709	523.057
1043.55	610.69	749.52	464.535	802.153	216.544	518.775
1060.82	501.656	663.196	405.322	860.788	187.317	498.388
1009.56	503.935	687.456	434.513	829.407	230.242	531.027
1052.91	494.354	649.974	451.687	808.42	196.496	468.358
1064.98	578.453	643.904	412.77	818.954	214.978	538.199
1144.31	691.771	819.272	427.727	1018.15	254.728	521.546
1098.3	565.814	696.469	431.574	837.87	256.999	491.666
1091.45	487.17	731.456	449.663	878.608	228.398	495.519
1136.94	557.231	693.634	416.345	979.122	222.73	501.867
1334.26	604.808	863.511	422.244	1090.29	169.817	521.713
1148.89	412.983	707.366	421.155	946.933	162.592	528.915
1035.28	309.564	701.323	417.637	863.973	275.36	531.745
1005.36	391.222	629.133	419.573	824.474	206.596	508.788
1028.51	405.577	711.953	423.796	927.533	253.757	479.707
1004.2	327.695	741.77	405.194	898.126	175.545	531.594
1020.5	408.542	749.806	422.771	894.446	181.302	523.01
1026.66	433.629	736.541	450.965	842.884	244.645	502.031
1043.38	423.234	724.325	392.174	929.59	260.27	517.566
1206.53	585.909	788.183	413.225	958.414	285.718	540.862
1125.07	609.736	860.273	406.033	966.765	259.714	511.7
1026.54	581.807	776.56	427.546	895.154	247.239	530.324
1101.64	623.835	808.953	415.214	935.241	197.509	522.47
1278.25	679.477	881.034	427.378	1103.71	199.52	524.817
1004.31	555.659	758.404	409.545	835.117	171.755	481.749
1144.46	668.872	781.873	435.543	969.054	180.632	523.251
1103.37	563.43	780.675	428.05	945.254	233.575	519.501
1055.3	569.286	837.502	411.12	929.951	270.619	536.86
1003.42	461.889	733.849	479.127	888.974	217.521	498.925
1013.58	369.232	780.935	451.589	855.69	213.5	519.559
1022.54	458.137	740.016	521.773	888.151	199.324	528.8
1062.56	396.658	743.677	423.625	886.582	278.468	509.633
1000.96	537.393	773.795	489.283	835.797	286.62	534.151
1092.8	603.111	770.499	451.667	827.528	229.046	532.397
1071.63	673.646	770.266	416.374	980.121	266.74	494.762
1033.46	495.454	739.348	416.121	801.186	187.894	529.25
1054.47	657.335	747.594	454.77	835.609	212.984	497.746
1065.43	640.809	732.631	410.337	901.068	213.524	531.701
1068.31	580.203	748.294	421.476	887.788	250.767	480.574
1081.82	554.553	786.412	437.187	874.061	218.432	505.753
1025.53	563.854	710.975	405.113	893.949	180.695	532.246
1185.89	627.16	930.169	444.89	1030.91	209.793	506.453
1231.26	597.041	862.685	427.695	1052.88	248.834	498.195
1207.35	658.528	799.905	426.088	1030.06	226.458	457.174
1188.85	660.934	842.444	406.352	1029.12	236.463	532.836
1061.62	607.755	762.409	406.782	919.133	241.838	454.776
1080.97	631.981	821.41	422.884	946.249	265.104	465.605
1263.85	665.977	923.291	438.614	1027.74	225.753	524.327
1118.68	826.316	905.022	413.765	960.437	214.215	480.607
1331.75	856.444	1014.93	465.758	1032.3	191.163	479.44
1287.03	850.425	952.059	427.894	1081.87	199.563	519.235
1241.55	802.268	753.816	432.361	1046.65	170.541	527.165
1215.43	874.745	825.693	430.183	1013.8	217.189	535.731
1020.67	639.468	803.489	508.212	906.196	272.179	459.079
1033.11	610.635	778.856	486.614	895.396	219.211	449.353
1139.91	754.434	836.696	408.005	1024.11	236.942	532.831
1030.04	651.225	819.996	398.792	934.675	242.163	495.647
1320.41	681.816	957.082	455.866	1102.58	249.551	510.55
1238.56	467.284	759.029	405.098	986.262	202.152	510.875
1047.03	477.366	798.003	404.1	903.47	223.887	510.295
1070.48	378.436	765.488	462.763	903.62	239.881	517.537
1038.51	474.473	686.285	401.508	832.506	222.407	456.072
1132.05	545.925	818.929	434.031	907.569	315.353	531.852
1039.37	682.285	718.02	426.989	849.673	228.255	538.447
1043.12	613.82	729.264	434.069	923.303	216.72	528.445
1005.08	490.477	720.301	429.54	856.144	236.175	511.259
1003.66	469.998	729.177	447.641	869.57	214.441	520.654
1118.42	607.221	774.548	418.084	921.555	195.964	523.545
1112.73	651.706	847.661	418.46	888.63	161.683	526.944
1002.26	747.758	865.374	471.651	931.539	180.938	490.822
1020.11	628.041	822.538	464.553	880.927	184.959	502.85
1011.6	496.657	761.41	446.613	897.99	303.467	532.923
1047.32	480.573	764.631	414.516	911.066	238.976	530.874
1036.51	445.404	685.252	410.973	866.215	212.272	512.287
1111.54	412.432	793.276	432.037	867.897	274.317	533.911
1026.86	335.408	774.513	515.933	902.002	210.137	531.504
1109.98	377.362	800.356	440.165	967.821	208.859	523.069
1084.18	320.27	754.839	408.339	967.48	191.725	524.64
1067.24	377.221	673.203	435.159	916.893	173.853	512.383
1073.61	391.942	810.576	416.422	974.083	244.91	536.888
1025.57	423.638	801.681	436.288	866.878	296.572	517.994
1051.35	496.436	822.032	414.018	860.407	214.307	549.19
1007.5	356.569	749.361	461.898	864.276	175.609	534.195
1009.78	341.743	683.418	477.265	852.275	236.37	512.917
1083.66	335.616	723.707	415.74	892.491	203.925	530.244
1061.92	504.166	677.663	407.109	900.13	264.312	513.153
1059.46	564.535	825.52	431.741	921.454	236.456	512.728
1057	476.739	682.671	418.852	830.491	197.597	510.312
1052.37	377.909	664.885	437.965	897.061	272.397	501.21
1123.17	388.993	743.473	404.921	870.025	245.819	512.51
1007.94	448.369	830.926	440.145	920.528	189.934	518.821
1054.64	367.468	746.393	409.156	892.353	200.481	471.199
1020.56	362.5	742.156	412.189	885.777	150.887	470.678
1069.73	348.76	723.398	419.444	888.157	228.292	512.14
1066.6	417.149	752.549	419.594	908.899	154.943	488.656
1095.81	420.869	874.756	430.129	961.732	153.758	452.613
1063.86	341.813	874.704	459.428	924.915	218.947	528.324
1012.22	370.339	750.957	437.811	845.055	212.52	474.403
1109.99	309.045	792.899	430.2	931.571	175.26	522.604
1051.36	386.461	675.228	435.204	868.532	176.008	495.517
1040.36	380.895	702.954	448.156	892.149	154.998	533.594
1050.65	397.822	731.134	420.169	838.373	182.342	487.436
1140.57	499.92	773.197	407.345	1034.56	268.597	517.996
1003.84	335.686	683.59	405.413	900.471	217.982	470.584
1039.78	449.589	754.987	446.869	944.776	318.682	481.605
1050.58	377.845	783.268	431.103	946.386	280.994	506.577
1085.46	377.76	660.55	426.999	981.679	306.552	529.793
1101.77	375.214	635.935	458.478	919.297	329.754	478.445
1054.54	349.494	668.646	443.733	879.612	234.388	467.71
1164.67	337.384	904.501	453.967	986.051	276.254	514.467
1104.37	373.033	834.208	405.19	932.925	250.939	480.737
1200.68	435.966	907.102	489.02	1051.61	297.977	495.044
1192.94	371.373	750.83	446.734	996.631	269.783	529.066
1092.68	373.934	768.267	418.692	967.247	203.684	515.974
1017.96	401.461	690.493	442.065	844.929	235.907	525.822
1102.69	365.071	657.968	403.017	843.473	173.096	525.044
1008.57	405.708	742.11	406.377	845.103	170.486	534.858
1024.49	390.196	790.709	433.054	872.789	181.947	516.732
1114.71	468.052	847.516	418.73	891.505	159.757	530.067
1050.15	405.011	785.388	511.38	857.811	238.921	519.2
1090.71	381.924	746.616	471.495	886.152	177.246	523.816
1031.72	421.425	758.166	412.13	869.524	211.95	489.016
1115.31	506.985	675.167	455.332	903.181	212.898	490.663
1139.36	499.647	706.071	450.715	974.964	163.713	512.857
1031.26	401.381	818.145	422.2	858.579	181.33	529.543
1080.32	364.797	783.395	423.216	900.31	221.708	509.292
1127.87	374.2	878.058	429.723	974.178	175.829	486.372
1020.91	372.836	821.82	455.804	898.099	181.444	516.794
1060.62	382.947	815.61	434.868	968.966	225.305	507.127
1070.93	376.127	792.316	483.084	927.618	239.368	521.445
1117.87	360.092	759.954	452.695	938.755	245.667	528.132
1039.96	410.128	672.933	423.747	894.322	238.551	519.557
1003.45	366.168	785.992	431.828	912.17	203.421	522.521
1041.44	357.165	763.334	408.737	892.437	213.099	502.318
1045.22	403.019	664.445	422.68	873	181.709	524.036
1147.64	359.758	742.878	481.159	908.083	143.392	529.06
1018.38	387.732	775.539	421.024	891.396	131.302	531.612
1077.03	348.968	771.289	418.306	914.236	168.105	525.177
1018.97	369.809	726.649	413.805	864.251	208.695	498.113
1038.97	357.404	783.17	419.871	809.875	195.481	522.588
1157.94	445.215	862.334	443.129	973.031	258.766	526.707
1091.43	401.981	793.205	406.579	918.194	177.072	518.137
1086.93	373.939	762.017	437.898	874.802	174.596	500.024
1031.52	461.042	634.071	402.009	830.701	176.96	522.124
1000.89	460.311	671.28	433.485	857.865	277.54	522.753
1052.25	407.052	727.908	408.877	892.549	211.345	535.802
1057.81	437.897	735.167	412.448	876.42	219.39	512.603
1022.53	455.339	729.451	407.008	748.156	222.832	435.7
1132.59	620.444	960.286	415.548	1010.28	276.217	540.445
1039.13	560.916	807.294	438.712	848.646	176.613	496.474
1084.3	514.979	741.25	443.364	931.148	186.874	529.05
1057.19	388.773	737.44	423.219	844.376	137.746	491.662
1131.03	438.044	872.173	407.236	984.657	171.82	523.954
1132.25	402.615	649.4	422.844	919.785	143.131	518.154
1057.65	586.317	781.517	410.261	965.228	216.965	509.869
1270.22	603.766	860.254	408.275	1093.53	168.36	519.159
1114.01	415.352	683.457	433.964	858.879	140.023	454.748
1124.52	373.95	813.677	427.555	954.285	210.374	516.719
1249.81	400.367	905.686	433.067	976.994	266.744	496.727
1153.76	393.139	775.882	422.068	965.514	251.109	502.891
1026.61	482.721	666.151	425.856	900.977	280.383	509.386
1060.93	407.803	723.289	428.978	941.062	317.067	491.358
1069.36	393.584	716.774	406.837	967.252	309.807	515.348
1068.95	399.412	809.184	460.133	888.476	227.798	521.053
1021.47	422.694	707.115	414.066	883.585	277.163	523.792
1134.04	437.51	782.073	426.298	900.45	269.562	520.715
1016.38	393.081	720.485	480.935	896.8	255.091	494.784
1000.08	313.441	695.582	447.618	806.684	213.52	448.122
1070.55	393.668	754.34	409.021	857.631	170.137	517.743
1088.8	411.85	800.642	452.952	889.192	161.843	534.489
1067.51	394.05	704.882	459.306	788.057	159.287	514.868
1003.98	371.749	679.757	417.255	795.505	181.964	515.437
1053.74	344.196	761.08	407	838.112	270.95	526.963
1063.75	353.013	770.077	403.323	893.274	296.83	499.568
1234.69	394.354	799.097	410.48	1050.08	256.827	525.149
1185.92	449.79	826.952	407.448	968.498	253.745	491.645
1119.23	437.909	837.905	459.48	939.179	290.255	522.391
1102.56	436.414	761.236	402.405	902.659	289.89	525.536
1040.76	453.168	735.626	439.37	908.838	334.946	525.05
1028.38	469.034	772.223	473.637	911.749	359.947	508.916
1183.05	509.956	826.093	420.648	1012.43	374.498	502.922
1103.97	368.925	740.578	407.397	917.553	253.633	504.149
1044.31	389.34	670.404	415.963	855.302	196.949	486.051
1091.29	343.399	610.245	407.873	822.87	217.072	520.603
1059.5	372.577	653.823	413.863	854.485	226.053	505.527
1000.38	402.39	681.854	444.077	864.21	286.118	531.244
1049.44	370.754	660.074	414.109	834.101	265.738	523.756
1006.58	434.537	684.408	408.23	895.019	193.926	478.25
1170.56	324.392	768.087	410.943	985.864	253.324	479.364
1058.76	383.723	768.877	435.237	948.884	173.507	530.51
1181.41	346.265	917.625	472.748	932.259	237.554	521.071
1156.92	397.27	726.559	432.423	902.775	289.333	509.609
1109.64	363.355	701.301	422.549	983.453	298.272	508.494
1319.68	428.439	839.551	407.61	985.614	266.855	531.662
1170.18	326.451	831.403	441.814	894.412	258.203	515.134
1140.91	380.933	788.462	456.938	966.878	233.873	529.351
1092.17	367.945	652.883	407.556	956.278	238.394	532.308
1016.15	328.018	720.137	405.446	893.814	269.96	524.746
1177.91	398.3	808.43	409.835	876.98	302.277	523.855
1026.87	425.271	732.767	423.577	851.297	193.645	528.629
1056.12	461.967	776.22	446.218	865.888	152.513	529.132
1145.92	577.644	897.492	419.087	982.714	202.654	532.708
1055.66	549.778	776.463	406.178	905.613	190.087	522.244
1080.89	529.711	800.884	443.066	932.151	197.064	530.4
1011.23	383.296	758.343	406.756	860.395	215.368	517.687
1009.4	423.796	733.644	445.078	867.669	221.1	510.686
1185.75	396.07	715.979	413.592	937.196	276.248	533.128
1103	399.741	748.69	431.487	832.364	251.124	508.115
1129.7	359.937	737.466	432.721	882.872	143.889	508.106
1068.15	413.775	706.871	412.643	875.821	193.038	532.614
1215.41	417.822	837.719	446.802	1003.44	312.862	534.606
1025	399.069	738.252	445.906	896.016	193.434	522.436
1094.57	446.806	732.131	421.168	889.233	229.324	515.481
1123.87	509.322	671.215	412.767	900.922	341.027	530.801
1177.42	422.799	845.722	500.432	947.815	215.508	532.785
1181.88	454.417	732.303	406.59	1002.84	181.143	525.907
1073.73	514.147	780.244	407.03	948.421	184.732	535.307
1078.23	449.69	673.626	438.858	874.279	227.311	510.683
1085.51	424.321	628.064	446.232	888.794	217.498	495.978
1029.5	445.361	645.727	471.406	867.128	167.307	517.265
1123.88	355.999	782.49	450.531	876.015	177.067	527.791
1064.35	425.057	791.9	416.153	922.061	239.167	492.773
1028.11	384.852	820.898	406.344	847.176	252.163	495.646
1164.63	501.93	776.585	419.18	927.628	221.879	531.304
1035.2	489.906	720.835	413.087	845.244	214.271	506.139
1111.52	475.203	739.962	419.207	855.301	279.642	511.405
1017.19	479.614	862.217	459.003	946.307	172.01	538.121
1111.8	448.461	658.778	405.721	888.544	232.11	526.043
1017.85	406.339	691.931	409.226	910.351	199.039	532.406
1010.11	408.105	712.234	463.223	826.695	228.761	524.248
1037.27	428.921	695.845	421.722	807.431	212.542	506.031
1024.44	426.399	692.917	418.17	824.484	266.124	496.846
1044.89	393.776	741.751	420.92	815.625	164.945	519.287
1085.29	391.321	805.854	453.17	935.106	180.654	525.843
1043.75	364.434	732.629	445.227	875.267	241.11	529.651
1162.19	399.437	753.599	413.39	909.413	216.496	523.296
1008.8	394.279	728.415	472.212	856.79	220.544	495.352
1110.44	300.951	717.12	411.764	923.671	274.319	525.499
1108.51	357.099	735.065	468.491	979.961	204.784	513.509
1001.8	334.727	705.221	452.048	822.998	157.874	496.963
1119	340.993	690.664	439.27	775.037	142.782	528.092
1005.72	363.834	776.541	459.379	839.496	126.675	531.123
1108.68	317.676	710.659	450.78	954.805	176.579	510.686
1007.09	354.55	692.861	410.21	864.282	226.259	466.154
1073.02	353.691	865.698	425.006	937.647	187.163	476.893
1035.65	354.64	774.436	415.288	880.205	202.021	496.367
1016.44	329.853	835.576	463.894	882.566	192.03	526.569
1122.39	356.413	943.099	418.323	990.372	166.764	539.641
1177.52	423.097	947.25	425.638	1009.14	280.083	528.948
1154.44	415.394	977.739	407.188	991.622	193.698	532.541
1032.77	313.602	853.293	417.168	925.386	230.036	534.402
1125.41	311.539	883.026	455.666	767.373	187.055	512.438
1019.15	369.902	684.298	412.688	621.228	149.758	445.227
1124.35	339.472	735.052	422.105	741.715	238.964	520.979
1149.72	394.969	843.716	407.484	973.063	275.925	538.526
1079.57	379.151	732.392	424.197	900.884	231.926	481.318
1061.1	350.597	680.508	422.639	843.861	204.594	498.569
1126.71	368.137	701.333	503.55	982.258	261.068	522.707
1084.01	385.619	688.895	446.697	838.663	249.041	522.397
1207.42	453.295	795.771	441.743	867.007	229.492	528.273
1051.65	371.673	803.665	410.358	844.296	230.459	460.194
1021.36	407.066	674.562	427.401	890.292	205.864	531.866
1070.02	371.715	758.663	411.697	936.588	271.881	462.001
1141.71	405.002	799.596	410.128	974.651	209.313	477.569
1042.87	423.467	820.888	424.46	920.398	222.951	527.043
1026.97	390.744	739.901	405.074	865.744	219.936	533.138
1071.13	399.685	804.08	428.149	894.209	205.999	504.695
1230.21	502.105	888.899	415.359	947.696	206.36	525.321
1067.84	358.522	654.603	427.998	782.504	193.928	491.96
1094.02	681.365	761.626	418.285	871.805	152.896	535.632
1036.88	426.956	748.76	412.92	833.014	163.018	523.75
1030	632.215	752.34	466.105	828.921	156.835	525.825
1052.53	622.733	700.151	436.793	902.355	175.564	526.524
1067.19	605.88	629.011	416.152	859.399	152.056	502.349
1041.91	580.462	702.62	442.177	860.139	180.624	509.286
1145.16	711.495	871.995	456.013	965.96	287.268	484.752
1344.25	653.164	829.398	464.569	1098.12	231.357	525.891
1031.67	534.42	743.587	447.577	888.156	206.778	516.12
1078.16	473.653	778.693	426.75	904.911	208.335	535.599
1008.01	469.388	712.693	436.293	910.928	289.163	529.468
1007.95	484.763	727.284	480.608	828.541	301.536	531.915
1011.46	463.759	775.149	409.38	913.071	304.627	532.508
1019.85	459.129	808.079	417.2	922.872	254.365	525.047
1011.36	507.592	788.023	406.585	911.9	296.99	517.997
1001.65	410.282	714.451	516.794	838.157	220.521	530.249
1017.31	401.778	703.937	417.896	814.328	219.491	504.821
1173.38	558.974	922.711	441.84	962.761	291.84	523.033
1002.9	405.985	765.205	413.324	898.155	217.198	512.074
1095.81	369.471	721.118	407.962	823.426	178.736	512.674
1065.95	509.341	726.638	421.175	876.535	173.521	497.015
1098.52	491.246	822.364	418.122	955.017	219.454	526.028
1063.41	582.128	745.394	433.718	927.741	213.012	520.425
1064.4	478.889	823.141	403.888	915.243	335.861	522.833
1014.94	374.127	779.11	414.433	886.779	280.157	532.767
1065.26	358.548	777.101	422.289	917.425	335.519	523.621
1004.65	382.406	676.061	412.22	792.197	222.608	530.959
1038.79	419.509	685.77	464.112	865.113	221.401	525.079
1150.4	471.304	738.23	443.064	928.708	220.982	532.099
1024.62	400.688	762.182	487.992	891.756	255.018	523.533
1034.74	339.403	679.829	406.78	884.612	292.505	514.917
1043.01	374.159	757.111	436.672	858.214	199.039	533.759
1005.66	361.409	735.351	440.659	845.039	193.7	510.586
1122.99	439.6	777.328	417.262	919.445	224.348	521.473
1154.19	449.419	746.4	443.944	868.371	190.845	496.619
1076.86	532.033	742.573	458.365	941.586	161.383	533.713
1216.96	555.452	856.583	448.239	999.846	225.576	503.508
1064.66	428.3	745.541	428.658	867.26	208.224	510.053
1068.13	477.329	831.363	438.79	887.421	199.188	489.638
1123.97	373.237	833.911	421.097	941.995	238.337	524.469
1041.65	406.75	812.89	435.637	902.631	224.8	491.372
1021.78	384.496	667.257	414.35	907.23	230.038	533.737
1010.69	403.858	767.183	461.575	866.147	207.673	535.659
1114.49	374.99	698.602	412.473	922.886	254.692	517.676
1093.6	477.407	664.294	393.55	910.406	265.535	505.5
1034.91	381.125	745.311	407.574	922.854	131.692	531.332
1133.48	450.989	802.071	465.541	1004.21	182.188	535.172
1083.79	489.2	739.1	444.06	859.228	234.444	521.523
1013.25	395.369	690.348	407.974	819.121	175.708	506.978
1047.44	504.41	756.492	423.998	934.279	184.213	536.381
1122.06	362.112	684.182	416.714	950.286	201.9	508.917
1095.03	384.576	715.026	439.891	903.751	169.477	512.802
1141.76	475.492	768.512	451.29	940.636	211.782	507.319
1100.07	403.586	754.807	426.68	927	193.857	452.869
1086.16	415.191	643.382	403.969	974.584	191.966	516.633
1034.7	498.9	587.314	405.875	881.233	152.779	516.622
1003.55	420.942	734.936	400.325	884.194	263.491	519.221
1031.54	305.373	698.361	435.83	826.232	182.38	515.889
1030.34	376.408	799.816	455.52	903.614	234.101	527.642
1121.15	479.779	731.288	450.588	936.178	182.709	505.694
1054.04	425.16	741.019	428.166	897.19	212.001	529.318
1011.4	401.763	727.183	432.766	862.109	158.986	475.732
1052.7	410.835	823.525	414.975	891.609	213.069	514.566
1197.34	604.244	866.488	439.231	1062.71	206.602	513.831
1090.89	514.508	866.528	416.597	952.783	178.066	477.831
1128.27	589.812	835.99	407.078	1042.04	204.271	529.88
1119.44	602.929	795.525	485.788	908	171.196	521.559
1090.33	648.264	794.866	412.234	958.604	166.957	494.741
1119.37	560.406	779.922	474.202	909.674	226.329	522.33
1082.8	438.43	814.585	404.635	900.459	282.78	503.989
1102.81	569.384	862.628	423.546	787.953	240.543	526.376
1036.24	370.288	734.281	412.384	838.567	245.918	493.778
1294.73	409.321	758.403	444.908	965.399	288.378	508.971
1122.65	464.015	607.419	474.956	830.819	221.672	487.838
1069.81	412.436	626.102	434.249	920.456	201.334	531.46
1071.35	401.431	692.826	409.79	838.001	183.528	452.157
1032.85	396.07	720.943	484.878	845.397	201.914	532.125
1114.14	362.999	774.037	402.704	896.458	199.277	531.007
1009	390.598	706.209	425.586	833.639	191.059	472.64
1215.32	369.63	749.945	435.136	853.623	228.852	530.074
1148.69	360.983	770.827	410.546	940.587	247.538	523.727
1107.59	330.128	772.737	410.224	880.631	237.988	514.061
1012.77	393.091	848.266	417.593	867.839	200.424	499.392
1081.53	405.726	838.365	415.034	914.304	238.713	486.609
1156.68	557.76	876.89	439.33	1002.62	185.392	522.334
1248.65	635.452	905.187	409.615	958.869	188.233	519.476
1096.71	519.942	773.935	407.262	933.404	237.258	462.849
1133.06	551.271	823.194	402.945	1010.7	207.413	530.729
1153.39	509.969	919.319	414.633	959.979	206.131	533.288
1110.34	382.491	689.962	403.26	882.137	163.679	486.901
1467.74	438.088	930.641	492.96	1138.99	262.914	522.299
1110.61	385.124	764.243	435.059	913.015	277.397	504.686
1174.53	406.271	812.746	426.184	939.992	307.549	508.406
1235.21	443.527	783.279	414.321	1023.89	414.493	503.28
1109.97	448.41	773.95	405.82	973.314	339.258	520.165
1107.85	413.513	845.926	441.317	966.903	320.381	523.736
1056.15	382.305	757.414	408.52	782.463	252.944	475.24
1241.92	446.925	805.495	441.763	924.484	336.754	532.492
1284.59	398.06	742.824	426.23	1058.9	364.72	522.912
1046.8	440.793	579.334	405.75	878.273	282.844	526.688
1093.4	386.074	708.25	450.964	921.503	308.392	508.236
1120.39	482.761	764.175	425.959	885.784	303.335	495.98
1076.49	469.804	763.853	447.563	874.089	228.296	473.25
1169.95	653.324	792.713	415.658	996.89	194.216	520.397
1127.82	561.672	716.101	452.174	897.087	267.244	532.648
1098.26	459.095	706.035	430.784	885.363	213.81	526.573
1003.2	411.604	727.428	412.412	820.401	166.716	524.385
1039.95	419.672	775.397	429.931	893.753	166.945	509.312
1001.5	377.871	737.583	407.929	853.254	145.491	522.832
1034.61	383.354	775.533	407.046	830.373	181.4	529.151
1002.65	402.941	779.116	408.165	824.386	201.519	513.49
1138.13	355.868	680.331	497.129	863.319	188.092	496.243
1062.97	369.882	733.138	424.965	939.295	183.997	485.011
1107.4	306.411	755.937	409.492	959.674	214.292	511.353
1144.58	408.632	811.106	419.061	1000.78	166.051	523.022
1059.85	384.586	809.956	427.357	824.983	160.493	494.897
1097.63	441.405	830.514	452.419	987.061	179.168	517.918
1133.86	457.048	834.203	431.08	973.555	196.941	529.786
1100.04	448.295	818.591	422.373	989.426	194.083	520.995
1143.05	490.874	815.512	462.548	915.136	214.609	536.389
1134.89	440.321	787.071	432.573	910.253	183.545	521.941
1111.19	475.18	859.446	414.057	963.461	215.834	494.426
1106.25	428.863	818.88	458.773	883.198	180.018	533.351
1002.59	406.821	671.46	411.176	877.582	167.71	493.252
1154.58	523.677	854.813	407.574	1004.22	165.097	528.451
1186.56	572.77	908.442	452.541	998.317	174.112	508.069
1097.69	431.93	676.792	487.723	922.328	202.933	534.851
1054.06	443.3	635.966	413.788	945.329	231.412	509.179
1092.22	344.717	681.699	484.594	860.403	240.938	530.568
1093.76	325.84	603.422	439.669	826.122	243.934	511.84
1018.25	344.457	738.238	412.091	861.976	217.508	542.225
1042.56	344.751	727.998	433.057	829.769	190.545	531.81
1209.64	399.775	846.826	441.377	989.442	227.457	518.77
1022.69	446.157	759.577	416.675	802.413	261.228	530.367
1122.74	580.614	822.068	420.877	932.162	172.042	533.824
1115.62	522.206	688.366	431.067	861.385	158.516	513.241
1014.57	564.269	674.11	416.389	799.331	139.841	531.444
1005.96	463.866	688.006	411.255	863.716	165.041	485.6
1115.46	488.455	806.557	490.873	910.084	214.076	509.247
1030.57	417.525	735.844	408.593	876.219	202.542	453.306
1033.16	328.217	768.51	410.806	892.927	188.553	499.743
1172.61	417.227	739.227	394.094	868.027	151.1	506.364
1079.07	380.039	816.221	430.652	876.314	150.413	486.193
1061.24	418.551	740.217	430.71	891.031	138.636	523.584
1020.95	398.093	834.294	415.159	877.188	182.605	508.814
1081.66	324.732	781.271	429.235	943.9	172.24	491.123
1055.93	311.322	686.705	399.565	834.156	183.645	528.401
1048.98	340.931	690.941	402.792	835.424	184.792	505.187
1062.66	327.017	568.122	405.798	834.458	157.32	511.179
1047.59	380.632	727.674	407.786	914.086	151.1	525.077
1044.42	351.958	777.47	418.982	871.794	196.996	506.23
1095.85	373.902	748.835	417.877	978.789	252.173	518.185
1041.59	392.925	749.149	431.61	845.438	220.701	480.043
1304.65	428.768	832.546	443.982	990.573	254.549	536.529
1074.41	422.721	837.188	453.991	947.336	221.896	500.576
1026.48	468.786	844.664	435.165	902.931	226.963	522.854
1050.84	476.333	845.395	438.289	921.414	228.498	505.048
1017.69	409.318	824.413	411.837	867.354	207.804	508.843
1121.68	452.328	744.079	424.494	900.858	255.45	521.313
1040.73	379.734	694.011	418.842	814.797	225.397	503.308
1073.54	434.434	777.777	417.57	925.698	212.121	503.385
1071.1	465.607	719.502	410.975	856.47	172.501	516.293
1127.07	531.406	834.793	447.094	979.574	159.127	532.159
1105.83	588.765	789.401	438.092	949.636	174.538	523.638
1000.5	413.925	598.817	410.072	891.967	177.172	522.119
1029.54	369.775	572.138	417.884	858.555	208.844	506.746
1053.58	433.98	699.464	410.948	871.328	211.037	511.926
1014.54	474.338	746.239	434.862	863.086	190.362	528.447
1004.69	328.565	779.717	469.183	850.253	176.925	529.828
1072.92	350.957	710.386	460.014	872.504	220.543	513.937
1043.3	376.003	660.541	414.921	845.782	229.726	493.558
1151.56	521.16	698.869	419.66	926.376	235.58	520.274
1000.35	450.746	712.95	464.898	863.639	255.567	531.878
1048.35	545.524	754.134	430.164	817.427	231.241	535.05
1103.6	432.036	703.277	415.648	859.871	236.174	535.456
1011.16	427.438	706.11	404.228	714.399	240.787	531.97
1004.89	484.518	724.029	436.258	830.737	273.942	527.19
1020.23	470.033	725.979	448.75	824.488	336.019	509.251
1045.9	455.418	649.143	445.371	836.014	251.216	535.822
1014.73	341.982	669.846	422.791	771.306	209.918	516.296
1091.46	531.265	714.005	407.082	874.23	267.064	528.101
1061.73	490.774	767.651	427.331	922.775	273.29	529.309
1129.26	578.384	748.68	416.668	914.975	257.183	541.965
1141.42	485.031	725.726	404.859	874.146	221.978	522.191
1187.62	569.512	894.435	438.891	1008	333.72	511.236
1351.19	669.896	898.031	407.225	1048.97	244.615	497.952
1026.64	442.216	653.94	429.092	850.947	215.121	435.517
1008.71	407.276	742.496	407.511	893.28	256.87	518.655
1034.64	384.087	747.694	442.141	892.205	192.079	489.128
1103.29	400.634	772.739	411.281	945.616	185.57	524.605
1015.16	318.57	766.77	407.735	915.961	202.772	517.506
1160.35	376.009	817.191	400.991	939.942	150.382	524.038
1117.12	378.584	787.649	414.697	934.22	171.827	520.863
1022.44	377.463	750.84	475.783	869.607	165.331	490.74
1059.53	370.756	775.698	460.194	972.932	162.108	521.058
1043.83	387.011	765.906	419.308	901.104	187.61	465.146
1091.68	320.852	786.736	418.491	858.197	173.001	511.706
1178.77	314.515	802.052	451.368	990.304	170.325	512.234
1256.6	409.181	866.108	450.377	1003	194.47	526.66
1069.85	413.361	765.429	409.195	858.043	270.682	501.641
1107.08	442.24	796.124	408.107	940.964	324.63	528.22
1289.23	672.221	892.89	412.825	1076.23	378.566	518.384
1026.1	435.241	750.626	414.191	918.691	335.173	530.746
1100.88	451.115	760.945	448.611	913.665	296.519	513.449
1086.33	441.937	808.346	416.868	952.355	232.609	505.753
1050.71	341.217	734.028	433.116	775.067	242.044	464.809
1075.28	448.479	744.81	428.824	972.669	284.333	507.251
1077.58	471.97	711.197	412.919	911.337	219.02	516.088
1062.09	444.342	667.516	417.941	937.08	251.129	525.419
1030.37	441.885	739.921	397.836	848.752	212.047	502.535
1033.12	477.591	766.815	425.354	899.046	179.458	532.822
1080.02	577.605	736.422	409.584	924.59	192.814	521.225
1049.78	446.084	797.033	442.435	880.948	160.69	512.455
1026.3	547.7	791.16	443.802	893.661	204.525	530.491
1145.62	473.764	771.93	410.231	963.486	267.823	530.041
1172.96	447.143	725.752	478.924	894.261	215.808	522.532
1062.19	478.458	772.753	407.857	926.402	273.751	532.987
1049.93	570.135	794.615	480.335	945.208	241.067	528.413
1240.03	623.799	826.215	428.453	998.457	312.23	527.592
1002.02	521.999	697.195	418.728	864.05	258.846	516.411
1197.18	396.588	700.525	412.466	910.478	232.12	526.204
1022.14	358.652	750.187	402.323	899.68	278.257	480.006
1069.73	454.325	646.397	417.741	899.897	185.118	526.112
1067.83	441.313	665.414	425.197	846.104	190.455	485.56
1087.28	461.157	784.445	467.091	988.381	231.223	478.73
1013.35	401.951	744.96	434.376	863.7	156.048	479.17
1116.23	416.278	666.127	411.13	832.936	204.285	476.994
1042.57	334.013	781.499	490.379	837.036	189.173	506.069
1173.38	405.2	911.102	411.391	1023.1	165.619	515.566
1118.18	417.548	759.962	457.29	983.327	175.342	525.167
1280.75	439.264	725.358	408.141	1032.19	175.493	532.059
1200.61	431.914	718.251	466.406	974.97	323.769	515.965
1202.68	472.023	736.76	460.54	998.066	239.87	520.795
1045.48	406.929	672.41	465.487	857.075	229.533	522.824
1079.51	329.679	616.571	406.847	900.278	231.493	515.096
1081.78	366.583	708.962	433.956	849.319	142.98	479.622
1001.95	374.251	665.29	476.052	839.026	156.699	517.658
1068.76	328.305	697.752	461.087	852.832	197.075	512.697
1037.42	432.325	763.342	467.246	915.086	214.077	527.192
1076.27	361.138	747.577	443.398	920.861	270.676	504.196
1005.23	375.122	645.058	423.663	740.805	208.178	471.726
1076.69	466.084	728.038	409.037	897.533	297.233	531.056
1048.88	434.034	696.437	415.579	870.769	241.351	528.578
1020.9	377.933	713.943	406.363	920.615	185.803	529.165
1125.61	416.146	690.002	405.29	966.496	211.034	512.862
1092.91	343.913	713.348	439.178	941.441	241.019	514.101
1036.83	459.221	616.556	408.368	869.328	250.565	508.102
1072.06	425.349	742.335	424.092	938.293	296.726	465.79
1072.19	569.682	879.963	446.03	947.197	278.607	502.597
1026.97	366.179	729.549	417.578	809.299	322.017	479.487
1033.86	413.472	709.415	399.487	873.195	234.149	487.345
1011.7	503.182	665.274	434.825	831.811	257.668	489.317
1057.3	613.142	673.883	409.55	946.622	368.086	525.422
1000.04	403.008	734.017	440.762	893.174	292.199	468.646
1133.38	449.797	779.696	442.395	1007.64	349.761	519.463
1031.87	324.724	714.007	444.926	845.156	326.588	477.77
1148.87	318.943	803.839	476.581	1016.77	271.813	525.003
1146.71	368.609	752.497	416.699	931.015	319.762	516.095
1024.07	460.263	768.038	433.636	850.266	299.568	499.28
1024.07	336.53	800.953	407.66	905.597	256.461	518.534
1122.54	357.788	727.117	434.38	924.344	258.165	524.263
1225.54	430.136	817.493	429.231	977.196	224.864	524.288
1081.82	476.367	721.412	409.476	895.687	144.333	522.645
1234.92	512.366	819.795	436.817	988.416	215.683	523.551
1046.68	417.229	675.235	458.14	877.706	184.637	485.649
1146.59	515.202	699.373	450.957	963.487	292.833	524.451
1229.54	500.04	806.128	407.131	964.433	294.478	530.119
1302.94	443.198	837.703	415.453	1051.05	409.673	528.561
1122.13	442.613	838.592	432.66	1027.08	329.595	497.97
1058.43	368.609	745.4	400.433	958.368	281.545	525.534
1013.57	395.687	759.976	433.495	889.364	225.8	518.162
1140.08	369.054	740.186	438.535	985.288	274.397	488.764
1016.26	398.852	709.533	411.725	860.35	250.45	486.469
1295.06	386.824	801.759	460.491	978.053	224.791	530.714
1224.83	447.237	860.488	417.448	997.473	326.255	507.636
1109.86	449.469	674.785	416.319	976.95	245.25	516.086
1124.79	320.608	756.811	476.794	1006.14	184.973	517.964
1163.98	372.596	773.556	424.482	1000.57	194.865	481.445
1023.81	380.151	781.345	435.296	934.009	214.973	472.783
1003.09	311.543	752.573	416.804	876.472	222.366	526.638
1252.28	626.954	908.484	502.604	1091.96	355.794	533.209
1143.75	471.268	759.623	422.578	974.371	290.43	520.122
1148.86	503.504	786.013	420.5	864.898	288.219	529.646
1025.43	502.074	605.675	424.411	838.408	210.945	471.57
1079.59	572.648	800.77	409.256	872.228	228.676	531.173
1035.93	479.689	755.529	428.42	937.452	194.678	496.981
1051.57	508.169	792.859	455.94	911.428	232.561	511.343
1112.92	467.446	788.757	408.502	960.563	221.944	512.326
1054.72	476.701	756.223	435.624	892.053	260.816	516.481
1143.19	376.166	763.314	412.241	959.056	155.748	494.504
1106.22	452.841	789.839	417.065	929.82	255.467	512.681
1085.18	381.337	711.951	435.577	803.456	229.124	513.541
1124.12	441.976	713.433	404.196	931.439	234.693	491.695
1153.73	595.722	782.984	462.323	991.77	265.601	524.926
1060.04	546.088	698.176	420.858	945.071	273.402	525.32
1015.73	339.335	707.968	412.559	832.867	299.804	534.743
1007.26	400.678	746.041	399.153	846.002	249.983	519.245
1108.35	491.649	832.289	408.715	1006.02	356.511	497.362
1160.94	514.799	780.616	407.02	961.646	338.117	497.439
1069.81	563.204	809.559	423.932	903.524	342.799	480.901
1031.33	549.656	671.531	417.667	875.334	347.575	533.577
1046.57	456.074	696.999	414.197	898.158	302.731	525.328
1012.99	364.863	599.457	416.463	863.685	242.895	486.141
1123.23	444.05	765.378	419.237	924.045	271.914	513.785
1131.38	393.162	708.183	419.736	918.305	199.044	520.45
1123.37	475.798	719.915	444.47	974.599	196.963	500.519
1012.28	401.419	708.415	420.955	852.188	206.34	516.987
1142.42	579.311	809.031	429.951	996.265	186.917	537.435
1100.08	478.054	750.3	431.705	978.966	138.992	529.183
1001.2	499.856	660.031	410.428	817.828	199.753	510.112
1031.67	521.524	805.653	439.061	882.214	194.942	472.835
1176.36	519.38	776.03	448.103	967.134	229.229	506.314
1170.61	530.458	785.052	429.982	1042.9	294.054	503.65
1033.99	368.006	788.455	406.246	910.54	269.266	502.577
1190.33	390.831	848.626	467.627	1016	373.696	523.604
1137.29	366.72	882.686	429.822	962.737	319.375	524.422
1103.74	355.721	753.434	410.284	994.991	262.86	525.647
1047.58	374.88	628.875	407.822	843.825	192.138	530.65
1178.95	468.94	786.863	444.336	1044.19	140.429	523.122
1042.38	367.813	799.983	415.988	948.749	170.125	458.682
1116.09	454.938	790.642	411.35	995.848	283.103	534.919
1040.9	437.461	705.299	481.575	978.33	163.081	519.779
1028.48	530.119	755.109	431.027	935.326	157.074	505.015
1055.33	546.112	732.876	447.344	954.587	166.727	499.985
1075.98	543.751	776.539	411.997	928.524	191.156	517.137
1235.4	515.176	896.069	493.05	962.369	243.04	530.152
1242.84	507.606	796.99	416.457	957.358	316.469	515.984
1052.6	343.183	757.027	428.301	872.789	229.463	509.244
1098.07	409.97	816.404	453.387	923.368	224.584	489.993
1024.87	335.626	725.453	498.343	828.025	222.122	522.578
1082.27	365	623.53	406.193	824.254	322.225	504.596
1032.31	415.491	715.681	413.045	854.154	230.243	532.961
1035.02	354.292	646.679	430.612	813.562	225.161	536.823
1101.1	382.299	657.34	414.575	819.814	178.661	475.932
1033.73	365.957	723.387	439.067	822.079	257.333	521.795
1024.29	379.759	730.581	412.284	917.411	224.623	527.566
1111.36	359.617	815.958	424.144	973.605	269.031	524.801
1029.44	460.259	771.88	407.553	900.221	215.702	497.826
1066.98	420.221	766.167	464.859	889.699	205.692	532.322
1066.6	306.072	692.824	440.478	817.099	156.404	512.518
1009.95	445.804	712.332	429.805	871.522	186.54	527.303
1040.16	463.097	655.285	405.186	900.229	252.962	494.814
1026.91	426.058	668.279	444.359	794.969	214.302	483.495
1007.49	367.617	696.448	403.692	869.597	169.588	525.12
1144.34	607.024	899.473	442.003	1023.96	261.675	513.773
1086.31	632.159	815.051	464.356	927.973	173.725	529.095
1001.12	554.645	665.592	425.2	760.61	140.473	496.4
1013.51	432.627	687.129	413.904	773.784	208.578	528.253
1038.83	341.088	688.733	411.514	838.405	212.981	517.182
1007.17	423.664	708.232	424.985	888.07	249.978	526.561
1060.59	419.603	768.646	465.95	949.212	288.909	458.338
1064.33	377.113	830.318	418.695	912.166	262.82	512.435
1128.3	372.936	855.275	414.773	1020.22	273.735	529.791
1219.81	403.919	876.48	425.735	1045.77	267.284	517.833
1115.64	389.435	812.189	418.923	961.084	341.322	534.549
1219.03	425.597	824.053	438.997	1047.44	328.786	516.45
1111.07	453.831	682.494	415.423	929.847	300.297	497.565
1106.27	460.142	811.329	469.893	909.2	253.581	515.316
1125.07	518.541	831.306	449.667	903.283	183.676	519.582
1012.46	665.638	747.871	403.39	884.302	187.587	513.559
1016.17	548.682	686.984	406.045	894.41	168.355	520.89
1082.15	608.64	764.135	407.023	857.805	230.406	528.638
1043.49	531.747	617.998	417.404	748.95	208.933	509.523
1007.96	474.737	616.123	425.435	819.413	212.934	484.069
1006.11	305.836	750.975	416.367	867.852	225.412	518.581
1096.42	375.824	720.813	444.543	979.844	256.774	498.639
1067.9	421.14	731.062	435.078	862.664	243.307	522.747
1138.87	439.667	804.451	479.229	921.755	213.696	510.486
1095.69	389.294	733.616	422.18	888.436	201.086	524.134
1086.8	452.35	862.376	441.548	904.924	210.748	525.192
1036.51	496.415	723.638	408.949	859.007	194.027	471.778
1027.08	427.962	743.83	415.19	842.834	224.183	520.604
1012.04	441.753	790.581	427.65	887.187	226.159	500.422
1112.25	417.887	748.712	456.216	851.572	226.938	517.87
1047.14	476.622	733.113	444.028	890.841	277.137	493.64
1190.41	459.96	744.799	405.156	895.685	276.693	532.55
1124.93	361.331	753.377	416.303	975.444	281.749	533.161
1033.72	417.195	708.398	406.003	871.059	251.414	521.903
1095.67	420.733	696.497	459.271	869.273	231.467	530.428
1117.83	482.098	771.248	483.078	892.924	279.073	534.415
1045.05	348.313	789.822	429.308	904.498	262.009	531.74
1102.46	387.662	800.915	434.892	887.247	227.296	527.368
1033.62	330.931	762.285	429.037	847.597	218.753	532.794
1012.96	383.789	737.941	420.07	902.002	161.461	527.205
1068.03	387.872	786.744	407.174	892.813	191.089	537.988
1063.89	420.795	758.504	407.264	879.74	194.464	531.708
1046.61	380.935	722.856	410.039	924.604	206.027	523.051
1033.29	436.323	669.054	418.849	932.497	135.489	503.758
1125.05	465.815	696.88	447.612	893.335	174.435	514.59
1124.02	435.912	784.184	399.219	778.461	179.426	528.098
1026.05	401.085	717.069	423.375	903.218	205.384	532.694
1061.63	422.287	703.41	410.044	853.218	189.524	520.843
1009.14	361.651	733.031	476.665	835.539	193.903	509.725
1076.4	401.346	657.196	445.843	920.009	195.771	533.989
1006.26	373.425	695.789	460.133	843.685	198.266	524.616
1235.68	450.856	858.385	481.256	984.997	195.285	508.091
1078.08	329.237	719.874	419.739	982.586	171.94	504.243
1007.38	307.755	745.507	422.174	869.738	168.899	535.366
1093.14	384.502	710.088	433.83	919.114	166.933	445.644
1043.14	440.099	823.777	416.148	903.184	302.529	530.774
1091.95	364.254	725.343	400.674	892.905	182.8	533.344
1204.48	345.793	719.295	406.155	851.829	245.519	527.343
1059.38	440.918	736.692	406.33	836.403	229.152	461.663
1003.17	445.487	717.551	401.012	904.624	257.362	520.103
1013.17	474.853	789.931	416.511	904.068	292.5	515.086
1060.58	495.118	701.301	415.886	889.838	222.047	531.458
1064.83	392.026	815.412	430.127	964.324	219.834	509.56
1190.16	413.411	755.375	432.083	1044.93	285.369	479.154
1109.06	336.822	637.359	414.669	859.179	245.083	508.688
1097.87	471.527	712.633	411.2	921.855	323.138	525.67
1015.28	365.021	661.419	432.588	848.797	304.303	500.509
1001.62	358.411	729.457	428.733	848.574	223.816	519.09
1234.41	378.311	713.235	405.133	864.745	259.851	484.595
1126.48	405.605	746.328	419.221	902.914	217.244	531.867
1093.37	384.498	788.912	469.281	913.701	238.266	487.586
1035.22	500.669	835.344	404.613	890.366	246.227	528.671
[truncated: 8,002 more rows]
