# Supplementary material for: Phylotranscriptomic insights into a Mesoproterozoic–Neoproterozoic origin and early radiation of green seaweeds (Ulvophyceae)
Source: Nat Commun. 2022 Mar 22;13:1610. doi: 10.1038/s41467-022-29282-9 (PMC8941102; doi:10.1038/s41467-022-29282-9)
Supplement: Supplementary file 5 — Source Data [file 41467_2022_29282_MOESM5_ESM.zip › source data/Supplementary Figure5_prior and posterior/stem_Cladophorales_prior_posterior.xls]

## Sheet: prior
t_n70(root)	t_n77(Botryococcus stem)	t_n85(Cladophorales stem)	t_n90(Dasycladales stem)	t_n92(Dasycladales crown)	t_n115(Bryopsidales stem)	t_n120(Scenedesmus stem)	t_n129(Bryopsidales crown)
1538.51	377.026	1139.47	1195.58	440.775	746.351	200.753	527.143
1741.81	426.236	1258.45	447.101	435.917	1576.82	257.087	524.831
1507.39	369.89	1193.85	626.535	501.521	1117.19	138.908	463.376
1562.25	393.14	1063.87	806.639	404.632	1465.26	240.42	462.199
1728.32	379.061	1109.47	1091.76	418.924	1210.98	142.326	473.218
1694.13	364.451	1087.09	706.324	455.581	1543.27	234.257	510.504
1851.79	368.166	1115.12	1383.01	415.638	1586.88	195.792	527.676
1308.23	312.199	1084.13	1008.21	424.557	1281.85	190.019	454.095
1840.2	408.245	1191.01	739.112	436.368	1215.62	270.912	448.284
1497.44	424.23	1018.46	898.618	457.891	588.27	254.763	468.961
1571.39	448	1443.28	1128.49	509.234	1507.45	246.157	502.312
1636.11	354.696	1157.94	906.544	452.051	1445.83	317.872	474.387
1408.58	341.81	1236.63	803.319	419.549	533.275	134.655	471.156
1372.7	366.347	1030.26	492.915	471.315	1032.17	298.359	439.477
1739.46	375.303	1339.97	1440.66	464.529	1444.03	192.838	494.964
1748.79	335.061	1030.47	637.63	472.087	945.964	226.54	533.508
1330.4	349.255	1145.38	473.148	435.526	1254.29	262.248	484.571
1592.13	322.503	1121.21	453.867	421.983	1424.67	291.342	470.412
1304.15	410.296	1234.45	533.542	511.713	757.501	186.4	509.374
1196.2	401.602	1131.9	933.926	438.012	1193.95	278.885	439.918
1933.39	334.905	1032.07	557.882	520.275	1243.27	230.258	443.219
1435.12	393.75	1377.77	618.145	464.237	799.89	372.233	476.941
1783.15	323.938	1016.14	986.067	411.193	1337.61	332.658	472.606
1922.4	430.39	1031.92	478.762	423.432	1460.86	197.401	517.83
1751.54	472.058	1193.8	1034.6	461.964	795.615	202.607	496.896
1721.87	399.767	1271.36	636.12	496.744	1295.14	266.607	499.873
1342.09	369.383	1083.97	509.255	508.259	659.85	319.714	524.018
1386.46	323.527	1239.15	736.56	458.642	1331.3	127.371	517.5
1813.04	434.046	1079.91	591.74	515.841	707.485	209.484	461.326
1272.34	338.793	1067.12	650.172	455.386	1070.49	299.902	456.681
1759.48	387.656	1259.48	551.982	512.24	641.498	135.84	513.785
1609.68	361.455	1105.46	1141.44	514.035	974.938	320.461	515.586
1845.98	328.202	1018.08	509.83	461.231	944.875	193.78	501.645
1256.61	317.869	1153.73	754.391	506.006	1251.42	151.089	476.756
1758.47	431.262	1353.37	892.25	492.56	928.012	266.671	518.979
1819.54	392.034	1063.07	1749.05	481.398	1489.83	371.307	475.609
1625.39	413.587	1145.48	573.252	466.411	1535.28	242.863	447.277
1903.51	359.355	1535.64	502.147	440.068	1652.37	200.678	513.959
1689.45	361.391	1673.86	531.389	403.914	572.948	156.362	526.788
1816.75	357.733	1190.16	559.18	444.83	1486.4	351.953	439.344
1709.65	379.918	1026.17	531.497	473.156	1140.96	151.466	476.652
1296.59	434.969	1205.18	694.249	436.849	1039.58	249.426	474.784
1596.9	413.87	1001.69	822.981	452.736	1057.73	254.977	461.349
1725.53	410.548	1038.26	463.778	405.673	1210.32	149.42	471.772
1393.04	343.214	1128.19	911.662	491.553	1223.2	239.049	533.051
1765.83	352.726	1301.08	514.241	467.687	558.768	282.737	531.239
1788.46	372.556	1000.64	462.289	443.735	1296.68	242.822	503.406
1733.85	313.057	1028.83	540.755	485.656	1203.04	232.714	503.098
1353.19	342.916	1110.16	812.808	479.815	1297.65	194.282	485.161
1876.62	349.564	1025.71	1826.58	416.818	1854.51	201.291	468.607
1749.48	391.528	1671.01	1018.86	469.893	1455.56	209.504	480.298
1883.05	609.874	1513.91	719.122	493.482	1541.82	203.417	491.883
1453.29	360.577	1304.83	472.129	422.884	880.855	196.309	427.166
1226.08	382.987	1023.98	685.703	446.11	956.887	182.175	490.241
1711.96	310.282	1088.93	1552.78	446.04	1604.73	142.852	481.107
1356.45	376.002	1135.84	559.226	420.697	964.264	207.323	501.431
1421.95	406.897	1142.02	514.623	422.182	552.415	144.141	487.975
1838.56	416.146	1141.67	1043.02	437.509	1145.96	307.798	430.279
1832	483.83	1221.99	693.726	518.751	1404.19	350.051	538.442
1722.53	377.835	1046.72	688.54	434.751	1667.68	229.146	513.486
1740.72	399.222	1078.31	474.512	457.151	1145.9	182.26	491.421
1498.95	458.661	1154.64	640.03	505.285	781.3	196.129	490.268
1660.29	355.308	1234.27	797.531	411.583	963.859	258.908	506.998
1656.24	312.151	1102.71	904.238	497.347	1584.49	200.242	435.692
1884.25	391.174	1000.05	485.573	408.335	1271.16	218.779	480.016
1495.19	391.838	1109.81	1140.4	421.547	1220.69	183.055	433.406
1877.29	395.757	1086.46	675.862	421.21	1682.47	198.631	523.123
1545.7	301.554	1108.45	720.144	466.105	1294.31	133.018	532.423
1340.44	389.517	1105.56	550.789	465.807	914.155	290.712	494.762
1899.03	413.138	1022.98	570.869	500.26	1453.99	156.564	480.74
1575.71	343.49	1008.36	939.679	460.345	699.613	152.666	509.413
1843.06	307.066	1136.74	518.57	406.309	1066.55	256.242	499.545
1475.8	441.223	1249.32	636.67	444.208	645.074	253.289	471.092
1474.3	359.431	1288.88	889.232	432.106	574.935	294.228	485.854
1907.77	373.035	1112.84	856.726	462.553	1640.01	130.587	461.735
1386.81	389.268	1302.18	499.329	462.336	1348.78	201.17	460.846
1865.94	467.831	1411.14	1219.61	468.933	1851.39	289.221	523.487
1701.36	333.215	1131.66	1092	464.148	1353.23	161.299	465.229
1572.21	483.021	1493.36	477.316	467.686	1240.18	138.243	506.551
1184.2	308.378	1080.04	588.273	450.302	823.902	248.07	508.956
1830.72	360.326	1402.8	578.47	492.4	1468.29	147.831	508.53
1836.57	445.635	1151.97	621.083	483.305	1347.38	152.247	522.436
1586.89	439.634	1172.07	479.47	458.543	991.546	141.81	523.136
1493.74	412.651	1098.23	493.337	486.74	1447.25	217.258	518.88
1804.72	432.027	1211.56	532.008	445.562	1503.97	230.985	463.138
1574.83	432.923	1062.06	909.465	445.031	1539.09	172.22	505.548
1676.35	484.138	1167.36	453.929	423.298	1013.32	156.332	529.485
1625.73	451.099	1053.65	918.04	512.732	1217.06	252.139	494.678
1490.57	391.186	1021.51	764.881	482.097	1052.95	376.207	429.654
1385.27	390.486	1157.16	618.345	478.277	1306.98	256.125	457.111
1846.38	438.291	1046.03	572.094	415.978	1144.82	362.938	485.325
1699.93	446.341	1520.68	532.239	500.045	940.771	256.805	529.482
1876.34	422.643	1144.84	569.361	488.898	1744.38	208.963	432.342
1629.97	383.511	1271.88	598.259	471.424	1344.56	136.686	497.971
1669.07	407.338	1131.35	942.053	507.056	1330.27	131.312	448.073
1824.75	320.091	1245.15	723.124	501.669	1493.61	138.81	504.239
1276.01	489.978	1048.61	553.978	504.683	1266.69	146.934	506.024
1432.78	463.874	1116.99	492.524	477.387	1314.54	205.751	477.738
1471.81	411.029	1000.31	985.6	498.058	1093.79	253.05	498.397
1515.65	347.9	1092.02	497.146	493.185	574.455	158.581	493.521
1596.46	374.324	1247.19	598.713	462.535	1297.01	221.075	462.849
1653.66	460.202	1248.87	1302.92	483.456	1514.85	141.721	483.788
1304.79	359.696	1181.84	508.087	479.199	489.805	284.943	479.529
1648.14	405.762	1374.85	710.37	425.75	1218.47	180.764	426.043
1855.56	330.256	1064.7	841.153	486.386	582.315	171.434	486.72
1592.97	301.385	1030.23	716.439	485.312	813.972	209.742	485.646
1922.45	357.835	1151.03	657.077	516.186	767.125	215.349	516.541
1350.8	452.511	1202.31	622.568	499.356	834.3	142.896	499.706
1754.53	414.214	1049.14	761.643	505.344	1145.54	136.052	505.674
1809.82	410.524	1572.89	460.944	447.698	1743.96	256.937	447.991
1335.02	329.045	1011.51	516.649	425.376	1290.96	156.974	516.942
1726.54	310.051	1102.36	531.225	449.16	1249.1	249.125	531.526
1330.06	344.888	1242.41	519.281	410.452	746.946	223.033	519.568
1490.65	349.355	1084.2	521.595	500.912	1093.15	134.581	521.883
1187.65	361.514	1025.39	493.301	486.156	1036.78	212.497	493.573
1470.34	370.358	1122.22	564.884	450.816	1402.92	315.106	451.378
1416.35	344.487	1015.65	1126.51	518.146	1202.33	161.897	518.806
1822.76	311.771	1176.15	1437.29	460.24	1758.87	145.246	503.017
1823.62	402.246	1073.3	795.598	517.397	1647.26	144.207	489.232
1720.33	366.116	1033.61	744.795	473.318	1281.71	323.889	462.027
1888.52	313.715	1091.17	702.347	437.995	1118.21	257.116	437.746
1825.7	329.556	1059.15	1131.87	516.289	1247.33	170.517	495.413
1494.83	382.744	1148.25	1039.73	428.19	1416.34	248.056	507.379
1282.46	333.447	1132.21	562.544	466.488	1182.02	415.178	457.239
1774.47	393.63	1104.25	737.667	469.715	1381.53	179.444	507.219
1599.25	367.665	1195.09	872.187	505.654	1491.45	275.641	515.519
1551.66	402.867	1086.75	777.174	415.385	1253.62	194.422	494.57
1487.43	342.417	1401.18	597.304	464.501	1048.96	196.855	484.585
1943.77	300.547	1173.94	507.744	482.045	1331.57	277.951	484.662
1553.97	362.637	1171.24	1083.32	434.853	1192.89	259.288	461.223
1839.49	419.093	1159.55	641.539	494.565	1426.36	163.336	497.598
1872.94	389.968	1066.41	649.56	466.354	725.447	214.598	498.031
1496.06	446.574	1417.47	811.735	496.244	573.795	157.618	451.81
1865	311.341	1043.78	749.347	461.654	1684.46	153.697	427.453
1730.99	389.83	1068.77	611.664	486.478	1681.7	183.903	509.708
1849.06	414.888	1497.97	515.271	452.239	1832.69	163.972	525.499
1650.73	378.226	1018.92	629.83	481.635	1026.33	141.91	425.202
1491.03	335.574	1116.15	528.066	453.467	1138.7	282.991	527.418
1555.22	305.601	1464.8	539.272	452.875	997.594	249.959	487.492
1729.83	400.332	1334.07	1100.77	428.181	1559.91	130.334	522.581
1684.94	366.641	1066.61	573.294	472.054	1521.35	266.879	478.603
1550.69	413.424	1193.75	755.595	493.421	1271.9	238.34	503.678
1206.89	366.649	1204.56	811.57	490.611	587.932	197.034	509.861
1082.48	318.003	1081.48	548.24	408.201	825.065	205.015	486.744
1212.33	333.793	1211.1	674.094	446.232	626.986	301.943	456.788
1429.92	354.804	1427.67	1027.73	455.703	1211.46	257.117	495.93
1745.94	341.64	1159.06	947.261	409.806	1253.04	172.35	456.228
1749.17	299.235	1175.5	555.841	505.726	737.983	271.983	535.19
1398.89	299.905	1206.62	450.026	413.033	1032.98	165.774	446.691
1574.63	467.269	1054.87	567.477	418.551	1490.36	185.515	478.782
1790.63	317.289	1269.2	608.722	435.645	781.53	189.656	458.276
1453.74	305.755	1095.18	496.145	434.39	1203.15	197.259	435.34
1757.14	414.809	1120.73	634.906	469.683	1385.54	183.374	434.727
1728.51	342.585	1211.83	946.976	450.195	1648.07	136.198	474.088
1793.87	341.977	1006.71	517.702	415.693	1594.74	252.213	465.861
1341.34	306.233	1039.3	562.662	436.897	1215.04	178.885	471.055
1847.67	440.449	1177.23	506.605	502.902	1304.95	193.49	479.373
1628.32	422.821	1000.09	986.894	487.739	1405.61	182.028	447.678
1750.22	386.175	1004.21	522.131	414.745	1314.3	249.569	510.557
1432.82	403.665	1097.85	759.456	433.883	1372.9	189.322	460.716
1386.49	395.437	1127.61	486.184	418.465	905.112	230.442	456.637
1464.36	423.708	1054.64	907.1	473.934	817.327	174.719	477.657
1901.33	414.159	1071.1	456.607	424.264	1539.67	139.548	481.805
1626.84	392.673	1207.75	619.625	472.897	1224.61	134.468	520.102
1410.48	376.74	1098.39	1089.61	513.34	1159.57	255.851	520.056
1861.7	410.092	1412.28	572.161	510.231	1848.97	183.664	484.606
1610.95	389.069	1119.34	1058.34	431.024	1331.71	150.364	518.301
1815.43	378.597	1293.06	1200.39	480.005	1234.31	297.206	492.089
1548.95	459.503	1291.89	655.542	415.126	1298.21	169.937	469.022
1902.18	331.425	1130.27	898.524	490.6	1534.68	160.74	493.418
1571.66	339.469	1291.74	972.297	464.821	1408.4	338.219	431.003
1312.3	408.914	1034.16	851.744	420.09	1228	246.211	481.177
1593.64	382.37	1303.77	461.886	415.009	1382.79	196.252	494.136
1568.75	352.187	1122.79	773.72	506.274	905.43	156.626	420.616
1252.3	333.595	1098	699.719	423.575	813.321	183.395	434.168
1474.24	382.202	1257.4	654.955	486.162	1267.57	334.278	512.945
1555.86	489.276	1189.01	784.901	498.101	1466.17	166.658	516.643
1673.77	437.557	1042.02	567.288	444.321	1555.19	196.783	467.429
1740.28	366.01	1253.33	507.657	502.496	1367.98	199.174	515.365
1586.48	332.431	1052.26	459.849	454.147	1311.08	366.595	530.062
1731.18	319.033	1108.45	627.693	515.246	987.788	405.046	531.421
1869.15	373.936	1129.79	859.829	425.633	1813.15	138.345	450.361
1542.94	428.103	1064.35	800.475	463.909	1091.13	140.413	521.879
1566.29	516.858	1231.6	701.283	420.655	1532.34	205.044	424.639
1507.53	315.623	1201.55	697.08	461.221	1398.97	246.337	440.258
1771.02	330.515	1148.57	885.974	444.306	1460.02	208.97	469.257
1298.74	356.101	1067.61	720.965	453.203	1101.25	289.935	534.331
1838.46	377.912	1359.25	644.203	429.62	1068.85	295.605	451.028
1881.33	383.261	1085.98	753.124	422.994	1175.23	289.276	481.813
1663.19	430.773	1215.09	606.648	517.841	1320.06	163.432	534.375
1803.93	320.561	1057.52	705.193	500.255	1477.43	188.274	481.055
1767.04	324.642	1316.24	631.796	495.086	777.645	171.989	505.489
1599.25	382.044	1049.36	1046.31	459.697	1085.37	182.62	486.631
1665.88	393.786	1005.24	542.993	424.56	1386.29	230.144	502.013
1128.35	390.079	1022.9	479.071	472.265	983.037	237.427	417.666
1795.57	433.003	1079.78	691.785	499.988	1412.86	270.513	474.962
1548.63	398.981	1030.2	449.151	441.883	1318	381.284	460.789
1099.94	358.057	1061.83	749.387	500.117	637.621	343.452	509.078
1215.07	410.089	1214.43	648.044	507.246	983.832	373.539	529.486
1055.32	395.077	1054.53	751.307	433.225	865.6	343.003	453.857
1154.35	349.85	1153.49	719.403	437.401	669.888	231.69	466.826
1388.79	395.547	1282.67	520.508	511.155	1388.03	213.448	530.228
1447.82	417.23	1118.68	920.508	508.215	1057.98	204.637	527.7
1429.24	364.573	1129.86	669.218	460.585	829.348	173.795	445.471
1881.48	330.282	1244.1	521.221	457.221	764.441	244.613	425.732
1342.6	438.895	1232.49	727.811	472.328	617.527	170.01	504.56
1179.73	408.149	1005.61	680.774	404.905	1164.04	139.592	505.676
1479.78	368.084	1442.71	692.948	486.62	889.831	129.343	496.379
1638.58	338.6	1244.14	488.259	444.548	1543.65	299.933	505.476
1653.8	356.307	1080.7	611.714	509.201	1413.56	159.196	481.542
1833.92	339.148	1032.92	1205.71	412.847	1543.08	176.68	516.815
1716.13	362.435	1182.67	564.293	458.556	873.715	203.615	520.818
1877.41	448.821	1231.79	1181.07	471.497	1467.75	172.569	518.022
1609.73	429.282	1327.06	596.947	448.968	1143.72	282.144	520.357
1731.96	362.121	1149.07	562.269	430.67	1241.52	205.105	454.723
1589.66	392.186	1063.69	474.022	412.957	923.012	319.609	519.73
1849.87	386.744	1051.89	580.004	446.84	1758.91	195.286	509.151
1663.12	363.006	1452.49	859.374	486.635	1606.24	158.182	424.933
1410.3	351.784	1062.73	523.398	480.108	1224.3	128.292	473.65
1456.59	348.86	1101.52	618.29	510.207	1139.27	129.637	477.175
1417.06	448.603	1025.52	606.325	467.577	1382.75	205.698	533.439
1439.22	396.811	1185.76	494.245	410.418	1191.84	227.292	436.503
1383.26	362.061	1217.96	777.95	445.604	455.723	166.013	447.047
1662.06	316.1	1096.17	447.758	446.007	1360.38	170.824	472.531
1460.92	357.22	1049.79	857.54	426.958	1438.08	216.001	452.922
1801.91	345.419	1666.31	474.498	427.569	680.043	139.525	446.253
1865.42	407.676	1114.94	862.918	410.466	1174.87	172.422	500.871
1770.75	373.582	1130.75	556.712	405.914	1134.33	235.183	502.088
1263.59	352.978	1007.26	544.999	447.06	653.926	204.195	475.458
1225.95	408.362	1024.38	643.31	517.206	828.689	339.337	466.232
1742.72	404.038	1035.25	768.192	412.34	1626.22	323.369	505.991
1503.99	448.319	1058.38	849.67	458.381	1036.38	188.506	496.317
1662.46	398.487	1150.3	1270.23	457.694	1616.04	399.027	469.189
1242.63	442.449	1038.25	601.154	449.634	1097.43	159.998	444.248
1247.44	336.272	1106.19	476.598	475.952	732.236	159.927	502.232
1871	447.908	1144.57	447.746	413.864	1558.19	416.104	464.195
1279.29	374.348	1188.65	661.548	494.933	735.62	135.937	513.758
1523.08	414.203	1097.4	900.109	507.056	622.862	145.353	441.782
1773.1	348.014	1047.54	818.622	473.712	1130.39	190.12	506.213
1895.24	333.174	1183.94	514.206	406.535	1538.88	127.771	510.404
1942.37	431.259	1574.43	476.039	461.904	1101.4	166.607	479.817
1910.91	415.438	1283.76	448.694	417.161	1291.34	137.564	490.998
1538.04	501.624	1058.83	830.059	518.226	1094.71	228.07	510.241
1440.79	322.096	1231.39	535.852	499.604	1378.07	139.516	480.076
1395.3	301.397	1152.48	556.286	438.618	1203.66	127.199	472.865
1664.16	363.467	1213.33	1203.67	411.998	1473.71	262.791	523.158
1768.79	457.064	1334.57	1247.41	474.607	1541.03	220.124	512.021
1407.51	381.83	1034.14	479.494	468.769	1041.05	197.386	498.507
1693.53	335.309	1179.32	447.72	428.251	979.54	230.133	503.545
1902.14	368.828	1087.79	1190.91	482.722	598.837	253.04	502.137
1518.29	346.036	1512.26	600.314	495.442	777.871	149.951	464.698
1757.02	324.73	1126.94	612.311	529.986	1150.19	344.095	456.564
1469.11	302.397	1007.25	701.532	520.544	1209.66	190.381	486.285
1644.62	336.957	1155.5	571.312	431.355	1621.32	144.198	525.835
1848.91	385.111	1095.52	462.602	453.869	996.838	195.32	500.737
1882.01	412.852	1119.67	582.514	506.855	1151.48	378.753	456.401
1424.38	377.699	1413.27	1114.05	471.394	1298.29	301.409	459.477
1830.73	352.127	1186.48	723.503	480.128	1443.44	341.095	481.313
1247.53	661.549	1168.25	683.357	412.025	1161.53	257.27	475.239
1586.7	348.741	1059.54	1078.39	457.601	1490.94	193.45	462.005
1580.25	339.566	1069.4	812.941	456.43	1511.64	259.618	454.514
1790.37	405.346	1043.3	997.514	457.72	1670.92	351.173	532.105
1440.13	342.835	1392.23	690.362	500.129	1368.1	232.141	456.738
1758.32	391.912	1007.54	1170.24	408.526	1174.27	129.625	475.695
1206.26	425.54	1069.73	698.103	473.341	539.366	208.011	441.607
1879.81	365.046	1077.62	732.147	398.899	1249.06	169.394	452.717
1790.01	351.809	1036.54	891.15	432.281	781.59	146.945	425.912
1528.34	418.884	1012.81	501.721	445.062	1195.63	288.544	438.639
1654.94	331.2	1166.11	610.004	409.549	1246.87	189.133	464.351
1295.21	316.984	1020.26	523.877	470.27	1083.51	125.754	442.357
1775.48	363.326	1149.2	1034.57	435.531	1194.59	198.076	430.873
1791.83	337.9	1269.1	1415.59	498.442	1315	227.957	523.072
1866	365.387	1187.25	562.692	516.015	1413.94	263.385	428.462
1709.58	314.498	1131.27	1038.84	417.487	1267.92	194.317	456.706
1751.95	395.285	1163.15	1034.64	463.586	1675.05	167.992	433.735
1879.16	329.346	1086.98	515.292	406.457	1524.96	162.89	493.194
1912.64	418.561	1339.06	998.28	428.645	1573.23	178.451	465.67
1566.96	384.417	1069.69	935.759	439.85	1332.89	159.233	468.54
1364.61	453.505	1169.79	552.42	467.55	909.54	159.369	467.017
1403.57	423.228	1228.37	689.997	455.7	842.871	165.981	491.531
1700.32	459.031	1531.55	593.559	501.576	892.48	194.646	494.143
1340.04	399.408	1053.91	528.879	456.399	1138.25	214.883	530.854
1737.11	345.956	1092.77	546.192	447.158	1480.05	133.611	511.373
1252.24	301.432	1182.61	599.85	421.374	1203.95	198.47	478.084
1698.47	360.908	1220.92	447.72	435.234	1332.2	133.292	497.681
1760.57	449.019	1221.5	973.627	460.522	1146.66	138.105	484.276
1833.58	331.874	1407.55	552.423	426	1750.82	202.478	522.905
1310.07	346.526	1073.47	469.52	417.408	710.223	265.682	491.713
1331.35	355.089	1046.81	638.382	502.023	907.95	180.648	523.21
1275.37	306.564	1153.53	504.457	416.67	1169.78	187.185	526.884
1577.9	493.334	1150.26	508.42	443.362	1380.95	413.541	501.555
1538.08	339.805	1049.62	543.076	469.66	1093.43	175.852	532.438
1711.31	326.02	1030.13	565.454	419.951	1170.2	170.183	454.526
1685.49	312.31	1092.36	780.161	491.883	710.343	140.777	434.084
1515.14	355.821	1009.35	469.084	460.168	1185.42	155.119	529.932
1761.18	377.631	1006.04	500.997	464.677	876.949	197.984	470.94
1575.93	331.005	1292.89	1018.6	419.77	1207.19	129.006	445.841
1699.38	337.453	1379.65	808.575	458.517	1035.05	177.978	434.005
1226.68	424.07	1134.88	603.261	435.34	895.329	156.615	456.808
1569.67	349.367	1091.84	571.891	429.827	757.65	222.393	475.735
1309.6	422.714	1151.73	454.821	433.424	1170.79	145.755	462.807
1248.2	346.191	1022.16	494.249	475.291	1083.69	244.603	508.803
1844.42	374.139	1319.86	761.898	404.999	767.656	172.557	455.789
1814.2	393.756	1068.21	585.15	498.638	1221.94	127.588	497.069
1429.89	393.327	1157.95	681.865	469.943	1216.82	130.57	509.326
1458.45	381.354	1276.48	576.654	458.827	1255.62	169.242	430.542
1754.8	397.336	1170.15	1208.77	466.253	1316.83	391.42	471.059
1462.3	322.67	1125.59	1097.22	414.227	1371.94	144.342	444.711
1817.89	382.893	1340.59	486.497	407.8	760.636	192.723	431.636
1568.02	450.812	1062.82	680.412	502.154	1092.13	152.585	506.192
1505.48	350.31	1100.22	615.261	407.622	1137.81	246.12	519.972
1605.8	387.978	1068.27	802.506	464.575	1091.47	205.495	460.221
1194.35	388.083	1163.76	657.887	464.233	1133.12	205.397	482.621
1187.1	300.852	1160.57	563.684	428.082	1175.97	131.69	461.537
1889.6	398.436	1117.57	950.552	444.054	1308.64	160.135	443.783
1270.99	343.576	1034.38	993.016	444.785	1246.31	220.571	461.836
1684.68	374.489	1221.46	591.507	501.939	1335.55	134.859	507.347
1921.07	325.887	1277.09	717.283	410.238	1459.35	244.336	483.86
1776.29	425.618	1210.19	485.932	445.031	1480.6	268.808	515
1445.85	317.966	1193.84	802.787	474.243	1398.12	151.728	442.523
1841.88	417.058	1133.47	961.05	458.993	1639.09	347.046	457.221
1789.85	432.718	1065.47	1205.81	501.764	1615.52	179.376	506.899
1165.56	326.867	1085.64	585.587	484.805	692.84	183.951	432.414
1584.93	334.014	1291.4	639.775	496.846	1293.19	259.442	425.91
1783.88	397.244	1215.02	528.888	429.398	1760.32	147.595	491.322
1787.61	406.298	1120.9	510.324	459.081	860.034	167.063	528.548
1802.57	323.219	1125.42	540.968	437.224	1367.83	125.303	482.232
1674.14	368.784	1189.53	941.042	459.404	1015.92	268.702	419.643
1685.14	343.766	1216.62	469.181	468.165	1259	195.069	494.554
1246.03	395.382	1184.61	662.077	481.457	813.233	375.694	438.613
1504.41	362.656	1033.04	613.077	455.506	1486.29	284.973	472.033
1771.42	398.825	1097.83	530.281	429.711	527.06	163.243	432.794
1437.05	345.795	1215.28	1081.98	475.067	866.096	182.3	522.952
1591.92	339.504	1283.53	561.095	463.317	1380.73	171.998	462.983
1852.44	392.361	1050.63	762.64	464.177	1788.86	163.278	503.017
1585.66	394.473	1153.72	462.154	413.997	1416.19	268.872	461.431
1661.81	329.321	1140.52	1081.91	512.103	1432.93	143.853	449.536
1714.56	355.928	1002.48	642.607	445.259	1532.44	223.663	504.291
1338.75	390.956	1176.6	992.349	429.328	1187.25	279.995	479.74
1676.22	378.854	1188.6	1341.63	462.801	1328.49	161.893	502.746
1957.77	433.079	1036.29	620.697	477.296	1076.35	189.18	517.71
1814.34	415.288	1074.88	709.812	417.891	1108.82	125.988	472.899
1782.62	306.106	1079.05	671.195	466.503	1138.96	232.516	521.524
1663.53	376.142	1053.29	448.217	448.021	1068.51	224.606	478.182
1851.9	378.271	1098.41	812.021	405.562	1379.57	151.941	483.321
1710.69	368.159	1125.01	672.151	467.527	1525.63	219.475	461.391
1853.05	422.928	1145.06	888.859	506.842	1747.21	160.8	489.05
1907.85	417.147	1565.23	511.195	432.193	1644.94	244.271	450.269
1655.63	476.689	1377.04	821.373	502.741	1096.56	300.975	530.806
1259.43	354.59	1048.76	487.748	477.361	1186.01	151.934	530.62
1540.84	402.41	1370.06	482.037	442.292	566.059	277.796	515.536
1404.58	336.538	1295.99	533.045	426.815	517.907	140.946	514.805
1666.2	328.238	1094.99	1140.53	462.73	1157.1	204.499	483.499
1346.72	400.409	1123.72	515.509	474.206	1160.45	240.706	520.309
1602.93	432.001	1062.94	761.862	470.379	1317.73	162.459	476.891
1769.14	453.01	1311.79	745.268	463.158	1291.54	228.961	479.761
1697.12	372.449	1192.23	471.375	471.253	762.515	458.505	493.82
1827.56	457.047	1141.77	590.816	469.298	1163.84	286.259	532.927
1429.03	400.169	1065.54	530.784	481.869	1320.36	202.197	425.172
1644.83	375.057	1077.72	824.559	473.223	1361.99	130.727	443.13
1366.02	363.717	1005.3	566.137	426.051	1334.25	202.423	540.153
1645.25	367.321	1106.8	454.219	429.523	1410.06	317.635	498.353
1297.42	311.208	1062.65	458.074	413.936	1068.14	198.06	520.414
1649.94	336.462	1226.84	530.403	418.051	1367.57	226.321	482.079
1581.52	335.003	1282.77	918.507	458.779	543.741	217.124	436.085
1765.78	349.965	1109.07	582.27	495.793	1660.62	137.733	517.864
1601.56	377.645	1272.23	625.815	470.788	1130.8	137.722	534.226
1864.3	387.303	1082.71	919.568	514.635	1542.04	275.917	497.235
1882.32	386.676	1219.07	653.545	480.346	1527.1	192.659	510.123
1866.16	401.642	1212.99	821.215	486.499	1400.83	197.713	490.009
1043.58	459.039	1039.38	685.305	477.389	941.12	180.734	494.703
1321.29	374.548	1007.69	698.453	492.342	1278.42	135.16	510.479
1821.62	303.189	1664.17	562.641	488.35	1383.62	198.654	499.89
1737.24	395.878	1036.35	486.887	480.769	1549.01	191.103	494.433
1787.08	386.548	1023.34	878.41	488.058	1431.5	166.451	537.696
1610.12	334.369	1067.06	1019.95	486.98	1135.17	179.348	503.834
1731.99	414.343	1039.33	829.806	433.144	912.88	215.048	438.557
1596.41	354.959	1081.37	530.631	493.422	1226.03	159.552	497.41
1859.45	316.386	1030.17	516.203	505.285	1203.86	172.29	476.03
1340.74	314.467	1191.55	569.012	443.488	1197.88	204.757	488.114
1676.11	335.167	1138.98	518.087	449.693	1436.02	178.414	436.299
1374.15	372.333	1087.02	555.037	521.165	1106.46	201.991	526.27
1874.49	399.759	1197.29	565.033	491.65	1166.78	160.63	471.872
1236.36	432.168	1054.49	484.934	463.789	1214.92	301.94	435.549
1173.54	336.132	1068.76	651.356	474.832	849.76	252.439	437.017
1426.93	319.954	1167.36	548.338	433.492	680.887	145.879	500.152
1863.56	324.296	1301.94	501.915	422.553	1359.97	247.021	496.904
1434.3	304.883	1030.8	502.465	495.974	1037.03	173.988	514.356
1626.26	347.757	1128.21	594.658	508.078	504.943	217.537	504.935
1821.2	457.203	1168.64	631.759	404.275	1408.14	333.009	467.11
1609.24	418.383	1066.81	719.737	474.505	1267.4	359.548	534.98
1586.73	360.977	1174.77	475.052	427.691	1404.42	207.515	531.858
1813.2	380.217	1064.6	738.649	466.242	1081.41	224.987	528.124
1843.09	311.087	1089.66	511.907	498.881	1539.07	253.768	523.918
1779.95	432.252	1028.35	602.862	514.615	1766.16	183.105	489.07
1819.84	462.814	1068.58	1221.18	506.702	1256.84	183.706	449.151
1770.15	338.678	1074.27	454.219	408.738	676.772	135.109	530.854
1818.73	348.227	1061.3	627.835	411.731	1252.24	235.751	433.128
1441.14	404.719	1049.45	1023.76	452.822	1250.84	157.59	528.807
1657.43	318.41	1373.35	534.853	503.911	1393.6	230.158	515.481
1125.32	433.69	1032.67	760.34	421.359	1122.1	285.138	474.654
1630.56	433.314	1125.31	532.212	458.561	539.309	384.459	523.409
1714.05	530.366	1028.79	602.62	408.65	1513.99	154.665	511.44
1588.69	406.555	1410.26	514.671	467.243	816.252	254.345	481.522
1919.43	408.34	1627.1	912.182	449.831	1703.08	191.166	436.985
1636.25	307.099	1175.42	513.232	455.25	1398.72	316.844	480.201
1741.75	315.556	1035.86	791.902	458.019	1082.71	185.99	437.662
1752.73	346.835	1674.34	479.245	443.663	1519.16	165.921	439.121
1394.8	400.415	1362.62	890.913	454.818	936.419	156.097	516.93
1699.46	448.963	1178.1	856.191	446.124	610.047	134.793	469.089
1807.42	342.855	1083.57	478.916	427.569	1754.75	181.936	494.856
1634.72	349.666	1106.69	1041.06	431.719	1500.66	144.925	463.994
1886.09	372.539	1175.18	1609.89	431.597	1838.13	173.432	452.262
1703.45	418.021	1329.29	561.554	480.082	1602.76	271.263	491.968
1541.88	382.984	1173.54	520.764	461.795	1210.56	230.504	494.612
1821.67	377.653	1148.27	912.99	483.136	1590.89	267.878	490.097
1315.85	301.831	1212.3	885.857	490.924	1034.04	197.081	446.818
1764.3	354.372	1028.16	1265.99	433.739	1757.65	343.879	535.245
1343.37	416.178	1035.52	556.173	512.336	540.58	198.323	532.287
1802.05	388.47	1116.61	1291.29	479.524	1306.43	153.185	432.132
1916.14	373.54	1116.51	1315.72	442.824	1422.55	182.263	443.018
1746.32	315.205	1086.07	489.545	422.829	1308.25	167.039	530.54
1825.51	317.357	1015.17	484.735	439.497	1059.8	217.639	513.023
1267.13	435.922	1119	604.951	479.125	1163.47	299.887	475.762
1886.69	372.603	1013.32	685.196	506.313	1681.25	180.603	455.759
1935.2	342.699	1113.1	541.776	458.633	1818.19	187.591	422.231
1317.49	438.337	1027.9	569.61	437.501	656.741	164.77	522.467
1417.81	382.411	1158.36	479.409	426.026	1170.15	227.405	426.873
1356.39	395.713	1232.99	710.033	437.418	913.684	236.838	468.149
1858.15	351.572	1354.44	673.556	493.503	1394.92	240.271	528.001
1880.89	383.61	1326.1	745.058	434.239	714.797	232.734	466.491
1734.29	401.381	1409.5	541.801	416.093	1597.04	275.491	422.302
1570.9	408.414	1090.69	561.657	443.777	1233	263.752	496.863
1640.72	338.664	1193.38	653.669	408.646	860.67	319.418	432.608
1632.45	309.032	1086.17	830.766	429.633	1242.62	226.804	435.29
1896.64	313.224	1228.35	535.54	459.797	1239.42	147.841	463.061
1388.95	411.978	1248.71	1314.51	473.753	1360.58	222.093	492.916
1838.02	477.211	1003.88	545.708	510.719	1146.24	195.898	478.03
1922.25	331.771	1284.71	577.265	497.801	1224.63	167.348	446.87
1768.55	337.846	1118.69	955.296	469.916	1216.49	131.244	427.212
1804.54	407.636	1456.52	722.118	474.771	1468.84	142.357	467.312
1754.93	354.511	1139.26	606.306	436.99	756.86	145.486	526.796
1701.59	391.055	1172.55	473.543	402.352	1331.19	249.123	537.382
1589.69	470.047	1204.1	550.133	515.496	1321.3	206.993	519.517
1103.05	361.938	1055.68	756.844	431.701	602.889	154.804	497.799
1841.86	314.922	1112.08	467.172	452.096	1287.26	250.24	529.346
1531.56	347.201	1163.77	689.138	423.983	1044.87	191.327	442.883
1295.55	370.162	1178.49	874.902	434.628	1197.41	151.676	518.448
1757.04	453.577	1056.84	1294.63	452.433	1491.52	188.729	528.749
1646.48	416.804	1074.19	959.176	503.701	1288.08	154.24	520.485
1547.2	391.828	1242.35	512.904	465.226	1362.85	150.71	489.369
1681.19	311.619	1032.22	666.334	459.012	557.375	131.731	531.048
1586.22	351.206	1027.92	515.106	415.863	819.602	260.392	527.817
1179.35	396.15	1100.59	684.696	484.61	1175.93	207.753	502.105
1478	348.05	1252.47	475.486	420	1462.1	204.282	503.256
1584.69	302.915	1016.06	1219.9	444.814	1331.29	382.954	432.782
1747.82	352.776	1310.02	947.809	469.477	1152.3	275.578	456.065
1751.36	378.08	1130.39	950.306	500.306	995.718	370.307	478.646
1405.95	369.405	1229.56	444.361	410.312	754.5	302.55	449.476
1842.14	395.209	1204.08	1414.84	420.85	994.378	264.87	514.162
1820.88	398.926	1095.6	639.794	408.687	1351.56	190.505	476.225
1586.91	382.49	1183.07	1213.63	456.026	1475.23	154.951	524.824
1645.05	316.511	1124.54	595.773	409.063	1417.39	140.724	511.079
1554.15	473.214	1073.86	975.45	425.159	1046.63	309.12	453.042
1604.09	401.763	1410.63	571.978	502.008	1223.22	213.745	476.631
1546.01	327.928	1221.42	1187.45	418.199	1226.34	214.311	497.786
1688.63	361.329	1028.79	1164.49	521.767	968.426	186.672	498.221
1808.57	502.762	1236.56	567.489	488.926	681.974	187.269	522.45
1847.98	299.223	1151.74	992.841	505.571	1744.99	137.934	519.3
1605.98	396.765	1242.66	1046.89	461.514	877.401	133.583	516.814
1752.07	395.118	1210.06	697.639	479.336	1466.77	161.966	505.792
1453.35	307.157	1245.65	556.579	430.999	894.505	256.917	479.02
1468.51	310.819	1098.12	723.721	482.515	1259.32	217.804	534.408
1486.05	432.27	1043.34	663.806	442.163	1388.05	156.708	452.581
1427.99	350.978	1112.76	591.413	473.63	1176.17	171.749	507.274
1840.96	378.348	1068.87	1150.99	468.663	1457.19	137.411	518.967
1604.82	366.061	1276.8	672.8	445.023	1404.16	239.59	469.161
1250.79	384.114	1228.12	588.233	442.099	1210.55	171.65	545.222
1704.37	308.508	1135.88	1181.07	403.226	1441.79	277.349	477.327
1208.72	422.809	1086.35	731.657	444.782	1181.17	250.384	510.273
1600.98	364.967	1039.44	927.481	422.333	1070.99	190.106	525.156
1239.28	351.288	1122.22	617.796	515.16	573.372	177.542	528.544
1640.34	413.098	1097.37	902.579	453.554	1218.6	186.04	506.344
1609.31	390.323	1132.26	875.43	479.604	1405.81	356.222	434.136
1515.02	366.242	1165.64	566.01	477.185	1264.54	261.241	517.648
1784.82	339.798	1049.6	984.485	475.701	1193.39	198.201	525.508
1867.8	394.306	1185.05	863.562	428.101	1344.61	168.839	521.726
1280.63	345.169	1132.44	556.233	492.039	490.652	225.219	461.142
1798.41	366.617	1162.36	1144.33	481.078	1179.12	405.118	527.67
1866.37	304.151	1251.15	1600.83	514.193	585.851	333.132	422.339
1766.82	379.965	1062.15	512.299	504.635	1455.93	128.499	530.908
1697.36	355.002	1315.34	1218.06	480.343	1587.59	322.609	490.467
1693.44	421.054	1329.15	592.493	480.654	1390.61	125.23	498.376
1621.96	299.916	1241.98	562.795	445.887	1357.74	338.654	511.447
1736	322.937	1088.17	983.293	485.225	1098.55	262.545	469.506
1381.37	411.455	1240.99	525.859	434.2	1360.8	184.041	493.432
1560.52	349	1050.46	694.605	462.764	577.02	321.286	483.061
1746.14	382.269	1113.87	774.249	407.726	1457.33	198.218	524.481
1689.41	339.795	1151.42	508.816	429.995	1425.65	172.882	509.638
1451.19	361.882	1263.96	613.509	503.324	1115.71	213.81	516.539
1883.43	459.794	1486.47	626.024	486.496	1703.21	127.002	491.32
1802.27	393.039	1231.71	714.536	470.203	1355.49	245.688	465.006
1459.99	331.143	1195.79	659.539	484.484	1301.8	453.339	507.469
1855.02	340.708	1084.07	534.361	489.96	614.68	209.485	514.945
1112.29	423.585	1018.13	838.492	486.815	1013.96	273.003	507.297
1605.63	368.148	1100.72	999.265	491.083	1307.88	457.211	525.658
1854.15	412.282	1310.42	1676.6	508.102	1739.09	126.013	527.883
1594.97	432.537	1088.45	935.834	488.961	1182.36	241.176	499.376
1301.05	365.745	1130.35	555.888	427.505	649.567	340.982	495.707
1474.46	304.957	1167.06	516.972	417.984	1459.26	483.399	545.587
1714.72	337.726	1279.28	1076.73	494.444	1506.86	140.525	422.645
1884.01	387.016	1440.66	1224.85	443.576	1757.24	514.646	515.378
1450.43	449.683	1137.65	523.176	406.29	1357.95	219.06	524.251
1899.83	306.253	1108.75	530.893	470.054	691.219	413.607	531.984
1281.87	339.093	1138.4	524.525	436.672	1178.51	184.71	437.608
1248.86	463.715	1184.63	506.634	479.892	1113.25	158.206	480.921
1446.96	398.101	1077.96	1391.1	444.217	1428.63	228.232	445.17
1442.35	377.762	1327.1	632.099	518.272	1401.8	193.427	519.238
1859.85	303.568	1409.8	451.106	450.233	1713.38	146.423	519.083
1341.17	394.607	1108.6	448.05	447.037	1154.72	188.918	466.598
1872.29	408.958	1338.77	475.018	473.856	1831.21	127.26	507.118
1924.77	299.131	1136.38	496.305	495.084	1555.12	306.729	528.801
1899.66	473.251	1075.25	760.942	448.42	1367.46	275.974	505.95
1827.18	369.996	1074.39	511.488	460.592	605.504	179.326	488.069
1886.09	347.411	1267.25	593.362	446.091	559.206	271.303	449.291
1267.52	359.644	1012.09	578.788	411.123	1087.1	150.812	494.845
1789.79	311.962	1238.74	497.07	433.48	732.085	256.739	478.825
1298.57	375.838	1241.85	896.667	492.934	1256.57	282.024	510.429
1786.07	345.542	1062.88	666.091	421.316	1197.45	180.785	445.348
1216.28	401.607	1001.08	1120.86	463.956	1016.41	271.237	448.39
1242.87	419.377	1222.62	480.78	458.849	583.07	148.669	516.791
1579.67	484.162	1271.87	547.033	415.643	1028.59	334.001	507.182
1477.46	366.273	1126.63	474.882	411.412	1243.22	193.733	525.886
1724.73	366.497	1285.64	582.613	481.577	1674.34	369.577	470.604
1866.62	361.761	1407.52	635.355	464.263	1545.23	127.378	472.951
1904.72	440.762	1112.67	786.003	449.054	1388.46	235.344	456.725
1837.96	317.293	1119.9	685.509	444.368	1351.83	380.388	491.833
1498.98	404.378	1122.56	579.434	409.915	575.395	153.491	462.789
1841.73	388.532	1108.14	448.143	421.226	1080.42	308.042	426.109
1715.5	371.183	1028.45	607.648	450.108	1359.44	243.738	476.837
1336.87	390.253	1162.75	752.065	505.449	515.953	145.072	505.619
1415.45	336.975	1095.27	657.126	500.147	1364.94	137.151	512.324
1515.96	388.631	1318.67	812.709	403.236	1429.22	192.824	530.681
1690.12	346.378	1186.99	609.965	500.498	1529.01	173.496	508.613
1397.42	375.838	1095.99	503.009	406.498	1181.08	333.627	464.017
1311.34	406.242	1128.1	555.915	430.803	1244.9	239.148	460.221
1653.89	420.011	1070.66	1174.8	446.083	1428.63	203.274	513.823
1368.64	375.811	1076.9	1032.92	446.455	1311.34	139.728	491.565
1253.36	304.712	1147	525.197	490.178	832.402	148.727	531.971
1290.61	396.484	1232.54	545.828	483.786	604.992	200.629	499.153
1126.74	338.771	1084.2	620.25	413.992	529.7	135.697	507.11
1902.15	391.488	1064.41	530.871	406.512	1124.81	196.613	452.956
1858.62	325.123	1054.36	753.954	408.207	1089.83	385.196	438.608
1512.98	417.567	1017.76	510.789	496.855	1216.72	158.829	484.873
1168.98	454.6	1029.86	663.764	484.967	1096.14	197.043	523.969
1531.5	332.094	1235.22	1218.38	455.177	578.609	221.611	477.535
1301.52	331.687	1280.82	723.572	505.04	670.929	232.292	514.634
1823.72	301.095	1235.34	590.026	466.694	1677.6	176.547	425.105
1850.46	355.755	1083.36	1222.79	472.756	1676.95	192.061	496.763
1833.92	309.818	1388.3	764.396	409.019	1573.1	216.03	424.067
1262.03	338.741	1111.41	664.69	407.919	741.879	144.312	515.606
1874.66	410.823	1284.74	744.326	463.488	1007.26	155.118	501.071
1827.13	334.586	1119.86	520.375	434.264	1701.21	261.365	422.241
1827.7	359.244	1226.87	868.572	494.705	1345.51	181.865	495.584
1394.3	320.147	1192.63	694.24	452.014	723.839	408.361	428.671
1741.38	299.024	1306.79	981.672	438.897	1458.4	165.103	474.885
1853.09	423.588	1006.74	501.225	407.915	1536.37	143.101	440.233
1604.69	361.454	1201.44	998.844	472.261	1164.48	151.769	524.484
1335.17	419.084	1055.57	519.568	498.681	1165.39	146.766	528.596
1454.68	411.726	1089.87	688.499	474.741	1360.53	199.722	520.75
1898.36	374.377	1514.22	657.901	507.441	1560.24	152.036	462.688
1154.44	383.025	1042.93	818.869	463.575	822.526	180.797	463.918
1341.4	372.696	1006.26	620.031	483.245	665.678	244.594	498.248
1368.57	397.428	1109.23	593.8	428.304	849.141	143.043	454.773
1899.28	347.793	1321.96	501.252	419.393	1667.35	150.255	439.47
1497.08	365.416	1097.69	830.03	497.314	1435.55	132.328	427.199
1703.65	467.926	1162.41	777.388	506.278	1282.8	161.644	512.155
1505.94	378.814	1063.01	657.945	432.989	1312.19	244.721	497.055
1602.51	354.933	1581.04	681.48	511.324	1085	125.588	438.895
1798.48	365.704	1189.11	906.261	475.434	1357.69	170.478	507.53
1820.86	334.785	1280.97	649.457	485.51	1403.9	230.607	494.561
1789.16	329.198	1064.09	747.411	486.646	1242.44	271.777	499.219
1904.36	373.016	1133.61	864.808	445.679	845.551	159.056	448.036
1923.15	329.451	1223.88	450.107	411.604	1353.46	196.55	503.785
1892.54	425.821	1192.56	586.357	487.836	801.127	161.663	517.994
1896.44	408.024	1159.75	766.388	504.222	1173.28	200.432	510.736
1684.9	411.93	1053.88	510.66	486.013	840.358	172.111	528.732
1310.52	325.494	1165.27	692.947	461.082	1284.48	231.211	480.471
1668.34	405.019	1276.85	580.676	489.15	1423.15	206.569	495.887
1870.14	389.252	1114.11	671.826	448.077	1252.47	222.329	473.245
1781.51	398.168	1066.67	543.867	480.873	1180.93	230.338	514.755
1634.77	410.386	1304.55	579.593	484.827	1450.69	237.527	532.697
1755.01	348.076	1126.49	776.481	437.479	1144.14	379.34	436.339
1832.04	374.319	1115.12	695.209	449.629	1383.79	194.418	465.797
1533.15	316.46	1243.86	872.113	465.595	988.523	139.917	496.258
1882.11	416.166	1342.53	482.292	429.965	1057.86	247.105	490.502
1598.46	313.988	1182.5	501.94	448.9	1078.98	128.4	494.554
1770.56	567.366	1273.21	1317.43	449.745	1733.8	166.327	517.315
1556.7	399.374	1066.07	636.111	495.659	1231.01	150.765	508.444
1719.07	345.714	1219.26	467.543	441.236	1570.2	273.889	505.559
1650.82	375.516	1126.96	642.871	408.436	778.738	206.496	520.727
1683.41	376.158	1317.05	1276.09	469.671	1319.33	162.688	529.722
1110.51	394.095	1001.03	822.357	441.665	920.461	168.132	450.683
1223.35	388.714	1054.7	587.63	453.59	1064.6	272.197	420.364
1822.65	388.666	1632.22	735.691	514.492	621.632	252.909	530.057
1531.6	366.928	1247.07	706.491	425.86	1342.67	181.649	490.807
1705.7	376.27	1334.15	641.356	418.154	1634.5	342.247	502.151
1596.82	402.633	1107.31	1181.96	454.622	1530.18	218.65	507.843
1595.76	390.891	1120.5	945.12	472.73	1541.72	372.031	523.421
1289.68	337.766	1129.62	810.122	492.592	979.82	254.678	498.543
1838.65	378.827	1217.96	683.337	475.064	1582.66	171.212	456.954
1521.25	376.575	1131.99	574.823	415.731	595.715	228.811	515.584
1368.96	425.022	1107.86	920.95	503.17	1150.88	159.705	494.464
1885.44	333.393	1092.79	973.38	430.078	1115.63	193.85	461.025
1705.04	319.025	1078.51	638.176	434.186	1434.81	317.131	489.076
1856.41	320.848	1212.3	653.91	485.585	1199.88	319.539	498.416
1333.2	342.43	1200.58	678.006	510.62	1227.22	340.681	459.903
1742.41	302.28	1113.69	604.149	474.584	561.02	300.812	493.494
1752.86	332.802	1153.6	1287.98	402.599	1404.77	331.185	430.776
1929.55	412.309	1332.83	496.535	485.024	1417.9	410.307	514.591
1232.28	371.398	1003.29	529.633	484.062	1135.22	368.255	432.831
1857.38	425.678	1148.74	973.64	428.475	1556.94	203.726	486.061
1707.66	471.415	1043.61	599.317	473.989	716.31	232.621	490.057
1768.08	475.799	1030.67	516.42	453.134	1322.12	225.495	526.538
1917.96	334.278	1251.79	641.447	415.759	1597.86	163.038	437.355
1817.48	299.204	1116.01	746.338	432.818	1283.29	246.479	503.138
1216.83	353.585	1068.22	889.203	461.84	1147.18	194.061	529.293
1695.96	327.49	1174.74	513.931	412.079	1439.44	132.904	457.109
1508.44	312.492	1471.62	453.018	416.495	805.466	170.963	472.323
1904.06	308.845	1448.81	532.076	472.723	1263.83	353.317	529.009
1114.82	357.86	1068.24	570.955	470.062	924.967	399.367	437.728
1267.9	384.782	1044.37	1132.61	493.804	1215.08	273.91	426.205
1732.74	402.571	1274.62	751.782	410.071	774.753	136.46	447.723
1483.83	379.655	1456.43	453.559	418.675	606.475	128.026	452.527
1851.55	480.898	1283.92	1370.43	427.335	1679.11	241.038	445.356
1557.04	307.056	1450.73	520.524	407.772	1544.03	160.097	468.631
1713.35	374.659	1187.28	481.079	446.718	964.546	231.978	532.701
1221.68	400.746	1120.15	500.455	412.478	1139.27	153.461	527.038
1665.36	361.912	1124.4	889.081	427.403	1645.71	146.622	480.303
1189.36	348.844	1006.95	923.928	417.456	1042.02	213.724	451.266
1627.77	319.326	1029.16	592.539	422.765	1016.1	372.254	511.605
1766.38	362.634	1661.2	823.806	494.652	1443.01	310.023	478.722
1802.41	434.124	1040.37	844.19	517.844	1265.95	326.949	453.953
1182.05	429.626	1119.56	740.944	491.713	942.143	406.976	502.177
1780.59	430.018	1178.64	707.048	439.167	813.654	148.627	493.529
1834.28	320.576	1174.86	576.39	414.204	1301.19	176.744	487.11
1689.68	319.643	1021.95	581.139	402.868	1029.81	366.403	450.525
1538.1	396.929	1146.97	663.579	425.083	1240.67	140.238	436.935
1705.24	343.053	1087.68	1065.63	500.942	1154.07	267.622	443.771
1248.09	340.129	1077.89	479.673	411.206	1080.49	160.808	484.802
1799.64	399.593	1203.77	678.054	414.833	1617	151.45	466.099
1602.77	342.277	1372.47	501.081	424.936	587.773	151.238	480.156
1672.81	471.631	1279.58	667.027	474.951	1422.34	313.722	484.877
1791.05	433.889	1204.34	591.636	477.516	1443.16	281.248	515.995
1553.67	405.067	1093.15	794.094	429.559	1162.66	177.046	494.2
1861.37	388.735	1414.91	613.932	495.369	1248.26	126.857	490.863
1812.62	420.438	1110.78	584.314	422.947	1686.65	250.561	511.491
1561.13	442.822	1328.86	593.337	498.251	1525.05	226.874	522.17
1894.03	322.397	1112.32	582.157	497.543	1384.61	288.789	510.397
1964.41	329.204	1028.3	536.283	482.28	1179.17	210.131	478.255
1392.27	431.509	1252.48	521.658	506.266	1243.68	157.085	530.351
1144.28	391.656	1131.42	597.523	462.56	1023.86	183.046	522.898
1622.72	345.475	1168.11	820.475	433.221	701.072	253.253	466.735
1531.82	379.472	1112.77	748.894	502.295	1499.2	163.115	422.939
1579.17	410.595	1061.68	474.002	443.678	1223.41	226.917	531.556
1532.7	334.576	1181.37	831.121	428.763	1364.04	170.393	528.572
1746.75	340.213	1410.1	716.022	423.978	1731.47	351.868	467.919
1579.84	400	1087.47	615.615	429.726	1168.32	193.674	515.334
1477.69	403.901	1153.72	805.568	460.968	1243.02	238.478	436.219
1817.1	408.01	1126.26	582.905	485.995	1591.94	244.219	478.867
1866.87	333.648	1235.73	553.529	462.723	1399.27	321.223	455.663
1823.63	332.462	1030.76	1223.25	436.293	1280.34	207.519	471.895
1807.93	357.377	1019.74	700.333	427.725	1338.47	144.908	472.345
1875.39	431.944	1202.91	655.271	488.19	1716.54	162.066	531.727
1841.62	310.95	1085.81	571.324	445.498	1648.6	209.708	456.383
1781.06	407.993	1013.64	531.778	483.844	1039.95	173.965	511.921
1836.57	343.51	1481.82	663.701	458.413	1664.22	202.037	498.64
1768.33	408.144	1322.39	927.65	468.42	1698.68	146.52	523.732
1316.43	344.557	1120.88	784.06	454.401	1202.86	191.535	481.565
1684.36	369.939	1057.81	830.872	437.135	1081.04	329.063	429.49
1335.83	404.417	1167.81	498.452	444.366	1325	339.497	522.939
1573.2	406.468	1049.76	805.081	480.374	1077.44	277.454	513.648
1800.97	302.613	1104.63	1746.48	508.475	540.712	216.214	454.998
1793.59	337.892	1176.24	1132.31	422.643	1446.05	249.041	452.902
1871.06	399.673	1072.42	1325.94	411.233	1395.85	438.094	487.417
1783.16	325.566	1003.16	979.65	408.814	1057.55	134.386	531.178
1139.69	359.682	1111.45	654.473	445.342	877.044	168.763	511.725
1805.47	403.194	1108.14	1137.46	418.761	657.144	253.751	501.348
1300.64	397.908	1133.8	484.293	461.39	1237.73	241.147	466.241
1575.58	378.286	1041.81	936.083	410.891	1271.66	266.218	481.987
1791.4	438.937	1195.44	1293.11	467.31	963.54	143.912	495.489
1570	429.192	1006.35	523.531	508.65	1042.08	129.956	438.765
1598.73	429.683	1039.82	536.6	491.072	1258.22	182.286	465.514
1695.21	393.735	1285.21	644.448	415.279	826.445	206.437	485.285
1421.44	464.809	1150.22	741.472	453.173	525.032	148.098	477.884
1762.84	387.63	1099.42	566.259	418.748	1500.54	178.848	531.265
1745.63	322.087	1075.59	1007.07	516.858	1452.52	149.557	502.169
1850.59	351.698	1173.05	594.617	438.737	1548.38	165.722	533.576
1923.08	338.361	1146.15	695.329	473.552	745.607	291.541	506.076
1602.9	396.207	1149.52	519.658	418.201	1302.21	129.322	465.93
1622.71	431.701	1052.73	487.944	479.434	1397.23	136.49	489.233
1796.78	404.965	1167.33	895.032	408.474	1720.68	306.951	511.697
1756.66	376.755	1001.39	843.119	522.336	1074.86	273.673	503.503
1784.45	337.057	1368.98	445.182	407.779	1705.08	203.734	451.681
1599.56	392.829	1093.5	658.287	451.703	1017.93	376.436	535.114
1542.01	368.422	1482.87	845.037	410.832	1334.89	178.142	469.009
1797.22	396.128	1135.68	477.788	430.923	1469.44	237.844	491.5
1212.4	378.54	1105.31	605.34	424.69	1146.15	256.597	507.669
1836.87	321.491	1214.81	495.408	476.615	1529.29	393.128	490.644
1297.18	398.753	1113.58	574.664	416.774	1153.34	182.484	468.896
1876.68	358.32	1314.34	592.431	425.615	1768.29	179.517	518.402
1597.01	350.07	1047.84	1021.61	469.79	1365.43	157.137	424.666
1528.9	438.723	1119.23	992.049	442.201	1138.94	241.993	488.621
1833.04	456.199	1070.38	621.955	459.861	1152.44	212.249	521.438
1341.92	353.558	1123.31	1109.86	490.702	1260.29	139.411	505.844
1470.51	417.255	1320.93	490.759	458.502	943.467	437.16	482.752
1615.84	302.682	1577.14	717.552	447.338	1590.88	216.197	485.973
1595.35	361.767	1030.85	447.115	426.032	725.539	146.924	445.687
1683.47	361.408	1304.5	851.494	501.238	1588.97	159.822	473.586
1912.87	374.854	1300.81	597.434	469.648	1357.08	130.195	489.988
1572.16	426.201	1325.51	584.565	438.095	1542.57	198.314	483.892
1845.19	301.216	1099.01	592.213	444.344	1547.42	274.883	526.469
1592.21	340.98	1350.13	714.84	422.73	1465.33	226.729	520.793
1790.07	384.119	1218.85	1003.26	499.764	1369.03	139.557	471.282
1823.27	374.57	1016.73	755.97	449.676	1695.18	149.118	471.583
1453.51	377.136	1231.76	992.389	432.554	1273.12	168.366	533.691
1765.98	376.341	1085.53	1011.54	407.459	1364.06	233.886	460.356
1607.29	419.7	1022.94	486.103	448.657	1403.52	217.603	531.937
1745.34	403.322	1044.08	1017.42	514.889	1159.02	185.327	435.159
1549.38	400.303	1376.54	785.877	406.034	797.86	300.71	438.104
1806.79	409.45	1205.99	1394.42	452.586	1607.23	131.76	429.513
1371.74	387.838	1129.7	532.414	426.949	1219.11	131.984	476.876
1489.88	370.545	1239.01	446.186	413.368	606.855	191.121	490.319
1171.16	517.126	1060.23	466.54	415.945	1012.35	148.261	453.211
1473.48	355.035	1083.36	541.363	459.18	1348.67	306.417	434.53
1373.32	339.885	1258.99	582.547	412.364	906.049	185.778	519.03
1781.76	362.181	1506.41	495.014	441.183	1766.78	160.686	522.863
1282.97	394.35	1005.78	912.727	446.186	1263.9	233.62	447.426
1532.22	393.953	1051.72	620.308	447.008	1512.2	175.708	470.481
1808.38	389.973	1273.7	719.485	514.488	1762.72	213.366	532.684
1825.4	407.699	1179.12	828.372	424.376	829.28	158.372	521.595
1737.58	403.677	1533.95	635.433	495.944	825.44	214.033	516.384
1490.42	301.414	1273.51	455.349	430.309	1445.54	135.83	510.087
1365	381.854	1297.84	713.663	482.414	671.264	188.696	488.365
1862.56	367.561	1261.94	505.159	422.451	1436.16	190.92	456.36
1690.98	408.252	1173.67	875.185	505.895	1212.25	130.416	510.497
1885.91	1051.52	1125.98	532.567	512.476	1718.14	304.1	475.931
1234.63	302.618	1031.05	561.08	477.516	1136.9	183.673	447.204
1796.84	315.234	1309.89	512.794	505.264	1252.48	167.043	470.339
1718.38	382.911	1090.89	454.662	426.409	1114.43	190.268	491.983
1856.95	307.575	1264.01	562.444	412.917	1380.34	244.77	486.665
1635.21	398.774	1003.69	834.262	504.673	1243.37	165.354	450.419
1778.07	327.007	1034.14	836.149	439.481	1349.53	135.934	462.233
1848.14	359.026	1159.95	1272.49	516.641	1310.1	194.837	519.516
1921.64	376.973	1155.96	449.383	423.72	1534.56	136.067	493.79
1737.49	433.865	1230.68	1289.96	462.322	1608.58	269.66	500.369
1314.47	411.977	1009.56	496.15	436.916	1071.46	201.143	435.505
1608.23	380.364	1086.91	1085.91	475.547	1229.25	190.779	502.929
1839.33	417.657	1230.3	1156.04	414.929	1462.13	436.773	488.706
1330.1	383.241	1128.03	934.008	457.077	1242.55	324.991	503.391
1581.26	397.402	1390.59	569.109	472.86	1392	146.77	517.855
1777.35	343.527	1021.75	521.63	426.192	954.413	168.081	447.001
1766.38	429.604	1208.44	696.23	431.492	1706.31	224.523	483.268
1325.14	343.903	1062.84	846.188	475.276	1181.77	202.49	430.356
1491.85	354.426	1393.37	875.832	408.696	509.274	206.106	448.553
1541.63	336.351	1085.75	508.899	421.198	1434.21	133.332	430.276
1422.99	338.941	1173.12	950.578	441.141	1414.02	194.224	511.267
1554.77	333.385	1216.16	525.232	509.558	1255.5	220.858	487.46
1661.82	321.12	1118.68	833.75	453.186	1400.81	189.013	504.5
1547.46	366.198	1055.42	686.493	403.44	839.306	310.88	452.229
1720.38	410.883	1189.13	636.754	488.97	1571.93	148.457	437.313
1878.42	400.185	1128.97	724.692	416.135	755.422	335.324	497.183
1494.26	314.78	1267.5	583.399	415.804	639.061	165.933	474.672
1816.99	310.752	1041.91	756.906	415.96	1203.3	245.461	449.642
1747.34	356.007	1377.36	683.724	412.633	724.242	258.105	422.719
1795.05	366.931	1225.67	465.64	410.093	1612.07	146.793	470.021
1295.44	419.216	1012.78	613.836	426.651	1152.92	126.868	493.247
1332.16	435.598	1146	587.757	449.693	1222.38	252.304	482.61
1535.22	410.947	1142.36	508.761	424.777	1188.9	158.368	525.108
1677.16	319.59	1257.5	607.788	416.132	1443.34	356.401	491.381
1427.51	376.232	1186.62	730.234	450.61	872.511	280.855	507.319
1561.83	411.397	1157.36	579.526	469.817	1391.82	191.587	510.559
1675.04	391.592	1031.17	902.591	416.99	903.286	153.469	475.771
1803.78	362.806	1203.86	952.197	509.117	660.333	156.649	459.836
1435.97	353.139	1386.52	869.624	432.897	925.056	220.363	426.875
1436.17	343.898	1015.9	595.492	514.73	1233.45	265.575	482.135
1427.66	407.421	1271.05	476.391	434.197	1226.5	142.261	482.664
1408.55	302.975	1038.77	896.703	434.451	962.332	151.057	464.409
1531.91	467.702	1085.53	915.78	409.072	1204.43	186.296	486.199
1564.54	365.976	1393.14	516.693	512.936	546.311	299.201	463.567
1542.51	341.66	1248.02	452.151	416.112	673.211	196.248	470.707
1506.96	359.837	1146.13	502.031	406.855	732.776	149.316	531.985
1694.08	304.13	1056.05	532.586	504.936	1395.33	429.609	513.075
1454.06	349.917	1367.09	578.462	441.905	743.141	230.605	509.219
1585.4	463.002	1164.29	731.844	465.939	1330.04	142.633	525.37
1471.58	359.231	1233.15	555.776	487.424	953.995	248.755	475.095
1717.19	392.302	1203.64	509.887	487.407	1714.98	375.375	429.663
1522.41	488.395	1502.92	528.763	499.11	1275.12	220.594	504.924
1649.06	427.315	1205.42	584.112	516.586	1089.37	168.278	449.288
1818.08	427.294	1280.6	795.897	481.101	1436.54	317.019	532.294
1880.02	331.856	1116.43	1032.64	461.655	1621.99	160.463	464.992
1629.31	303.896	1123.2	480.465	455.062	597.549	242.287	461.808
1467.89	414.069	1027.62	642.655	467.987	1132.53	404.261	523.514
1490.9	415.126	1133.02	564.895	489.294	771.318	418.78	503.368
1644.44	450.187	1046.98	627.542	502.28	1294.71	137.956	477.471
1662.89	437.573	1129.6	1009.1	456.579	1616.35	179.375	492.872
1885.98	400.251	1282.09	566.321	419.977	1383.63	220.201	473.998
1309.96	337.924	1100.38	996.653	508.712	1231.31	162.855	530.348
1492.1	307.628	1204.91	579.68	467.513	1440.21	132.042	523.388
1364.61	913.93	1116.72	529.916	513.859	1124.34	444.674	465.284
1876.27	308.061	1232.33	658.814	449.606	1501.13	146.132	514.28
1477.98	395.185	1338.96	691.657	519.572	892.183	151.201	460.816
1696.53	417.22	1013.49	488.379	467.9	1667.22	201.109	486.2
1778.97	308.916	1048.53	830.008	415.148	1535.35	268.264	531.905
1250.16	418.67	1176.81	560.14	499.154	1245.69	153.265	421.77
1291.75	364.841	1144.74	608.272	433.182	1187.28	303.995	483.898
1273.79	339.447	1125.56	1237.43	496.577	880.061	212.036	533.005
1168.01	396.051	1077.3	536.266	408.88	1018.2	161.115	499.937
1727.79	338.295	1342.41	663.66	415.24	1520.08	403.572	450.477
1575.85	460.025	1161.85	484.077	468.516	568.49	131.282	527.555
1582.89	373.35	1022.37	551.789	456.786	1498.2	204.488	427.366
1585.75	310.821	1227.13	463.883	433.477	1165.22	213.623	529.289
1410.68	354.012	1178.52	736.504	440.477	1245.77	132.625	472.66
1827.85	377.525	1039.7	471.814	419.231	1046.37	337.987	527.977
1628.59	407.437	1307.19	596.067	461.234	1172.75	414.939	531.423
1840.05	336.661	1247.71	508.54	438.814	1551.62	342.578	458.332
1431.23	328.043	1337.15	682.78	410.666	1353.42	373.841	500.692
1637.45	421.329	1160.31	761.923	465.547	1326.07	229.764	479.519
1620.76	329.772	1116.51	745.333	412.689	1311	251.046	515.683
1619.64	390.067	1081.69	854.822	471.688	990.992	182.472	469.155
1193.45	317.833	1035.85	698.186	500.333	1005.55	150.439	508.983
1597.29	353.482	1026.36	703.424	408.299	1274.29	130.25	486.497
1571.02	395.522	1505.5	630.883	404.056	553.651	296.468	478.156
1733.33	433.412	1277.51	446.917	442.462	1427.77	295.433	475.486
1602.12	330.072	1203.39	1015.5	509.643	1309.86	174.372	471.171
1851.75	336.382	1184.26	679.613	478.449	711.413	267.617	471.042
1782.46	340.038	1118.28	762.895	510.18	608.3	147.806	431.251
1692.74	393.589	1063.54	807.156	410.496	621.29	275.746	516.534
1333.29	402.788	1186.64	503.378	491.332	1290.03	287.809	516.626
1436.13	331.319	1003.74	827.941	503.11	1320.59	264.76	509.135
1519.22	424.133	1179.31	616.548	477.691	1435.36	214.481	527.093
1633.54	360.574	1224.9	771.246	476.994	1524.58	155.505	532.573
1827.56	313.408	1397.41	606.442	516.921	1530.65	235.056	443.846
1847.57	304.617	1424.9	1216.84	520.434	1645.34	498.752	541.059
1543.25	390.794	1473.14	524.197	473.597	1120.19	342.692	533.455
1559.76	460.294	1001.26	818.527	437.915	1412.4	233.066	467.567
1307.18	365.672	1099.3	759.029	464.763	890.521	220.985	471.191
1528.07	333.514	1056.23	693.254	516.582	1316.4	172.494	453.919
1737.65	406.411	1137.67	1341.57	444.244	1636.12	170.552	437.624
1830.11	391.534	1056.75	490.854	448.229	1264.37	217.658	487.596
1825.29	365.525	1199.27	700.801	432.405	1445.82	241.712	508.308
1734.41	359.449	1148.28	715.315	419.153	1563.8	155.248	468.953
1564.92	311.478	1294.15	1003.01	511.943	1469.18	167.917	435.213
1756.94	394.782	1110.12	627.282	463.87	1531.47	210.767	439.011
1888.77	384.387	1080.07	673.783	419.949	1367.26	149.56	463.493
1599.36	331.117	1078.67	711.775	502.144	1136.43	142.884	516.307
1225.43	303.396	1048.9	478.673	462.943	1166.64	165.301	486.979
1738.5	351.977	1359.12	791.052	414.793	948.522	241.76	506.041
1179.75	330.14	1000.36	456.511	449.6	1114.89	224.207	513.492
1799.46	396.012	1304.88	938.431	423.731	1617.72	206.719	475.098
1720.59	474.354	1102.27	566.479	508.096	900.037	183.086	512.35
1739	371.397	1259.42	516.523	459.064	1378.88	191.587	465.02
1510.14	299.406	1093.92	673.591	435.455	1144.16	246.158	424.146
1887.18	326.772	1637.55	1159.86	495.892	1854.11	223.723	438.568
1731.63	373.502	1160.11	833.244	447.663	1403.01	140.708	525.189
1505.85	333.583	1209.78	791.467	448.269	1274.83	133.346	495.44
1739.07	368.307	1095.6	721.422	425.966	1175.26	147.083	441.301
1817.51	370.18	1103.24	469.51	461.198	1360.65	179.091	485.536
1540.1	434.539	1318.16	516.621	508.617	1049.46	450.016	524.262
1399.52	338.583	1185.11	481.749	451.663	1392.53	236.599	494.879
1697.15	477.142	1116.96	501.454	484.788	1694.77	165.703	540.692
1850.7	416.024	1284.53	805.507	439.692	1430.94	167.683	426.146
1701.01	507.512	1027.12	526.659	506.311	1149.47	342.573	445.657
1598	383.046	1039.68	715.656	418.791	1066.94	220.611	530.698
1464.89	339.661	1028.65	634.263	409.877	1195.38	157.152	475.968
1769.46	441.795	1745.11	622.344	474.138	1067.71	190.166	496.045
1521.2	377.363	1192.47	519.788	505.076	862.055	270.223	524.335
1494.45	316.056	1270.95	789.141	442.647	1366.95	203.224	438.319
1603.32	370.812	1062.19	475.64	441.029	1217.98	346.429	524.844
1895.86	420.224	1347.72	479.393	451.624	785.789	354.104	479.714
1411.27	454.868	1134.68	496.53	483.268	1187.91	175.731	429.338
1312.11	335.885	1150.56	459.11	418.144	707.087	197.445	480.234
1783.47	452.695	1057.25	558.709	499.162	1372.44	216.248	520.123
1451.14	363.138	1054.6	492.472	414.076	1412.48	147.729	492.299
1267.51	340.182	1106.75	945.104	421.396	1237.13	155.892	513.604
1694.69	409.027	1083.41	706.164	432.872	803.605	166.529	504.796
1835.91	376.803	1456.74	609.92	410.971	1463.14	231.367	450.747
1506.04	340.674	1010.13	445.062	419.916	844.817	239.162	508.963
1712.33	328.213	1295.82	1301.17	412.562	1571.42	342.96	484.228
1709.98	339.162	1140.06	583.157	442.274	1181.23	427.598	515.124
1653.72	324.852	1059.4	488.33	400.625	1427.05	257.128	539.376
1249.94	333.6	1236.45	496.162	403.167	855.465	197.618	497.748
1943.27	420.22	1282.11	599.652	425.397	1501.69	226.382	505.848
1870.39	435.949	1175.56	468.221	423.142	1182.85	178.436	518.691
1756.25	379.476	1176.85	969.671	475.91	887.647	148.48	521.342
1923.58	310.953	1105.78	944.052	475.076	1247.27	336.618	485.379
1207.42	320.235	1033.1	485.177	416.962	1125.67	167.38	521.038
1570.85	389.31	1058.37	799.14	425.498	1200.72	151.4	533
1703.68	381.813	1118.76	684.882	426.035	1670.99	148.232	521.587
1465.13	399.785	1123.9	522.868	489.021	1266.72	143.35	472.858
1150.28	353.467	1132.65	635.249	440.2	1133.92	246.393	501.435
1198.75	432.217	1007.53	570.852	463.095	1043.78	221.213	471.919
1679.28	473.873	1433.2	565.51	454.816	947.904	333.723	495.653
1521.92	399.733	1308.53	658.143	427.358	778.359	160.385	473.988
1446.91	391.115	1212.15	704.303	467.904	896.866	219.653	486.257
1365.58	330.122	1006.74	661.567	405.669	1046.16	250.267	438.531
1499.94	350.226	1471.14	523.545	465.466	1256.36	180.102	534.562
1602.41	307.166	1321.14	828.977	476.417	1560.61	196.877	480.679
1846.78	437.885	1123.54	602.536	511.863	1324.07	224.359	467.534
1700.56	334.352	1062.41	924.979	424.658	1547.76	167.726	488.952
1811.72	393.624	1469.55	547.027	461.866	1581.56	192.536	492.525
1593.67	434.592	1118.7	464.309	455.266	1142.11	253.211	457.858
1646.96	370.84	1079.44	1006.33	507.694	1315.19	157.911	421.007
1153.25	392.467	1091.6	471.25	419.205	651.343	137.488	445.675
1840.44	340.978	1148.96	500.318	439.617	1578.01	191.495	465.086
1817.53	358.499	1131.03	1349.75	431.596	1499.14	143.616	466.84
1578.33	320.738	1064.35	851.701	524.419	1494.11	280.408	450.481
1268.64	400.294	1000.83	745.366	510.97	1004.72	281.812	453.377
1760.71	321.507	1049.41	563.344	475.612	1623.14	145.644	494.587
1870.67	333.552	1280.6	627.895	425.756	1662.72	167.945	456.831
1768.95	367.282	1292.44	539.814	507.031	697.565	216.128	504.498
1674.61	408.548	1082.62	670.553	504.074	1117.89	270.2	484.049
1421.49	363.432	1193.48	531.243	437.321	1360.82	202.759	426.982
1716.24	472.016	1185.91	561.668	409.597	1594.19	187.167	431.036
1781.12	322.239	1112.98	906.691	450.508	1160.28	177.705	523.168
1678.86	454.233	1019.77	450.347	432.744	890.429	318.622	504.183
1799.05	396.376	1041.84	734.051	469.691	1229.37	170.783	532.113
1153.75	322.168	1129.01	748.436	474.12	773.221	125.223	424.023
1648.74	371.516	1103.09	460.198	410.618	1185.5	229.028	525.27
1618.49	368.693	1075.24	819.712	515.482	1575.91	264.071	527.209
1931.18	397.117	1772.61	795.878	473.135	1330.07	178.011	525.845
1495.88	403.626	1103.09	613.404	503.338	1166.63	235.302	487.297
1826.76	364.822	1112.32	751.636	456.003	1397.71	344.692	538.218
1359.73	344.977	1201.08	776.203	427.906	586.916	191.654	441.093
1682.29	342.84	1184.12	711.195	409.09	961.684	127.988	455.892
1780.48	370.39	1161.94	727.443	466.068	1257.5	192.492	532.17
1538.84	429.722	1147.1	577.622	457.996	1497.21	166.453	464.062
1845.38	302.163	1264.2	588.398	436.713	503.1	171.924	449.907
1889.91	404.802	1119.39	1317.25	443.348	1229.44	299.495	470.832
1452.16	397.491	1178.96	612.852	516.688	642.538	373.47	443.688
1902.13	324.25	1419.54	705.455	515.237	658.577	187.081	526.045
1399.07	385.394	1160.02	1017.35	456.513	1126.84	176.446	477.796
1712.43	331.044	1227.04	736.173	496.289	1405.68	230.035	516.931
1645.39	337.336	1183.24	822.607	480.945	1398.83	197.461	484.713
1331.86	415.271	1052.55	574.703	486.769	1071.81	160.636	526.919
1843.18	397.537	1106.13	793.497	448.495	939.272	177.889	491.833
1660.27	414.701	1024.15	762.233	426.586	1105.83	245.482	522.047
1722.26	358.948	1209.46	756.876	421.904	852.397	222.617	514.157
1783.14	378.956	1092.1	851.78	429.169	1509.06	237.925	431.797
1638.15	401.228	1079.62	678.823	497.253	1441.82	181.829	509.56
1346.08	369.562	1250.41	802.082	517.88	716.274	138.432	419.684
1495.52	400.082	1065.61	973.794	469.62	616.828	181.691	443.627
1740.94	343.794	1502.73	906.197	436.899	1695.23	153.093	484.621
1736.04	306.788	1135.2	534.813	461.036	1137.78	220.819	525.76
1317	366.643	1073.68	466.996	431.687	1146.96	138.363	500.581
1321.71	349.949	1178.38	685.364	455.59	740.173	186.402	418.94
1466.59	450.328	1192.55	649.707	486.851	820.54	150.404	514.955
1358.12	594.826	1143.55	474.479	414.447	1157.13	147.668	501.755
1632.32	378.768	1053.5	484.344	407.879	1265.72	193.124	427.507
1638.46	415.248	1094.02	620.619	420.8	1144.03	216.158	490.802
1586.29	390.649	1388.46	526.538	505.567	1187.61	267.772	489.497
1874.18	300.708	1355.26	628.219	490.523	1365.99	167.947	494.798
1507.58	317.998	1404.74	510.959	483.183	1343.57	280.021	524.312
1830.93	338.806	1217.58	631.436	455.662	1458.31	177.158	499.135
1648.16	436.847	1180.83	688.252	505.951	1273.57	148.355	505.681
1820.68	341.828	1376.31	1155.33	459.504	1493.69	167.836	430.778
1417.16	317.996	1364.49	593.498	439.389	1049.54	242.216	445.734
1492.22	458.8	1069.9	512.181	501.422	977.012	183.346	521.232
1686	413.417	1147.82	772.505	469.964	1177.05	148.795	471.541
1647.87	434.907	1239.79	514.512	454.207	1294.59	170.808	481.408
1710.07	441.504	1060.48	681.743	457.544	1636.45	398.754	477.491
1882.88	341.463	1297.9	519.517	467.677	780.208	191.542	444.017
1647.69	346.65	1031.23	1206.22	408.197	542.802	175.939	500.663
1549.05	421.416	1104.82	1007.89	459.371	644.419	390.005	488.973
1283.2	348.332	1277.27	655.043	422.373	515.528	198.758	440.369
1524.39	400.143	1107.5	620.282	422.292	1108.51	181.775	425.239
1346.42	442.956	1098.64	1086.2	510.459	1116.18	371.761	495.03
1598.45	378.649	1071.36	1007.59	492.645	1587.15	298.646	434.55
1767.72	371.559	1072.07	495.785	433.284	1758.44	347.406	463.317
1767.13	352.974	1121.05	667.517	471.404	740.267	332.837	535.302
1671.34	312.961	1055.15	709.776	454.501	1108.52	147.589	507.015
1271.87	380.197	1189.69	471.567	427.524	1267.77	206.374	457.272
1702.38	311.69	1349.07	1158.86	427.307	1540.01	216.543	453.295
1500.11	372.984	1209.07	1064.78	491.047	1383.3	170.597	499.398
1422.69	398.264	1062.77	1099.68	441.849	1254.96	223.269	502.792
1809.89	435.714	1287.75	1213.36	509.501	1315.33	147.841	534.483
1775.55	311.141	1053.24	544.85	480.173	1177.47	277.89	488.959
1756.04	365.083	1041.09	1054.95	480.704	1241.41	156.15	438.95
1668.52	376.444	1047.89	555.984	488.154	1214.88	414.032	456.863
1515.97	373.973	1155.59	937.553	407.077	1426.19	209.767	529.906
1858.93	416.488	1083.67	916.675	452.686	1171.32	159.763	518.947
1906.67	418.093	1227.93	603.06	465.545	1242.74	156.36	521.359
1470.83	359.842	1167.51	884.35	424.049	812.694	264.253	511.136
1519.28	454.709	1046.29	621.825	475.859	914.638	187.284	532.525
1790.61	372.019	1065.92	786.185	464.003	1750.92	129.068	535.442
1835.21	385.471	1128.73	634.955	455.409	1358.89	200.769	462.198
1463.61	371.344	1380.59	488.643	432.195	999.742	163.607	529.586
1812.64	375.575	1331.82	764.411	488.288	1399.3	281.514	478.614
1495.97	392.929	1226.9	489.787	488.914	813.178	142.134	523.37
1772.73	331.768	1116.9	585.914	429.976	1141.99	166.803	470.31
1579.84	382.058	1015.04	1054.86	430.663	1219.9	254.254	473.824
1667.96	333.689	1123.02	1015.51	478.191	607.495	188.733	508.616
1809	324.506	1404.57	560.445	431.407	620.893	265.706	497.792
1927.67	403.543	1268.56	668.245	449.565	1826.07	203.376	531.263
1510.79	450.835	1135.92	830.151	453.754	1469.7	220.49	490.712
1290.25	361.852	1216	570.019	468.36	858.87	343.578	501.775
1593.95	309.977	1107.57	483.824	415.189	1323.29	243.219	520.444
1902.74	326.015	1020.57	743.682	429.105	1111.88	252.784	443.794
1796.09	438.205	1011.84	476.361	456.02	1351.82	300.441	495.95
1199.75	307.225	1080.14	1183.81	477.84	596.216	240.709	441.988
1867.13	442.607	1655.23	823.154	471.256	1586.47	181.94	446.943
1803.63	408.599	1042.93	585.759	424.714	713.608	300.71	500.896
1516.92	448.868	1189.44	714.171	483.513	1154.33	209.485	450.305
1526	298.801	1057.8	499.011	438.364	1290.87	194.922	414.625
1666.5	377.029	1212.12	896.803	415.25	1268.43	142.247	500.933
1843.03	312.644	1195.6	511.963	435.35	779.011	314.52	517.644
1198.39	466.159	1029.17	915.066	487.958	936.547	168.301	499.557
1180.02	306.518	1162.24	536.316	435.68	891.346	181.039	459.098
1680.91	350.375	1024.2	1236.55	411.295	1541.98	258.48	520.984
1263.29	414.705	1148.56	592.297	494.409	1015.01	157.099	451.34
1714.58	647.016	1024.42	939.438	473.531	1456.58	201.918	528.775
1808.33	308.518	1024.42	730.728	450.677	1124.19	218.911	471.498
1426.68	465.377	1232.7	807.295	486.859	602.559	205.611	521.425
1941.26	356.908	1110.29	1341.03	456.021	1319.49	220.294	460.722
1621.05	413.039	1231.97	567.781	428.64	1244.25	254.242	454.957
1183.39	378.521	1164.36	716.698	469.833	1079.87	351.886	487.658
1878.63	358.767	1110.45	864.846	465.198	1256.43	377.47	530.879
1435.65	428.057	1007.11	1314.24	431.958	636.494	243.14	494.188
1827.45	342.25	1137.67	453.564	416.814	1530.09	145.51	514.542
1797.1	330.791	1043.09	580.428	487.597	818.116	171.069	436.131
1496.1	460.253	1072.39	680.786	521.238	1211.16	125.111	476.311
1733.71	363.177	1082.91	776.054	474.717	1099.72	139.421	492.416
1460.56	302.803	1141.78	1102	438.023	1075.06	279.766	521.716
1561.7	315.744	1185.48	766.459	502.575	1409.56	210.96	491.934
1607.72	370.18	1171.74	544.125	409.387	1188.1	373.777	504.585
1843.75	359.386	1062.32	459.972	430.524	1767.64	203.476	530.222
1543.61	351.745	1029.13	624.899	460.089	832.717	128.79	519.957
1811.23	385.511	1190.79	695.946	441.719	1325.71	250.023	450.75
1655.55	485.849	1403.12	1093.28	502.365	1408.88	163.938	538.958
1779.8	414.343	1141.1	827.638	456.11	1165.82	430.451	531.712
1229.36	372.391	1100.04	498.701	474.635	882.43	453.251	483.638
1394.4	402.939	1194.79	492.93	462.889	565.819	218.403	473.608
1695.93	336.973	1029.87	901.993	480.53	1678.36	142.754	484.638
1909.91	389.892	1318.99	891.44	418.713	1297.26	336.575	524.127
1765.78	373.483	1457.06	1526.01	512.559	1705.62	126.976	474.793
1831.21	460.8	1126.49	498.308	485.67	1179.8	240.989	470.577
1759.39	339.662	1052.66	946.054	424.509	1638.12	203.19	441.92
1671.46	381.433	1089.23	641.038	434.548	641.275	229.779	495.012
1325.13	361.523	1143.62	518.908	496.414	818.143	154.361	512.282
1876.74	330.426	1200.22	471.319	408.408	1032.2	196.615	527.095
1545.68	310.444	1543.98	528.361	450.775	1084.82	188.581	515.964
1765.29	301.134	1763.35	745.272	503.486	1014.87	146.676	471.85
1434.11	380.513	1016.04	568.617	468.016	1431.33	171.689	528.692
1832.58	336.683	1280.58	1025.01	464.889	1428.92	167.959	528.377
1459.62	337.759	1146.07	575.291	438.051	759.159	138.21	453.995
1452.95	345.396	1050.01	640.536	440.928	843.384	225.362	484.775
1566.58	382.788	1280.28	710.024	419.559	1312.22	276.755	483.88
1860.95	374.525	1142.86	1456.08	414.587	1324.11	204.301	489.306
1425.98	404.074	1062.71	561.599	513.643	1216.51	245.075	472.996
1756.38	385.098	1228.82	506.745	409.519	1521.4	219.893	453.413
1436.64	361.218	1114.28	1133.23	503.475	829.046	142.855	446.818
1928.49	350.961	1064.26	591.274	453.515	704.417	163.487	437.305
1709.17	400.699	1092.41	1081.12	517.269	1359.08	170.494	466.483
1565.16	383.813	1161.86	789.932	459.446	1519.54	263.588	434.224
1075.12	383.092	1003.5	630.66	511.277	828.247	174.331	522.406
1302.96	388.03	1063.04	526.126	411.352	1109.14	209.755	466.15
1652.74	404.132	1103.72	485.415	430.709	1226.56	256.658	447.295
1806.62	360.396	1214.6	541.453	422.668	1343.5	295.172	477.054
1675.14	370.015	1259.88	504.024	449.562	1325.95	129.217	426.386
1592.77	421.989	1018.41	530.412	438.821	1119.7	359.048	443.34
1391.59	460.496	1024.84	1182.25	421.641	1091.9	301.538	508.036
1871.72	474.714	1252.9	470.122	414.734	901.422	325.632	487.905
1471.87	351.889	1097.28	500.316	484.439	877.495	331.213	471.524
1618.46	467.562	1434.94	606.37	495.297	1538.93	330.619	486.797
1563.89	322.062	1279.49	567.712	515.483	1157.76	162.197	446.932
1495.06	375.582	1000.82	522.116	515.623	1376.19	184.446	513.409
1616.15	401.782	1047.48	789.424	484.315	1148.39	339.411	509.449
1641.44	415.742	1216.99	890.832	488.145	1281.64	170.419	475.956
1872.52	333.356	1151.51	946.633	447.343	1296.32	180.496	426.383
1624.18	421.802	1038.86	905.468	473.199	1071.03	206.251	474.922
1578.05	329.681	1019.86	468.216	454.662	1550.11	206.999	525.475
1710.33	391.817	1199.54	783.646	424.135	1234.33	259.582	463.522
1753.1	486.759	1187.31	541.543	433.183	1470.96	414.33	527.389
1806.74	341.861	1177.47	516.767	461.084	1144.21	274.535	518.185
1657.74	333.255	1208.46	909.06	444.312	1313	248.743	457.756
1757.28	316.938	1099.55	691.588	438.792	1402.52	256.612	432.61
1310.6	434.649	1082.44	459.496	442.394	784.456	323.094	477.052
1855.61	402.03	1451.87	832.341	413.511	1537.1	409.487	456.902
1838.32	398.747	1415.48	640.098	416.98	1072.22	165.792	453.709
1588.54	433.241	1121.88	604.279	414.956	1369.71	312.485	472.643
1521.81	395.771	1178.11	1471.05	478.454	1319.11	148.094	482.428
1638.73	385.764	1073.46	1119.57	433.761	1465.34	158.845	438.65
1094.99	445.053	1006.47	758.512	486.027	876.028	198.981	495.756
1945.02	397.304	1206.08	669.397	495.475	1233.95	293.699	428.223
1815.39	332.255	1146.69	684.53	483.118	1575.19	272.496	499.337
1698.94	383.593	1402.93	939.647	403.545	1644.08	242.46	513.766
1774.35	380.995	1333.26	1032.73	452.018	805.926	131.381	456.297
1537.25	318.177	1048.31	1058.49	445.127	1325.98	236.686	511.964
1781.24	354.792	1130.97	449.329	407.849	526.167	286.193	462.519
1318.64	299.291	1109.93	851.957	420.143	947.575	283.762	474.212
1675.52	389.639	1087.22	855.093	438.07	1367.07	354.527	468.611
1767.52	335.325	1189.73	576.053	436.952	1522.13	144.143	507.165
1676.57	359.065	1227.17	688.091	509.858	1409.23	321.591	521.271
1419.26	381.287	1112.32	1259.46	491.07	1370.18	170.703	530.862
1659.35	339.741	1481.74	1308.65	463.366	1371.19	368.704	437.616
1681.12	335.807	1010.85	566.216	468.083	1335.46	129.126	501.011
1154.4	478.894	1121.86	869.049	471.985	1128.71	181.933	476.592
1649	300.423	1268.78	539.497	465.626	1303.27	131.897	501.094
1233.96	360.864	1004.52	990.211	434.778	1115.02	341.795	435.501
1315.84	467.236	1203.92	634.559	507.81	881.125	144.519	530.418
1882.28	339.09	1158.27	830.646	434.418	1785.06	197.173	472.109
1700.91	460.56	1217.62	678.036	475.027	1240.23	430.074	524.698
1457.06	401.241	1160.99	550.761	462.176	630.272	154.636	468.662
1885.29	362.753	1217.67	449.654	438.431	1380.62	330.469	427.297
1545.44	371.962	1005.21	617.652	432.419	1193.69	151.988	474.83
1509.34	437.394	1064.74	496.351	472.423	1235.37	254.571	502.228
1637.77	407.41	1269.08	498.48	447.579	1489.78	251.396	499.113
1570.74	399.105	1060.48	1098.36	424.623	1153.35	173.702	516.269
1856.61	432.836	1044.45	553.346	438.732	1829.17	326.113	519.441
1931.7	435.394	1098.72	753.847	442.145	1543.16	140.541	459.966
1810.04	479.749	1225.96	641.505	483.211	801.888	297.735	534.913
1688.92	351.365	1075.45	495.804	456.476	953.757	252.719	447.53
1811.35	355.662	1076.74	482.96	444.711	1428.46	188.369	527.657
1607	419.739	1227.67	770.102	516.073	1043.19	216.375	466.67
1550.57	412.538	1024.81	527.217	424.01	1086.73	189.484	430.618
1832.24	387.177	1344.37	469.277	414.511	1690.39	128.715	483.665
1495.75	343.206	1062.63	701.039	424.303	1434.2	206.129	492.241
1397.63	426.192	1253.49	537.008	452.247	1331.27	156.102	501.009
1497.84	414.889	1056.46	473.707	423.226	1437.71	185.457	511.195
1329.69	426.832	1002.48	926.047	467.007	519.133	339.965	474.977
1762.68	358.705	1257.79	1324.6	424.962	766.605	223.722	478.976
1778.29	403.988	1285.8	712.431	451.417	1744.63	127.079	493.978
1918.92	309.44	1200.32	729.677	471.27	1062.31	280.801	521.709
1629.89	328.706	1115.39	800.449	418.967	1241.49	184.899	504.815
1713.55	357.033	1237.57	597.021	425.181	1316.63	132.158	478.66
1662.38	372.225	1157.52	539.94	410.319	1310.5	246.825	526.338
1693.72	373.195	1099.8	597.923	423.22	558.037	141.139	479.358
1771.81	417.679	1358.18	975.124	447.75	761.543	256.051	522.805
1888.67	355.321	1182.68	572.792	429.105	1451.62	206.567	490.912
1612.39	300.376	1368.44	799.501	509.587	1219.82	251.097	455.108
1623.44	336.189	1274.42	771.702	444.691	1361.32	185.738	496.301
1888.24	343.728	1271.37	734.804	498.09	1467.84	133.236	516.805
1860.94	339.997	1074.2	472.343	415.568	1586.7	147.738	469.924
1776.91	341.589	1264.55	576.098	490.17	1194.11	179.577	472.652
1467.46	480.64	1013.03	526.898	521.509	1071.73	159.108	528.44
1900.06	379.135	1184.27	988.846	466.663	1563.63	141.54	482.209
1616.35	380.25	1013.29	462.274	411.888	1227.76	164.131	465.545
1733.17	404.895	1006.23	596.541	427.889	1022.47	254.655	472.881
1441.42	455.257	1311.52	475.191	408.349	621.468	148.364	471.986
1368.4	368.027	1151.31	469.805	448.103	1211.22	226.145	494.896
1880.27	461.47	1185.35	495.493	466.837	1269.72	331.772	478.644
1861.44	530.844	1092.05	662.423	437.372	1843.19	205.274	533.118
1535.83	477.896	1143.94	937.355	492.268	1322.86	321.285	479.944
1685.12	505.5	1037.54	516.451	414.38	1374.11	182.724	507.666
1715.41	447.275	1405.22	524.482	431.342	674.393	409.898	449.205
1611.96	452.384	1559.51	685.662	499.418	1334.49	359.538	468.387
1531.09	462.536	1251.35	635.497	434.346	1298.77	394.262	469.559
1542.57	324.973	1057.69	1457.65	440.094	1532.55	203.565	462.676
1435.71	307.03	1041.44	499.165	428.301	986.93	158.814	462.064
1197.31	332.834	1138.87	597.949	413.452	508.457	282.096	497.767
1832.48	378.083	1073.97	891.502	427.278	1539.35	269.996	508.035
1897.75	396.394	1141.13	655.539	449.121	1364.89	125.085	505.549
1840.22	394.349	1277.98	850.715	415.285	1374.45	311.321	488.844
1860.59	321.57	1308.03	1244.94	423.33	1741.87	187.108	508.15
1695.63	422.037	1023.9	679.084	517.953	1576.46	273.481	459.09
1456.79	345.216	1074.96	623.529	489.661	1279.01	279.342	464.119
1503.21	311.579	1339.46	1195.8	418.792	999.82	162.891	446.755
1691.98	344.965	1084.76	555.587	451.504	1181.67	134.356	502.152
1441.54	351.152	1060.95	844.782	510.607	1368.22	139.204	423.393
1603.23	411.245	1081.1	806.672	446.411	1463.88	264.279	516.227
1677.13	422.653	1096.32	569.085	482.435	1162.72	324.153	464.471
1420.53	381.704	1172.21	1124	435.289	1282.86	136.023	436.889
1585.17	327.861	1273.37	482.11	455.472	1298.82	201.705	535.557
1785.25	434.173	1215.05	1424.19	460.639	1560.73	127.075	513.206
1600.23	399.448	1125.33	469.404	415.18	1332.16	181.468	472.096
1667.98	325.919	1470.99	574.228	410.042	1221.99	156.176	430.823
1824.23	375.124	1350.17	525.688	475.35	642.253	422.926	519.447
1826.34	383.849	1199.6	648.753	470.901	1434.11	177.08	537.353
1439.11	395.134	1037.4	574.279	472.095	1116.27	147.976	477.082
1904.21	335.663	1647.17	592.752	460.334	1760.22	162.262	417.034
1888.58	515.278	1272.93	687.101	500.215	1571.91	225.845	522.428
1792.64	409.061	1077.63	645.855	475.19	1419.23	184.334	498.822
1301.95	370.527	1183.19	1035.87	419.394	1255.97	175.17	459.64
1320.82	401.632	1003.37	776.004	437.11	1119.15	216.739	501.866
1430.58	327.911	1083.8	1312.04	466.324	1257.95	384.491	480.861
1827.09	340.693	1377.71	539.258	411.517	1638.01	399.942	502.411
1437.07	340.652	1277.14	673.246	468.047	1274.6	159.834	499.641
1651.58	434.043	1361.94	720.764	469.659	1585.9	135.442	524.396
1891.82	477.584	1111.59	574.72	498.241	1551.48	162.827	526.082
1521.43	451.475	1040.66	547.528	470.506	1461.89	207.087	499.592
1246.96	320.196	1034.02	487.251	434.523	1138.44	138.756	453.763
1869.75	348.175	1545.01	871.955	500.96	1707.54	132.151	463.962
1904.93	375.844	1332.88	1790.99	471.624	1858.85	258.153	427.88
1679.05	387.355	1015.68	628.575	431.796	1225.89	335.917	447.061
1680.86	442.096	1081.59	507.165	483.189	574.978	311.662	528.992
1802.37	508.215	1066.16	751.91	476.852	1153.81	366.002	529.954
1886.52	384.062	1379.64	466.053	431.012	1504.32	313.193	532.218
1596.65	373.973	1048.81	752.7	431.284	902.689	337.73	494.161
1810.91	367.18	1138.98	577.689	477.456	1423.63	160.498	521.409
1836.84	395.227	1061.08	684.593	412.41	705.585	258.526	529.818
1590.46	396.089	1008.73	944.005	426.643	1275.02	200.329	430.34
1228.91	304.701	1104	470.919	462.752	581.927	198.382	474.641
1394.89	420.887	1151.49	634.939	485.706	485.996	378.55	462.562
1544.98	349.112	1141.1	570.959	490.954	1506.13	347.55	476.707
1733.52	453.896	1052.66	662.859	460.046	1602.13	378.554	498.404
1857.45	466.029	1253.56	530.094	472.676	1313.02	298.306	494.982
1828.34	369.401	1335.71	591.814	476.428	1567.72	451.806	457.241
1788.22	408.879	1118.53	475.319	474.637	1748.12	469.598	513.881
1450.1	409.641	1160.6	470.486	413.661	1270.13	300.452	481.255
1741.65	403.19	1107.49	471.681	407.777	1414.38	191.656	508.144
1577.3	434.011	1149.21	500.559	475.523	643.495	331.993	437.792
1453.58	418.531	1071.37	595.541	421.001	1333.06	136.633	483.321
1200.63	438.114	1149.67	1011.82	440.699	1110.57	145.822	516.73
1114.13	439.067	1081.59	459.289	442.006	870.088	204.012	467.062
1577.39	463.703	1169.13	506.35	467.474	1375.21	179.588	476.45
1479.31	319.232	1021.12	543.943	406.44	1197.47	152.85	431.732
1524.83	396.142	1151.13	547.346	414.678	842.769	271.816	459.331
1676	400.104	1445.71	1086.09	480.01	1650.2	192.763	470.37
1592.24	321.266	1026.03	893.14	460.765	1447.49	191.721	477.502
1547.93	374.496	1115.39	594.232	434.7	838.38	373.599	474.79
1809	349.625	1135.74	447.799	428.389	680.29	348.788	494.159
1601.52	373.743	1021.18	517.094	424.412	1352.53	369.3	451.043
1476.66	434.119	1193.56	749.23	442.842	1389.26	522.283	483.055
1425.43	416.314	1104.93	595.272	513.447	770.255	156.685	444.367
1878.79	459.83	1055.74	586.965	494.599	1214.12	141.822	501.845
1517.92	316.916	1030.2	878.798	448.404	1289.87	360.606	428.054
1680.68	362.255	1284.88	974.166	419.777	1052.57	195.302	512.244
1933.14	361.109	1631.44	531.118	429.62	1396.54	288.758	494.841
1432.64	341.233	1098.63	744.705	436.488	1085.53	139.582	516.396
1516.5	378.712	1390.39	733.932	418.388	1438.6	276.288	487.956
1233.81	400.926	1136.15	751.34	515.631	1231.83	194.06	442.055
1862.22	387.462	1121.74	716.447	493.669	1689.23	154.45	439.455
1750.07	403.084	1149.84	618.365	410.668	1512.88	223.32	476.792
1731.37	348.005	1318.61	495.154	450.174	1119.15	137.206	503.469
1514.02	346.177	1094.55	483.183	408.307	628.724	142.813	508.081
1759.29	400.082	1482.41	1084.73	495.278	1588.75	162.296	528.886
1519.35	388.278	1220.19	460.465	412.824	1477.93	323.028	453.615
1467.63	353.436	1173.91	828.564	434	1067.96	326.839	500.5
1530.99	373.825	1123.36	1153.43	425.399	1173.24	158.218	501.082
1757.73	328.077	1281.86	743.265	437.74	1655.78	165.018	488.845
1837.92	320.863	1120.53	463.494	459.49	970.653	335.193	476.262
1410.17	367.52	1026.31	531.603	499.622	1244.7	159.734	494.042
1448.32	361.027	1229.45	519.116	486.909	776.763	152.642	469.976
1644.21	441.259	1017.28	593.536	492.504	1319.2	162.228	447.726
1790.26	389.225	1173.14	604.033	456.382	1243.8	216.748	520.839
1589.08	374.172	1452.76	534.822	503.971	839.243	207.395	431.596
1455.76	387.887	1029.11	504.147	413.678	1436.92	165.625	490.087
1887.42	308.999	1138.51	502.365	485.505	1367.11	178.714	529.484
1883.16	366.362	1031.81	1284.32	463.413	1382.72	146.852	431.414
1551.4	446.607	1071.06	537.142	468.373	1073.39	126.287	485.987
1779.18	380.075	1099.06	1090.79	487.676	539.724	244.404	516.837
1690.58	617.994	1333.49	1386.29	407.786	1619.5	354.374	434.246
1829.7	357.933	1067.01	1404.13	492.105	846.77	464.867	499.099
1487.2	394.711	1105.98	738.307	423.511	1135.82	273.135	478.313
1914.47	420.926	1275.62	1060.1	437.762	1520.33	184.597	471.807
1671.89	374.104	1580.37	630.252	428.062	609.334	155.303	457.547
1937.66	358.071	1181.93	456.733	444.883	1279.53	217.799	520.022
1608.92	412.635	1231.18	683.171	494.084	860.349	155.308	523.544
1920.38	461.211	1634.75	673.787	412.476	752.494	304.541	469.221
1748.42	382.63	1097.2	536.179	415.844	621.251	253.142	454.46
1797.16	389.577	1005.69	624.031	472.391	811.136	359.137	487.715
1452.34	363.842	1318.15	666.092	441.449	704.513	227.516	489.892
1847.73	404.442	1098.23	613.453	485.818	1696.14	310.417	525.623
1621.59	463.567	1218.47	577.189	433.723	1543.77	125.273	476.516
1845.19	502.595	1296.74	445.759	437.359	549.395	265.485	504.698
1809.8	394.479	1333.06	607.827	438.177	1743.52	193.575	455.715
1748.35	404.505	1043.23	677.765	487.486	1734.44	268.44	455.819
1402.53	421.616	1101.93	669.17	466.101	1028.75	245.475	494.811
1514.43	375.151	1123.92	504.073	416.3	1265.98	209.766	508.864
1588.2	391.813	1336.68	553.31	487.596	777.979	145.139	472.993
1247.68	355.014	1082.69	773.773	492.85	1236.22	196.491	427.211
1185.82	351.185	1038.12	547.524	457.032	712.08	205.002	503.448
1829.16	334.963	1050.74	462.869	407.194	1772.15	139.948	457.529
1450.89	364.296	1185.89	700.608	517.14	830.497	174.679	439.293
1798.56	358.035	1142.36	859.745	440.106	1439.19	153.696	421.764
1820.48	414.177	1053.61	1391.15	438.618	1035.7	216.006	504.145
1849.28	393.207	1178.85	804.576	453.553	1664.12	213.587	444.707
1648.7	309.934	1157.49	627.675	469.088	1218.14	213.855	531.103
1855.65	372.318	1426.04	653.909	505.704	1616.14	345.869	531.258
1676.08	395.331	1110.68	648.696	458.358	1509.32	134.233	425.312
1496.9	319.661	1221.4	703.809	435.593	1039.25	172.081	432.614
1216.66	335.542	1069.6	773.199	409.95	1137.82	305.656	463.344
1290.95	361.802	1099.73	549.969	413.463	1132.59	144.906	431.778
1232.47	316.069	1032.33	448.691	416.618	707.207	195.369	489.393
1776.1	409.289	1059.14	767.583	424.231	872.695	182.977	515.83
1740.03	425.765	1189.05	1311.43	486.042	1029.83	159.309	517.573
1890.23	354.169	1315.86	1011.09	447.49	1495.21	180.241	459.384
1813.19	388.871	1429.51	728.186	479.359	887.426	127.203	512.414
1841.23	457.858	1477.89	698.964	475.112	944.83	203.826	503.499
1376.94	431.007	1107.11	720.989	505.287	1155.26	188.445	514.419
1706.3	347.658	1088.34	509.788	409.105	1343.88	244.27	445.578
1559.81	410.231	1003.74	486.355	477.062	930.744	152.475	486.63
1829.47	364.628	1009.13	839.942	451.759	1782.49	328.973	468.217
1878.98	321.163	1263.63	531.026	483.364	1656.81	197.501	455.836
1434.37	306.858	1050.11	710.721	508.08	1041.41	167.783	531.545
1584.92	376.401	1012.2	904.854	466.317	1384.13	188.604	522.398
1730.42	356.363	1164.78	538.384	482.305	1206.24	149.407	467.265
1809.2	336.179	1221.42	576.198	422.081	1717.96	200.155	450.502
1361.12	356.663	1084.55	628.575	457.949	1339.31	146.036	448.452
1729.67	363.432	1187.47	505.492	412.44	944.353	125.743	433.76
1682.51	352.054	1208.15	525.182	483.604	612.737	209.804	481.324
1601.16	391.001	1049.93	666.852	496.067	1089.56	318.847	516.792
1825.42	367.832	1064.35	1120.36	425.75	997.407	205.755	497.772
1803.86	363.497	1159.37	454.029	452.17	1196.09	193.933	426.47
1904.7	398.908	1209.47	542.195	414.812	1130.7	318.963	423.463
1650.71	316.942	1282.17	557.135	430.779	1590.25	365.932	516.133
1493.64	394.675	1167.21	573.08	422.392	1471.88	233.219	442.803
1710.89	338.771	1167.43	913.389	468.735	502.747	175.74	451.988
1561.23	327.207	1046.14	507.379	437.251	1360.19	142.733	485.66
1376.16	429.611	1186.56	1189.22	495.086	684.309	293.466	511.054
1909.98	319.092	1508.76	757.199	443.476	997.424	280.427	439.19
1880.49	374.174	1022.27	807.024	421.003	1334.47	147.412	495.863
1478.73	370.401	1187.06	531.11	426.483	1420.88	261.331	534.95
1706.81	373.01	1102.23	445.479	444.64	922.079	160.503	511.832
1726.59	358.616	1550.34	604.812	445.814	1586.33	138.118	495.831
1698.76	343.258	1130.62	890.811	443.406	1552.15	136.038	507.615
1583.96	341.508	1123.53	831.79	464.615	1521.31	309.392	450.427
1702.34	412.763	1040.07	532.029	439.18	1157.02	156.985	470.658
1343.18	300.03	1136.74	811.977	501.204	1144.89	275.898	443.976
1604.5	301.189	1102.56	848.223	484.991	1398.59	325.244	479.607
1889.74	394.16	1044.78	593.314	507.338	971.577	160.846	449.058
1855	392.629	1319.62	785.001	443.751	1412.75	260.514	519.564
1299.56	317.23	1112.24	587.212	508.942	1165.78	263.974	473.265
1608.69	403.465	1235.23	1202.83	487.689	1307.55	149.503	496.1
1391.72	340.491	1061.21	692.256	423.636	1183.12	179.694	449.039
1565.68	318.403	1276.99	1093	443.728	1377.14	131.726	487.094
1912.99	331.507	1248.87	1315.28	486.711	1567.07	320.746	454.592
1694.33	423.907	1079.09	810.614	448.493	1562.95	224.303	486.446
1537.23	396.002	1009.55	813.33	506.726	1174.61	167.762	459.995
1757.5	325.752	1052.61	1137.72	503.134	1721.84	178.376	447.362
1496.91	334.44	1168.27	819.384	528.739	888.768	202.217	520.876
1789.93	432.629	1281.59	725.433	490.809	1421.84	147.97	503.61
1413.65	407.29	1172.46	483.649	438.094	697.37	295.216	529.988
1822.49	378.738	1005.08	586.463	451.167	1337.32	186.341	519.534
1907.77	386.311	1022.94	607.691	469.159	1617.45	322.422	505.465
1662.88	377.962	1095.02	1347.73	442.936	1472.44	370.318	471.468
1924.1	403.361	1069.72	560.203	438.382	1559.68	180.34	509.166
1801.93	343.079	1306.36	1101.67	444.115	1485.06	142.953	454.231
1671.2	385.982	1104.07	636.47	513.795	1157.32	240.883	507.637
1812.23	412.376	1256.29	951.852	515.088	1548.68	211.414	523.495
1843.17	395.564	1112.86	593.646	480.292	1423.52	175.271	448.679
1832.49	372.006	1064.83	673.709	440.919	1413.09	240.021	458.229
1237.76	341.903	1044.65	702.316	459.601	1159.19	139.577	511.951
1758.63	390.127	1427.96	744.693	486.341	837.337	166.755	529.222
1322.34	447.383	1033.12	654.105	408.255	1078.15	174.073	479.455
1225.67	419.015	1005.5	495.692	485.292	1050.72	200.307	514.251
1771.34	308.661	1089.13	678.042	461.802	1243.05	175.249	471.347
1454.9	427.09	1013.21	666.317	488.461	1149.93	330.421	509.461
1452.12	423.176	1099.88	743.443	439.237	1376.68	221.239	496.2
1795.26	416.566	1247.66	663.702	490.706	1008.82	205.266	459.84
1779.84	351.176	1107.88	739.247	482.721	1427.75	270.164	526.606
1784.87	370.533	1003.35	1169.7	503.222	1734.14	365.689	505.276
1515.95	343.382	1105.06	658.865	419.691	1428.28	337.195	445.854
1771.68	308.26	1002.22	615.127	492.987	596.453	288.537	527.561
1860.88	337.458	1248.42	696.373	514.318	783.247	215.18	480.629
1166.47	313.946	1089.52	711.503	424.957	864.894	147.054	457.609
1756.64	392.825	1233.65	527.525	449.438	1131.69	213.898	492.858
1300.95	380.093	1286.83	573.362	456.324	795.768	254.298	502.515
1858.55	322.332	1483.55	455.88	442.562	1568.49	214.752	471.849
1830.03	390.831	1088.79	1154.48	486.835	1287.2	204.204	463.848
1543.52	309.341	1096.8	730.407	421.625	1339.24	179.329	471.602
1786.03	388.788	1409.69	959.306	499.431	1780.49	161.509	465.954
1336.11	315.021	1046.95	539.885	484.423	664.141	343.147	453.721
1318.68	431.565	1216.5	787.644	496.027	1292.07	237.006	456.869
1504.94	408.407	1127.04	774.727	448.372	1396.17	165.883	430.146
1836.47	393.362	1391.26	631.986	410.768	645.324	219.563	431.957
1883.54	390.781	1073.45	994.623	485.897	1191.79	160.65	481.288
1903.93	308.929	1016.09	466.332	437.306	761.406	170.389	431.254
1860.56	409.692	1092.43	639.196	500.971	1226.6	153.137	475.028
1580.26	341.726	1444.99	457.71	408.469	1119.06	137.866	497.393
1398.18	371.567	1054.85	498.928	490.008	996.38	233.833	430.544
1713.73	387.43	1214.9	469.558	424.742	1348.33	148.574	524.586
1798.34	363.29	1213.8	701.904	444.957	1335.97	161.834	507.428
1210.27	379.88	1180.3	644.75	480.149	885.01	198.4	507.4
1589.14	321.665	1558.21	467.143	436.007	809.058	191.057	522.893
1552.79	319.021	1015.16	762.123	492.167	1150.3	298.846	472.125
1499.87	304.651	1163.15	598.354	478.635	1171.45	183.131	419.561
1844.5	363.878	1065.46	528.064	446.594	1592.95	164.599	453.101
1678.9	300.383	1186.97	1424.31	418.917	637.689	178.51	505.299
1363.87	382.81	1169.86	466.419	417.607	1352.12	233.064	471.208
1841.04	337.779	1621.51	664.677	402.838	1718.31	279.083	483.745
1548.32	407.281	1055.86	488.333	463.179	1544.43	160.206	508.806
1467.69	412.784	1083.3	522.725	476.034	821.686	215.27	470.719
1627.6	360.104	1205.74	693.158	492.381	1244.42	271.978	531.205
1421.25	347.37	1246.14	461.67	447.812	840.546	257.204	483.906
1779.32	332.315	1130.7	513.686	465.815	1251.12	236.066	526.891
1870.1	359.397	1083.93	509.56	449.067	1165.38	169.377	514.885
1739.89	481.41	1373.28	911.139	477.178	1425.62	201.8	482.717
1458.43	379.321	1075.11	592.012	450.088	1446.58	366.519	475.303
1571	360.06	1269.53	609.171	515.146	1531.94	163.679	516.992
1836.73	386.657	1194.68	458.116	434.546	1158.43	186.487	473.92
1695.77	362.626	1051.87	609.957	497.345	1117.27	192.643	527.663
1758.29	401.681	1311.87	663.038	484.918	1378.39	132.381	497.063
1444.97	412.973	1007.77	641.879	434.957	768.72	195.906	459.788
1631.22	434.119	1085.66	1114.16	477.974	1264.91	178.972	437.257
1791.18	353.229	1142.44	861.592	481.147	1287.64	198.415	505.189
1851.12	337.787	1054	545.008	436.895	1332.46	331.358	431.937
1739.76	395.915	1139.82	1117.54	482.471	1215.16	305.974	504.692
1767.43	412.554	1136.62	974.572	441.158	1164.97	220.566	457.066
1370.57	459.533	1084.1	804.114	402.904	1166.98	175.938	521.77
1665.56	366.679	1125.26	912.735	471.803	1180.7	216.437	488.115
1732.69	345.246	1219.54	452.491	417.146	759.678	141.416	523.964
1670.81	369.442	1217.28	573.356	423.111	580.024	149.143	461.206
1899.47	472.877	1291.75	714.779	493.57	1433.02	266.598	514.506
1865.49	369.146	1473.63	720.836	425.353	1548.09	295.25	474.579
1889.76	448.549	1236.54	709.603	431.311	1279.3	136.597	528.752
1341.47	388.437	1026.36	544.225	443.965	822.036	203.888	476.459
1381.51	329.307	1052.71	959.735	506.001	1075.45	191.407	423.428
1696.09	337.053	1186.6	623.437	434.427	1590.96	177.523	490.325
1344.55	375.209	1181.86	579.037	429.969	589.959	162.891	476.823
1219.8	371.911	1081.66	445.097	433.272	826.006	127.34	464.924
1313.18	342.148	1086.8	484.463	454.142	961.229	257.143	485.869
1870.53	420.857	1138.33	581.684	476.906	1609.5	333.645	479.155
1767.56	370.668	1043.01	452.663	436.922	1104.42	142.018	447.889
1279.58	306.598	1158.37	535.37	473.392	1078.54	145.273	514.901
1552.2	321.79	1020.19	514.203	475.84	1100.84	274.921	466.856
1750.84	369.439	1144.87	675.046	427.958	1161.38	212.097	507.756
1612.4	388.395	1099.57	547.417	511.894	1244.99	485.485	511.463
1823.98	417.77	1141.73	622.395	446.423	555.641	240.828	519.614
1469.64	457.513	1250.63	972.189	463.425	1006.26	204.554	469.499
1343.23	481.377	1270.16	528.91	493.602	1200.75	204.108	499.671
1623.57	394.001	1049.59	695.952	429.318	1544.01	144.831	519.678
1756.91	413.309	1079.8	1021.39	470.622	1674.49	191.314	497.243
1910.48	391.572	1189.74	1014.07	470.431	1872.67	236.824	455.333
1452.05	303.924	1023.98	794.536	503.129	1094.07	459.347	532.056
1691.28	454.079	1257.86	794.032	420.447	534.183	388.993	491.707
1655.9	410.139	1132.72	647.735	495.538	871.476	269.869	491.376
1895.99	396.184	1102.15	1240.78	470.693	1300.61	264.435	490.242
1824.45	380.25	1066.25	514.266	497.515	1188.95	131.424	524.632
1706.43	379.087	1062.27	996.835	405.487	1259.61	248.378	425.645
1504.26	376.164	1038.83	542.035	484.364	1173.16	181.637	527.815
1814.74	357.807	1209.51	781.58	473.328	1212.45	125.383	451.514
1485.63	422.819	1019.05	555.709	478.904	1144.5	264.37	450.584
1360.98	340.758	1083.18	503.411	437.283	900.586	167.044	454.012
1711.61	302.886	1543.18	497.144	485.021	1558.65	148.842	533.442
1679.32	366.482	1114.44	594.446	502.705	1645.27	173.916	473.839
1719.81	330.18	1188.11	810.296	416.226	1221.42	229.133	495.194
1382.99	408.794	1176.36	913.725	425.805	1301.74	129.211	456.646
1473.14	400.547	1122.02	473.076	459.75	1142.35	146.383	525.217
1867.89	434.184	1167.92	1111.56	461.274	1380.15	185.235	483.085
1810.24	388.064	1310.67	710.768	446.942	1348.1	162.404	469.443
1404.56	341.98	1026.88	565.409	470.99	1133.51	269.359	531.566
1375.05	376.125	1180.42	631.194	464.433	1191.02	135.194	503.062
1560.73	316.466	1183.39	713.092	409.98	1260.07	262.657	444.871
1795.29	385.016	1218.13	545.926	512.52	1338.51	201.819	515.716
1591.29	309.865	1044.26	622.515	419.296	1188.61	181.068	468.305
1771.89	323.657	1052.81	454.166	438.894	713.93	265.092	428.045
1501.08	325.868	1071.52	671.876	430.143	1397.71	160.244	538.124
1529.75	398.371	1016.98	582.594	484.767	929.87	253.631	438.676
1225.32	402.62	1033.56	464.329	407.424	1163.65	174.864	465.459
1399.29	432.282	1065.32	557.273	482.432	1339.06	215.893	461.354
1654.28	368.113	1097.84	871.421	419.106	1494.15	152.737	531.738
1458	342.662	1109.45	528.508	514.32	1000.17	305.417	486.988
1847.34	429.961	1095.47	589.174	486.158	1303.58	177.967	480.812
1898.35	398.283	1171.69	1065.3	498.755	1077.5	298.875	501.004
1570.45	431.477	1092.79	616.253	442.859	1337.65	192.818	444.972
1899.49	414.696	1445.11	1304.68	502.136	1469.49	205.887	504.555
1376.56	478.63	1047.6	677.469	420.565	786.021	169.259	448.701
1334.84	370.777	1005.51	653.74	460.139	851.545	308.239	505.753
1767.87	381.602	1082	724.965	493.372	1134.73	168.655	499.634
1492.99	365.117	1333.33	1223.27	402.614	739.544	385.397	501.418
1345.61	424.974	1148.67	619.154	518.951	1004.79	155.4	461.858
1375.23	361.351	1014.29	600.367	398.028	745.899	179.533	454.07
1207.77	399.064	1004.1	702.671	495.707	968.006	254.719	452.058
1529.21	389.207	1133.63	612.272	457.334	1352.12	154.269	489.076
1789.61	348.205	1554.82	563.377	448.72	942.806	200.229	446.294
1775.21	326.716	1141.82	1556.42	459.627	1350.21	232.895	528.096
1688.68	359.868	1084.93	931.396	491.406	535.284	251.822	507.559
1888.23	348.757	1181.02	575.836	447.6	1752.22	203.303	484.024
1472.58	352.857	1303.18	860.296	432.12	707.048	228.784	508.937
1736.33	363.465	1089.5	1006.86	473.806	1714.78	129.33	509.985
1684.23	396.14	1044.76	489.274	483.166	1492.43	139.997	518.472
1792.88	425.52	1388.34	622.813	474.787	1423.16	230.029	447.781
1294.93	383.862	1041.24	569.749	487.272	855.034	247.552	508.774
1797.37	301.546	1040.52	729.708	438.265	1435.03	174.851	484.817
1731.55	472.139	1245.04	600.675	511.228	1278.93	143.091	511.519
1886.93	373.862	1065.42	532.671	446.305	1181.23	173.57	433.232
1851.27	325.342	1210.38	469.985	412.205	1583.95	150.593	519.396
1872.51	358.643	1207.3	517.269	468.544	1286.43	473.973	512.82
1425.69	347.584	1062.94	690.382	419.289	1073.57	415.342	441.622
1301.3	413.448	1041.4	1034.3	483.011	763.143	259.886	441.149
1932.06	329.752	1224.55	450.996	418.163	1365.03	144.555	532.401
1788.73	402.811	1107.5	992.272	456.158	747.221	141.342	487.676
1246.1	386.667	1174.97	898.299	409.501	1162.55	183.904	531.153
1694.67	445.042	1530.16	1632.48	497.711	698.265	287.695	513.403
1067.36	443.045	1061.68	586.325	510.29	824.759	203.815	501.787
1557.41	469.118	1064.3	855.757	473.173	1556.84	359.845	530.083
1483.38	384.25	1157.24	446.612	446.261	1216.84	220.043	456.898
1401.25	314.199	1080.18	638.246	519.148	1286.3	129.283	527.908
1429.71	388.113	1353.36	654.37	473.817	803.665	198.529	484.362
1839.96	390.08	1004.1	474.188	434.178	1153.65	135.425	509.543
1789.02	335.374	1123.88	547.556	485.504	1723.42	228.158	429.955
1696.78	315.802	1453.45	779.182	409.415	1520.03	170.308	452.962
1738.88	426.035	1109.78	677.91	502.572	1676.03	164.217	507.538
1820.24	335.142	1251.43	483.031	470.345	1503.57	164.423	535.88
1287.84	346.091	1092.53	604.504	506.746	1153.42	158.011	484.394
1327.79	394.451	1218.9	515.82	444.634	827.986	206.928	495.638
1551.04	336.636	1061.66	553.54	431.006	1201.15	187.915	448.484
1367.61	368.05	1104.41	1199.04	415.344	1214.45	199.757	501.859
1501.15	365.442	1245.08	666.609	443.507	1386.56	204.905	462.863
1612.03	299.312	1148.2	584.704	494.535	1207.36	397.993	492.883
1670.08	320.331	1160.1	871.514	433.302	1328.62	195.923	492.871
1413.48	323.385	1223.19	691.018	509.954	800.436	238.232	528.075
1918.22	901.881	1333.72	476.29	431.653	1566.4	153.591	449.647
1861.22	317.879	1557.71	751.424	467.96	1566.08	312.542	478.594
1923.82	380.457	1350.23	587.305	420.582	708.014	222.498	484.434
1561.09	390.474	1055.02	1054.23	429.151	1182.21	177.495	436.458
1518.88	398.552	1132.8	538.139	487.328	1389.56	181.206	522.844
1552.86	426.408	1173.41	568.182	515.183	1304.36	149.404	507.366
1638.84	342.092	1366.69	683.696	494.671	1205.68	152.957	471.786
1393.56	315.852	1159.55	462.932	426.63	572.366	144.231	482.399
1693.07	398.429	1018.68	490.825	456.353	949.551	163.46	492.399
1720.04	370.038	1349.96	484.825	435.549	1545.64	196.511	497.431
1623.93	375.855	1041.84	781.281	420.499	1417.01	158.571	512.323
1539.33	323.838	1108.69	696.419	446.075	839.871	295.723	493.472
1519.87	399.996	1011.26	807.477	454.352	795.694	181.577	464.229
1851.03	369.403	1106.5	839.56	504.495	809.29	168.643	458.621
1593.11	431.652	1142.08	699.648	472.657	1191.65	285.645	479.845
1600.64	381.138	1184.69	1049.73	488.309	1484.42	201.576	468.618
1437.54	404.461	1287.55	665.012	486.626	1434.46	281.036	517.462
1796.48	344.41	1504.37	1005.56	485.132	1795.21	143.477	419.694
1507.08	308.69	1125.35	529.089	407.941	1505.93	215.091	533.587
1792.79	418.964	1447.05	578.287	514.793	1791.99	259.897	536.971
1458.86	360.993	1455.65	547.614	431.855	1341.4	176.641	497.475
1068.66	372.179	1066.31	686.054	517.611	892.503	249.045	528.241
1221.79	318.045	1043.23	876.585	468.495	1219.77	139.104	450.897
1408.56	399.35	1011.55	496.205	481.659	647.182	133.502	520.778
1133.04	352.059	1002.53	581.101	442.283	1086.6	212.058	508.205
1698.24	317.784	1206.87	624.348	483.285	1359.16	237.289	485.648
1900.54	357.303	1250.2	642.803	511.081	1706.25	134.258	529.947
1297.62	359.264	1003.93	979.53	432.156	1116	162.258	526.765
1493.85	368.608	1041.81	543.928	453.129	1372.67	198.92	490.007
1890.3	375.871	1071.59	710.038	433.999	784.622	189.202	474.95
1179.66	344.503	1072.88	730.539	477.913	670.906	346.733	456.628
1808.23	378.395	1181.62	981.368	422.425	1502.38	288.386	502.7
1600.68	376.771	1029.4	752.781	489.137	1559.11	137.943	434.71
1844.03	377.29	1056.33	567.027	482.617	1389.43	190.351	438.652
1778.82	382.318	1025.82	565.177	505.118	1431.68	169.687	431.714
1775.58	347.677	1142.37	1237.62	408.316	1292.3	155.43	451.008
1654.33	311.538	1164.33	552.431	441.061	967.831	170.012	510.006
1697.08	407.89	1363.76	469.69	444.744	1507.79	195.337	459.839
1820.83	303.518	1100.31	668.583	455.563	488.604	414.748	474.036
1428.39	399.133	1156.81	776.195	413.983	630.124	304.093	442.046
1845.99	381.707	1574.07	712.07	501.99	1128.12	190.017	488.302
1390.74	425.951	1245.75	595.144	469.415	1285.8	168.811	492.436
1925.77	437.08	1205.12	673.635	476.236	1592.78	151.015	522.762
1456.09	433.33	1078.7	575.717	454.777	1004.92	266.398	517.49
1474.42	321.278	1003.48	1200.02	453.207	1426.74	150.332	479.799
1777.77	381.976	1046.9	727.556	446.957	1081.52	154.877	511.074
1486.43	391.826	1068.04	465.41	409.347	722.932	153.587	465.353
1408.84	310.036	1053.1	615.151	421.945	811.365	147.319	447.81
1801.99	330.442	1174.33	861.312	478.348	991.218	144.256	490.149
1615.77	353.147	1202.14	674.797	417.496	1277.33	163.24	526.355
1673.24	367.675	1111.54	658.972	454.946	1604.19	188.18	442.442
1878.43	311.044	1097.77	802.454	403.164	1756.28	189.585	502.21
1627.05	365.647	1308.45	500.07	418.269	902.523	185.196	414.894
1436.36	399.606	1059.25	768.261	491.857	1030.59	227.756	449.072
1610.43	413.494	1127.09	704.519	466.349	1241.01	171.745	425.01
1721.74	350.04	1031.63	964.427	484.906	1172.79	142.653	488.78
1844.57	415.062	1043.77	608.375	435.438	1104.84	208.402	478.125
1724.81	377.605	1070.02	922.791	420.676	867.967	344.704	508.673
1883.07	389.68	1738.13	610.788	486.172	1549.24	206.745	516.808
1655.61	395.083	1299.09	688.465	421.38	1634.35	242.454	448.444
1779.64	374.973	1056.21	758.264	523.907	1659.48	318.377	432.201
1673.12	461.875	1033.38	555.309	453.137	1355.65	322.842	477.966
1784.74	369.967	1395.98	642.415	516.417	567.327	257.553	493.475
1702.23	402.194	1312.24	537.869	451.884	1428.76	167.156	494.382
1171.91	402.592	1134.19	569.845	497.447	601.503	302.223	462.586
1383.11	324.779	1071.11	744.572	430.749	1132.77	168.9	439.06
1684.5	378.056	1387.66	743.833	476.514	1144.21	273.5	503.805
1899.74	412.374	1006.92	620.159	444.311	1348.65	280.991	457.59
1726.11	321.2	1199.07	563.967	489.792	1205.78	182.934	481.899
1648.47	375.821	1041.74	636.569	434.324	1077.47	191.392	501.695
1391.11	421.635	1151.72	1210.25	486.818	1125.98	195.054	488.058
1329.66	333.386	1171.06	584.24	457.608	799.582	364.392	524.95
1528.22	396.674	1252.12	965.491	436.394	1285.13	246.875	512.913
1794.63	337.642	1026.38	931.88	425.916	1751.49	284.993	427.09
1848.31	377.511	1102.43	1038.69	455.835	1474.09	277.651	470.904
1769.27	358.568	1007.3	1051.03	449.578	1075.1	139.127	496.235
1867.94	456.789	1088.65	645.224	516.93	815.33	172.17	514.665
1647.44	384.454	1067.78	883.372	492.221	1110.56	235.151	478.874
1119.45	339.557	1095.09	688.258	455.858	817.967	179.291	512.6
1720.78	407.624	1015.05	514.916	426.873	1576.61	147.846	449.426
1687.55	414.045	1134.49	477.886	430.125	1601.29	260.201	505.544
1757.2	378.504	1273.77	485.982	453.185	1340.44	127.248	513.079
1790.68	398.964	1178.7	988.112	420.558	1627.29	259.987	435.642
1880.81	401.337	1062.05	712.268	414.583	1747.02	259.607	456.872
1644.25	339.648	1605.87	855.841	431.516	769.179	183.173	436.335
1656.25	411.623	1281.41	549.761	468.78	1574.91	323.681	524.776
1573.3	459.852	1059.16	533.89	501.783	1347.65	369.33	460.936
1844.38	338.625	1555.04	500.337	429.827	1241.4	219.277	435.091
1211.65	432.122	1119.76	487.862	441.522	1073.02	142.326	491.145
1697.5	347.178	1210.18	1130.04	486.502	1236.13	177.257	502.929
1200.45	385.225	1157.53	729.393	427.313	851.667	344.43	529.149
1885.39	393.375	1357.72	749.128	439.929	1676.68	322.945	469.585
1610.61	356.673	1148.73	455.42	448.619	1411.44	176.079	537.749
1843.55	392.793	1042.85	635.526	497.991	1129.88	153.254	491.975
1628.53	420.387	1373.73	1151.12	470.261	1161.66	161.105	484.332
1694.61	444.821	1145.12	799.712	492.492	1388.21	125.232	526.634
1750.7	423.341	1224.32	842.969	432.494	1406.54	156.403	495.059
1682.42	387.308	1112.58	475.065	446.117	580.712	171.268	520.675
1342.63	330.905	1062.82	840.875	505.617	1153.81	322.416	514.342
1389.56	343.676	1053.71	851.402	489.514	897.686	334.931	509.686
1780.29	343.52	1157.15	1429.25	423.552	1557.51	323.462	486.998
1882.36	344.09	1203.16	1232.58	487.418	1726.18	316.093	507.573
1856.14	358.197	1298.25	472.639	429.76	1481.93	245.102	497.022
1689.13	410.244	1202.25	1009.9	479.288	1662.41	161.565	491.557
1174.67	347.004	1028.97	569.034	487.16	774.335	271.3	516.031
1556.42	320.296	1334	609.08	431.414	1306.04	171.152	461.671
1444.13	332.334	1195.51	807.185	407.155	900.585	372.082	510.664
1793.78	378.706	1432.66	748.299	480.193	1447.48	411.778	506.825
1823.14	351.499	1016.31	515.82	430.001	1091.55	223.898	446.795
1804.85	352.771	1473.15	501.24	406.156	1230.71	238.206	507.972
1168.01	361.626	1071.69	493.231	453.081	676.157	147.859	433.696
1198.05	409.173	1131.51	792.986	499.617	1170.19	127.613	532.142
1509.08	331.045	1259.57	766.757	420.082	747.804	246.354	436.025
1832.02	352.594	1139.4	634.091	511.336	660.639	245.868	509.407
1170.9	384.654	1145.13	750.188	423.61	487.473	194.734	438.765
1462.92	434.923	1218.49	856.447	455.593	1336.6	163.176	479.518
1718.13	388.126	1169.59	540.632	460.959	660.296	203.153	453.162
1531.87	371.673	1273.96	670.58	476.416	657.237	244.666	485.706
1879.78	506.073	1350.79	662.77	422.997	1665.7	168.261	540.537
1820.44	377.751	1043	744.65	423.757	1310.55	276.613	443.859
1651.12	436.089	1032.91	464.645	405.024	1278.92	292.826	514.111
1764.63	328.102	1222.19	1187.91	505.815	1357.64	283.455	434.485
1557.66	400.487	1311.14	462.153	443.868	849.522	126.545	515.235
1425.82	338.354	1018.81	925.285	490.56	1130.57	196.77	515.305
1763.09	388.901	1331.22	528.163	440.243	1095.67	372.508	558.362
1501.96	371.089	1071.45	575.136	447.91	1485.17	161.607	523.834
1334.6	355.919	1068.08	1218.34	427.105	1293.94	169.178	479.461
1697.23	376.872	1317.8	448.324	420.209	1392.38	174.371	519.862
1856.67	357.707	1241.47	583.867	509.677	1816.84	163.886	488.403
1757.1	345.245	1183.09	681.505	482.691	1740.25	169.498	508.798
1459.57	304.656	1082.56	504.591	405.431	1348.9	246.204	510.541
1264.22	361.083	1111.52	479.665	408.216	1240.87	235.575	447.112
1651.19	376.797	1235.5	620.453	443.805	744.667	259.945	528.754
1510.62	402.379	1146.44	1127.68	429.968	1199.98	164.198	444.234
1297.61	447.001	1287.82	497.64	421.811	618.16	264.91	526.634
1650.22	338.6	1077.63	506.734	413.165	795.657	264.234	498.649
1801.22	366.344	1142.93	626.222	491.814	1340.1	176.269	459.292
1472.87	390.653	1131.92	1048.88	419.854	1207.34	177.74	480.921
1265.79	394.076	1047.94	701.159	517.25	1199.72	239.407	457.56
1768.52	340.57	1068.4	1067.01	437.923	1699.95	299.176	484.525
1694	308.194	1258.86	500.219	453.48	775.318	196.271	530.408
1676.92	405.936	1275.3	890.215	473.033	1661.58	315.697	530.776
1771.72	374.914	1617.55	1198.23	488.716	1646.57	418.543	511.872
1345.74	444.718	1013.67	592.552	454.525	889.403	135.952	532.947
1816.67	380.516	1047.4	1673.42	480.572	899.18	189.741	521.91
1775.74	417.415	1065.14	853.29	487.64	1492.73	211.353	433.087
1856.81	384.365	1031.19	546.209	469.651	1328.01	157.857	527.086
1479.54	362.712	1201.65	550.817	514.172	1444.63	164.271	457.015
1658.75	461.47	1098.05	718.869	482.042	1603.1	367.897	496.333
1726.47	316.946	1523.68	1087.14	415.676	1550.69	228.202	513.182
1780.59	422.308	1158.4	811.416	497.618	1487.62	200.31	440.197
1639.37	350.69	1262.72	632.072	443.181	1443.46	380.33	487.769
1471.04	368.188	1001.68	499.067	470.189	655.103	189.761	503.872
1523.6	327.786	1160.14	505.339	441.155	907.221	168.137	485.712
1629.3	342.525	1038.86	1016.08	452.512	1182.88	140.115	532.25
1878.69	333.033	1359.89	661.051	484.732	1368.12	182.539	500.166
1348.16	403.323	1057.33	807.491	518.128	1153.09	189.186	427.92
1826.49	375.82	1209.16	1126.73	441.145	1397.16	133.616	516.267
1679.52	406.269	1065.25	790.659	442.875	1614.84	228.83	534.457
1512.98	324.796	1133.6	607.035	431.033	1386.46	291.313	443.181
1608.06	374.908	1515.33	574.462	485.477	1059.74	351.321	430.738
1473.99	372.342	1054.17	728.914	494.153	835.89	232.622	446.112
1600.15	357.047	1026.84	537.669	475.466	733.021	134.285	455.733
1601.18	405.197	1009.82	535.398	411.778	1450.15	221.144	497.186
1400.22	364.042	1312.65	781.923	466.118	844.984	151.385	500.689
1748.08	349.13	1350.03	941.466	472.817	911.203	277.308	475.156
1447.81	413.976	1130.37	583.934	439.578	1151.07	233.898	531.798
1764.42	331.692	1052.45	665.222	485.725	1136.93	180.826	481.164
1801.72	433.323	1489.58	579.165	506.452	1747.01	175.673	507.695
1674.19	396.791	1116.8	736.586	439.567	1185.43	150.668	495.803
1764.59	402.193	1256.39	931.426	442.327	1562.57	166.67	443.099
1253.47	359.242	1161.84	520.896	480.355	873.517	141.053	539.945
1361.52	406.427	1044.06	507.833	431.929	1247.58	212.916	527.79
1518.75	330.441	1126.19	539.12	497.327	984.176	129.492	528.368
1253.8	322.553	1016.7	742.551	408.686	1222.16	237.027	451.346
1550.2	305.067	1038.87	1157.97	417.511	1040.66	236.141	484.479
1672.28	383.137	1113.18	974.415	435.632	1560.18	183.504	531.297
1403.3	326.168	1124.6	953.905	419.782	1279.49	237.35	483.307
1617.62	427.185	1068.55	598.329	479.192	1588.89	202.1	445.942
1254.87	330.302	1218.64	973.678	452.338	1220.08	267.363	518.253
1653.74	388.047	1512.4	494.072	449.596	691.148	168.949	487.561
1600.15	377.952	1017.58	788.265	497.293	1046.34	197.964	512.801
1472.97	399.888	1439.51	545.618	429.355	1458.23	148.182	432.68
1810.55	478.946	1022.15	893.235	483.082	1074.22	176.204	452.842
1635.47	400.687	1198.95	786.24	455.283	1428.66	175.045	483.327
1663.02	398.066	1032.88	499.098	438.706	1228.97	189.889	506.602
1714.79	381.924	1239.91	585.418	486.632	1610.25	302.093	519.307
1809.09	328.215	1043.59	1338.29	502.256	1528.58	203.916	524.603
1709.42	326.562	1037.41	694.73	446.082	754.752	203.398	519.297
1644.59	314.6	1028.75	791.852	416.079	1554.3	141.618	494.126
1557.14	372.983	1189.12	809.365	507.495	1196.59	218.002	517.046
1848.11	416.857	1079.83	836.207	435.708	1667.62	175.316	446.845
1886.06	475.058	1205.73	627.25	502.686	1224.69	153.55	519.341
1833.6	426.771	1039.6	526.551	464.703	1458.81	257.963	530.699
1867.08	424.837	1273.8	594.78	445.654	1395.22	224.973	513.387
1522.04	380.712	1022.56	598.215	486.971	715.031	206.685	521.173
1545.11	337.718	1216.37	465.533	437.404	1286.54	406.959	466.297
1931.27	356.59	1016.68	474.281	436.755	1173.29	342.313	440.493
1615.61	428.798	1003.66	796.808	474.975	1059.78	210.567	495.574
1541.54	409.552	1259.29	560.201	427.025	779.375	186.634	496.258
1857.12	308.162	1100.42	770.898	491.753	905.487	411.802	522.684
1895.53	323.84	1032.91	539.344	439.343	1082.55	161.109	495.843
1764.51	315.813	1232.86	1490.35	500.31	1303.14	198.051	482.363
1902.12	355.182	1243.74	1193.7	454.879	1143.14	161.977	457.537
1748.67	392.382	1653.85	818.104	487.356	674.914	169.219	519.834
1670.02	374.465	1178.89	1512.47	511.16	739.184	304.116	440.098
1634.51	361.884	1070.99	512.297	490.961	949.551	132.772	533.438
1548.29	347.849	1092.62	815.269	433.455	1173.88	252.35	506.329
1597.95	453.671	1138.99	563.45	476.013	1393.93	285.242	515.024
1676.7	363.776	1288.75	628.58	484.815	919.425	196.391	496.297
1453.76	347.85	1030.18	574.686	466.879	1159.1	247.588	521.31
1371.73	367.621	1089.49	488.455	410.361	1316.33	225.113	472.384
1783.26	343.615	1188.57	665	455.253	1264.28	154.714	531.488
1549.78	384.421	1137.88	558.815	504.591	1217.99	180.101	465.356
1424.6	428.85	1083.42	680.812	455.986	1207.14	181.311	446.975
1661.42	324.295	1571.27	488.459	446.242	1578.5	155.987	499.352
1804.47	393.62	1404.6	457.141	420.197	1613.28	232.296	535.834
1820.22	319.228	1109.26	501.036	453.092	1238.57	246.706	478.559
1624.2	343.833	1020.63	500.744	431.122	1223.51	152.386	481.545
1705.6	393.528	1357.29	920.985	427.07	1339.03	217.531	482.862
1344.99	335.154	1062.54	776.889	407.921	1156.37	325.605	429.487
1855.17	356.84	1140.95	952.786	474.648	1573.28	176.412	462.89
1459.05	409.803	1069.82	489.464	432.7	1041.76	135.675	508.335
1367.12	356.549	1000.69	686.54	483.672	1024.81	210.187	493.058
1665.11	377.335	1112.13	486.583	457.381	625.822	141.598	518.2
1765.14	343.812	1053.37	1290.34	447.784	1451.28	195.369	485.629
1296.98	317.048	1169.88	536.321	412.144	952.779	305.128	461.521
1855.3	304.626	1073.63	554.064	428.541	1088.6	130.755	470.181
1479.59	302.111	1125.61	1081.18	415.898	1461.42	324.329	483.837
1555.43	432.883	1139.06	626.159	446.857	1335.96	313.336	462.578
1527.48	338.613	1215.95	803.228	500.622	1258.54	226.048	440.439
1777.71	385.73	1192.74	642.63	423.84	1243.1	148.2	527.831
1831.62	350.804	1270.8	751.725	407.08	1402.67	150.361	508.126
1366.8	409.64	1131.03	557.019	445.677	1170.74	350.722	460.339
1717.88	437.105	1088.45	541.964	430.113	841.25	161.707	537.151
1803.35	345.64	1039.35	664.337	407.748	1508.13	154.547	492.161
1274.86	381.767	1028.31	680.382	429.298	902.474	251.779	481.03
1349.81	403.932	1193.59	571.256	440.834	1310.4	162.45	534.374
1465.65	441.249	1053.45	482.838	480.601	1278.03	177.569	495.8
1419.63	310.485	1067	647.748	443.737	1159.61	175.058	436.188
1573.28	405.912	1479.79	446.321	407.221	831.548	157.092	485.25
1686.33	401.386	1173.55	629.072	402.681	1178.3	257.405	530.926
1835.04	507.858	1161.49	509.205	421.819	1409.83	226.516	517.295
1804.9	398.934	1464.73	1163.93	407.029	1069.41	158.397	494.808
1813.95	390.465	1744.34	629.02	427.539	1792.57	138.391	439.234
1884.56	424.907	1541.53	659.478	496.536	1047.85	190.387	451.847
1192.56	431.541	1058.15	886.743	495.845	1121.01	153.613	501.905
1772.33	351.044	1070.55	879.948	486.907	1702.95	148.249	423.086
1842.76	306.859	1057.44	567.148	435.788	1359.94	138.444	449.149
1433.91	378.477	1068.58	594.451	419.649	1122.96	241.071	526.695
1537.07	390.454	1081.02	489.099	432.657	1434.87	162.914	520.781
1535.7	313.465	1002.42	867.084	425.644	1488.76	235.351	432.706
1639.16	419.516	1530.65	1590.74	460.813	790.513	181.788	508.288
1357.81	361.947	1130.54	920.811	515.874	1182.79	382.704	516.635
1563.75	324.703	1263.42	683.461	430.96	1432.52	178.169	431.688
1836.12	318.866	1147.82	557.635	474.301	1490.59	243.753	475.102
1388.78	336.336	1031.29	643.944	505.911	759.29	157.012	487.379
1754.22	319.851	1194.51	1066.33	511.261	624.82	125.015	458.607
1400.2	391.173	1181	575.392	434.656	1286.68	134.947	478.415
1830.72	471.515	1166.57	1303.48	502.51	1419.93	157.194	526.592
1661.61	429.25	1209.66	1157.52	483.659	1340.03	270.401	524.348
1377.05	337.807	1188.08	665.397	418.057	841.971	134.338	432.583
1333.56	344.144	1176.25	474.055	469.744	1183.43	208.295	505.633
1305.54	372.951	1177.72	778.767	501.048	1178.67	163.185	458.612
1671.74	363.516	1107.45	772.998	414.263	1087.43	173.619	427.297
1567.22	495.539	1450.76	747.612	445.96	816.842	226.346	440.462
1360.57	414.678	1181.9	519.847	464.311	1029.49	151.183	426.663
1537.14	396.97	1176.25	575.474	484.797	1457.03	220.411	520.237
1910.93	309.377	1633.35	882.459	421.989	986.896	266.894	440.823
1696.45	363.748	1321.39	661.086	467.578	815.692	195.669	471.16
1469.26	382.009	1037.03	465.252	410.498	746.097	271.914	481.747
1807.14	416.039	1101.02	1393.99	465.152	1115.11	178.594	506.145
1746.63	430.575	1378.81	474.38	463.499	1721.41	182.012	532.231
1527.27	330.531	1282.59	575.061	421.36	1515.09	239.029	439.108
1657.54	368.153	1114.23	904.041	434.557	1296.5	216.323	439.069
1233.51	313.933	1112.5	795.851	425.454	491.807	154.062	475.727
1518.43	301.619	1055.08	1487.67	442.593	1136.1	238.007	442.165
1581.94	335.702	1265.24	1510.35	500.887	684.777	139.092	495.177
1414.23	529.073	1136.62	1360.76	463.081	550.702	281.796	514.423
1871.99	383.687	1383.17	558.076	438.392	597.492	182.407	463.497
1333.82	330.045	1043.7	456.87	411.877	790.695	291.35	468.188
1575.82	406.283	1356.97	808.388	419.684	660.847	211.758	507.33
1447.74	346.551	1011.36	473.974	449.608	682.136	144.619	439.294
1426.81	383.306	1307.17	786.835	477.016	1162.63	302.446	498.519
1951.1	409.204	1133.67	1059.85	443.266	1261.7	198.093	469.277
1455.09	378.018	1067.63	626.508	481.899	1116.16	220.069	497.209
1622.96	412.523	1253.57	533.519	445.275	1030.36	294.167	461.888
1417.27	341.347	1023.42	502.495	449.15	1123.73	176.975	467.321
1361.91	322.242	1015.78	496.406	477.316	1137.51	141.816	501.448
1715.1	341.601	1119.62	648.946	446.157	485.937	190.197	432.15
1515.85	348.833	1221.69	454.992	438.377	1312.53	185.071	532.434
1742.38	334.173	1023.24	823.4	419.562	941.034	215.918	495.03
1742.21	456.762	1087.59	633.692	505.358	719.061	143.311	489.242
1781.05	464.13	1043.95	756.96	505.321	1320.06	156.037	511.235
1410.78	319.178	1089.35	655.584	410.625	1289.55	200.249	462.541
1527.41	396.922	1257.13	735.423	432.989	1292.23	334.655	530.985
1408.39	324.162	1251.41	958.352	418.641	998.99	194.285	457.476
1905.87	353.51	1527.44	514.832	473.963	1870.84	203.533	436.207
1624.18	392.032	1391.54	625.68	498.247	1372.66	150.583	472.869
1624.67	478.467	1043.9	923.605	426.425	1189.37	240.577	514.968
1841.39	306.558	1198.95	673.312	464.322	1510.34	161.09	526.205
1669.86	451.789	1407.3	644.92	461.015	766.869	426.459	471.334
1721.68	340.287	1074.9	565.511	443.35	913.591	311.439	490.349
1718.28	356.436	1338.16	813.688	453.384	1549.77	182.735	537.249
1882.06	399.247	1144.65	626.062	513.147	1611.63	323.853	436.868
1706.46	367.283	1016.65	1004.68	411.995	1221.36	192.569	493.401
1610.25	408.366	1050.89	467.125	450.73	1505.09	184.999	472.431
1807.57	398.54	1123.02	749.143	504.268	1193.91	150.43	519.505
1229.02	392.567	1044.67	668.167	413.165	663.244	150.997	467.295
1805.95	411.717	1075.13	647.176	449.984	1001.29	231.006	525.715
1565.82	345.733	1087.8	628.69	401.269	696.719	144.281	481.979
1491.96	415.931	1119.25	577.072	461.585	1229.61	296.614	529.129
1447.42	305.876	1171.69	589.745	428.6	818.325	150.889	527.668
1488.97	407.485	1009.96	982.564	414.452	1023.2	172.818	518.082
1726.06	364.514	1231.23	544.799	498.856	545.455	206.393	430.129
1731.38	356.609	1317.14	584.963	438.051	1333.15	161.37	445.126
1819.6	346.156	1338.45	464.371	421.907	1454.28	276.359	477.618
1722.09	386.69	1120.99	1324.86	462.565	1602.98	182.884	500.105
1516.88	341.328	1106.49	603.973	499.304	1451.09	180.293	462.214
1845.56	307.788	1448.36	614.39	424.476	1330.85	303.422	484.041
1592.61	412.114	1066.26	720.451	500.982	1336.8	202.532	511.232
1595.39	325.996	1069.59	563.742	492.132	1267.31	133.424	494.773
1319.43	370.445	1070.9	1119.54	419.864	1264.92	165.986	519.079
1525.88	350.822	1217.78	863.382	466.186	1007.53	130.37	465.729
1436.54	342.979	1081.24	1072.35	476.497	1348.84	148.436	442.982
1797.02	364.208	1100.83	736.434	452.68	1407.04	166.952	473.77
1533.03	428.459	1078.19	570.633	430.62	806.107	236.316	505.844
1647.24	412.892	1053.87	592.95	460.577	1139.08	224.817	534.27
1911.11	343.061	1186.72	563.272	513.929	1249.37	251.049	492.882
1887.33	410.323	1039.33	630.724	424.23	1781.77	272.467	521.946
1852.87	335.227	1209.45	901.751	498.276	1531.23	125.787	472.799
1860.55	334.985	1538.83	887.695	444.68	1254.97	265.065	504.855
1632.57	390.194	1037.16	1102.19	511.999	1210.19	158.7	484.247
1530.12	320.121	1031.82	603.757	513.183	1402.25	194.109	421.507
1679.46	382.998	1030.58	1234.65	482.632	1334.5	265.437	515.742
1713.48	304.594	1058.46	1545.63	450.177	1496.9	211.281	467.648
1662.44	394.312	1205.52	883.051	520.508	1532.06	267.777	447.192
1632.58	299.198	1096.48	681.373	447.379	1302.22	149.416	461.069
1528.33	331.178	1077.86	802.035	481.056	1264.78	134.197	490.668
1354.25	358.332	1138.96	548.394	507.768	575.596	169.462	524.172
1528.31	428.39	1022.65	500.575	443.874	1487.92	171.303	440.374
1748.42	329.29	1140.26	725.529	463.379	1409.58	138.906	506.462
1731.75	355.695	1584.45	1367.64	510.774	1475.66	193.181	490.068
1634.46	405.448	1090.45	529.867	418.297	1130.12	214.695	453.178
1409.79	451.472	1166.02	850.239	494.966	1106.11	147.568	453.76
1762.09	369.733	1347.57	498.824	425.03	1034.14	177.589	446.711
1771.04	445.688	1033.28	859.998	479.921	1323.54	390.238	464.039
1318.26	406.172	1198.7	710.355	514.682	556.671	256.764	534.645
1756.87	316.612	1029.57	595.548	482.822	1138.77	165.466	516.393
1128.92	336.436	1103.82	541.043	515.006	802.695	149.768	532.225
1829.92	328.145	1353.12	1002.54	470.257	1443.89	497.337	455.145
1654.13	363.934	1224.47	606.972	494.148	739.675	268.096	434.387
1606.24	368.397	1202.59	461.525	441.226	654.987	437.627	535.914
1447.35	330.525	1098.77	614.249	469.331	1271.29	329.011	472.533
1362.8	300.259	1111.69	765.616	453.491	1013.68	241.259	505.697
1405.5	403.749	1066.09	708.301	513.371	903.765	205.377	451.446
1701.43	484.311	1366.49	574.941	485.522	1275.43	303.065	534.2
1835.17	337.314	1568.95	798.043	416.735	1242.45	178.827	512.765
1714.3	364.278	1096.31	675.32	453.039	1697.8	171.825	491.929
1159.77	334.065	1107.45	510.445	409.159	558.256	229.069	457.511
1472.3	376.277	1099.96	532.924	471.578	1226.14	295.737	439.049
1352.11	363.112	1162.69	473.463	441.02	840.226	172.957	528.312
1304.93	432.434	1098.55	556.794	493.686	1275.25	173.247	463.502
1559.1	365.188	1257.12	693.547	481.55	1094.08	224.941	495.191
1904.88	316.441	1192.75	1024.63	488.729	1238.64	132.437	487.224
1898.26	374.47	1447.92	549.987	457.403	1367.82	207.428	523.303
1872.14	390.611	1476.28	714.415	434.621	1279.49	139.673	508.482
1370.03	358.512	1331.91	721.22	461.602	776.508	161.347	504.954
1707.83	368.589	1032.1	742.116	424.933	891.884	282.163	504.23
1548.68	403.313	1190.6	765.258	446.858	1060.98	208.847	490.043
1890.92	378.204	1770.83	479.182	448.676	550.863	342.31	454.938
1634.09	416.838	1207.26	601.295	472.818	817.633	217.862	481.84
1431	373.859	1395.16	573.903	514.964	1071.34	150.401	523.437
1857.61	357.952	1159.91	1046.61	506.742	1360.8	203.938	517.971
1282.48	376.222	1118.75	1246.03	453.603	629.392	363.317	460.464
1766.44	381.59	1236.02	657.258	404.024	1442.96	166.007	491.804
1332.67	327.294	1024.01	572.786	491.274	1076.51	207.293	422.062
1269.99	405.375	1041.45	647.683	489.136	868.778	207.367	458.929
1658.18	457.546	1135.38	510.276	465.915	1234.58	190.854	439.314
1258.98	336.025	1102.46	737.296	457.984	1087.26	221.673	497.861
1761.29	395.28	1110.11	778.611	503.839	1489.24	215.715	523.501
1719.12	381.014	1325.09	621.566	455.84	963.419	150.134	442.737
1815.78	417.468	1261.87	933.18	469.915	1486.63	127.809	507.059
1719.46	372.317	1220.82	492.566	461.031	1281.84	131.442	511.42
1836.37	394.815	1033.96	808.059	505.452	1691.65	143.738	532.198
1456.96	346.471	1441.29	813.773	415.726	1112.99	156.353	474.049
1852.34	427.449	1243.76	453.233	428.715	1521.58	318.143	435.939
1511.68	454.344	1189.21	697.91	455.805	881.116	209.994	524.846
1626.46	305.598	1088.16	462.368	430.873	576.118	208.749	429.664
1576.32	348.875	1159.98	878.26	421.249	1552.14	206.508	517.24
1791.96	326.969	1013.47	461.956	439.091	691.473	147.724	488.714
1793.35	326.98	1026.79	1502.1	462.229	721.041	370.146	468.357
1877.69	314.659	1228.66	744.929	492.699	749.468	212.383	511.62
1313.21	308.541	1031.63	666.837	440.575	968.233	141.641	435.14
1230.83	435.545	1036.97	894.153	432.114	909.222	150.563	446.436
1344.05	320.916	1169.27	900.581	413.443	1173.61	205.027	529.036
1599.4	306.067	1104.55	488.093	454.005	1377.38	267.461	535.564
1814.18	386.4	1142.21	890.803	474.357	1547.56	216.051	487.879
1764.25	386.616	1027.81	590.365	434.404	1718.69	130.803	528.028
1413.7	353.861	1279.46	455.646	433.824	1327.99	183.978	506.523
1460.73	323.978	1029.91	678.951	436.817	1162.34	227.507	499.907
1506.47	392.804	1278.92	743.775	515.054	801.027	298.307	427.245
1250.56	398.184	1022.33	503.302	431.072	838.846	333.827	453.834
1871.68	332.722	1763.05	533.584	484.134	1850.68	269.371	481.1
1807.6	308.337	1461.06	543.313	451.081	1463.03	179.03	459.121
1823.01	309.51	1078.9	596.135	461.41	1413.84	268.674	435.947
1201.81	323.184	1105.69	729.43	519.652	1195.36	204.442	497.699
1253.72	385.635	1222.98	945.179	487.717	996.593	300.59	520.638
1706.68	352.14	1130.49	949.96	424.892	1686.53	204.374	482.293
1458.79	386.713	1212.54	804.375	445.79	1081.98	236.733	539.596
1913.23	408.747	1275.93	522.749	414.813	1721.66	234.294	534.288
1623.11	362.244	1165.42	985.101	470.123	1283.68	447.446	521.681
1650.27	367.855	1084.97	486.082	418.165	1559.49	221.453	449.796
1736	378.49	1031.08	576.501	466.656	1562.46	210.995	450.961
1689.58	370.431	1024.01	669.729	410.787	1482.37	238.783	532.574
1688.27	405.961	1120.83	1308.93	444.077	1414.42	323.264	521.496
1276.43	355.803	1178.93	625.495	450.263	900.209	134.739	469.288
1825.81	380.88	1023	531.721	482.405	1497.72	172.606	443.191
1781.93	388.749	1176.28	699.999	500.969	1451.68	159.45	499.661
1851.52	372.722	1472.25	772.14	513.881	1659.13	315.481	517.023
1750.23	416.926	1013.55	520.527	501.499	1361.87	312.096	524.069
1633.69	473.277	1174.13	549.771	422.145	1277.64	138.419	513.194
1409.84	375.183	1091.48	601.956	486.528	1327.59	278.958	426.136
1890.98	450.502	1221.89	745.607	447.453	1668.68	256.324	457.177
1573.48	318.88	1349.53	568.953	494.227	1461.57	141.034	477.936
1204.18	314.24	1021.3	913.827	437.991	915.16	192.001	429.726
1845.84	402.231	1457.19	659.185	458.467	918.796	204.118	501.276
1710.46	362.622	1008.66	569.736	424.935	726.315	167.12	480.318
1817.1	342.591	1104.19	525.556	488.893	1115.02	189.794	428.552
1589.64	404.84	1450.91	712.763	424.216	779.031	179.94	468.097
1574.34	333.16	1029.18	973.091	476.472	1039.02	362.425	431.432
1679.47	360.282	1466	691.068	432.008	843.858	180.914	459.896
1602.7	384.591	1097.52	1338.81	445.835	1360.3	290.755	534.377
1923.67	323.099	1247.56	496.447	459.493	1424.97	166.049	505.137
1477.73	366.802	1068.44	527.068	467.284	1109.03	295.185	521.943
1853.78	329.789	1091.16	449.458	411.004	1809.16	146.642	456.338
1606.44	337.647	1081.41	895.113	454.231	1588.06	275.982	482.341
1855.2	345.764	1142.27	453.038	435.222	1203.94	149.14	512.151
1691.51	315.49	1161.78	614.78	478.017	1570.19	229.104	427.247
1645.42	354.441	1000.64	718.48	516.734	1054.71	467.673	497.46
1676.16	351.056	1033.85	535.152	479.545	1292.78	201.994	463.551
1236.31	374.087	1046.15	541.61	404.967	1084.52	148.291	445.707
1359.15	364.404	1171	585.809	421.013	1263.7	178.475	470.305
1386.05	418.284	1120.67	689.623	432.396	1238.05	415.227	443.978
1427.88	349.304	1109.39	961.565	410.871	1253.5	172.613	460.844
1127.25	407.395	1033.02	793.217	514.061	1053.79	224.613	513.129
1375.8	320.592	1044.53	591.556	441.744	1372.42	148.458	495.484
1228.04	317.674	1056.17	503.982	475.592	1185.87	142.471	449.821
1364.46	340.881	1165.91	1153.62	485.134	1182.53	150.442	480.201
1446.74	316.045	1187.78	889.649	440.819	580.453	130.174	452.841
1860.52	357.225	1068.35	645.655	426.061	1625.9	254.288	433.308
1329.61	350.364	1063.46	609.806	489.116	1326.18	236.611	507.578
1886.46	396.576	1148.45	896.727	414.328	1752.51	134.221	448.219
1286.65	312.386	1018.24	551.722	415.808	1235.02	176.039	520.787
1704.87	427.452	1016.27	723.135	498.656	1390.9	143.7	465.361
1748.27	430.649	1034.2	810.4	503.142	902.33	366.871	500.091
1385.94	361.389	1101.39	677.243	417.967	1115.7	198.38	495.668
1598.96	438.577	1101.14	532.633	403.667	1467.72	199.327	506.594
1792.41	301.657	1290.82	858.645	510.956	1774.74	173.033	504.42
1668.85	367.16	1113.14	678.069	501.509	1466.35	257.936	435.448
1792.48	331.842	1386.74	508.945	496.409	1747.02	201.154	438.653
1694.15	365.09	1272.97	836.703	473.365	1599.38	166.002	500.377
1890.47	367.063	1450.66	826.314	476.489	521.842	196.565	462.615
1615.58	363.104	1160.6	675.332	483.016	1294.31	223.175	439.23
1541.52	460.391	1278.43	657.325	426.408	775.42	173.299	513.822
1530.69	346.152	1136.63	522.752	440.583	999.491	127.183	429.013
1165.75	374.521	1095.18	784.662	505.918	545.211	274.686	514.783
1910.5	430.823	1111.86	673.683	442.82	649.182	374.629	475.588
1330.15	429.106	1089.07	607.018	441.181	1146.97	152.506	463.255
1606.47	490.877	1385.14	749.352	453.881	1443.43	131.153	515.039
1344.05	340.552	1269	463.404	439.874	830.209	153.743	469.787
1778.28	309.957	1259.08	547.176	445.35	726.944	141.849	464.42
1560.24	355.68	1420.93	686.547	446.752	875.438	150.99	458.963
1861.04	307.396	1240.24	644.056	444.719	1520.39	235.74	525.865
1475.92	369.41	1451.41	855.858	425.831	1367.91	195.646	442.154
1500.01	372.677	1180.21	748.578	452.038	1259.01	417.512	529.586
1899.2	316.215	1115.88	727.993	469.441	1265.05	406.958	519.145
1441.24	389.417	1021.51	1107.49	507.201	1197.84	312.531	538.295
1694.55	383.116	1056.74	1012.01	438.353	1157.52	281.154	502.338
1866.16	333.812	1019.32	773.848	512.359	1183.27	132.545	503.932
1034.79	343.593	1005.12	671.498	401.045	546.659	141.439	453.211
1867.81	385.825	1056.74	1166.13	465.621	1661.55	227.073	481.603
1644.56	354.118	1085.54	599.64	488.274	1458.43	220.576	488.085
1448.59	322.587	1227.57	498.128	495.919	644.279	129.373	454.284
1465.4	335.03	1020.28	778.995	455.593	1080.42	192.875	499.918
1503.38	348.947	1429.55	603.456	469.742	849.892	288.075	514.889
1843.37	442.934	1057.09	789.191	507.753	1613.27	245.815	514.339
1839.97	382.579	1406.4	750.322	463.977	1111.78	146.078	450.997
1605.29	375.951	1111.81	755.705	446.073	1208.53	302.279	450.534
1634.95	385.918	1195.17	568.051	418.458	1406.11	159.564	431.001
1832.37	347.005	1321.09	630.096	514.803	749.368	211.004	529.224
1495.2	320.164	1087.76	660.749	437.304	1137.04	203.535	488.736
1116.4	362.299	1088.05	487.994	452.713	936.082	132.257	488.31
1697.17	357.343	1005.15	728.317	418.456	1597.62	269.577	499.097
1401.91	362.194	1176.12	590.463	473.248	1331.35	179.989	455.366
1813.5	400.224	1576.44	637.395	429.8	631.1	158.549	513.971
[truncated: 8,002 more rows]

## Sheet: posterior
t_n70(root)	t_n77(Botryococcus stem)	t_n85(Cladophorales stem)	t_n90(Dasycladales stem)	t_n92(Dasycladales crown)	t_n115(Bryopsidales stem)	t_n120(Scenedesmus stem)	t_n129(Bryopsidales crown)
1292.51	714.968	1003.11	959.378	426.551	1160.68	314.778	513.497
1370.71	848.759	1018.03	1027.28	477.099	1218.48	375.485	532.758
1359.18	825.605	1017.65	1067.1	445.951	1215.49	304.292	533.627
1323.21	648.06	1005	872.414	436.441	1098.26	281.176	523.961
1517.07	846.66	1141.32	1098.42	420.679	1269.24	388.281	482.608
1525.19	908.355	1142.39	1047.02	472.016	1383.2	331.554	524.961
1494.56	783.532	1151.23	932.714	449.216	1318.6	353.729	498.356
1621.55	777.677	1036.19	904.097	418.821	1286.64	302.908	526.315
1423.39	1067.15	1055.92	870.203	431.696	1298.54	323.274	493.545
1691.58	985.215	1076.15	783.184	479.911	1296.13	268.723	521.205
1526.9	754.485	1003.89	901.112	497.193	1266.58	358.213	499.43
1519.64	884.342	1063.2	1051.76	460.306	1270.63	328.921	528.914
1406.6	718.606	1066.08	995.769	415.159	1245.57	248.913	481.657
1448.38	734.706	1091.41	938.507	458.449	1238.7	232.512	450.076
1347.31	714.173	1008.51	932.59	427.559	1170.03	219.936	528.906
1348.83	826.199	1039.46	1054.54	475.472	1159.49	226.564	533.401
1347.98	767.409	1013.17	1058.14	483.15	1156.83	272.461	520.33
1304.44	876.012	1003.63	1059.69	520.743	1107.45	322.397	523.315
1476.61	888.077	1055.31	975.896	443.006	1138.45	327.044	527.685
1477.46	859.653	1017.65	741.044	404.029	1188.94	309.235	519.907
1524.19	894.191	1014.08	834.572	427.791	1169.11	237.321	500.532
1321.94	797.323	1002.18	729.655	492.913	1127.24	196.9	525.315
1400.9	915.563	1024.01	765.441	406.876	1221.22	252.007	531.619
1423.65	634.176	1006.7	849.314	453.883	1173.22	274.195	498.434
1460.48	592.936	1014.85	815.006	426.201	1152.87	228.717	511.948
1542.72	710.289	1096.66	928.735	451.65	1270.11	265.311	516.981
1503.07	689.752	1066.02	830.723	410.274	1200.99	173.109	531.522
1434.21	501.785	1127.23	796.942	411.169	1231.97	337.98	545.395
1471.81	421.741	1004.39	825.556	508.766	1201.03	327.447	532.455
1488.77	611.813	1071.87	896.996	435.59	1261.48	317.33	536.358
1419.04	492.971	1008.3	803.92	463.44	1186.31	223.398	532.552
1227.45	475.426	1004.04	895.288	523.241	1162.8	248.891	533.604
1267.86	386.899	1002.49	783.349	404.139	1093.44	292.382	535.71
1442.3	469.414	1004.24	831.434	422.371	1112.63	395.428	531.824
1325.56	564.653	1024.22	828.237	429.131	1165	321.221	500.789
1504.01	410.768	1003.2	782.262	410.237	1239.21	323.647	521.067
1549.86	403.026	1047.44	852.854	409.77	1325.15	258.354	525.779
1529.66	430.297	1013.95	1099.38	443.711	1344.91	368.553	530.273
1567.72	442.433	1005.98	1230.76	451.799	1340.98	239.902	508.828
1814.93	481.439	1069.49	1013.27	492.179	1517.19	324.484	494.836
1673.12	598.264	1045.93	867.372	448.05	1484.25	241.467	514.29
1541.56	594.765	1133.4	904.607	458.499	1450.24	327.268	501.166
1558.96	634.561	1010.39	898.698	428.13	1197.77	373.213	517.802
1604.54	518.873	1128.97	1189.3	495.773	1321.89	341.41	519.925
1465.69	567.855	1041.05	903.129	430.93	1219.9	262.055	500.152
1570.97	613.506	1104.17	1177.4	450.269	1209.72	366.11	520.68
1549.7	446.976	1081.27	1163.7	474.337	1356.25	309.758	524.918
1618.83	579.707	1057.01	899.268	438.696	1328.71	380.334	521.286
1609.74	423.06	1126.44	834.882	446.027	1205.63	304.114	524.661
1468.68	419.997	1049.67	846.68	480.914	1238.02	198.484	511.354
1411.46	383.949	1076.52	862.41	437.106	1210.59	400.084	503.635
1421.97	422.946	1030.76	846.539	431.306	1238	280.395	515.12
1311.11	512.134	1000.05	818.974	409.861	1082.7	275.794	477.638
1390.99	557.85	1010.76	845.761	407.853	1191.11	186.995	528.448
1332.85	376.746	1019.99	909.73	457.555	1093.51	215.999	522.618
1526.09	467.21	1037.25	820.135	419.581	1273.35	183.355	536.155
1511.96	457.942	1072.69	922.22	499.212	1240.62	180.964	509.096
1328.74	375.993	1019.4	815.994	426.474	1154.13	215.029	528.396
1472.94	539.309	1046.66	926.418	410.292	1216.18	372.625	518.097
1462.09	563.373	1024.43	839.065	448.098	1289	439.12	531.663
1464.32	587.362	1023.5	896.607	398.315	1311.75	432.159	513.047
1467.03	485.98	1018.44	866.58	427.474	1179.56	421.881	512.453
1385.31	498.549	1094.82	852.634	460.869	1187.96	370.328	490.086
1464.65	445.535	1055.52	926.488	428.998	1172.77	256.961	528.88
1624.78	553.237	1194.33	927.731	489.218	1272.13	323.083	536.774
1347.6	400.791	1026.58	766.42	425.895	1167.3	262.776	513.126
1319.77	380.718	1036.16	767.592	422.26	1223.55	293.006	524.457
1394.74	373.332	1025.1	842.553	417.526	1123.03	235.276	530.228
1307.78	506.756	1002.09	843.905	435.825	1142.98	195.801	519.672
1327.64	685.461	1016.9	774.159	408.828	1111.19	198.672	512.879
1372.9	721.864	1033.32	853.475	435.784	1205.62	283.222	534.853
1310.81	592.023	1032.34	847.033	420.676	1178.82	283.547	507.166
1374.16	486.424	1043.1	973.635	513.852	1074.83	282.557	523.344
1559.45	572.49	1092.47	940.919	431.819	1361.35	161.695	525.455
1341.37	592.619	1003.45	783.576	445.014	1160.41	264.831	504.809
1305.79	504.453	1060.23	858.135	443.417	1109.88	276.587	495.838
1317.53	414.596	1005.13	820.561	463.984	1135.91	251.119	515.965
1223.07	618.843	1003.7	916.412	424.395	1068.6	269.076	520.671
1464.37	741.556	1042.1	1078.61	421.553	1253.69	352.144	531.857
1480.25	579.655	1065.24	931.28	507.709	1235.38	368.842	538.843
1451.76	604.29	1050.25	968.524	476.498	1107.9	350.646	515.086
1279.61	537.115	1001.19	826.599	424.01	1055.9	282.549	536.744
1283.65	449.743	1008.17	869.4	457.471	1138.18	196.059	504.275
1325.62	416.583	1029.06	889.787	442.945	1132.57	321.769	523.315
1439.04	495.365	1030.5	857.043	411.596	1149.17	251.611	537.088
1400.98	643.563	1043.62	835.36	462.354	1233.83	204.192	528.509
1484.16	549.024	1004.5	900.6	411.743	1263.77	224.598	519.611
1536.92	601.045	1060.54	1102.39	504.669	1299.23	276.804	529.152
1390.96	591.038	1008.37	1057.3	444.781	1227.98	239.104	531.361
1294.61	614.494	1012.79	1048.35	459.932	1159.94	360.193	497.938
1511.64	819.188	1017.56	1091.21	464.461	1286.57	320.385	451.128
1502.22	774.296	1001.58	1044.95	428.172	1243.08	332.617	532.624
1398.61	566.246	1018.73	999.303	479.813	1175.01	259.807	514.521
1414.48	486.694	1009.84	959.157	410.921	1264.38	289.549	533.22
1511.13	550.158	1164.73	1016.48	411.238	1277.5	338.426	518.043
1418.07	600.513	1023.41	836.626	423.024	1184.87	322.938	534.875
1328.9	603.247	1004.41	916.246	438.462	1130.25	234.407	520.336
1387.09	629.682	1051.07	1070.54	438.704	1216.4	304.472	512.398
1533.94	630.427	1087.62	921.303	418.346	1292.25	321.001	503.845
1714.27	870.057	1171.81	1068.08	494.936	1407.37	341.527	515.256
1495.19	749.276	1001.64	1000.67	498.916	1259.61	316.137	525.013
1551.07	684.179	1145.54	843.017	478.341	1398.42	367.57	536.453
1384.46	597.395	1098.26	851.064	405.675	1238.04	222.153	523.878
1720.12	502.215	1195.59	993.311	408.195	1363.39	294.763	534.11
1421.81	595.931	1131.79	1019.86	426.95	1130.97	241.308	542.095
1392.28	657.658	1042.74	1066.19	428.576	1172.53	246.335	528.788
1404.38	539.3	1000.41	1025.44	449.297	970.882	282.071	540.551
1446.39	550.768	1105.48	1033.61	421.635	872.259	354.921	484.178
1476.51	440.922	1059.91	984.041	405.634	874.808	287.897	531.033
1418.01	530.69	1026.99	889.108	429.61	1000.14	284.321	530.028
1413.42	543.351	1010.17	790.2	410.838	1150.63	231.265	511.545
1309.97	640.242	1007.92	783.285	441.948	1219.57	271.038	517.649
1337.93	578.218	1018.52	790.908	442.808	1208.09	209.037	515.823
1424.21	659.613	1077.88	845.25	407.968	1164.77	248.715	530.355
1405.64	635.699	1025.22	1036.53	510.871	1160.31	250.682	504.811
1360.66	685.726	1004.66	901.313	478.086	1172.75	362.507	523.421
1415.84	583.178	1011.99	1037.93	447.608	1230.1	365.275	508.054
1585.76	622.223	1100.51	1017.94	452.221	1259.8	260.223	505.756
1622.8	654.077	1094.32	988.65	413.808	1258.09	341.541	521.988
1422.91	604.273	1009.03	832.723	453.065	1281.44	297.955	525.66
1460.25	461.871	1033.13	873.939	429.718	1088.26	288.406	523.022
1543.19	438.24	1067.85	846.21	491.523	1097.45	217.325	530.316
1520.8	449.371	1089.31	947.006	409.331	1239.84	252.124	519.271
1463.66	436.365	1034.57	872.091	421.878	1257.67	268.563	492.794
1516.5	429.933	1068.41	918.166	407.138	1126.7	239.015	477.995
1518.92	362.73	1090.71	897.213	517.186	1113.94	281.568	497.988
1210.2	436.811	1029.55	853.806	409.474	1058.58	312.675	517.325
1299.4	365.673	1013.74	874.857	419.381	1094.81	319.643	536.9
1334.87	391.812	1001.77	866.023	404.45	1131.49	297.745	523.197
1383.25	409.859	1046.48	946.165	481.972	1166.95	259.976	523.767
1381.62	490.801	1040.75	933.99	482.889	1183.12	214.968	531.218
1416.71	445.773	1010.48	946.544	454.43	1291.93	271.899	540.85
1393.93	469.982	1019.25	836.765	439.152	1239.56	205.446	480.513
1581.38	395.688	1005	752.255	459.406	1135.94	244.638	532.773
1504.62	422.633	1066.44	877.106	491.801	1247.71	244.277	523.178
1457.14	361.086	1005.46	794.66	412.326	1163.05	255.55	526.674
1423.26	495.614	1041.95	899.046	507.519	1201.5	246.037	505.138
1429.91	470.405	1012.74	947.664	426.139	1255.8	238.132	523.338
1422.12	417.37	1005.18	883.164	423.485	1258.15	244.957	498.765
1490.44	423.483	1040.53	884.603	417.188	1314.25	294.589	528.133
1544.53	405.674	1204.19	907.611	484.034	1437.04	272.264	516.585
1332	478.74	1009.02	681.687	413.236	1118.9	227.848	516.296
1365.7	367.87	1000.13	760.251	408.017	1159.62	351.096	528.605
1257.39	507.869	1004.67	840.237	418.562	1121.52	330.688	530.533
1393.72	421.63	1078.19	923.188	472.798	1224.47	297.056	528.509
1506.82	535.399	1028.05	895.147	478.777	1189.99	328.209	537.755
1515	576.381	1051.77	922.118	463.583	1227.63	244.585	499.318
1476.73	710.532	1037.96	884.194	458.216	1130.14	282.523	521.223
1543.86	730.232	1006.41	898.868	514.522	1209.16	298.908	516.643
1449.89	586.715	1014.7	871.73	431.886	1202.85	206.935	505.223
1443.84	572.931	1054.75	824.602	437.071	1215.75	205.028	529.552
1616.78	416.726	1091.76	883.002	456.434	1244.11	257.969	494.473
1398.05	418.2	1059.14	864.26	448.4	1212.43	300.366	533.66
1418.48	440.113	1010.64	811.164	471.853	1126.55	239.732	490.357
1528.67	421.764	1072.79	887.803	474.624	1166.07	300.216	512.774
1519.7	550.694	1124.28	912.352	452.277	1326.88	266.58	527.513
1412.09	544.924	1012.31	966.428	403.81	1197.49	229.844	524.775
1457.13	625.64	1065.16	890.372	412.281	1283.34	323.687	504.164
1494.9	473.361	1008.1	832.17	401.597	1205.33	265.423	480.471
1549.82	372.84	1050.86	919.461	448.365	1138.12	305.267	530.41
1595.31	505.728	1186.79	918.186	437.81	1387.14	345.495	528.745
1299.09	430.652	1007.44	722.986	415.416	1109.42	376.873	508.112
1405.32	453.568	1004.89	806.009	450.123	1218.52	321.149	531.058
1537.58	372.208	1076.53	808.463	441.188	1204.05	267.689	520.817
1358.29	357.181	1014.17	817.332	439.647	1112.14	286.123	517.433
1362.57	384.943	1048	928.743	417.861	1251.44	211.364	511.192
1426.46	539.898	1063.35	878.914	411.576	1283.76	204.559	529.22
1551.09	679.293	1167.5	856.702	407.102	1309.97	239.666	501.698
1519.1	587.218	1096.33	932.577	426.343	1271.43	234.066	506.476
1346.86	661.246	1015.15	792.21	418.938	1120.55	181.058	526.717
1497.22	603.454	1052.64	744.108	409.822	1185.85	294.412	528.755
1441.34	485.946	1100.27	847.518	467.093	1272.89	223.396	517.124
1270.49	572.258	1002.25	790.687	414.198	1174.42	288.268	533.935
1321.58	501.216	1021.72	809.391	423.762	1061.04	418.034	537.155
1330.65	559.468	1003.85	862.014	417.371	1189.41	466.237	517.859
1472.64	573.692	1025.83	944.208	486.249	1228.26	517.882	511.213
1617.88	672.294	1078.63	951.343	462.759	1230.7	516.971	528.186
1361.15	489.425	1033.42	838.122	414.486	1153.11	342.754	509.178
1422.18	517.161	1025.14	875.556	485.929	1162.03	288.522	473.254
1471.82	322.673	1050.38	953.572	447.874	1168.34	362.301	515.845
1343.75	315.555	1003.68	795.123	461.981	1070.02	383.932	498.137
1404.74	447.489	1032.43	936.907	421.678	1130.8	341.123	536.516
1346.78	550.484	1014.69	843.005	444.623	1076.2	322.99	522.254
1493.64	473.969	1015.35	875.154	451.735	1079.35	342.711	478.146
1434.65	496.925	1087.93	945.047	414.473	1277.2	223.967	521.975
1434.71	528.176	1042.39	879.081	414.46	1131.78	253.004	499.049
1383.4	371.949	1013.1	877.409	450.831	1156.2	260.383	502.064
1465.68	421.621	1007.55	940.022	424.969	1150.1	174.647	499.183
1405.72	446.129	1010.21	1015.18	503.829	1157.31	258.534	536.433
1318.94	372.907	1042.95	800.99	432.49	1155.53	241.307	528.842
1489.56	477.588	1032.12	843.541	465.586	1190.27	248.587	536.563
1414.22	449.956	1057.61	919.567	450.474	1217.84	297.281	537.702
1348.14	624.485	1073.21	953.36	502.627	1150.57	256.433	533.721
1393.25	501.621	1020.48	873.268	422.274	1153.06	284.213	530.441
1428.45	376.248	1007.16	886.417	456.884	1141.31	295.868	504.625
1527.21	423.687	1046.33	874.286	417.255	1274.81	343.496	511.947
1340.87	400.517	1032.36	829.433	452.938	1104.47	289.714	527.051
1335.05	388.213	1021.52	811.856	433.801	1109.97	256.587	522.217
1334.24	428.674	1041.14	880.588	470.686	1171.01	284.291	534.983
1243.13	437.916	1044.39	842.131	458.164	1115.93	299.564	500.514
1292.33	346.538	1007.82	860.076	445.916	1140.07	252.769	515.772
1501.67	510.57	1089.16	1002.17	427.53	1209.2	322.068	492.586
1373.97	430.005	1005.36	946.063	407.606	1132.74	343.997	506.504
1553.72	498.285	1038.56	994.317	455.181	1267.01	307.33	523.038
1339.99	328.932	1010.11	1008.11	413.53	1155.12	301.558	519.767
1334.46	527.422	1010.13	960.885	405.616	1122.37	319.889	510.775
1354.65	764.377	1011.77	956.114	411.651	1164.53	350.026	528.284
1619.48	595.463	1061.53	977.488	431.411	1368.58	382.906	522.056
1572.63	627.391	1104.28	1051.59	413.953	1390.36	353.395	535.754
1531.38	465.972	1081.8	1090.16	481.512	1333.7	370.105	531.094
1321.45	561.781	1031.06	872.764	414.788	1170.25	204.625	511.76
1390.79	434.372	1022.37	907.934	449.332	1267.93	206.783	521.106
1533.56	476.651	1084.18	1184.47	461.68	1368.26	390.772	524.989
1613.86	541.321	1032.03	1102.41	405.163	1347.84	440.081	523.465
1582.4	691.684	1000.39	1164.55	432.454	1282.5	331.29	532.012
1654.49	484.984	1051.3	1097.88	433.066	1297.54	342.018	519.097
1468.07	488.933	1070.16	883.926	452.996	1255.15	241.367	519.99
1312.12	352.075	1041.08	943.224	412.553	1191.04	161.493	489.718
1366.81	500.964	1028.85	876.689	423.32	1191.33	250.558	513.207
1377.44	602.901	1045.55	895.471	450.694	1226.16	259.859	488.154
1313.96	570.778	1010.93	850.025	431.828	1079.73	265.294	521.908
1316.72	598.867	1032.24	976.852	436.964	1162.6	206.957	532.683
1515.9	453.802	1031.07	1097.24	471.108	1252.32	281.244	529.991
1416.74	642.606	1027.46	1100.23	411.733	1247.26	245.592	508.807
1486.53	660.321	1017.53	1077.04	469.802	1294.02	226.201	525.049
1535.67	766.952	1025.44	1121.05	402.797	1169.45	281.594	532.489
1584.14	656.874	1086.93	1075.13	459.968	1357.39	342.023	532.068
1494.89	792.623	1004.33	1103.5	429.21	1271.11	359.857	533.239
1458.74	666.696	1034.42	1108.73	420.033	1293.72	290.192	497.02
1373.84	580.387	1026.62	941.224	454.549	1185.51	317.988	466.997
1482.41	532.569	1011.08	1034.18	412.495	1201.78	295.498	534.592
1422.26	421.064	1070.13	1059.04	423.592	1210.03	306.777	535.908
1589.56	588.36	1029.28	1098.38	449.544	1363.02	338.392	530.116
1488.05	680.383	1072.67	1009.78	418.109	1220.53	270.023	468.724
1543.51	591.496	1040.04	1073.99	429.863	1204.01	239.526	531.91
1501.02	652.105	1038.92	1117.65	435.471	1262.27	209.84	524.724
1524.57	678.02	1069.06	833.668	423.381	1331.67	207.579	534.671
1455.08	646.647	1017.67	1051.27	488.392	1297.6	169.814	533.226
1601.73	719.826	1047.02	1162.25	450.3	1334.9	199.134	517.656
1438.23	824.887	1045.84	1043.36	467.518	1279.56	231.989	533.825
1427.02	770.575	1066.5	1116.85	451.403	1247.14	238.642	532.272
1423.51	760.386	1005.79	1108.7	412.354	1254.51	303.548	533.714
1294.09	660.994	1006.17	910.503	412.533	1144.8	245.739	525.665
1445.53	745.851	1027.72	998.097	439.837	1106.85	277.534	531.584
1433.27	823.509	1086.57	1010.42	390.127	1214.06	265.332	515.218
1373.75	706.5	1063.35	987.918	461.041	1207.44	237.894	534.238
1349.54	718.268	1011.02	945.828	401.424	1164.45	268.628	532.819
1375.08	716.456	1068.02	1021.62	440.777	1114.65	192.484	496.566
1400.31	729.197	1011.94	1055.66	420.699	1155.17	183.957	520.984
1414.61	868.177	1111.97	1026.57	442.292	1050.69	178.763	524.562
1417.53	901.969	1104.97	997.649	417.678	1148.12	238.444	505.197
1382.82	664.96	1003.41	910.169	451.477	1126.12	263.042	521.714
1515.31	718.677	1083.37	987.231	406.088	1261.15	276.485	518.032
1397.41	737.7	1076.28	1000.71	409.89	1203.31	261.066	526.92
1575.38	740.565	1093.02	1076.47	416.402	1293.88	317.041	526.023
1594.93	857.959	1083.85	948.234	399.2	1397.82	295.524	525.593
1394.32	775.487	1051.65	1040.6	410.335	1225.6	400.428	519.423
1366.91	800.349	1075.35	1075.71	440.599	1249.69	388.172	528.173
1280.54	540.388	1024.29	920.357	436.739	1006.65	333.486	533.518
1376.19	564.831	1012.85	934.299	452.162	1084.44	201.105	534.716
1407.48	392.167	1020.14	933.812	450.643	1224.38	216.883	518.531
1367.55	397.349	1018.36	809.279	432.779	1101.94	281.62	538.229
1570.15	721.235	1079.7	833.351	426.012	1220.31	188.772	521.916
1405.77	637.24	1011.95	894.391	446.02	1235.64	233.92	520.572
1448.17	711.222	1052.65	997.08	434.293	1177.27	270.819	518.03
1395.41	705.483	1009.37	1001.91	508.476	1205.18	223.06	493.649
1376.1	585.331	1046.86	1061.41	466.096	952.913	239.916	501.455
1342.04	598.687	1001.32	824.539	426.721	777.567	224.105	521.273
1490.63	635.069	1075.17	1073.81	434.926	930.766	235.675	531.505
1426.81	448.033	1014.39	1068.59	454.326	767.247	257.816	528.39
1309.46	452.49	1049.32	1049.52	430.617	796.035	172.025	513.738
1364.43	403.952	1037.58	1070.73	495.042	815.744	233.895	512.987
1397.91	456.036	1067.59	1084.55	474.355	984.764	260.669	538.242
1447.89	627.888	1183.07	1094.85	496.152	949.477	213.461	485.774
1295.89	634.266	1018.66	1066	499.152	785.187	254.742	482.305
1528.28	563.385	1061.22	1051.82	431.205	818.394	245.872	513.738
1239.13	471.814	1039.49	906.978	469.642	801.422	269.119	527.804
1203.08	532.312	1041.33	940.859	424.416	772.593	230.511	456.539
1358.68	638.682	1026.44	966.244	410.786	880.251	242.22	531.599
1320.76	587.074	1048.35	1005.22	429.858	873.754	302.509	497.251
1291.49	343.719	1011.55	953.174	506.172	816.499	258.669	447.631
1565.32	463.234	1038.31	934.953	438.718	1254.05	211.05	512.642
1518.62	591.011	1026.55	1186.77	423.481	1144.43	232.865	525.019
1468.34	533.774	1069.37	1117.94	453.413	1220.1	220.027	505.433
1291.71	752.47	1047.49	1058.07	452.672	1134.65	195.995	533.845
1364.45	673.545	1046.83	1003.75	430.835	1175.11	188.869	537.322
1349.18	719.709	1010.34	1054.19	421.435	1131.23	197.245	530.009
1379.3	792.202	1068.56	1124.95	429.907	1229.17	205.311	529.493
1251.43	693.621	1006.41	945.211	407.45	1098.08	196.476	494.81
1427.51	805.04	1069.02	996.287	418.419	1270.03	254.142	533.441
1360.31	767.225	1016.03	853.258	451.879	1221.04	283.126	524.525
1331.55	844.652	1004.39	745.818	491.857	1133.11	280.815	532.819
1346.47	862.043	1018.58	737.568	408.016	1183.93	281.745	531.507
1457.39	752.01	1072.27	955.229	440.438	1343.87	245.102	531.213
1368.11	690.192	1045.77	945.165	436.877	1173.14	226.659	500.277
1432.8	744.759	1015.18	879.956	450.751	1225.13	172.997	537.036
1512.15	812.653	1083.5	845.769	451.035	1364.36	191.214	523.137
1482.37	968.637	1051.28	793.505	411.959	1279.47	236.32	526.177
1414.3	727.187	1074.34	1036.01	419.951	1268.69	279.825	481.928
1334.36	726.137	1043.77	1057.21	409.861	1183.38	291.138	532.659
1357.18	745.043	1044.34	1000.56	422.153	1132.5	253.98	536.391
1501.19	726.544	1007.48	979.66	431.76	1244.66	229.37	532.476
1397.25	694.936	1028.87	920.828	487.683	1229.88	158.439	498.872
1387.35	710.417	1055.85	989.557	403.206	1133.54	248.838	521.687
1330.76	675.529	1019.55	965.175	413.026	1147.99	171.68	496.392
1381.85	708.411	1015.38	1035.04	425.903	1073.79	177.129	529.254
1353.6	722.387	1024.89	898.682	421.347	1204.37	188.53	493.022
1490.96	657.371	1020.14	1072.76	435.128	1151.88	227.879	529.837
1359.55	650.065	1010.02	969.402	416.032	1083.4	299.258	506.328
1357.2	657.762	1035.62	943.811	454.672	1118.57	234.608	503.65
1309.35	686.815	1004.57	1037.28	425.61	1142.44	274.887	513.619
1392.38	658.198	1024.14	1083.98	451.946	1190.37	252.035	529.158
1350.71	734.784	1042.85	870.729	465.562	1159.85	301.206	530.174
1335.73	596.228	1015.83	905.782	429.125	1211.31	241.376	535.701
1416.81	675.176	1042.61	868.739	437.058	1284.39	278.081	507.336
1459.2	718.263	1027.22	1053.83	438.433	1193.31	314.359	508.647
1487.89	777.994	1083.26	1124.19	409.398	1182.65	282.283	535.533
1382.71	789.94	1029.08	989.535	457.192	1220.44	285.997	500.529
1237.34	709.611	1000.93	822.815	450.436	1097.34	240.71	509.036
1354.93	722.514	1017.43	897.323	481.123	1137.73	328.421	529.379
1358.08	759.25	1073.65	954.67	451.961	1113.65	326.043	534.695
1409.7	721.569	1034	956.414	426.931	1151.74	366.13	535.135
1420.87	422.96	1002.56	914.811	413.923	1113.46	296.291	527.603
1398.23	399.011	1007.86	965.009	465.893	1198.34	258.572	511.827
1410.99	771.961	1021.07	1091.16	475.987	1252.51	330.677	527.904
1363.77	763.383	1004.71	1019.66	427.521	1187.49	359.381	486.349
1411.56	776.781	1032.68	1074.86	474.227	1225.91	322.432	513.83
1553.94	846.635	1069.14	1214.93	436.342	1309.21	389.643	502.411
1722.36	890.581	1072.5	1226.83	412.577	1388.64	259.023	528.149
1352.61	737.919	1016.76	1061	435.038	1270.9	278.217	470.675
1344.91	761.546	1003.93	1010.24	444.235	1131.09	322.029	527.828
1406.5	696.901	1056.72	1004.52	419.36	1220.09	312.869	534.502
1327.28	783.736	1008.56	947.13	411.083	1178.08	311.959	529.371
1335.24	732.665	1007.98	867.261	414.04	1070.03	206.844	531.823
1491.58	731.734	1048.43	1132.14	406.619	1233.43	278.642	485.614
1537.14	746.588	1004.47	1104.46	514.611	1144.13	256.365	480.22
1274.77	721.755	1004.4	976.525	409.238	1085.34	214.2	528.355
1397.77	690.345	1067.91	947.045	414.979	1023.09	164.14	518.69
1313.21	755.084	1023.89	996.293	433.74	925.045	223.786	526.154
1360.36	712.127	1045.8	1137.16	446.105	964.881	239.691	525.683
1422.32	666.983	1008.17	1043.28	459.682	1025.73	199.281	521.019
1282.51	714.535	1047.09	937.753	415.006	1122.62	202.481	508.309
1396.48	586.801	1081.94	957.982	432.378	1208.98	241.837	527.937
1394.45	459.28	1016.19	900.733	416.798	1198.64	339.541	491.099
1286.11	390.102	1023.78	856.847	408.575	1156.54	290.673	518.1
1380.2	408.892	1081.15	993.19	514.452	1170.06	287.67	510.447
1447.97	459.588	1085.16	903.627	428.223	1219.17	334.522	533.982
1586.37	590.101	1046.88	938.78	454.005	1305.58	291.297	530.651
1365.46	614.861	1058.65	808.074	471.154	1145.48	261.757	514.301
1406	739.019	1037.84	890.19	452.369	1279.46	277.947	511.917
1480.08	683.641	1053.73	875.336	423.377	1239.49	302.311	527.158
1379.95	514.297	1080.52	886.577	430.199	1209.8	235.746	524.104
1498.01	426.582	1022.88	844.744	428.979	1179.79	242.952	529.622
1461.49	456.066	1003.55	864.998	417.872	1124.79	352.972	527.975
1485.53	473.732	1040.52	866.63	452.293	1187.85	292.106	529.735
1460.36	405.604	1037.77	922.723	489.01	1185.24	242.074	525.877
1428.56	368.951	1014.81	855.923	504.008	1207.52	326.226	467.451
1439.12	373.725	1082.41	884.709	432.471	1182.15	316.591	521.592
1513.55	433.467	1016.93	878.97	411.042	1267.58	234.852	533.167
1471.75	472.275	1005.86	876.418	406.83	1168.6	220.868	529.049
1488.2	436.646	1012.5	902.586	420.026	1220.13	188.72	529.858
1510.38	613.225	1061.43	876.149	438.707	1202.29	287.3	516.186
1647.54	680.982	1102.75	999.172	515.817	1316.07	275.172	507.337
1333.99	630.295	1003.9	897.402	428.443	1160.96	257.826	525.05
1456.77	661.221	1011.72	900.777	467.442	1152.41	283.252	530.436
1708.36	734.858	1055.76	1035.22	430.496	1285.34	346.266	512.767
1588.4	569.015	1012.07	1282.68	474.069	1351.78	314.294	522.428
1602.36	429.921	1027.23	1199.47	493.797	1410.41	263.966	522.775
1534.97	432.692	1031.51	927.186	479.507	1294.92	265.461	441.447
1605.9	563.626	1031.39	1039.58	427.067	1386.41	226.534	532.794
1757.71	770.968	1032.02	1229.38	423.338	1305.82	359.706	533.335
1639.18	678.578	1025.59	1067.17	468.801	1196.76	274.096	512.708
1403.51	542.267	1042.97	883.49	406.207	1123.41	293.307	510.403
1828.27	582.554	1014.3	937.713	417.387	1206.55	224.91	428.292
1578.49	558.199	1060.76	801.309	460.661	1276.05	258.787	502.809
1449.52	482.432	1006.45	802.127	410.288	1258.31	277.238	506.705
1536.52	400.427	1003.36	1047.95	436.043	1301.13	304.826	495.773
1494.49	437.836	1060.97	868.382	409.615	1253.17	262.376	502.655
1456.83	438.175	1095.03	853.152	429.96	1239.43	348.438	488.109
1393.98	469.511	1019.71	808.237	414.781	1261.19	377.283	506.027
1352.09	457.468	1049.4	807.684	427.624	1151.07	298.499	504.077
1696.67	322.033	1073.37	738.721	428.649	1240.13	176.109	479.565
1500.02	378.05	1069.3	854.652	486.357	1317.35	232	496.876
1604.6	349.628	1048.93	805.929	414.325	1317.14	209.225	539.299
1667.91	397.34	1201.93	904.208	433.702	1460.24	349.908	492.036
1607.72	456.026	1143.8	809.175	461.414	1276.41	251.783	446.158
1778.73	363.787	1118.67	799.472	419.18	1363.75	288.053	516.813
1523.51	406.855	1153.29	844.201	417.913	1423.83	213.948	521.167
1488.05	408.101	1033.54	779.104	415.836	1280.6	319.711	503.014
1485.03	424.833	1098.14	780.835	450.837	1252.94	317.443	511.995
1441.54	428.273	1064.52	891.92	445.132	1211.65	262.053	514.299
1379.03	316.17	1066.23	910.604	437.527	1210.6	234.018	505.095
1487.09	448.714	1024.12	920.773	458.717	1327.98	227.304	522.901
1377.93	503.568	1077.45	923.505	413.556	1145.26	259.62	533.925
1324.04	431.464	1034.44	847.919	412.735	1216.97	307.111	534.452
1429.03	594.075	1022.31	876.813	444.514	1226.9	282.457	486.356
1314.39	345.673	1067.67	897.132	469.84	1150.33	210.368	535.867
1327.47	385.752	1007.68	872.873	440.048	1167.01	213.983	531.29
1447.22	479.329	1014.08	896.043	462.304	1160.21	272.339	521.475
1467.76	612.422	1078.46	909.972	448.745	1133.66	271.31	529.313
1543.96	459.994	1163.96	988.753	422.765	1222	243.564	535.007
1364.28	404.403	1009.16	899.897	417.993	1245.35	230.354	479.846
1362.9	464.393	1030.54	899.185	424.508	1163.21	280.528	531.973
1386.87	411.982	1093.68	884.241	406.121	1160.18	309.19	534.669
1296.95	419.624	1013.04	874.415	421.791	1182.16	290.798	513.181
1304.15	417.719	1001.64	815.731	423.646	1133.09	249.42	520.211
1521.44	441.067	1000.49	876.492	426.241	1152.6	312.273	522.482
1323.16	456.879	1002.3	850.314	442.203	1187.19	261.806	518.433
1265.37	554.734	1000.27	786.244	447.435	1049.68	237.755	535.941
1393.79	485.156	1053.16	831.245	409.415	1187.56	249.508	556.192
1331.19	404.5	1008.32	827.001	422.646	1176.52	280.149	502.14
1398.25	361.712	1098.15	913.711	419.296	1210.73	314.467	508.139
1367.67	435.494	1066.85	882.501	425.772	1132.13	330.644	508.828
1442.76	623.907	1014.43	914.218	487.665	1187.43	452.667	530.4
1407.37	549.396	1004.44	962.611	493.923	1174.88	341.09	521.697
1264.81	503.991	1002.6	858.822	405.773	1132.95	385.021	529.749
1369.41	423.852	1020.06	811.72	408.936	1152.79	330.753	529.705
1337.51	387.753	1030.36	784.993	447.493	1121.91	317.29	514.67
1501.56	558.214	1070.56	944.189	418.802	1311.97	371.472	531.111
1507.16	497.389	1029.57	882.637	452.331	1186.29	279.105	535.167
1457.86	480.09	1005.38	870.468	425.179	1122.42	237.809	523.093
1350.16	469.641	1029.6	965.137	422.772	1102.68	297.336	514.777
1381.26	542.77	1048.24	859.755	481.674	1209.76	384.396	531.976
1412.3	599.304	1020.94	806.66	425.366	1241.62	419.662	487.737
1504.37	623.922	1038.85	865.537	411.306	1260.64	352.108	528.788
1642.73	621.992	1177.24	1025.97	468.977	1372.17	350.985	520.142
1412.63	529.976	1043.05	800.768	406.808	1162.81	253.701	530.786
1500.61	641.988	1022.97	896.131	468.951	1272.77	328.307	521.368
1513	724.899	1079.05	974.677	413.633	1244	307.756	505.448
1410.66	670.974	1013.42	1035.62	466.947	1175.54	271.92	514.065
1768.92	764.499	1043.74	962.537	398.677	1279.31	194.991	531.637
1510.17	864.4	1217.8	1055.36	418.602	1399.17	262.358	497.581
1384.63	676.446	1033.84	852.991	447.054	1061.97	251.82	512.226
1496.8	626.41	1052.13	926.701	407.971	1286.28	271.782	524.922
1317.91	515.403	1041.58	870.293	406.385	1186.8	267.159	492.565
1463.61	543.703	1102.7	854.248	469.53	1288.52	353.473	530.624
1352.1	545.72	1001.15	792.054	448.261	1042.56	330.211	530.37
1446.39	448.122	1003.03	894.412	426.168	1248.51	334.703	519.257
1411.9	398.35	1018.35	847.643	421.037	1171.54	353.622	532.004
1292.13	464.896	1074.22	947.821	401.874	1157.17	240.358	534.381
1371	495.441	1001.76	893.44	458.005	1109.16	220.477	534.867
1488.28	538.516	1012.59	855.316	474.371	1129.42	266.56	525.171
1334.01	579.212	1036.37	911.012	446.727	1167.19	227.725	483.194
1425.92	503.514	1064.05	815.356	422.35	1242.02	294.795	489.269
1412.88	484.774	1002.08	822.843	418.547	1060.47	250.814	524.797
1282.78	434.834	1000.64	842.14	414.507	1060.89	170.145	488.252
1353.98	520.973	1031.12	782.472	433.298	1175.1	188.189	486.609
1430.44	408.772	1019.6	791.97	444.181	1219.1	213.966	524.274
1407.34	572.616	1109.49	832.072	511.069	1223.64	198.879	437.424
1444.47	628.709	1032.63	872.541	447.683	1253.16	235.612	522.25
1446.2	687.814	1035.64	956.777	434.046	1226.69	207.263	500.453
1396.79	598.621	1040.29	1041.08	488.061	1097.87	276.192	534.789
1299.53	505.385	1003.58	823.294	423.874	1080.95	272.67	487.056
1444.72	628.415	1089.59	847.152	428.317	1199.28	241.117	500.179
1446.16	394.008	1089.28	925.471	448.051	1206.68	209.425	502.862
1436.75	330.629	1061.28	858.246	465.8	1169.39	183.963	532.579
1492.3	420.81	1025.54	811.439	424.033	1074.01	167.134	508.975
1424.92	431.969	1089.03	786.289	412.245	1218.07	221.158	527.853
1472.45	411.066	1010.39	728.995	426.688	1138.1	152.603	531.489
1382.76	431.917	1070.27	791.943	465.352	1217.47	213.87	529.411
1513.37	410.397	1043.12	791.57	462.825	1257.93	271.966	536.165
1421.41	361.811	1018.44	734.471	435.017	1255.53	292.6	533.443
1511.13	401.25	1033.36	831.782	430.497	1213.28	235.978	476.561
1468.13	351.501	1121.72	742.048	426.302	1218.72	239.214	520.243
1457.68	398.426	1080.29	749.867	497.157	1194.32	338.111	505.87
1517.05	385.392	1084.94	763.37	442.006	1154.14	224.607	529.623
1387.36	382.342	1015.09	786.416	484.788	1229.78	204.617	536.162
1440.71	441.927	1083.44	912.237	514.558	1284.63	225.473	514.277
1368.91	457.329	1038.08	836.669	497.077	1185.44	162.324	500.415
1321.32	418.279	1045.44	696.962	422.444	1206.16	210.909	486.222
1317.67	464.984	1001.67	719.854	404.448	1196.73	212.277	531.499
1460.89	573.593	1087.14	754.895	450.766	1154.55	265.345	533.117
1417.73	607.976	1049.52	860.599	430.321	1076.35	204.025	497.951
1430.36	474.927	1040.49	878.937	421.216	1171.36	212.098	512.668
1300.36	541.049	1003.58	798.566	427.116	1207.16	211.666	527.967
1546.22	722.665	1043.13	1041.37	470.565	1335.66	285.762	517.597
1443.91	571.47	1043.53	1090.63	402.639	1148.26	272.437	515.879
1602.01	593.878	1088.4	1024.08	412.57	1318.81	220.818	534.658
1473.51	637.588	1027.57	1015.46	419.22	1106.1	228.236	530.843
1517.73	421.559	1014.33	957.715	420.125	1150.66	252.534	497.156
1448.23	753.852	1029.15	973.581	453.868	1170.75	282.388	539.544
1436.62	628.981	1035.85	1041.07	438.201	1283.95	222.33	488.374
1336.14	742.783	1003.81	1018.83	416.676	1147.83	273.961	444
1586.63	850.531	1094.26	1175.92	454.023	1433.12	356.608	520.019
1566.11	613.104	1006.8	1077.13	431.233	1331.6	280.706	499.861
1634.02	616.882	1059.1	1130.36	490.757	1266.8	283.005	521.499
1509.62	708.88	1010.8	1085.62	429.617	1247.16	384.326	533.573
1388.62	697.843	1023.15	1004.71	431.575	1181.61	240.854	508.307
1387.24	737.252	1014.29	1023.04	438.73	1141.28	196.093	542.931
1438.12	685.573	1033.46	1020.98	417.029	1236.21	195.847	486.099
1527.71	783.984	1042.05	1052.97	497.786	1280.79	234.994	525.278
1574.57	686.492	1079.84	997.814	469.553	1285.26	303.891	534.494
1396.97	606.732	1055.21	812.398	421.658	1138.77	306.865	507.112
1522.98	670.017	1121.95	952.502	427.463	1388.32	270.871	509.011
1433.51	654.973	1036.56	890.791	435.878	1168.84	234.848	488.539
1421.07	866.304	1039.17	1010.75	410.218	1276.86	232.675	529.113
1331.24	748.985	1009.28	1046.18	420.066	1211.09	216.836	520.432
1328	742.602	1005.71	950.806	414.009	1162.85	186.302	534.257
1315.39	720.736	1050.42	933.219	416.751	1117.43	192.251	518.108
1438.93	674.034	1003.78	976.084	425.728	1158.35	191.854	482.923
1354.8	784.657	1000.71	1037.8	475.799	1136.71	324.695	522.25
1319.52	705.571	1008.62	1013.06	420.603	1136.96	357.804	528.814
1281.22	664.451	1036.44	972.146	416.501	1111.86	234.652	518.652
1478.74	760.822	1092.88	1140.44	471.175	1320.36	223.261	525.392
1378.85	732.386	1045.71	1067.3	483.856	1206.97	298.369	533.462
1562.2	816.878	1152.1	1131.48	410.106	1311.54	273.398	510.731
1395.59	697.65	1000.02	958.666	407.288	1232.2	254.4	519.991
1400.46	656.155	1000.53	987.545	475.107	1147.94	230.996	521.046
1288.86	578.215	1021.83	1048.32	459.74	1153.83	218.674	529.547
1365.28	687.198	1006.68	1057.73	426.435	1145.61	285.646	531.634
1400.85	593.391	1046.02	870.239	414.112	1228.75	260.671	495.874
1548.99	601.299	1089.55	916.111	496.446	1166	240.387	518.836
1400.75	359.701	1032.65	873.961	396.302	1099.71	237.235	529.728
1523.96	370.125	1050.97	775.698	406.851	1244.99	278.002	515.122
1588.07	468.001	1029.2	759	444.345	1290.04	314.401	490.941
1305.94	362.909	1021.61	707.911	464.715	1035.36	231.311	529.685
1520.24	410.731	1116.54	726.764	452.528	1331.13	315.188	512.974
1518.24	417.312	1111.32	784.492	478.66	1355.83	226.593	515.878
1442.28	367.825	1072.38	854.32	471.93	1297.32	195.007	539.133
1438.67	471.101	1010.17	831.987	452.2	1259.29	192.923	531.752
1410.87	600.979	1038.92	834.395	430.375	1202.29	257.942	523.396
1690.25	816.004	1102.7	798.564	420.625	1212.44	247.274	530.708
1436.55	593.82	1029	789.078	420.415	1164.39	223.294	524.806
1581.88	750.642	1090.27	996.574	441.925	1349.7	370.429	525.225
1416.98	770.437	1111.72	893.048	481.67	1302.68	359.435	492.519
1480.54	827.919	1044.3	958.392	440.827	1190.96	311.645	510.839
1541.05	752.785	1034.73	952.918	408.885	1164.93	269.221	530.945
1499.59	686.254	1043.96	979.429	403.509	1213.58	267.926	523.568
1534.88	677.012	1058.67	847.325	436.564	1215.36	227.688	519.7
1415.43	677.368	1043.72	998.239	481.051	1229.68	290.699	534.891
1493.31	486.943	1027.01	921.961	493.821	1217.97	151.333	502.029
1551.84	619.845	1031.59	1097.95	434.918	1333.69	269.71	518.398
1454.16	529.973	1071.54	857.82	416.208	1225.3	259.978	520.862
1339.77	708.504	1011.92	892.228	450.483	1144.94	298.887	464.884
1336.68	680.021	1022.93	815.419	427.296	1178.14	285.794	507.967
1349.73	577.864	1044.43	790.807	410.66	1122.37	171.854	506.345
1498.27	607.306	1031.85	934.599	437.042	1242.64	295.246	529.167
1331.12	685.41	1009.71	921.795	427.449	1145.25	310.261	514.828
1302.72	798.029	1003.83	909.821	413.503	1168.18	252.144	517.577
1423.59	879.776	1033.56	989.25	444.746	1193.93	277.999	532.409
1491.53	679.973	1025.01	939.372	414.854	1310.94	372.913	540.669
1625.03	856.542	1020.11	900.141	424.352	1323.25	289.922	516.086
1560.45	795.108	1098.42	1097.84	500.472	1339.32	394.256	522.528
1425.43	836.427	1032.08	1152.68	444.702	1254.89	289.438	533.123
1446.96	700.297	1008.35	1047.33	424.563	1210.16	242.612	519.794
1464.94	698.201	1096.7	1047	470.231	1263.06	277.824	536.698
1597.97	803.317	1021.86	1117.08	423.472	1176.85	292.328	526.662
1471.38	766.413	1056.65	1094.26	461.016	1283.71	242.855	496.419
1447.11	652.495	1006.49	875.076	414.867	1216.58	254.259	525.907
1383.97	712.026	1035.82	964.686	475.331	1229.85	249.29	536.625
1395.55	634.162	1050.01	936.957	411.062	1107.85	191.503	530.572
1231.66	330.557	1005.14	851.943	415.862	1111.47	196.126	524.164
1271.17	395.839	1022.35	822.676	438.187	1180.79	336.953	533.905
1395.36	433.619	1041.02	809.748	418.409	1271.79	237.173	531.802
1374.41	411.67	1017.36	778.879	462.103	1231.56	200.911	523.458
1351.36	325.839	1068.24	852.707	447.509	1157.03	187.37	504.131
1335.14	377.258	1008.36	801.727	450.51	1174.92	225.083	533.611
1455.21	362.702	1064.71	795.29	443.99	1285.78	247.796	527.854
1521.95	389.57	1165.68	858.111	418.533	1284.77	193.608	531.224
1414.03	385.743	1070.85	775.513	451.206	1254.12	168.966	500.052
1414.81	373.081	1071.12	796.321	472.952	1179	148.076	498.902
1328.5	321.775	1013.12	727.829	419.083	1186.43	216.444	534.927
1448.09	480.788	1055.48	835.124	423.526	1229.59	351.302	521.399
1317.44	471.353	1002.83	789.341	403.495	1184.09	231.758	499.969
1431.03	354.244	1007.74	994.042	431.983	1223.5	231.231	501.493
1521.4	419.612	1023.51	964.067	410.162	1219.73	280.956	520.655
1428.37	398.165	1016.55	836.483	445.003	1205.57	323.705	512.535
1306.58	491.349	1005.01	862.627	446.089	1159.81	307.102	506.502
1350.57	449.053	1014.09	890.587	417.522	1210.9	320.4	516.758
1304.84	415.712	1003.73	916.306	405.18	1134.83	334.353	529.275
1407.06	359.453	1091.94	887.29	425.016	1184.05	343.172	514.2
1443.86	473.648	1030.67	855.203	420.979	1145.75	264.838	523.374
1426.49	435.121	1085.42	958.348	488.746	1228.33	209.59	535.428
1522.72	580.508	1062.72	872.827	409.835	1257.21	297.17	506.906
1368.53	532.9	1024.01	982.085	466.485	1184.85	406.554	530.049
1411.55	527.441	1007.78	963.041	412.595	1143.04	343.767	526.712
1609.35	494.573	1082.41	959.139	458.67	1233.4	407.835	527.296
1575.39	554.813	1031.32	827.29	514.45	1215.96	424.843	500.296
1588.61	639.57	1110.66	902.903	437.071	1292.99	343.011	512.328
1422.22	746.692	1022.5	962.09	417.901	1210.22	346.097	538.527
1425.04	606.829	1096.25	1007.14	417.939	1200.17	260.317	523.283
1469.27	773.216	1077.78	913.648	424.668	1298.27	299.833	535.293
1331.4	677.127	1092.57	826.85	436.116	1151	275.861	547.772
1344.97	516.624	1011.05	761.732	436.62	1189.38	388.18	542.109
1442.32	492.375	1090.28	785.127	488.701	1245.41	259.529	526.446
1549.23	519.988	1003.15	776.018	443.418	1154.55	333.785	523.209
1436.24	726.703	1004.13	922.325	419.015	1132.04	311.414	511.101
1554.11	814.856	1062.68	977.217	454.276	1235.26	207.586	495.67
1358.55	587.702	1006.63	861.977	404.219	1177.76	265.843	484.578
1314.08	710.75	1001.81	890.536	516.519	1153.49	356.587	512.786
1510.91	614.575	1003.45	937.55	459.931	1217.9	316.901	477.062
1391.6	515.175	1093.4	906.881	413.042	1214.22	318.111	530.764
1401.6	420.513	1084.39	747.228	413.323	1282.32	303.586	520.31
1504.23	590.212	1003.38	637.136	474.009	1196.43	254.232	532.405
1350.38	583.07	1028.76	598.928	412.356	1207.55	380.651	533.273
1391.22	544.269	1031.29	702.181	454.735	1252.89	360.607	514.102
1513.62	760.223	1041.71	822.092	440.489	1285.11	394.486	531.846
1424	555.821	1044.63	963.557	408	1229.5	267.33	519.588
1471.16	455.603	1013.94	909.805	415.64	1257.19	215.799	485.359
1664.21	490.364	1090.46	1268.26	422.125	1482.18	339.604	502.384
1512.86	479.396	1007.85	1088.6	479.824	1309.29	346.521	481.209
1553.59	450.43	1063.3	922.562	461.674	1396.29	326.924	485.435
1438.15	660.751	1057.36	955.741	428.174	1247.63	222.048	512.732
1397.8	749.519	1100.05	982.643	476.638	1238.33	254.204	482.334
1429.64	617.467	1029.28	1081	436.913	1178.18	309.923	502.439
1474.98	747.388	1037.19	965.07	417.336	1183.44	287.793	505.573
1440.3	537.841	1021.55	925.898	411.779	1221.78	221.598	438.419
1486.31	574.063	1040.8	985.211	440.891	1205.03	262.568	533.619
1315.78	505.809	1004.36	966.823	444.907	1119.54	266.905	475.71
1455.52	592.375	1050.5	1031.6	415.165	1213.58	263.037	531.854
1449.49	722.35	1087.03	954.349	433.6	1250.07	304.83	481.815
1413.15	708.12	1004.9	1026.75	463.12	1226.21	184.033	468.787
1396.54	727.544	1083.65	1125.55	409.511	1179.03	257.123	481.145
1538.96	820.114	1005.09	1043.81	424.588	1292.84	250.735	536.109
1352.15	675.865	1023.76	1010.7	443.96	1202.79	211.2	510.425
1382.41	667.719	1042.63	1081.59	419.746	1174.37	325.084	523.262
1264.69	413.559	1009.8	858.423	431.342	1130.14	362.674	527.089
1516.53	469.232	1048.56	920.146	411.263	1201.33	354.003	518.708
1406.24	502.039	1043.02	842.557	420.698	1142.39	294.03	516.507
1411.16	477.235	1014.69	771.548	424.618	1165.98	323.928	511.779
1409.18	399.909	1002.52	750.198	487.736	1232.6	293.95	492.243
1478.56	588.886	1053.18	834.338	394.015	1224.38	230.316	533.203
1633.72	379.549	1023.03	914.868	447.665	1224.78	211.389	490.108
1466.77	434.853	1064.45	886.754	423.507	1238.67	187.416	512.362
1305.37	572.609	1044.62	876.105	471.208	1181.78	277.775	538.598
1433.28	575.155	1004.4	896.878	415.005	1165.49	351.525	521.431
1307.69	470.671	1001.1	761.449	444.631	1191.64	472.976	520.957
1350.95	644.255	1039.69	886.328	511.902	1217.64	432.223	537.668
1282.82	564.506	1019.11	832.182	429.271	1144.92	477.654	524.204
1343.35	635.503	1007.68	867.842	413.459	1202.86	444.709	513.576
1301.22	662.108	1020.05	908.907	407.032	1181.28	315.704	532.586
1329.99	626.512	1033.09	869.113	429.092	1106.48	338.729	525.642
1486.32	636.855	1114.24	1007.69	446.084	1270.57	384.712	527.215
1681.39	629.006	1040.04	860.415	403.257	1196.88	446.808	530.857
1447.43	753.202	1034.05	889.581	454.147	1231.01	439.233	500.532
1349.23	750.702	1071.99	895.693	522.803	1238.98	356.598	507.298
1321.14	552.825	1021.12	983.691	463.106	1195.29	325.419	481.874
1411.52	469.57	1011.71	941.096	458.271	1120.62	200.67	522.161
1464.6	381.095	1050.29	949.564	464.044	1241.33	243.952	508.546
1428.38	485.868	1028.59	1100.25	418.652	1209.11	295.262	528.425
1567.28	462.836	1033.78	1149.09	435.244	1246.59	323.818	529.485
1613.83	498.731	1060.5	1137.93	403.92	1246.21	235.47	520.243
1335.84	520.413	1073.48	1013.15	412.818	1198.65	237.21	531.824
1522.12	665.38	1046.47	1010.47	421.283	1228.7	190.784	525.999
1724.64	613.843	1135.59	1022.11	435.855	1365.35	218.921	492.815
1444.31	428.02	1015.63	894.291	452.68	1255.08	246.835	529.943
1424.2	510.054	1053.54	796.255	421.1	1227.8	208.9	508.099
1571.55	612.343	1072.35	961.859	414.798	1248.54	258.701	522.675
1413.63	669.36	1025.92	901.767	404.225	1226.64	308.321	527.387
1558.64	703.393	1005.04	935.201	461.741	1322.88	278.594	534.333
1682.9	700.776	1125.67	1197.4	435.623	1345.78	237.969	533.553
1533.38	506.046	1015.99	1126.25	452.182	1262.83	177.265	538.367
1617.54	655.781	1043.87	1164.64	430.526	1323.18	243.306	492.209
1505.02	550.007	1037.59	1073.54	409.603	1210.98	275.382	539.767
1651.8	534.399	1071.26	1156.22	432.17	1512.54	293.176	530.209
1638.16	700.781	1071.32	1039.73	452.374	1366.62	325.429	508.756
1605.26	721.478	1050.74	986.313	433.581	1283.5	338.515	526.115
1430.39	516.457	1042.52	1052.62	408.141	1238.06	315.083	500.734
1621.91	408.982	1066.8	1076.2	443.982	1422.06	202.045	499.505
1495.64	413.196	1009.04	1041.38	431.508	1260.06	264.28	479.77
1550.11	385.633	1027.99	996.9	403.584	1221.98	255.161	512.632
1616.48	432.468	1007.2	1045.68	406.446	1247.31	342.225	502.772
1453.61	419.991	1001.87	969.846	494.881	1255.59	324.462	508.812
1632.22	382.166	1034.83	1012.31	493.027	1292.25	264.84	468.667
1447.97	480.283	1048.56	976.68	462.11	1260.69	257.756	516.16
1358.66	324.762	1040.3	902.273	425.307	1142.38	158.69	485.838
1367.73	445.86	1021.55	912.989	464.471	1205.86	184.628	513.647
1476.47	346.976	1019.74	927.752	411.57	1225.33	228.321	520.654
1512.06	387.072	1189.04	1053.71	453.757	1355.2	276.023	532.315
1354.58	451.894	1035.08	951.625	440.482	1180.81	193.987	479.656
1424.46	414.26	1004.59	856.126	435.401	1111.04	187.82	518.205
1469.34	610.689	1082.88	1043.53	500.373	1148.46	282.199	532.591
1221.26	535.539	1015.04	860.803	434.327	991.564	306.585	506.49
1307.12	620.411	1037.21	986.828	418.825	1138.9	372.068	508.758
1380.84	524.778	1016.31	920.682	478.575	1181.71	379.327	533.168
1320.24	588.269	1002.18	854.292	415.68	1190.66	306.929	499.955
1427.11	436.803	1023.11	928.58	423.916	1158.89	347.097	531.089
1284.46	424.77	1019.4	889.169	412.145	1106.1	276.834	494.809
1572.18	471.628	1059.73	978.133	422.901	1231.01	236.252	536.83
1297.75	387.191	1042.17	917.952	444.106	1147.8	294.707	527.433
1307.62	407.678	1024.83	1028.15	451.61	1173.62	242.669	523.413
1318.9	535.888	1001.53	905.738	460.048	1144.22	259.36	507.448
1499.84	589.14	1048.62	859.039	450.81	1277.45	235.674	532.993
1469.43	568.949	1004.73	798.623	434.688	1251.01	297.267	464.075
1487.39	493.363	1016.08	1128.2	509.606	1326.72	298.059	519.709
1317.32	465.101	1013.86	858.14	435.898	1143.23	358.564	515.096
1474.92	436.494	1006.67	836.833	416.11	1195.5	294.328	464.636
1387.98	414.565	1013.7	940.979	473.994	1169.16	367.636	497.118
1306.84	431.826	1029.42	807.5	433.634	1123.08	301.805	540.233
1294.18	464.253	1029.51	892.274	433.449	1123.27	228.744	535.033
1362.68	604.33	1006.64	888.395	449.111	1169.16	210.907	526.888
1446.34	593.786	1010.61	936.275	452.889	1263.02	216.07	532.759
1403.41	775.191	1143.69	953.768	413.449	1280.63	219.906	527.416
1408.9	685.884	1015.56	942.386	462.58	1043.38	323.765	523.337
1239.08	568.11	1029.04	885.916	427.666	1129.49	308.758	527.232
1364.42	573.769	1079.06	908.219	484.462	1197.32	353.222	525.216
1365.47	473.793	1056.85	927.511	430.766	1167.27	328.492	509.604
1447.01	487.528	1027.01	909.111	413.9	1255.56	321.359	524.768
1440.5	631.699	1048.88	930.884	517.557	1119.64	346.781	509.312
1528.78	790.588	1123.07	1179.85	410.08	1322.53	312.307	522.402
1478.39	588.656	1028.55	839.576	425.805	1230.22	252.211	472.312
1575.24	767.761	1118.39	972.648	432.633	1289.32	261.073	532.968
1606.24	525.697	1063.92	816.271	428.619	1228.89	260.362	493.915
1538.1	588.871	1001.11	907.721	490.226	1189.84	391.793	488.047
1532.52	438.773	1042.63	818.121	418.785	1252.15	211.196	509.031
1422.33	417.351	1055.39	825.364	412.917	1239.38	253.496	504.061
1429.47	627.073	1018.29	899.632	440.459	1184.69	244.823	520.815
1334.42	632.628	1034.2	1012.58	421.344	1175.95	201.978	513.63
1360.84	609.545	1019.99	894.029	434.48	1135.38	218.388	540.974
1274.74	503.06	1008.16	873.752	446.565	1135.26	225.726	506.512
1511.05	779.769	1020.4	861.254	411.341	1214.74	279.7	535.201
1395.83	632.238	1048.54	883.162	490.239	1239.01	371.931	457.708
1420.5	524.522	1021.47	964.66	420.21	1238.76	309.151	510.093
1457.47	377.184	1054.83	1126.9	465.663	1244.2	315.5	524.669
1489.52	495.496	1070.79	1077.21	417.112	1275.18	229.738	527.393
1844.53	600.575	1011.97	1035.57	454.788	1350.32	298.654	533.585
1297.12	566.823	1007.47	845.385	420.649	1121.81	263.309	525.019
1247.5	579.936	1029.61	904.603	429.079	1111.16	269.334	531.332
1353.7	597.918	1028.94	898.575	420.939	1076.84	241.299	529.207
1359.05	628.988	1008.04	919.856	418.441	1082.99	338.593	538.914
1433.89	570.977	1034.18	898.188	406.93	1113.11	289.945	519.648
1528.36	808.199	1022.83	883.38	441.538	1196.83	282.698	500.943
1446.96	722.732	1015.02	979.316	476.992	1147.91	256.48	506.389
1507.06	699.64	1011.14	812.083	411.413	1158.69	355.147	504.677
1650.77	904.489	1170.26	1090.77	425.478	1333.57	448.581	529.225
1483.43	751.872	1020.43	983.622	429.702	1225.68	283.472	516.748
1377.46	663.52	1005.23	899.937	431.577	1134.43	271.549	488.579
1407.22	747.832	1053.55	965.962	458.522	1253.47	333.537	520.186
1556.89	807.594	1064.66	1001	457.409	1172.92	237.484	541.4
1323.86	579.498	1012.7	923.482	496.074	1125.72	313.015	521.913
1374.64	864.845	1028.94	999.014	499.723	1214.45	363.133	539.576
1323.95	748.992	1010.96	974.927	445.301	1188.84	344.372	514.65
1571.25	853.165	1019.53	1073.8	431.962	1261.69	366.666	529.717
1389.86	634.432	1024.97	1063.04	418.245	1182.1	299.549	521.47
1508.22	691.452	1041.58	1117.77	413.158	1205.47	289.281	518.576
1536.93	774.766	1021.37	1134.26	406.479	1245.1	342.474	531.139
1506.68	814.128	1042.89	1181.95	417.575	1312.98	280.463	489.572
1460.16	830.085	1035.71	1106.69	421.517	1319.04	323.599	523.086
1569.71	683.342	1040.38	1223.14	480.108	1334.81	297.271	517.479
1461.9	679.143	1052.9	949.163	409.032	1231.36	284.583	510.915
1471.02	635.861	1002.49	800.705	416.626	1158.04	389.459	506.954
1503.47	608.915	1022.67	1002.27	440.91	1241.53	462.522	518.842
1573.6	775.47	1036.61	1108.03	431.633	1279.17	460.008	533.81
1360.57	634.844	1041.78	1016.26	452.224	1226.41	393.535	539.113
1346.99	489.619	1010.33	1045.29	443.673	1152.36	414.561	531.892
1278.31	473.046	1005.62	933.902	487.108	1162.39	415.933	527.221
1367.5	376.529	1023.94	1045.08	446.434	1130.47	341.737	508.955
1349.09	414.216	1040.53	965.769	430.084	1165.48	323.222	532.603
1310.19	365.038	1016.23	1055.5	460.396	1105.29	325.97	515.527
1376.6	578.381	1062.89	1000.22	489.465	1192.81	280.256	536.112
1387.16	705.278	1038.95	991.073	460.391	1179.32	331.34	531.705
1423.07	831.327	1144.87	1041.08	509.799	1262.14	299.247	504.402
1377.02	474.866	1037.61	988.244	415.038	1226.29	205.45	519.39
1437.36	642.272	1108.94	1087.11	470.847	1221.15	327.406	525.076
1400.34	631.403	1052.94	1020.06	419.135	1193.12	283.233	527.584
1336.94	530.73	1016.74	894.408	408.218	1103.39	296.379	515.149
1381.26	611.644	1034.63	891.106	477.45	1255.27	364.999	485.994
1508.46	528.533	1054.52	832.813	467.999	1326.66	356.264	534.516
1535.94	543.813	1011.19	800.746	409.438	1258.26	240.873	515.712
1587.33	797.11	1079.37	1089.68	477.592	1297.56	286.557	520.499
1410.53	749.437	1047.94	871.987	409.019	1294.36	286.771	511.825
1667.2	661.505	1011.56	899.667	416.461	1421.11	371.787	540.841
1511.17	764.855	1073.59	1106.35	411.416	1318.55	324.185	530.366
1303.64	711.01	1012.37	946.987	506.421	1156.95	250.942	531.724
1444.05	721.762	1059.86	1088.31	417.398	1160.12	256.496	538.865
1486.11	831.31	1010.3	1143.71	451.665	1253.2	322.344	536.021
1447.77	578.107	1011.4	1020.33	425.632	1234.01	309.993	512.565
1329.59	670.284	1027.17	870.297	437.166	1142.17	347.173	531.198
1257.02	631.033	1012.23	850.081	407.281	1103.84	255.396	534.108
1364.91	496.758	1006.11	926.231	433.829	1195.97	279.831	523.409
1537.02	619.176	1021.79	959.388	438.427	1194.15	244.261	524.627
1347.26	590.945	1012.06	839.572	418.842	1198.58	446.802	501.795
1321.1	561.358	1017.79	857.553	433.995	1117.72	381.397	519.136
1446.16	698.851	1093.44	1115.19	471.637	1258.76	476.008	521.937
1631.04	732.581	1076.53	1063.27	492.316	1316.32	355.859	531.898
1452.97	606.17	1004.35	823.84	448.698	1147.07	405.403	535.876
1399.33	676.447	1065.65	921.081	477.866	1246.29	438.12	528.441
1432.96	575.682	1006.52	908.716	469.286	1151.4	390.125	522.235
1414.71	708.807	1000.28	921.337	426.845	1207	280.353	508.993
1386.91	676.559	1001.29	811.696	445.732	1099.18	326.094	480.611
1403.26	739.486	1013.33	858.707	433.578	1160.87	323.279	529.239
1329.28	705.742	1007.49	980.952	416.799	1161.19	385.604	522.214
1395.81	443.57	1088.15	984.692	428.54	1221.99	349.181	534.521
1359.26	508.119	1073.67	800.89	482.835	1170.2	422.885	530.1
1395.87	478.2	1050.75	853.672	427.022	1094.56	305.846	543.497
1384.58	349.746	1024.65	910.329	409.888	1055.62	416.117	536.192
1310.64	575.746	1017.91	875.651	484.964	988.234	308.258	541.852
1341.26	652.625	1022.33	971.036	429.727	1189.12	352.501	518.197
1411.66	678.527	1018.32	904.379	422.655	1202.67	397.694	515.238
1494.43	767.52	1049.32	967.559	444.695	1161.57	352.852	484.275
1856.94	662.341	1041.84	1079.72	450.951	1208.71	298.653	517.01
1649.97	657.1	1052.47	1053.05	426.754	1321.92	259.263	517.796
1405.47	727.63	1006.08	1051.73	461.526	1192.58	288.779	516.505
1551.58	719.815	1040.1	1001.99	407.167	1261.4	349.145	513.739
1431.31	667.655	1045.93	1087.01	423.194	1220.62	299.881	521.426
1377.83	672.971	1057.17	1068.92	427.821	1174.8	242.107	512.922
1472.88	718.992	1034.8	1063.59	411.423	1179.1	299.247	530.631
1450.02	529.518	1049.81	992.928	450.553	1238.5	300.366	522.663
1444.76	667.049	1056.52	1000.36	454.175	1254.46	257.411	499.172
1300.42	660.45	1006.66	992.635	433.28	1170.55	234.815	537.44
1330.64	536.531	1003.03	886.524	408.851	1128.13	251.426	529.664
1411.39	591.592	1011.71	934.647	453.459	1106.22	262.74	502.033
1364.58	735.279	1034.23	980.452	422.976	1213.91	293.904	527.339
1384.56	689.031	1023.43	1007.87	430.124	1230.62	213.93	508.548
1382.77	736.136	1032.35	925.724	421.322	1146.47	250.02	523.017
1443.22	747.036	1035.19	1136.28	503.186	1169.85	262.811	510.919
1579.21	653.666	1049.33	939.583	470.853	1239.11	207.412	519.877
1325.11	663.101	1013.24	845.839	421.151	1037.74	175.107	510.792
1497.79	711.141	1001.85	992.926	490.114	1137.91	244.567	488.589
1552.08	785.049	1142.7	997.837	518.184	1257.61	249.03	498.816
1447.1	669.393	1098.05	1059.26	412.462	1207.54	251.323	539.751
1433.4	808.419	1022.93	1092.63	425.316	1248.04	286.085	524.756
1485.13	687.754	1031.52	1017.76	438.525	1171.59	187.077	522.092
1400.7	734.438	1037.4	1098.41	421.202	1302.66	196.446	534.024
1365.74	642.49	1015.04	1037.37	415.634	1263.12	260.397	496.501
1353.43	601.442	1031.73	926.417	416.711	1093.4	184.612	532.529
1333.01	636.152	1036.27	1002.7	443.296	1179.59	184.868	534.973
1412.63	758.934	1017.84	1013.97	436.276	1147.38	247.45	534.984
1261.43	601.256	1000.24	919.998	444.614	1147.67	246.857	504.579
1362.03	609.41	1033.97	959.911	475.08	1169.09	294.756	508.269
1554.63	654.991	1013.97	1116.65	419.081	1289.09	270.966	510.958
1396.72	579.312	1010.08	1057.94	424.202	1181.81	262.528	525.947
1387.84	488.503	1019.5	812.082	456.826	1229.57	243.801	494.645
1526.69	569.529	1038.9	802.007	508.935	1242.59	186.781	522.902
1435.28	491.871	1029.41	921.694	413.132	1202.09	126.014	533.988
1335.93	432.005	1003.5	947.587	410.942	1113.19	192.519	492.24
1342.54	422.118	1019.05	838.95	401.999	1137.38	162.093	530.93
1353.3	395.505	1031.91	866.74	438.019	1183.68	234.265	508.722
1342	438.358	1037.08	779.658	408.413	1233.65	229.083	534.753
1583.1	392.663	1091.65	921.674	424.32	1119.94	178.277	514.471
1560.8	439.504	1010.91	834.756	492.122	1232.68	251.534	487.4
1438.87	464.991	1010.33	804.132	475.772	1108.92	293.469	518.741
1518.05	454.634	1007.69	803.537	449.457	1200.96	382.031	518.068
1484.81	415.222	1022.08	768.679	403.41	1204.47	266.087	528.076
1469.32	415.023	1073.72	812.283	407.611	1247.67	303.169	532.551
1384.99	457.597	1047.25	764.998	411.611	1197.92	386.021	497.21
1426.92	550.145	1034.18	752.48	435.041	1257.8	391.452	516.231
1491.22	660.068	1057.56	861.073	422.358	1261.77	302.444	524.017
1421.5	626.833	1028.03	788.838	417.045	1238	307.377	531.492
1403.55	599.489	1002.02	786.118	452.145	1253.03	327.296	475.325
1434.37	599.375	1031.79	868.384	431.164	1211.38	299.08	519.176
1405.13	551.943	1010.97	882.699	429.198	1234.56	353.079	493.479
1444.69	579.179	1005.2	799.146	434.172	1182.77	286.52	530.47
1637.61	667.141	1014.67	940.772	475.651	1228.88	290.545	509.803
1449.77	572.302	1041.73	988.806	422.415	1234.4	229.43	533.174
1281.21	547.764	1010.2	784.697	431.175	1151.52	276.014	518.321
1524.51	631.604	1166.82	1012.58	450.895	1374.38	280.251	519.903
1573.75	541.848	1064.99	881.085	419.9	1242.49	284.539	493.033
1462.92	605.295	1019.33	837.32	442.782	1265.15	254.872	501.101
1394.25	446.455	1010.26	896.7	472.903	1187.09	223.881	533.755
1526	452.487	1036.94	879.87	486.189	1206.54	304.47	522.301
1598.13	432.915	1068.94	884.832	440.565	1247.89	269.102	527.963
1362.66	479.579	1051.12	899.629	457.827	1233.58	219.76	506.387
1540.65	472.387	1055.67	904.923	430.577	1144.83	227.99	519.438
1522.15	532.556	1056.97	850.433	439.879	1079.94	264.533	511.025
1566.69	479.694	1060.02	878.305	400.007	1251.52	387.703	535.743
1348.18	412.399	1058.66	748.114	416.681	1117.25	304.452	532.892
1479.98	441.806	1058.05	938.288	467.476	1176.17	317.055	508.418
1355.42	460.699	1013.35	879.213	419.855	1200.88	287.993	512.072
1288.83	513.094	1022.03	807.064	466.254	1152.31	294.521	528.831
1299.88	415.685	1006.12	798.769	442.312	1107.26	261.429	535.385
1456.28	444.411	1006.15	854	505.081	1156.4	247.77	500.509
1356.91	380.23	1077.99	794.569	434.932	1133.91	406.756	520.715
1367.82	456.198	1055.93	795.628	501.046	1184.69	297.65	532.489
1490.63	403.573	1010.21	866.156	486.508	1220.02	315.461	522.104
1383.34	443.833	1049.3	870.003	442.533	1252.62	274.164	530.635
1429.64	384.35	1046.95	896.325	408.62	1253.58	201.116	514.013
1474.47	375.214	1120.61	914.166	430.581	1279.42	219.175	521.53
1443.04	390.673	1018.99	795.379	501.989	1121.36	247.876	527.807
1355.58	402.093	1008.77	722.35	421.295	1141.07	205.73	527.004
1351.31	465.542	1017.32	850.26	480.897	1129.17	168.495	535.541
1337.99	433.412	1035.99	881.755	407.826	1224.87	213.66	506.565
1368.63	506.108	1005.52	775.217	413.931	1144.08	303.995	509.594
1264.01	489.856	1004.52	837.962	415.015	1117.58	290.39	531.69
1507.22	573.339	1154.43	996.812	435.811	1279.02	341.444	517.707
1438.94	554.567	1016.82	891.599	404.143	1193.94	313.743	515.438
1453.18	354.225	1015.01	904.896	496.721	1185.48	317.637	519.087
1554.1	434.462	1094.01	985.898	450.526	1255.97	356.501	513.569
1376.85	405.35	1012.22	852.565	441.204	1178.06	292.086	518.449
1511.03	512.304	1067.86	963.368	481.538	1317.21	332.538	531.741
1491.14	449.599	1021.24	1132.52	489.166	1234.06	340.495	538.625
1434.47	426.721	1099.6	1146.97	442.918	1201.9	297.095	522.614
1315.96	365.43	1009.68	1018.05	415.605	1148.42	303.651	528.385
1436.73	423.277	1016.24	999.697	480.975	1108.89	363.462	448.657
1560.99	475.865	1012.66	977.304	489.075	1218.66	400.2	537.63
1538.05	570.461	1032.14	968.326	435.012	1218.99	237.798	524.954
1455.88	682.545	1029.58	972.848	442.063	1194.74	326.944	536.662
1311.73	734.352	1029.65	1048.42	482.892	1167.8	382.231	514.242
1380.98	658.227	1027.99	864.898	465.644	1219.31	428.451	460.218
1490.32	493.11	1046.89	992.938	409.506	1287.44	389.22	527.842
1370.46	515.896	1007.83	814.397	443.702	1204.16	405.045	537.109
1363.52	494.819	1017.42	781.012	458.148	1200.26	335.774	538.798
1316.78	533.909	1009.33	943.758	436.227	1184.79	350.521	517.72
1350.86	430.93	1026.25	926.786	416.367	1158.58	329.672	515.205
1472.26	409.702	1014.36	929.704	428.558	1112.31	261.44	497.391
1241.95	456.461	1004	791.675	464.013	1032.58	286.367	529.354
1266.32	372.733	1057.59	865.648	425.098	1103	295.095	521.508
1306.46	505.438	1010.16	922.079	456.891	1121.09	267.26	493.664
1437.81	651.249	1003.85	950.099	424.13	1124.58	308.94	536.043
1497.46	579.004	1003.61	866.291	435.146	1218.87	254.781	510.631
1493.71	592.605	1095.35	1007.14	452.389	1267.48	365.697	523.852
1360.15	500.509	1015.36	872.621	421.008	1092.42	338.035	504.274
1395.09	434.383	1027.97	778.091	432.441	1078.03	184.273	504.093
1462.99	503.038	1037.57	822.099	422.621	1289.06	197.714	532.266
1563.95	365.007	1060.2	943.558	406.933	1273.86	224.556	530.234
1460.79	487.337	1098.04	803.393	410.866	1249.08	229.58	505.211
1643.98	428.07	1170.34	1005.91	484.106	1402.86	336.905	538.273
1490.95	420.276	1041.55	830.339	465.477	1224.8	298.459	534.811
1373.57	436.257	1015.92	843.93	426.338	1212.91	249.047	523.567
1311.14	451.486	1028.42	790.975	407.329	1092.28	328.208	527.483
1340.81	463.612	1002.66	886.107	418.804	1112.85	322.81	527.031
1418.77	459.029	1047.8	822.913	489.875	1153.15	329.646	532.393
1391.56	439.95	1034.68	853.266	421.904	1108.74	255.568	529.947
1380.61	410.801	1012	934.952	409.928	1209.81	230.401	516.067
1456.16	382.949	1039.28	1003.54	440.928	1158.25	272.608	530.309
1436.83	429.743	1053	962.251	462.452	1282.43	306.5	511.581
1333.2	344.361	1013.77	853.512	421.424	1122.4	265.43	517.615
1461	391.848	1097.75	857.608	403.454	1228.44	280.232	514.794
1502.39	399.593	1031.1	806.815	403.385	1191.3	266.584	518.03
1500.59	403.041	1101.5	902.907	432.332	1172.88	259.333	520.083
1486.64	364.581	1074.14	899.902	484.703	1353.09	265.395	483.876
1643.62	429.613	1109.25	862.576	469.533	1145.07	299.711	519.288
1352.21	403.28	1007.67	832.609	435.451	1252.69	347.269	533.303
1339.02	379.091	1027.03	812.742	487.993	1196.02	181.192	523.175
1548.65	426.903	1127.84	945.317	400.453	1286.36	190.574	518.57
1397.27	429.613	1011.11	832.279	418.16	1102.92	226.054	510.229
1537.73	395.485	1154.65	934.41	449.35	1354.71	214.914	520.906
1511.89	432.694	1106.74	951.8	425.776	1319.98	240.266	523.603
1325.56	402.664	1036.57	805.197	424.11	1137.86	279.298	532.61
1520.53	337.394	1085	925.476	455.294	1339.1	312.973	536.363
1391.73	400.996	1041.96	750.991	464.549	1175.36	150.633	518.338
1583.31	518.365	1101.18	1023.16	419.586	1337.58	262.384	533.038
1474.53	450.857	1026.61	931.143	500.955	1224.79	253.584	494.846
1473.15	472.727	1029.87	1008.85	412.388	1237.14	208.312	536.85
1448.57	581.021	1114.09	1067.95	446.865	1253.25	208.783	504.733
1536.92	470.069	1003.94	1112.77	407.993	1335.04	246.411	527.546
1304.4	557.57	1010.45	956.368	418.063	1123.44	130.197	468.609
1460.95	676.579	1011.22	1088.28	439.461	1326.57	230.016	518.172
1386.58	563.202	1026.71	858.467	410.512	1161.31	308.423	532.089
1329.53	588.74	1061.07	813.715	420.304	1203.04	225.467	506.783
1443.1	612.677	1023.45	928.156	414.461	1253.35	176.556	523.365
1383.85	632.499	1021.36	833.449	463.862	1181.18	168.206	518.643
1499.87	553.096	1032.65	927.694	449.066	1265.28	280.136	480.044
1353.31	621.563	1015.15	821.001	409.388	1104.42	230.343	525.349
1321.71	577.57	1023.54	966.97	405.629	1150.32	243.312	525.025
1360.43	657.149	1002.14	922.601	445.975	1225.08	312.674	533.522
1462.39	684.764	1017.25	885.24	431.535	1284.01	301.738	532.604
1715.82	773.878	1012.23	950.98	447.433	1190.63	156.103	532.065
1722.78	708.233	1020.16	945.422	419.003	1142.91	202.263	521.825
1276.17	675.55	1013.48	1038.32	405.856	1164.34	208.869	533.043
1403.85	678.388	1005.96	1059.98	440.528	1157.29	275.159	531.39
1353.88	666.75	1044.8	1025.01	434.533	1161.83	229.83	504.73
1503.09	747.711	1144.24	1013.09	426.541	1296.65	239.067	532.746
1333.19	721.75	1041.6	968.584	416.713	1159.29	262.821	521.878
1332.14	654.594	1012.1	919.886	406.333	1080.62	302.937	530.891
1213.42	669.422	1003.44	918.732	412.326	1028	324.537	525.402
1552.25	794.736	1035.88	1065.96	472.891	1238.11	294.798	534.438
1461.04	683.947	1036.24	988.75	429.404	1237.84	285.408	466.723
1438.57	750.138	1032.82	918.169	432.924	1167.95	303.723	530.877
1542.01	718.367	1145.86	1009.72	449.953	1216.38	361.278	530.074
1552.2	533.274	1009.87	1010.41	479.174	1183.94	231.834	494.658
1465.24	656.741	1016.43	953.856	445.058	1251.96	403.673	533.666
1399.51	626.432	1058.27	868.765	485.323	1109.01	424.031	529.691
1539.98	672.463	1057.32	859.697	443.606	1269.46	308.403	512.83
1373.03	626.045	1029.95	1001.18	449.186	1238.74	290.979	530.789
1595.18	785.071	1120.54	1084.31	433.396	1421.36	378.146	512.785
1420.09	710.071	1011.6	790.044	410.18	1159.35	343.982	493.184
1444.76	812.857	1023.92	1010	491.488	1200.91	328.555	534.741
1427.57	622.552	1013.91	1025.81	501.788	1266.11	386.656	520.312
1366.71	508.667	1041.67	935.959	486.817	1192.15	309.421	533.203
1284.86	639.092	1002.55	860.334	454.716	1121.77	244.717	513.781
1357.33	544.842	1037.52	951.779	407.422	1158.92	300.947	517.781
1417.02	418.706	1043.77	939.028	416.589	1193.58	335.078	531.001
1583.8	520.996	1029.95	1006.9	483.234	1269.84	312.608	479.94
1491.57	662.246	1101.04	993.234	417.587	1286.41	226.645	537.195
1503.56	646.974	1105.35	1020.85	476.118	1263.23	189.043	499.764
1608.18	680.432	1055.14	1156.73	405.169	1419.07	188.668	502.797
1582.95	640.952	1005.57	983.072	442.971	1318.45	214.726	531.429
1620.06	584.598	1088.01	1009.31	419.92	1287.41	223.781	533.035
1270.13	554.379	1016.98	860.742	448.284	1071.58	350.664	528.102
1304.35	413.483	1016.41	877.052	437.596	1093.04	398.862	532.275
1355.31	591.586	1052.98	958.617	416.968	1251.91	488.374	510.693
1331.62	634.02	1002.23	901.406	431.251	1234.76	383.827	501.063
1386.03	690.402	1061.8	950.19	415.809	1247.57	314.794	508.143
1539.09	713.245	1021.25	1013.22	475.689	1395.23	189.985	495.917
1424.15	714.557	1012.63	1108.99	423.582	1243.12	243.748	528.689
1523.54	903.878	1036.46	1089.32	436.585	1254.98	261.259	532.685
1445.53	852.437	1073.44	1082.62	459.495	1275.3	234.018	533.015
1327.96	845.535	1008.93	1018.64	467.021	1155.55	277.235	530.282
1303.95	683.711	1014.5	1017.05	419.559	1187.09	279.593	516.748
1557.98	674.58	1009.32	857.481	451.108	1230.02	259.968	529.944
1467.79	562.768	1046.19	905.329	454.536	1238.88	469.415	525.298
1426.5	520.085	1006.42	927.226	459.132	1233.47	423.992	532.953
1497.55	574.102	1021.86	916.88	471.291	1291.03	353.353	534.817
1561.31	747.397	1057.19	997.786	444.111	1343.02	327.039	519.186
1398.24	679.825	1015.24	894.268	482.786	1172.03	279.043	533.38
1390.1	617.46	1015.89	911.627	440.255	1176.07	320.215	533.361
1270.75	508.442	1031.48	857.368	411.32	1081.81	348.853	520.336
1357.13	458.667	1018.53	896.433	485.33	1185.12	216.906	525.854
1659.59	419.471	1075.84	999.869	455.948	1246.66	282.237	537.199
1453.25	400.506	1029.91	948.043	512.975	1246.36	340.973	517.945
1304.06	410.344	1008.36	877.716	454.461	1132.6	267.745	522.74
1373.36	637.931	1037.11	980.961	431.146	1138.13	399.476	508.295
1396.57	524.758	1000.73	1107.91	430.693	1190.14	524.709	534.419
1353.94	442.357	1005.26	846.58	407.243	1210.77	452.003	493.03
1402.03	790.407	1003	898.275	419.493	1202.94	467.874	532.474
1345.03	618.802	1001.56	910.58	475.8	1137.63	506.794	526.743
1426.9	574.923	1005.4	903.825	450.317	1189.52	372.424	526.25
1368.85	405.328	1013.53	793.333	479.536	1168.91	401.749	522.619
1396.82	521.256	1007.68	873.129	468.799	1079.81	333.082	533.039
1356.12	581.241	1020.01	842.073	409.435	1134.72	317.91	528.131
1330.58	491.816	1005.23	989.672	427.776	1215.74	384.158	531.749
1412.46	453.354	1116.09	885.578	442.57	1213.06	351.741	532.027
1280.78	523.838	1039.01	882.91	426.086	1164.99	342.985	506.866
1439.28	633.178	1006.57	853.633	455.262	1128.14	284.673	522.493
1558.35	788.22	1044.46	1034.42	438.68	1170.36	335.598	514.719
1397.82	692.786	1028	886.601	449.258	1214.69	258.493	505.286
1525.9	852.856	1010.13	1115.39	459.97	1293.45	274.226	501.23
1507.79	758.479	1047.01	1180.67	430.264	1362.83	229.498	536.806
1489.36	848.763	1000.41	1060.92	449.199	1331.56	218.806	530.365
1414.87	708.327	1026.73	888.802	508.073	1162.74	317.476	516.953
1467.56	706.806	1099.47	1026.1	496.545	1290.62	299.609	522.049
1398.55	603.454	1013.59	756.8	438.188	1156.94	233.108	523.234
1545.32	546.504	1012.13	913.453	425.582	1243.44	192.086	509.93
1451.34	449.288	1046.53	852.437	413.133	1189.32	234.021	500.598
1403.49	485.315	1015.24	777.55	448.912	1134.59	246.103	485.434
1650.18	597.887	1025.16	937.528	423.902	1256.89	347.459	505.298
1552.92	576.525	1090.52	930.498	510.275	1269.17	291.235	514.496
1512.62	556.951	1007.41	692.424	439.314	1308.72	381.063	498.088
1543.78	414.113	1008.6	802.541	405.847	1225.19	278.047	485.841
1559.8	536.185	1102.95	929.177	510.204	1337.58	276.357	528.166
1367.82	661.811	1047.69	832.031	413.977	1181.65	292.362	528.031
1318.37	636.262	1015.18	737.204	405.022	1153.93	195.061	530.139
1495.2	451.964	1049.3	919.102	406.572	1185.87	227.438	525.296
1411.73	568.816	1024.36	954.944	492.687	1119.88	306.149	531.458
1428.92	596.829	1022.82	884.29	405.637	1198.39	324.445	525.969
1488.82	593.926	1004.5	897.892	415.719	1164.5	345.046	489.077
1555.82	706.2	1017.39	1038.92	427.215	1325.46	351.159	522.59
1539.63	609.153	1009.76	1157.59	494.509	1323.04	348.708	522.703
1391.84	607.545	1015.01	881.931	474.775	1172.59	262.582	528.248
1449.03	644.557	1074	879.195	413.184	1208.81	280.922	513.492
1294.39	676.669	1063.2	971.763	410.328	1201.59	204.11	529.187
1628.16	722.58	1134.61	1077.09	436.582	1345.24	283.059	522.376
1349.42	756.88	1005.6	897.059	409.842	1168.21	179.507	525.88
1371.01	693.508	1003.83	942.949	427.011	1165.7	218.362	512.539
1380.52	697.575	1032.81	966.195	433.424	1152.94	173.556	511.132
1382.91	601.786	1028.22	882.596	423.64	1099.04	225.985	530.311
1499.01	801.34	1110.73	1021.18	495.939	1249.98	278.548	506.568
1472.96	794.711	1010.46	1065.38	403.881	1270.01	241.894	517.236
1569.82	698.819	1086.85	1074.4	409.593	1329.6	246.815	498.25
1365.98	717.158	1093.97	946.647	431.44	1181.91	299.633	489.196
1420.85	703.482	1023.75	1087.09	420.683	1228.55	328.042	483.993
1523.82	808.147	1090.82	1164.97	439.685	1378.62	351.597	502.296
1387.95	673.03	1019.87	933.456	414.549	1113.06	356.098	513.586
1368.24	716.34	1030.73	883.462	427.378	1119.37	431.085	505.948
1448.46	622.034	1111.62	914.949	484.003	1229.94	366.306	523.721
1307.05	544.103	1012.1	807.277	409.14	1111.65	360.46	458.452
1337.16	682.036	1040.65	985.111	415.982	1171.64	398.756	520.512
1339.25	413.067	1001.61	871.894	479.078	1141.99	373.127	515.075
1434.8	378.424	1014.81	939.39	484.474	1184.18	329.217	531.545
1267.25	413.189	1007.53	897.81	519.632	1113.95	314.354	493.668
1431.47	567.62	1041.29	935.235	407.896	1264.08	303.412	521.943
1350.92	567.993	1031.17	966.941	437.401	1190.84	266.65	528.886
1459.07	460.473	1043.85	924.881	406.459	1094.94	365.64	500.618
1381.48	532.366	1005.6	933.67	405.718	1175.7	329.485	534.215
1346	707.909	1018.04	912.543	422.18	1154.2	297.144	507.918
1508.52	821.386	1028.01	961.458	415.28	1211.48	313.419	507.283
1460.89	858.246	1046.03	1086.02	410.949	1245.11	321.865	520.538
1404.34	766.309	1036.25	1127.24	432.28	1146.21	330.554	512.321
1300	818.673	1029.61	1061.83	425.814	1169.92	260.298	482.584
1416.51	781.958	1034.34	974.647	411.568	1159.78	292.846	527.131
1439.46	797.184	1058.61	892.43	433.882	1223.73	294.905	532.898
1348.18	745.014	1031.92	923.356	439.779	1164.6	325.354	531.268
1319.61	732.39	1052.97	1021.88	419.06	1178.87	326.925	528.837
1424.27	817.542	1082.08	1126.12	454.415	1151.86	320.019	532.478
1440.59	791.941	1054.8	1117.65	445.493	1295.19	238.959	516.635
1414.52	798.76	1025.41	937.353	418.948	1255.04	186.857	533.333
1570.1	825.002	1049.81	1026.45	473.437	1133.09	190.877	531.203
1488.09	649.645	1027.9	1036.1	450.495	1196.64	298.923	514.019
1509.49	673.422	1063.88	1015.88	465.998	1230.46	266.153	531.594
1356	716.397	1023.57	883.325	420.343	1146.79	240.528	507.78
1527.59	714.693	1099.35	1082.59	477.376	1203.39	330.296	504.256
1503.16	467.474	1049.21	841.736	446.11	1218	240.845	514.778
1369.3	484.076	1023.55	857.195	413.263	1172.29	229.194	528.833
1288.63	472.855	1015.37	961.618	407.548	1109.7	182.263	522.988
1358.89	372.823	1036.64	817.075	478.718	1224.46	175.404	531.061
1504.09	342.823	1100.76	1070.23	452.367	1224.18	205.135	528.965
1319.17	348.242	1013.98	919.226	429.664	1175.68	219.615	524.447
1357.57	417.22	1026.29	803.237	440.999	1187.49	189.006	486.597
1365.37	425.459	1011.15	877.44	512.306	1103.06	257.841	523.575
1436.01	520.388	1024.12	1146	426.395	1258.24	243.084	517.565
1664.84	520.775	1035.13	1104.16	421.625	1252.82	218.465	528.511
1541.96	510.401	1083.61	779.68	407.81	1249.97	292.942	466.019
1484.94	561.645	1085.8	844.764	409.912	1233.68	276.389	487.467
1269.77	458.064	1036.35	755.001	418.284	1128.24	248.559	515.092
1362.11	388.167	1057.21	823.572	476.447	1212.94	273.453	550.187
1400.72	424.666	1054.26	811.091	500.433	1197.06	310.005	536.672
1301.86	478.478	1000.36	831.23	490.8	1120.13	242.722	531.529
1281.94	477.074	1029.58	865.985	417.618	1132.55	252.225	461.849
1305.58	485.948	1007.91	914.965	505.843	1103.33	258.476	535.629
1216.55	426.639	1009.42	867.412	453.517	988.801	241.935	532.391
1303.28	523.249	1021.3	747.962	440.95	1022.55	283.164	533.426
1459.36	460.16	1095.26	850.033	462.435	1076.4	274.126	526.307
1490.51	493.826	1126.88	1038.48	509.153	996.286	413.303	538.713
1370	605.396	1029.21	934.296	412.002	850.925	301.876	530.809
1308.16	546.906	1032.1	850.838	446.784	913.954	392.765	514.046
1365.72	432.187	1013.8	867.097	442.668	884.396	285.785	527.734
1460.87	419.116	1000.16	1065.83	509.539	1181.75	249.746	497.984
1591.46	648.054	1013.71	1094.24	462.401	1308.16	345.21	527.295
1464.82	693.74	1022.21	1071.03	424.457	1238.59	314.872	521.688
1360.89	614.366	1004.38	859.552	429.027	1182.03	235.345	503.399
1352.07	676.817	1016.7	898.434	436.514	1184.18	294.32	507.072
1516.44	719.78	1107.57	939.238	406.843	1361.4	250.077	504.712
1346.89	450.477	1003.85	807.705	500.876	1199.83	283.814	489.391
1443.34	502.43	1012.8	862.175	475.962	1235.03	311.152	532.692
1394.09	473.98	1042.39	786.038	450.647	1250.75	350.399	519.889
1404.99	586.662	1026.53	911.462	492.396	1166.56	282.584	525.959
1520.11	446.172	1048.21	892.201	405.34	1208	323.154	535.719
1880.03	407.311	1081.36	827.202	490.924	1313.29	276.168	534.576
1664.8	495.719	1082.8	774.574	408.217	1232.73	215.274	530.885
1422.51	672.569	1024.84	796.671	411.199	1141.1	236.837	476.632
1356.96	652.735	1055.28	842.557	437.761	1091.42	257.455	536.316
1416.65	649.311	1107.7	871.684	475.411	1207.56	310.042	523.21
1469.41	729.34	1084.41	909.003	435.237	1232.52	225.801	495.896
1488.34	719.371	1088.77	940.791	411.914	1309.13	298.631	529.012
1526.38	742.979	1121.55	933.351	462.367	1278.67	215.199	511.044
1290.65	563.719	1014.74	830.309	412.951	1094.94	253.496	528.356
1514.49	711.476	1006.5	868.49	452.721	1213.63	298.874	522.982
1428.88	673.971	1013.76	914.414	424.132	1236.54	397.947	529.644
1308.28	535.866	1002.21	752.949	465.679	1147.55	311.858	533.279
1404.44	378.839	1100.35	882.625	518.517	1177.62	238.258	539.413
1367.6	398.209	1133.53	756.517	422.517	1206.73	270.562	527.768
1444.42	442.525	1002.15	782.873	414.393	1138.64	200.089	506.793
1428.94	474.909	1036.47	892.7	450.252	1264.15	253.045	494.647
1392.6	438.659	1103.82	920.765	435.9	1237.95	255.566	511.841
1426.54	597.926	1100.76	914.964	445.663	1193.79	294.271	530.516
1411.56	612.877	1011.5	864.757	441.493	1228.78	220.776	535.745
1473.49	485.707	1102.58	875.405	422.104	1264.56	249.34	539.348
1469.46	404.929	1005.09	874.256	466.156	1153.3	241.285	518.788
1617	335.789	1060.9	952.136	432.765	1221.78	157.661	527.151
1294.22	411.645	1018.65	831.613	424.6	1127.84	187.428	500.268
1449.5	463.01	1054.87	850.394	424.225	1168	223.967	520.639
1462.43	523.345	1023.84	829.952	407.601	1181.01	251.169	545.627
1322.62	539.747	1035.49	839.281	427.868	1159.33	198.554	518.649
1288.48	612.801	1020.39	823.655	406.059	1126.75	209.947	526.317
1408.1	699.452	1016.02	859.384	424.278	1173.05	250.339	522.304
1419.48	532.593	1034.38	960.208	432.758	1222.82	257.822	519.637
1308.16	499.947	1011	926.69	421.062	1152.65	196.568	519.977
1347.45	474.48	1023.91	971.679	422.463	1112.69	217.115	518.108
1357.99	604.338	1012.16	1122.46	506.312	1158.48	218.997	519.316
1500.92	635.756	1057.27	1117.55	405.313	1308.91	281.933	530.69
1500.13	647.05	1015.53	1185.37	430.619	1297.45	253.031	534.471
1428.13	607.851	1076.16	1177.09	445.303	1192.62	250.215	533.969
1450.41	564.404	1061.34	939.208	405.287	1182.94	242.17	525.255
1324.46	667.294	1016.45	884.561	436.965	1157.82	313.079	531.713
1401.62	555.933	1040.51	878.827	434.858	1104.48	272.807	517.803
1317.36	568.591	1060.93	825.86	441.481	1220.69	335.318	506.021
1421.24	590.941	1100.49	1028.5	454.324	1264.1	260.6	516.274
1491.35	465.194	1041.84	987.904	491.237	1202.87	313.222	532.745
1524.09	460.072	1010.09	920.78	463.713	1293.33	335.268	526.978
1372.21	376.753	1030.77	848.119	435.432	1125.77	297.378	524.596
1458.67	391.449	1049.06	789.234	453.206	1202.76	237.438	495.538
1427.56	442.541	1071.89	782.701	491.022	1246.35	346.926	522.15
1582.95	354.064	1110.69	851.578	465.646	1262.29	289.272	529.727
1379.46	493.212	1016.9	774.791	418.516	1183.68	285.111	519.138
1679.21	418.887	1122.31	835.295	451.628	1319.77	285.83	528.288
1559.82	467.838	1080.61	870.726	456.845	1286.3	267.346	518.24
1334.25	419.589	1028.28	846.816	407.506	1191.43	286.186	502.929
1633.53	393.611	1052.28	862.703	409.427	1194.08	207.798	522.162
1612.95	583.212	1182.16	965.95	420.339	1391.17	290.764	515.292
1494.15	678.914	1058.87	868.675	425.772	1184.51	272.952	518.444
1412.95	520.743	1020.41	760.169	418.939	1191.29	217.981	489.148
1284.07	564.144	1066.19	844.662	415.705	1157.88	238.59	503.634
1363.94	613.065	1051.09	780.002	425.046	1222.48	304.171	527.384
1417.95	512.971	1050.44	792.68	428.81	1193.07	221.398	530.596
1333.64	620.206	1017.39	999.951	469.427	1119.18	189.377	536.507
1370.07	723.356	1044.06	981.986	463.841	1183.11	228.064	542.421
1501.21	733.704	1133.46	1140.34	481.174	1301.13	312.358	535.832
1397.43	666.23	1029.35	893.725	418.567	1172.54	302.764	526.171
1353.11	590.33	1003.23	779.868	464.217	1139.76	265.7	537.615
1243.91	501.22	1027.89	824.956	458.868	1053.46	209.196	530.316
1349.34	413.685	1080.46	871.28	461.465	1126.26	284.029	522.636
1550.86	352.929	1101.56	929.155	414.175	1322.04	337.989	506.42
1505.96	494.778	1028.91	837.052	433.8	1166.35	433.559	529.886
1493.5	629.745	1153.18	975.989	443.345	1215.7	332.124	509.979
1364.49	686.125	1082.57	922.242	437.904	1188.84	374.425	485.709
1508.2	662.07	1077.99	956.751	475.728	1210.48	410.41	522.648
1342.06	789.862	1057.94	915.792	434.436	1086.46	311.751	522.924
1300.18	756.505	1028.45	1008.99	492.799	1144.09	244.454	522.47
1330.22	738.666	1046.19	1097.79	435.392	1191.23	344.585	531.369
1330.21	813.658	1020.74	1006.24	423.72	1193.93	331.952	534.409
1353.25	788.555	1017.87	1071.41	398.932	1121.51	379.996	520.972
1419.65	561.367	1066.12	1119.45	417.849	1293.13	398.751	519.848
1300.42	399.271	1024.97	998.39	436.251	1170.02	307.191	505.591
1404.63	456.028	1068.7	1040.32	453.67	1148.76	314.835	526.5
1473.66	881.378	1062.52	988.104	454.697	1278.36	371.276	515.425
1501.05	724.88	1009.59	1044.58	411.1	1281.49	227.724	526.277
1426.19	649.705	1040.01	950.127	421.382	1212.61	260.359	517.372
1500.67	555.001	1013.8	933.13	424.041	1264.3	241.286	520.234
1404.31	478.083	1044.48	907.005	421.992	1202.89	383.257	477.059
1434.36	775.693	1005.58	862.846	436.55	1191.15	283.099	520.721
1400.69	792.974	1031.11	996.805	406.66	1190.46	296.82	530.784
1353.54	650.298	1108.07	802.025	456.493	1210.23	198.937	491.459
1401.7	618.913	1032.63	836.868	424.29	1167.7	291.201	533.522
1267.42	589.722	1003.07	874.541	431.86	1097.68	351.877	517.959
1485.19	607.02	1084.81	1002.74	426.566	1245.93	334.866	519.727
1383.66	567.453	1069.45	848.608	430.174	1250.49	250.622	522.067
1429.54	326.616	1015.81	798.208	423.612	1167.84	184.4	482.562
1356.56	429.165	1027.61	744.19	418.676	1079.98	215.699	517.921
1274.02	357.758	1037.47	857.931	461.181	1096.19	212.74	519.1
1435.95	563.544	1030.97	826.968	410.526	1285.64	225.335	525.633
1455.71	358.651	1001.29	748.041	424.789	1199.21	230.147	485.91
1561.73	442.006	1129.75	964.356	465.938	1370.32	261.803	495.437
1525	526.727	1080.12	814.849	456.098	1263.03	324.109	469.009
1593.8	382.342	1012.5	872.333	411.056	1279.39	221.844	492.855
1665.27	501.291	1055.76	861.52	445.071	1164.26	281.743	513.852
1496.17	457.531	1060.02	908.489	485.615	1291.38	355.664	532.697
1448.74	551.076	1035.29	859.657	513.614	1217.63	379.324	499.798
1514.92	422.285	1087.64	843.066	452.951	1194.14	346.109	518.601
1343.41	505.181	1009.1	848.575	461.554	1168.71	249.557	479.931
1357.51	581.899	1020.77	920.572	463.136	1150.35	209.613	507.334
1428.93	584.053	1018.26	850.974	497.651	1267.65	135.054	530.176
1537.64	753.07	1040.18	867.63	454.196	1254.84	216.717	533.538
1585.43	859.791	1019.22	968.277	412.864	1174.89	246.73	504.931
1667.56	786.764	1014.63	1145.87	419.272	1351.75	189.275	513.466
1769.96	466.771	1060.41	1210.68	425.117	1434.46	291.391	536.656
1508.41	636.345	1056.76	1162.21	502.898	1329.99	370.411	488.994
1650.34	837.975	1124.68	1249.5	462.788	1373.79	345.722	532.6
1452.11	815.915	1085.4	1021.73	406.245	1255.74	260.795	521.057
1577.49	849.26	1070.61	1164.32	438.811	1288.08	301.832	527.001
1587.38	693.37	1011.27	1049.33	518.782	1180.69	409.82	528.298
1418.31	725.506	1040.44	1012.1	459.533	1085.15	371.227	534.766
1425.15	518.405	1156.03	1032.79	447.922	1232.75	404.962	541.24
1312.23	479.268	1006.3	710.022	423.392	1092.86	407.86	511.776
1408.31	442.259	1059.51	725.882	427.576	1122.25	351.111	519.119
1416.15	432.782	1001.68	789.43	428.39	1144.95	262.848	487.759
1248.17	398.083	1000.99	865.842	440.302	1122.08	305.631	517.097
1481.67	416.384	1009.84	819.005	456.187	1221.03	313.149	529.729
1443.54	608.323	1024.35	911.306	422.629	1189.86	314.609	522.167
1297.23	472.298	1033.83	905.893	406.69	1201.91	253.94	487.923
1330.17	675.114	1045.28	895.566	414.787	1204.25	237.431	521.323
1303.72	572.655	1038.39	858.978	452.986	1146.85	288.038	496.404
1400.82	582.226	1012.9	826.618	457.436	1160.18	273.045	533.642
1555.78	621.498	1000.24	856.824	493.485	1132.33	281.116	528.062
1600.37	443.419	1023.29	865.351	447.584	1237.01	214.915	518.848
1405.32	372.091	1000.8	809.194	504.025	1156.04	238.201	517.481
1397.64	324.687	1019.96	784.183	431.464	1152.78	253.213	525.824
1385.49	424.889	1033.75	781.308	426.216	1228.72	313.801	485.339
1519.93	465.111	1006.96	729.389	408.698	1190.32	395.037	488.525
1571.35	470.213	1094.93	862.28	478.636	1396.93	353.029	525.146
1518.41	451.881	1074.15	881.764	433.801	1353.51	184.769	513.191
1343.17	431.293	1014.36	752.737	407.695	1161.7	156.466	480.665
1567.59	424.705	1127.45	944.547	423.607	1219.23	325.063	487.917
1435.26	432.905	1029.3	992.203	416.987	1238.57	383.61	514.517
1382.88	498.279	1055.5	911.766	451.688	1162.58	316.744	530.847
1286.87	540.868	1018	786.014	475.717	1140.3	298.619	517.24
1363.5	488.084	1018.46	779.215	413.264	1157.7	344.133	529.924
1361.6	405.46	1007.76	775.61	448.967	1159.76	281.251	474.83
1631.37	463.464	1110.77	909.232	421.805	1311.24	288.665	520.473
1478.63	369.888	1006.03	800.351	424.081	1230.47	239.577	505.25
1474.49	406.077	1049.56	857.189	449.498	1241.59	250.715	531.962
1448.02	506.781	1000.99	819.347	405.322	1105.02	331.417	529.404
1370.8	461.696	1038.03	876.775	456.742	1253.94	268.982	516.091
1405.95	551.721	1017.58	805.69	423.293	1156.72	349.654	537.3
1352.59	403.909	1047.07	838.762	495.678	1146.99	221.033	523.326
1480.68	349.47	1034.22	842.345	432.902	1259.58	265.948	517.414
1472.67	395.639	1074.31	832.454	439.28	1122.23	254.435	536.241
1430.84	329.544	1018.48	822.687	512.581	1204.31	292.022	529.922
1411.02	552.087	1041.92	922.099	429.571	1247.07	287.774	535.928
1285.69	525.964	1011.81	859.342	404.531	1098.55	189.19	524.752
1305.34	480.575	1051.29	770.671	430.259	1195.17	183.306	521.653
1452.86	523.501	1013.03	795.709	405.95	1219.22	261.498	522.656
1329.4	610.25	1069.85	928.688	416.508	1140.2	245.245	531.138
1437.75	562.593	1075.47	1082.11	436.27	1237.88	385.765	472.899
1375.85	548.344	1033.62	962.141	420.215	1219.14	363.41	533.675
1258.31	616.768	1018.62	893.584	413.768	1130.21	308.278	537.421
1503.15	546.241	1103.87	935.17	497.504	1225.69	263.403	516.248
1442.58	456.651	1062.83	867.211	416.228	1239.07	268.418	527.756
1424.19	621.521	1021.49	899.515	450.229	1133.98	194.186	521.261
1467.86	499.651	1034.22	884.782	426.022	1171.86	273.924	501.426
1609.72	709.467	1100.09	892.561	410.753	1323.77	267.688	529.281
1429.32	582.418	1006	924.411	429.233	1195.63	265.456	533.422
1509.16	614.26	1109.58	971.946	421.024	1279.95	281.511	530.896
1417.19	663.032	1079.41	936.176	468.249	1209.14	340.523	491.943
1467.13	439.275	1035.29	930.819	468.922	1276.65	269.074	534.604
1467.12	517.903	1033.56	935.855	458.687	1295.31	325.724	505.103
1427.82	648.088	1041.65	1055.99	454.833	1155.33	383.392	492.848
1447.53	785.735	1028.32	1041.54	472.806	1241.25	328.695	546.525
1507.07	605.95	1023.59	1154.38	461.261	1335.51	305.956	540.042
1717.27	684.271	1032.6	1140.82	418.275	1367.43	290.214	526.863
1507.53	528.642	1006.9	1134.03	461.239	1302.3	185.577	505.59
1432.79	540.582	1025.97	1083.35	435.924	1236.69	248.028	532.713
1419.47	437.326	1003.27	905.264	414.917	1176.49	289.306	541.545
1328.82	410.235	1003.04	832.399	420.987	1121.55	326.424	506.94
1307.12	476.387	1027.35	820.766	429.934	1122.94	241.427	490.926
1422.8	498.357	1025.41	923.127	424.515	1235.95	215.063	535.416
1539.43	571.175	1090.39	1119.59	414.715	1325.06	250.427	522.346
1663.05	665.337	1074.11	970.753	437.512	1367.99	314.776	526.888
1438.96	557.466	1065.84	980.099	415.36	1272.65	308.151	529.848
1325.96	464.324	1030.43	840.059	443.512	1123.72	327.678	485.386
1414.13	438.463	1004.63	798.531	445.21	1219.48	290.55	515.361
1339.28	431.814	1000.04	789.548	433.109	1225.58	341.615	526.307
1446.22	409.175	1051.19	898.241	450.961	1249.66	295.538	511.126
1267.52	485.622	1000.78	861.286	461.472	1153.4	285.298	521.085
1393.21	445.886	1026.38	839.121	417.979	1148.44	262.481	503.732
1387.99	474.982	1009.98	900.905	460.196	1181.38	249.719	527.874
1285.95	427.931	1009.53	812.193	434.69	1095.28	333.149	509.286
1214.73	411.287	1012.55	778.111	411.198	1016.38	261.347	527.206
1412.56	451.394	1023.86	750.127	451.296	1235.68	312.299	541.144
1486.07	476.625	1001.23	896.69	476.507	1250.25	378.176	533.864
1411.22	491.796	1014.87	802.008	478.333	1159.42	295.372	524.506
1302.34	438.311	1016.65	848.174	447.956	1115.64	265.388	534.55
1753.14	761.405	1196.44	1173.36	501.959	1355.77	305.601	532.583
1521.06	639.737	1051.16	957.88	411.563	1322.24	308.185	524.803
1433.4	496.215	1029.46	836.946	448.743	1226.21	296.077	525.314
1317.15	600.333	1006.34	785.53	439.491	1095.78	250.58	531.903
1287.66	654.548	1009.71	778.732	414.495	1104.34	282.496	513.107
1356.25	581.89	1046.3	743.766	423.971	1206.11	229.092	513.723
1420.55	628.309	1093.55	822.922	428.909	1307.5	250.428	472.025
1507.48	565.058	1028.57	774.204	442.15	1235.26	247.332	493.617
1452.13	470.731	1068.01	815.339	404.339	1244.8	207.649	499.66
1334.89	355.349	1036.58	800.968	458.217	1177.21	173.315	503.683
1229.39	427.47	1003.42	715.763	450.922	988.005	204.315	527.018
1422.95	481.87	1059.13	925.226	437.472	1229.22	234.626	535.672
1609.16	560.852	1046.36	892.658	452.18	1217.53	246.854	520.235
1322.21	543.662	1006.45	851.025	440.635	1179.06	308.07	489.111
1421.97	494.067	1055	840.474	414.464	1109.54	273.575	533.173
1438.35	406.284	1081.28	811.837	434.672	1260.22	358.365	532.394
1259	393.132	1033.8	772.403	486.662	1168.37	319.092	500.221
1404.79	450.332	1068.82	861.303	509.988	1261.46	312.545	532.324
1486.66	459.397	1026.18	873.809	424.969	1197.99	337.616	483.589
1394.94	475.323	1013.92	845.33	403.838	1233.97	365.336	533.916
1737.09	470.073	1039.15	903.827	445.556	1266.12	361.708	524.215
1411.4	472.328	1009.56	786.478	469.558	1139.51	281.391	534.098
1369.18	583.889	1030.77	906.831	451.379	1170.7	294.501	523.441
1363.11	533.533	1039.05	899.16	416.682	1150.46	264.055	469.375
1396.64	627.954	1085.69	790.006	408.373	1235.9	344.334	457.749
1289.42	481.624	1040.37	789.616	445.438	1129.1	278.275	514.47
1339.27	424.361	1004.35	781.475	406.319	1147.6	347.559	538.315
1328.87	429.621	1004.46	791.325	420.391	1112.02	369.768	528.203
1419.16	506.68	1040.57	897.614	421.581	1190.51	325.723	531.364
1335.64	423.005	1025.87	795.218	416.92	1036.92	264.266	521.794
1410.31	513.487	1066.56	813.396	446.031	1162.66	362.302	520.319
1347.43	548.328	1056.13	933.383	424.273	1136.66	276.584	523.168
1539.35	622.848	1027.92	867.27	454.586	1230.09	368.855	537.01
1340.25	444.903	1011.44	871.797	411.822	1186.19	369.851	531.547
1284.39	372.65	1020.89	778.898	464.291	1097.84	234.194	526.782
1300.34	526.629	1002.95	787.053	411.075	1083.22	301.739	531.927
1342.98	661.019	1066.52	976.185	460.197	1108.7	291.008	503.856
1396.18	680.745	1065.41	1020.68	448.515	1187.53	357.945	514.412
1366.34	641.233	1021.53	881.904	441.92	1198.45	348.22	529.191
1314.37	432.628	1019.43	835.781	425.91	1167.34	260.491	508.841
1526.55	610.574	1086.12	951.2	429.749	1242.09	274.97	531.956
1362.86	447.499	1049.57	1036.68	408.562	1243.26	320.02	530.397
1442.63	627.207	1063.1	979.782	429.499	1251.64	310.749	497.294
1389.44	558.75	1007.34	1113.48	427.641	1246.15	305.984	492.621
1685.03	490.969	1131.15	1155.42	429.752	1416.57	454.006	530.643
1449.55	490.829	1034.45	1147.91	445.452	1217.54	507.449	522.179
1470.55	509.754	1016.34	1107.84	426.068	1334.04	352.251	535.414
1617.8	467.375	1020.98	1035.53	411.549	1292.55	343.244	521.175
1592.83	566.614	1068.17	1083.92	425.217	1331.27	222.681	536.992
1411.81	573.913	1007.46	839.247	405.944	1190.36	244.787	493.635
1468.04	573.092	1010.66	916.379	508.364	1217.93	374.409	539.434
1431.05	482.428	1022.31	843.638	442.549	1143.61	305.483	535.177
1476.71	543.751	1046.05	889.052	444.418	1308.91	192.055	521.749
1440.9	503.574	1002.51	825.296	413.787	1076.42	179.251	536.458
1325.21	593.015	1034.6	904.013	409.19	1222.85	305.835	528.589
1413.28	609.514	1095.7	842.576	423.239	1243.97	300.673	522.07
1329.7	438.646	1022	929.726	424.249	1180.25	306.057	513.458
1447.02	412.33	1014.25	899.549	517.242	1053.7	214.176	531.044
1331.84	548.176	1025.32	825.602	435.686	1048.18	248.847	521.595
1322.6	433.062	1030.54	863.314	460.969	1062.51	269.836	523.165
1282.99	497.624	1009.09	836.309	406.729	1168.17	286.971	534.275
1362.18	677.063	1092.32	921.819	422.396	1164.4	265.713	458.786
1427.34	700.515	1016.39	907.326	412.562	1180.8	256.024	518.786
1456.13	763.844	1028.35	943.618	473.72	1283.35	367.334	523.246
1379.75	712.205	1003.03	975.126	401.445	1208.12	363.888	514.602
1337.55	668.253	1005.91	913.661	439.509	1196.58	328.411	533.332
1420.44	569.077	1038.14	827.593	456.695	1173.52	351.217	432.385
1339.52	825.791	1045.69	843.612	424.436	1162.74	241.754	517.71
1411.73	653.322	1062.62	937.003	412.759	1180.04	244.954	525.394
1383.99	681.251	1001.27	916.414	413.197	1181.24	240.31	489.882
1375.59	819.613	1042.74	1020.99	426.881	1149.85	282.341	527.978
1274.15	736.499	1013.51	987.89	424.683	1121.09	318.395	538.693
1362.07	454.383	1049.95	919.271	417.406	1107.73	222.79	528.972
1418.82	496.703	1003.48	860.087	413.15	1195.39	222.355	513.788
1364.82	442.914	1027.62	948.72	418.583	1167.37	202.406	520.829
1474.59	401.812	1039.17	919.484	433.133	1295.24	225.761	507.59
1403.8	437.639	1072.62	918.205	447.14	1228.37	321.477	532.53
1364.93	468.669	1013.15	882.334	402.029	1155.42	222.611	538.032
1320.16	408.259	1017.07	741.741	421.17	1103.53	254.324	509.115
1565.71	504.791	1015.88	917.538	462.387	1306.32	310.148	534.379
1378.49	641.355	1004.56	947.844	448.509	1179.01	304.873	541.643
1271.81	674.352	1011.14	899.832	430.588	1145.2	329.327	519.952
1256.93	620.378	1000.23	964.34	418.893	1144.93	239.414	487.229
1386.64	631.327	1037.77	930.143	413.778	1180.68	224.306	536.844
1502.14	854.476	1111.37	1193.59	511.797	1358.48	303.073	522.842
1374.66	828.923	1051.18	994.862	479.735	1284.11	323.283	509.838
1361.55	714.763	1028.49	1075.15	470.857	1154.06	351.82	437.895
1465.19	781.463	1098.94	1167.92	408.644	1268.19	314.761	531.647
1618	591.092	1111.99	1034.04	444.869	1284.1	344.757	515.599
1395.71	521.386	1014.27	912.144	439.681	1176.1	328.806	531.47
1416.22	536.666	1053.23	783.616	474.812	1254.79	260.634	514.286
1337.56	659.794	1055.12	829.606	499.768	1132.64	237.165	535.74
1305.98	602.162	1011.59	824.588	438.395	1130.69	349.547	512.759
1329.56	534.958	1038.46	830.877	410.861	1157.47	342.582	525.179
1361.87	421.43	1074.76	835.703	416.613	1188.16	334.628	529.184
1474.15	442.721	1015.89	782.608	432.418	1216.69	349.415	515.509
1366.85	556.873	1053.08	794.649	513.599	1164.38	246.714	470.92
1422.09	607.277	1002.65	957.272	403.992	1161.26	292.853	527.125
1429.98	607.57	1030.69	846.552	432.377	1285.28	319.105	535.202
1286.49	381.844	1007.44	725.134	405.695	1147.62	286.433	520.843
1385.58	491.533	1019.27	798.032	419.701	1186.26	226.327	526.956
1614.57	604.079	1241.42	940.856	412.786	1407.65	152.849	524.136
1436.94	398.191	1043.1	860.999	455.35	1178.81	261.253	527.624
1347.08	385.071	1007.84	797.569	440.147	942.786	248.706	536.106
1464.26	439.493	1019.08	724.743	403.53	1178.9	243.015	535.622
1408.6	564.974	1032.16	720.203	468.948	1143.52	258.117	536.437
1555.11	425.641	1165.53	945.613	497.243	1051.82	270.123	527.045
1565.31	428.243	1134.07	991.271	419.225	1324.39	221.558	530.077
1502.23	366.607	1004.43	935.878	428.02	1107.96	233.073	515.539
1702.68	445.109	1047.92	1089.64	461.911	1269.64	298.392	529.945
1413.8	510.12	1050.63	887.938	487.157	1119.68	229.34	534.878
1309.91	604.279	1025.47	804.171	445.928	1106.93	192.33	497.858
1305.41	330.271	1008.68	662.549	416.663	1140.69	182.048	525.25
1344.25	678.59	1026.03	932.42	430.555	1195.91	177.817	528.544
1588.15	806.799	1122.91	1210.08	478.076	1389.98	281.67	537.249
1585.16	497.928	1086.61	1209.58	422.184	1344.69	299.237	529.303
1653.83	674.819	1015.66	1178.66	413.015	1315.84	255.832	501.612
1619.08	741.205	1056.66	1077.13	425.704	1428.15	410.25	515.077
1714.32	419.123	1011.95	907.083	464.56	1268.54	348.082	530.157
1595.54	696.509	1051.16	977.44	457.937	1358.37	355.059	522.602
1556.65	704.456	1132.95	988.544	450.091	1287.27	295.147	523.72
1461.37	587.616	1056.64	929.738	452.44	1275.31	293.813	522.535
1477.51	550.529	1040.07	1034.75	426.409	1161.94	247.745	527.802
1305.54	693.375	1012.87	835.749	435.247	1181.19	280.375	513.711
1440.18	739.752	1024.6	753.79	483.863	1180.46	358.755	530.969
1345.09	728.129	1041.21	886.696	504.869	1197.26	399.528	497.76
1611.69	768.987	1069.54	893.701	479.999	1267.73	391.354	533.75
1514.33	849.643	1064.18	983.069	413	1188.72	303.983	512.506
1311.18	706.574	1000.89	941.942	411.744	1085.06	377.713	523.009
1450.96	495.552	1003.32	805.485	439.767	1120.69	257.325	471.427
1383.7	547.772	1035.35	968.978	445.31	1133.44	274.43	523.437
1411.76	611.769	1016.08	954.037	413.083	1183.78	359.295	525.138
1558.48	812.192	1135.99	1043.55	502.349	1395.77	333.801	531.698
1696.61	854.654	1091.12	1068.25	434.579	1249.21	260.845	522.625
1420.7	718.353	1070.09	948.908	404.144	1238.17	184.658	534.185
1319.42	556.341	1026.89	818.896	409.58	1116.4	258.549	509.19
1364.42	661.156	1059.76	960.401	422.457	1077.98	251.179	498.784
1500.12	691.242	1092.76	1016.01	444.389	1263.58	278.764	531.283
1448.56	646.8	1103.84	1105	423.636	1279.92	163.323	506.038
1385.87	739.586	1017.54	1035.51	409.545	1214.67	155.121	530.538
1407.43	766.21	1028.27	1099.59	416.377	1279.7	248.917	517.278
1383.47	779.003	1030.93	1016.29	422.54	1213.93	334.884	520.92
1444.56	768.102	1014.8	903.728	405.125	1181.3	383.514	523.907
1434.61	706.79	1079.12	930.072	465.22	1229.52	200.626	522.488
1499.34	619.943	1002.24	905.654	447.572	1204.01	272.346	525.996
1430.48	711.42	1086.14	1004.9	464.639	1229.43	279.77	526.434
1434.24	676.776	1032.39	916.637	408.139	1188.39	299.056	533.47
1439.9	604.313	1024.7	833.691	423.892	1067.58	281.601	532.423
1482.9	565.382	1044.61	905.931	417.42	1309.36	369.582	517.354
1415.49	552.117	1020.07	830.921	427.305	1073.92	410.351	532.186
1515.65	660.105	1005.81	924.968	442.289	1219.85	207.198	472.909
1517.3	471.075	1010.84	844.141	442.775	1202.17	290.559	533.627
1558.86	724.908	1091.96	921.127	480.937	1199.6	311.577	522.204
1392.71	665.38	1053.03	874.845	436.845	1180.09	337.894	518.866
1412.46	586.839	1051.56	892.23	422.94	1252.94	255.376	510.57
1450.59	564.193	1010.84	819.692	432.199	1205.92	340.632	519.226
1384.82	555.691	1013.07	966.96	411.62	1131.98	436.598	506.902
1398.47	574.813	1005.13	861.467	414.613	1137.35	470.316	491.422
1466.06	666.535	1081.72	973.981	517.707	1233.45	478.533	490.78
1328.47	749.539	1016.39	951.812	412.947	1178.52	406.739	531.519
1511.62	738.17	1099.73	1031.7	417.215	1188.59	402.978	487.726
1403.31	704.897	1044.26	895.429	431.943	1117.03	442.436	503.875
1422.92	491.866	1002.95	917.203	432.255	1110.02	442.208	525.967
1443.64	427.55	1023.07	937.327	409.864	1238.55	454.258	533.273
1451.82	703.068	1047.68	920.506	440.677	1282.62	444.746	519.911
1531.38	661.576	1066.76	888.989	455.607	1241.75	469.187	521.862
1380.62	605.287	1005.6	796.819	402.422	1188.95	417.38	534.001
1352.18	547.895	1024.79	933.878	506.479	1078.99	386.262	529.692
1228.83	471.098	1007.03	915.442	451.117	1148.74	323.186	530.603
1303.12	711.615	1018.51	1029.79	431.6	1173.33	212.028	528.11
1355.89	653.933	1031.74	860.186	451.624	1168.33	231.913	506.656
1446.77	514.007	1017.11	930.495	425.119	1175.23	365.708	540.914
1348.79	433.496	1007.18	869.531	479.995	1193.41	339.602	516.837
1437.53	552.275	1000.4	869.448	419.999	1242.77	275.344	496.894
1506.45	707.1	1117.97	1005.47	424.368	1329.22	310.509	538.02
1485.96	611.084	1076.21	887.033	493.236	1265.33	347.595	527.288
1318.94	442.939	1034.72	949.384	497.249	1132.81	390.908	509.134
1429.14	489.376	1025.43	969.947	411.273	1144.55	321.141	524.05
1379.41	374.855	1105.26	868.424	424.766	1182.57	304.114	537.627
1316.11	466.513	1017.25	857.357	415.566	1149.49	249.657	512.844
1376.15	425.961	1085.01	966.361	448.753	1207.65	226.668	533.707
1444.77	473.194	1028.89	747.05	418.972	1150.86	213.59	523.424
1457.97	524.908	1078.08	822.86	453.928	1245.83	255.646	533.439
1721.66	603.694	1238.65	949.833	449.164	1398.1	326.799	536.25
1524.71	564.045	1058.31	864.746	408.692	1337.71	281.965	488.569
1423.67	398.263	1025.79	826.425	444.83	1124.9	203.839	435.753
1475.31	397.219	1088.9	824.565	413.068	1264.52	265.02	465.451
1475.46	400.831	1055.97	824.9	473.485	1266.2	282.872	505.029
1435.82	378.243	1008.81	861.284	478.787	1217.67	280.847	482.803
1440.35	369.114	1057.05	984.806	422.515	1293.97	302.393	492.213
1579.27	501.456	1030.58	865.329	431.82	1202.83	261.309	536.94
1457.29	516.003	1008.47	884.804	402.151	1156.24	334.978	532.864
1674.67	572.593	1044.77	1099.03	496.053	1396.53	353.114	532.026
1313.32	452.637	1008.23	931.9	406.5	1147.14	201.481	502.544
1370.18	520.044	1078.45	947.252	419.783	1194.08	378.029	529.462
1329.18	444.033	1028.52	840.119	429.412	1135.61	275.793	522.472
1569.92	498.505	1152.34	857.688	411.696	1205.65	368.472	522.027
1505.39	508.271	1023.27	896.482	452.027	1298.94	376.375	532.51
1402.27	447.948	1022.33	762.672	440.821	1096.78	329.896	513.47
1292.8	408.548	1064.7	770.922	450.651	1164.76	364.487	532.802
1448.92	341.407	1088.77	835.559	430.706	1177.54	433.315	520.128
1391.93	382.736	1012.19	991.206	422.153	1192.41	349.306	526.891
1298.71	432.313	1012.26	1036.38	407.007	1086.15	292.791	504.166
1336.76	393.556	1022.12	943.916	454.202	1155.73	359.591	550.836
1358.02	475.548	1040.62	871.4	439.098	1113.22	364.752	516.263
1334.83	434.566	1009.33	902.344	404.388	1112.23	348.99	508.937
1458.46	503.042	1065.07	906.023	421.194	1255.1	216.26	533.918
1393.3	457.074	1012.11	817.327	412.553	1174.22	160.826	536.092
1714.22	391.764	1027.22	990.649	408.143	1196.63	236.849	525.624
1675.76	443.272	1013.05	894.091	459.245	1249.98	245.694	526.701
1389.6	457.379	1060.59	939.478	413.406	1186.8	290.911	528.605
1469.79	347.424	1014.85	823.344	424.9	1182.93	229.932	490.421
1438.35	441.874	1030.4	953.913	416.013	1279.97	235.972	525.405
1527.12	530.352	1132.17	1013.08	458.19	1248.84	285.939	529.61
1337.61	618.367	1078.31	895.703	433.103	1172.61	317.541	515.577
1270.88	640.239	1035.5	928.869	420.507	1095.45	311.787	481.49
1369.73	573.843	1011.41	1060.71	407.425	1142.62	326.7	504.022
1483.81	782.061	1075.65	913.662	455.172	1290.95	383.644	478.62
1338.6	717.507	1008.38	846.001	444.306	1126.12	319.187	519.066
1546.69	656.14	1110.24	1068.44	415.758	1283.24	322.754	521.337
1469.53	600.9	1040.34	938.493	415.871	1169.9	314.282	532.377
1425.81	576.137	1028.7	1039.93	477.182	1234.39	278.418	499.921
1452.59	558.658	1069.96	1024.18	505.958	1263.23	331.684	433.826
1615.04	733.629	1093.67	1013.86	507.655	1245.33	239.731	531.352
1699.76	697.025	1194.28	1171.89	427.613	1442.17	241.038	532.019
1380.12	507.668	1029.91	917.1	417.138	1186.11	267.974	520.649
1240.73	484.726	1003.58	872.025	417.075	1052.35	236.013	529.488
1475.19	668.459	1044.31	943.786	496.16	1264.05	196.846	532.134
1385.36	592.985	1021.13	952.347	438.753	1220.54	215.204	534.502
1344.88	561.201	1011.42	829.593	442.391	1223.29	360.225	534.663
1479.12	645.583	1022.43	890.564	420.808	1145.43	384.713	531.934
1277.62	566.585	1010.32	901.758	432.288	1094.64	214.774	524.714
1310.19	437.837	1008.96	858.078	481.156	1122.2	280.554	515.909
1446.87	413.486	1029.37	962.902	404.001	1159.77	306.706	513.709
1370.46	421.048	1010.64	803.1	404.484	1155.85	338.327	504.793
1441.72	485.961	1031.58	833.74	483.339	1174.73	373.173	533.903
1299.3	467.976	1007.32	778.496	399.397	1137.03	279.218	497.352
1471.79	486.487	1041.2	758.918	470.7	1111.4	265.04	532.182
1470.81	562.099	1054.92	928.133	425.112	1212	236.148	529.437
1506.19	633.891	1128.02	878.597	418.977	1233.61	230.049	520.422
1447.34	690.172	1007.32	911.752	406.347	1135.6	234.278	480.989
1419.42	637.276	1045.13	969.756	410.014	1125.91	236.914	511.519
1522.21	638.132	1062.62	1007.76	480.252	1244.02	185.916	537.611
1278.41	391.792	1017.12	991.24	408.927	1110.17	140.248	535.239
1342.32	524.625	1037.53	806.243	417.942	1157.9	237.577	519.668
1458	527.461	1020.89	938.235	431.606	1229.67	206.523	533.816
1327.3	435.831	1038.51	859.02	512.049	1160.03	163.478	528.84
1263.21	504.989	1014.07	862	445.178	1172.24	176.377	515.427
1349.88	460.047	1007.61	863.562	410.934	1117.35	175.26	528.696
1370.33	412.241	1042.22	918.122	490.517	1149.07	141.733	524.302
1475.05	367.408	1004.2	772.1	443.389	1055.79	178.986	515.655
1436.11	338.333	1022.36	817.288	501.913	1088.64	159.366	518.108
1412	401.7	1043.85	801.803	449.803	1133.47	181.357	513.338
1479.07	498.647	1165.2	888.517	507.598	1371.85	268.567	535.637
1395.92	395.317	1059.42	878.917	482.183	1257.43	203.155	537.855
1395.52	394.463	1034.38	753.817	416.845	1202.78	196.264	520.468
1701.78	585.415	1153.68	927.939	426.27	1402.62	195.93	533.876
1593.14	554.368	1032.81	802.627	431.175	1307.79	195.605	512.623
1528.91	411.09	1049.27	928.956	433.473	1189.44	273.62	523.209
1412.04	590.606	1047.85	853.346	434.638	1157.68	321.043	522.447
1421.63	655.94	1010.18	909.823	469.398	1267.97	288.037	509.471
1274.02	491.854	1013.18	765.887	433.872	1086.88	377.862	534.447
1400.98	492.651	1065.43	806.312	408.172	1218.63	346.154	529.689
1385.86	559.502	1082.64	866.477	419.682	1222.42	344.192	506.103
1364.82	501.868	1003.6	849.471	450.655	1164.3	196.151	527.155
1513.52	755.203	1138.44	917.05	446.932	1259.12	202.427	532.836
1499.26	412.837	1006.25	937.884	400.569	1248.12	312.58	481.483
1479.45	365.416	1177.36	891.88	441.479	1243.63	282.982	522.894
1245.63	476.913	1002.92	777.27	430.48	1140.87	280.081	509.102
1462.61	590.142	1154.21	976.707	467.693	1215.39	243.404	496.423
1416.06	602.616	1016.88	810.118	458.983	1142.14	193.643	503.589
1550.59	618.941	1067.52	994.004	413.913	1234.9	152.236	531.424
1321.22	574.363	1024.13	1039.83	411.608	1133.98	153.585	532.211
1396.87	683.988	1008.83	1072.85	404.972	1175.9	292.097	517.845
1656.47	781.218	1081.57	1175.67	407.888	1228.46	244.252	535.648
1528.58	820.797	1019.1	1049.21	400.406	1277.67	283.44	491.362
1575.13	653.032	1039.2	962.936	430.045	1313.84	448.828	498.027
1376.95	613.22	1023.71	1001.35	413.287	1121.95	298.781	461.67
1361.58	527.563	1024.86	880.667	465.588	1164.15	263.816	524.385
1442.87	474.119	1006.32	929.265	450.426	1157.89	160.462	493.401
1443.53	332.909	1079.27	845.654	408.924	1135.8	174.433	514.388
1606.61	399.264	1095.71	835.273	428.866	1181.95	214.256	521.294
1404.62	475.312	1002.28	974.003	433.078	1193.53	276.104	520.141
1224.33	414.468	1002.1	806.169	411.633	1045.87	274.758	480.459
1276.74	443.741	1024.81	807.018	438.199	1187	214.55	533.021
1559.63	400.505	1020.39	849.351	442.994	1200.17	204.193	529.401
1474.96	382.967	1058.36	877.791	471.563	1221.2	249.647	518.845
1356.32	386.752	1015.88	790.932	424.188	1032.19	209.714	526.059
1290.36	383.559	1035.44	832.398	447.454	1112.64	235.462	510.922
1440.04	429.756	1049.81	875.37	470.577	1191.59	210.979	527.552
1348.72	397.962	1027.58	827.768	457.568	1185.47	156.383	510.849
1354.04	508.06	1062.95	942.264	470.166	1241.06	206.323	530.468
1257.66	418.396	1000.23	907.934	478.672	1118.38	203.775	506.121
1459.38	315.659	1070.56	864.097	476.384	1111.43	214.382	525.345
1430.57	375.268	1052.86	973.165	429.145	1262.26	238.032	523.01
1344.76	444.487	1011.29	826.734	441.011	1183.31	287.111	520.81
1488.77	599.154	1048.31	941.939	433.408	1255.54	328.978	517.959
1516.19	630.102	1075.92	980.076	407.634	1291.89	395.39	533.105
1322.77	458.706	1005.62	788.182	430.517	1147.35	284.087	531.017
1393.38	476.216	1067.74	769.795	442.595	1244.72	376.733	536.546
1418.59	477.386	1106.28	862.611	464.72	1242.45	446.321	535.975
1431.6	690.254	1009.46	798.31	473.332	1261.44	376.241	480.88
1412.43	645.15	1044.29	697.537	445.446	1216.43	339.692	529.073
1327.29	547.686	1039.57	676.875	432.29	1132.87	285.163	537.63
1327.52	694.395	1088.33	854.486	421.187	1241.55	358.505	525.038
1382.23	603.59	1057.41	969.228	471.486	1110.22	309.925	525.614
1440.72	739.429	1041.54	913.28	436.419	1125.12	296.648	518.185
1328.89	789.936	1001.94	986.803	412.418	1187.42	341.594	517.738
1440.25	802.945	1015.27	1090.92	439.563	1166.71	344.151	457.831
1385.3	698.273	1004.84	938.071	403.083	1133.43	276.072	527.394
1498.35	769.107	1056.64	1002.53	508.256	1359.56	338.907	538.827
1327.63	684.96	1008.12	850.546	482.526	1169.93	321.135	498.268
1565.4	761.498	1033.72	913.652	430.169	1354.89	320.892	519.337
1387.44	541.865	1027.59	833.519	513.706	1171.59	260.6	509.353
1367.17	549.26	1039.38	779.002	471.35	1189.16	205.765	508.114
1382.24	804.499	1062.23	999.651	437.617	1163.24	252.916	524.841
1527.95	919.821	1096.51	1134.22	467.819	1200.3	295.015	534.031
1398.22	774.512	1056.56	994.516	432.442	1243.72	266.662	528.754
1410.65	643.712	1048.36	832.767	425.403	1192.51	272.536	528.65
1554.74	662.701	1041.88	864.488	415.179	1163.51	394.565	528.731
1529.45	658.895	1017.56	890.557	427.577	1178.63	364.295	513.239
1581.45	727.472	1059.76	918.274	400.63	1288.71	349.59	535.025
1463.79	684.077	1026.57	801.816	456.448	1187.43	283.41	508.576
1220.95	529.161	1003.93	903.174	422.607	1069.57	276.977	535.399
1349.81	596.406	1000.42	923.542	400.804	1123.36	242.675	539.24
1334.96	587.92	1053.86	871.116	513.279	1080.11	212.787	531.072
1479.45	711.752	1068.2	995.606	477.881	1207.76	307.704	532.411
1373.86	547.232	1057.74	954.752	445.25	1077.49	237.867	532.17
1379.35	648.849	1027.37	882.338	429.719	1284.14	311.363	530.813
1450.63	701.834	1059.93	910.27	470.745	1281.54	245.455	524.511
1422.6	630.423	1056.06	886.511	430.769	1312.13	180.965	535.079
1363.14	684.003	1040.8	917.285	454.498	1229.93	204.441	536.811
1572.46	663.707	1004.61	900.321	413.616	1178.06	212.072	532.877
1486.73	637.573	1005.31	806.512	406.67	1111.37	256.12	478.334
1447.09	710.875	1012.33	941.758	451.8	1218.98	277.826	534.934
1315.14	677.073	1014.96	956.323	421.632	1097.82	213.552	527.67
1306.01	469.255	1038.52	757.449	460.538	1122.35	244.023	529.944
1218.44	593.708	1003.59	744.789	449.886	1049.82	191.237	525.453
1452.37	595.433	1017.48	812.279	403.613	1129.17	265.602	518.04
1355.11	710.394	1007.4	1082.04	464.734	1200.86	210.937	517.449
1320.29	775.89	1003.13	970.214	419.87	1123.19	280.828	525.314
1369.86	811.569	1040.04	1022.78	497.669	1108.8	312.474	537.383
1371.61	852.404	1070.74	1061.07	451.826	1213.38	288.729	522.001
1349.26	801.421	1050.24	867.068	407.081	1108.96	273.657	504.935
1347.73	631.049	1018.16	815.956	416.554	1150.18	347.472	526.686
1340.63	705.726	1004.36	840.943	469.073	1192.04	285.486	527.255
1349.33	851.004	1019.88	971.032	481.365	1160.13	219.258	491.948
1357.52	826.765	1012.38	993.142	411.551	1134.97	209.718	520.106
1406.61	816.463	1086.85	1014.06	465.645	1180.85	227.577	528.751
1302.08	708.592	1026.51	958.693	422.417	1174.08	277.3	527.274
1413.2	758.707	1112.51	1079.65	441.272	1215.4	261.764	513.214
1464.37	766.19	1048.81	979.479	400.85	1220.97	331.177	500.378
1468.8	829.043	1061.97	1151.43	429.853	1316.26	360.005	533.965
1386.7	820.315	1039.08	1021.92	414.174	1174.8	181.773	524.743
1352.27	832.486	1047.09	1044.94	410.814	1193.01	224.332	530.634
1413.44	952.029	1010.42	1100.24	422.957	1152.84	199.005	535.198
1369.47	683.383	1020.63	1065.89	455.577	1184.13	238.869	546.86
1304.45	731.48	1008.5	1040.38	441.58	1118.91	182.684	527.942
1439.33	748.43	1114.85	1047.44	439.758	1249.75	264.172	529.677
1446.97	780.761	1008.64	1043.09	414.328	1285.6	248.152	532.873
1431.67	722.857	1015.58	923.101	417.331	1210.94	284.608	515.841
1392.43	722.826	1036.57	996.095	449.669	1197.9	207.185	534.617
1418.81	811.636	1021.59	1005.27	417.307	1208.06	266.577	540.525
1481.99	684.745	1084.98	1173.2	429.854	1284.42	308.888	534.921
1437.21	800.938	1050.02	1032.3	394.713	1110.83	319.175	528.509
1607.23	579.032	1002.93	1093.83	409.625	1192.94	260.547	507.744
1474.05	641.792	1008.26	892.826	411.075	1210.68	368.91	535.925
1341.3	686.751	1006	812.334	429.32	1213.18	395.255	526.575
1422.81	564.16	1057.97	910.199	464.512	1200.55	394.539	533.919
1317.6	618.766	1008.31	909.369	478.601	1224.83	391.314	525.309
1314.3	675.108	1006.46	987.498	424.495	1176.71	310.086	533.567
1388.85	612.885	1002.57	1007.61	478.907	1163.92	348.719	541.473
1465.6	673.396	1076.7	1161.05	463.98	1204.96	342.065	519.02
1354.65	682.172	1093.5	1027.09	410.99	1222.9	264.457	527.194
1400.5	570.312	1068.83	871.735	469.646	1302.86	292.624	532.247
1433.9	573.428	1057.13	850.03	405.738	1174.36	289.409	521.608
1497.36	484.762	1085.18	941.539	430.848	1346.04	272.131	534.07
1449.86	479.896	1019.22	813.13	481.67	1181.55	257.859	528.25
1415.82	455.062	1036.89	873.927	433.086	1260.6	235.691	473.171
1446.93	484.309	1077.62	735.475	457.402	1163.43	273.653	504.817
1384.97	390.417	1009.4	759.772	423.464	1206.25	359.324	499.384
1720.25	498.438	1062.95	840.821	474.328	1226.08	321.882	535.469
1462.89	610.529	1019.43	806.039	406.693	1218.15	355.263	514.793
1549.31	605.246	1032.72	908.105	450.207	1284.06	349.499	493.845
1468.82	543.627	1051.39	825.078	474.326	1200.84	250.539	534.026
1491.75	636.503	1066.57	899.352	418.186	1133.17	369.576	528.547
1361.82	345.144	1052.7	915.29	503.785	1212.8	398.72	490.522
1353.33	386.283	1018.63	838.99	481.762	1133.68	409.343	529.688
1460.06	422.676	1078.88	807.809	486.374	1189.02	302.253	524.95
1347.7	465.537	1006.96	799.059	467.383	1136.29	381.586	506.033
1315.62	364.368	1030.06	751.434	443.222	1165.69	384.981	527.041
1406.8	475.229	1038.84	820.914	439.954	1206.52	287.145	520.76
1683.66	412.987	1124.97	867.979	413.401	1362.74	261.04	530.993
1394.8	345.964	1042.32	766.705	418.469	1225.79	169.938	528.3
1536.22	422.233	1130.81	801.632	479.275	1408.2	182.66	518.344
1361.49	401.221	1003.56	824.522	414.032	1240.28	179.031	500.569
1358.34	460.81	1019.51	761.189	418.575	1164.23	235.809	492.953
1530.35	501.581	1072.69	946.275	411.371	1351.8	344.664	526.566
1380.53	439.419	1074.17	922.369	415.295	1221.39	282.939	508.171
1376.4	496.891	1018.23	856.725	421.998	1220.5	284.933	486.002
1375.43	540.173	1014.98	801.539	470.217	1197.65	232.334	506.98
1416.13	410.053	1022.37	915.073	438.89	1143.76	338.956	478.902
1497.95	462.346	1025.55	970.318	416.033	1276.74	298.145	535.494
1399.99	444.006	1016.35	820.65	424.848	1103.11	221.068	482.054
1273.9	404.589	1030.36	789.374	443.977	1151.5	221.83	520.64
1433.74	336.723	1124.06	923.057	461.085	1254.81	317.239	526.973
1397.56	412.052	1081.29	792.115	418.273	1166.26	265.648	544.958
1401.61	445.385	1068.44	900.83	478.426	1220.1	338.344	526.841
1312.04	540.966	1027.59	899.892	415.952	1180.9	257.041	538.071
1295.87	365.84	1017.25	904.229	423.941	1106.66	281.853	536.307
1441.69	650.422	1037.66	968.814	444.664	1132.37	240.557	532.21
1411.95	636.957	1097.1	913.124	424.343	1202.56	275.707	533.339
1513.4	631.198	1087.28	946.406	405.681	1212.32	296.38	527.597
1419.35	685.236	1032.6	829.29	410.269	1128.89	322.97	533.187
1418.34	662.27	1024.87	907.586	460.577	1274.01	381.744	522.654
1395.05	577.487	1002.07	897.965	429.405	1234.5	220.742	532.88
1745.41	815.288	1154.92	1113.42	459.076	1400.7	290.556	524.385
1449.23	717.38	1080.86	953.576	468.105	1213.52	285.718	523.9
1386.96	609.709	1007.72	942.882	424.248	1209.78	338.094	528.824
1463.14	655.486	1129.1	1001.54	500.601	1215.59	223.599	514.626
1374.3	664.23	1081.88	928.035	416.745	1239.88	183.182	505.406
1566.8	500.174	1094.63	918.681	469.575	1369.56	350.972	531.859
1647.24	382.12	1050.45	842.831	432.2	1192.88	269.51	495.499
1386.18	432.446	1030.02	891.602	416.461	1189.48	266.854	512.836
1513.08	437.627	1085.07	930.959	411.412	1387.7	386.114	530.773
1366.41	413.027	1060.79	882.997	464.038	1155.37	239.809	512.664
1549.56	486.937	1035.66	944.173	423.927	1255.3	264.313	535.933
1709.36	400.611	1044.35	997.029	455.89	1314.24	334.855	517.006
1429.24	565.099	1000.13	919.621	428.785	1220.89	365.651	519.249
1390.98	484.585	1003.69	828.419	437.139	1148.81	354.966	540.69
1345.73	462.137	1006.93	965.576	433.027	1098.16	352.78	528.049
1297.86	440.795	1013.8	1078	423.41	1203.61	355.195	511.802
1299.01	359.154	1011.67	1105.37	449.618	1108.21	328.666	532.026
1471.21	336.431	1063.18	1014.75	400.925	1187.32	329.667	537.846
1411.57	379.595	1099.19	887.908	498.299	1227.14	258.969	525.684
1344.13	408.831	1019.08	783.942	496.878	1054.74	223.15	533.866
1296.26	435.388	1006.97	745.829	414.74	1002.97	199.332	529.492
1831.62	400.375	1159.1	900.402	429.598	1350.94	300.263	529.186
1700.02	466.195	1099.85	946.9	428.677	1357.24	259.152	534.29
1541.56	322.235	1006	915.748	415.016	1250.03	240.354	527.279
1341.27	383.837	1015.21	846.709	414.07	1188.79	244.939	497.949
1563.41	552.853	1104.11	969.88	484.503	1337.59	297.696	476.297
1350.26	447.963	1074.92	916.833	502.433	1222.61	293.215	533.072
1273.15	442.556	1005.09	793.319	404.525	1159.48	274.977	521.84
1288.83	391.311	1002.21	779.092	415.319	1089.31	234.197	534.357
1459.82	420.806	1005.09	1090.77	478.803	1183.72	322.238	533.192
1277.42	421.518	1030.99	850.318	479.183	1106.62	189.082	509.651
1325.01	378.899	1036.46	899.584	420.163	1167.16	166.78	526.431
1391.71	328.804	1017.65	883.774	436.653	1156.07	215.298	523.667
1354.06	428.285	1010.06	920.439	406.71	1064.42	386.916	527.852
1338.11	469.449	1011.26	945.407	425.325	1145.01	372.483	513.827
1419	635.124	1026.78	983.352	455.36	1202.85	329.729	531.889
1523.8	487.103	1089.18	885.352	501.603	1179.56	338.494	530.071
1385.91	629.431	1065.71	906.769	465.718	1207.5	270.675	527.532
1377.34	658.978	1060.44	1022.07	416.895	1178.98	198.105	516.548
1440.66	683.527	1000.48	931.854	422.533	1127.77	207.492	524.037
1401.18	758.3	1013.95	919.608	480.756	1219.6	297.114	535.754
1316.99	445.759	1022.39	876.48	434.599	1176.46	310.976	507.553
1332.44	412.951	1002.92	816.291	408.817	1159.75	319.521	523.554
1491.18	416.097	1121.85	890.139	483.017	1280.27	303.536	512.258
1535.28	462.903	1063.87	966.864	468.621	1364.17	304.712	526.371
1597.56	494.859	1034.13	911.609	432.842	1462.24	176.488	509.626
1824.32	606.833	1265.97	999.134	450.906	1562.7	227.796	530.983
1484.45	403.922	1019.58	812.674	432.681	1198.17	223.039	530.409
1360.63	459.374	1014.06	793.011	481.698	1089.57	245.966	519.069
1380.61	526.49	1042.13	809.09	421.57	1068.69	322.705	505.692
1311.54	490.654	1014.01	837.812	452.133	1153.89	313.557	520.375
1364.51	520.507	1069.93	1012.67	406.534	1175.86	242.558	533.399
1445.99	454.354	1060.19	809.722	439.937	1297.44	349.126	528.287
1287.25	401.357	1015.04	747.1	411.238	1143.45	273.819	531.345
1294.7	379.02	1013.09	806.396	464.662	1070.41	249.432	474.399
1327.74	393.673	1018.7	848.198	426.762	1125.37	246.599	503.56
1384.89	437.37	1006.21	817.218	409.459	1270.14	310.456	512.418
1410.84	413.962	1043.67	853.235	431.046	1177.63	248.932	509.81
1352.39	442.956	1016.01	833.424	425.997	1049.07	200.993	501.597
1527.48	530.992	1094.58	1190.23	492.276	1137.36	302.045	493.581
1553.46	412.971	1004.49	1157.95	463.198	1356.59	424.856	528.947
1584.22	366.855	1116.31	1185.26	453.878	1294.81	247.156	522.573
1843.34	590.607	1080.59	1316.24	433.241	1502.01	298.937	536.397
1659.54	446.652	1027.25	1273.78	439.955	1445.42	217.767	519.947
1695.94	431.57	1017.37	1181.43	437.088	1380.37	243.546	530.293
1614.2	416.623	1011.98	1078.7	417.689	1184.48	260.956	534.736
1363.33	409.009	1006.54	897.421	436.712	1247.52	318.587	490.624
1374.68	384.564	1043.64	899.13	404.564	1266.95	244.511	535.632
1530.12	460.882	1096.9	895.422	508.474	1267.87	331.601	522.949
1636.81	462.766	1014.97	988.429	440.796	1330.61	288.389	533.212
1870.67	373.338	1109.07	1208.9	424.125	1426.83	321.609	500.313
1672.8	680.625	1079.94	1223.4	450.431	1441.88	465.19	533.972
1504.37	550.469	1050.44	1024.22	430.043	1280.58	399.497	504.109
1620.38	623.829	1003.63	1036.46	409.341	1255.36	420.399	508.816
1354.62	678.667	1011.32	883.94	464.452	1091.26	310.92	487.245
1323.33	618.005	1022.79	871.75	412.129	1181.58	304.846	525.483
1465.71	599.997	1019.61	857.958	421.881	1211.51	213.868	526.982
1478.9	688.269	1018.41	907.166	450.926	1254.59	289.985	533.497
1395.48	525.047	1009.44	880.971	501.577	1073.09	250.391	508.737
1379.81	605.996	1039.01	873.62	425.833	1136.86	242.922	518.072
1485.36	739.632	1114.79	958.121	435.973	1269.46	299.779	529.037
1361.74	683.935	1003.89	866.054	417.411	1145.48	233.603	527.684
1487.29	607.467	1061.36	1008.27	435.099	1297.62	187.354	537.312
1366.69	763.739	1029.4	912.009	434.245	1127.89	192.126	482.145
1426.74	657.882	1035.34	895.35	426.748	1206.45	239.761	532.699
1322.13	687.079	1062.99	1036.92	431.265	1142.26	255.299	538.348
1576.28	654.122	1099.61	1120.59	479.607	1237.06	312.77	534.997
1323.35	660.641	1029.9	864.39	449.964	1128.3	230.083	534.135
1440.3	683.874	1020.76	1106.31	474.812	1233.69	228.631	539.715
1386.19	559.446	1037	916.61	415.083	1269.91	224.124	527.198
1369.1	496.873	1017.89	729.009	427.71	1190.62	262.642	514.934
1323.62	380.546	1000.03	793.467	417.733	1121.97	272.827	508.694
1519.56	466.218	1085.03	847.724	420.571	1183.67	280.741	510.591
1382.14	563.583	1031	809.379	411.811	1216.77	205.054	511.416
1476.38	601.5	1017.96	828.608	445.49	1254.02	232.533	504.533
1411.93	508.604	1006.27	848.356	414.938	1199.69	184.335	524.55
1442.14	597.308	1010.56	877.827	466.032	1179.82	259.026	531.529
1626.32	689.736	1041.08	938.274	411.357	1173.06	245.526	518.735
1695.79	524.967	1055.52	1049.84	496.622	1226.7	228.78	523.262
1515.33	698.665	1030.84	864.101	440.895	1223.89	340.767	532.243
1457.91	506.173	1024.29	964.517	482.851	1267.77	362.808	528.247
1546.9	700.027	1093.17	933.113	412.043	1299.79	247.514	523.574
1356.8	621.215	1050.96	919.609	407.864	1208.03	318.055	513.79
1406.64	620.104	1006.08	824.986	461.279	1232.43	280.371	526.105
1425.33	546.297	1060.64	846.787	432.504	1140.73	206.65	520.589
1333.11	533.517	1020.03	726.724	407.209	1185.51	247.982	526.485
1447.18	628.749	1034.67	778.515	435.736	1231.97	222.474	533.726
1474.5	679.827	1068.31	910.612	442.665	1251.06	268.281	511.873
1411.91	558.036	1037.33	903.062	416.263	1026.75	210.533	519.519
1505.78	653.493	1064.76	1036.94	458.734	1293.55	271.01	530.862
1544.49	630.908	1135.58	990.171	449.825	1381	270.723	527.055
1347.58	434.16	1010.84	940.693	423.046	1192.49	252.993	533.621
1462.51	426.415	1049.45	993.176	450.148	1209.96	292.226	520.512
1394.89	454.737	1063.43	1050.21	500.52	1176.94	215.019	509.947
1474.39	445.572	1067.23	848.167	453.078	1207.01	243.011	523.039
1408.71	349.984	1022.49	803.535	416.338	1224.51	312.568	518.615
1493.85	429.666	1017.9	805.769	438.974	1229.43	363.369	534.143
1311.53	470.986	1000.67	880.264	421.08	1195.73	334.337	512.691
1495.93	648.802	1112.02	983.855	469.769	1273.83	310.756	529.92
1590.1	459.391	1097	923.65	471.622	1220.96	340.086	510.653
1390.84	416.999	1002.74	890.966	426.53	1193.63	181.934	533.127
1314.79	426.726	1000.53	805.494	425.682	1069.57	257.66	503.478
1565.54	483.682	1119.47	957.095	417.563	1248.38	198.273	523.818
1591.49	485.242	1076.4	912.87	414.365	1259.39	245.203	529.399
1383.64	387.064	1078.28	849.945	475.457	1219.13	320.334	512.501
1420.61	498.492	1006.36	906.977	406.226	1173.42	264.624	518.877
1371.37	493.258	1026.88	888.205	416.588	1197.69	289.157	527.614
1241.04	381.064	1009.1	843.839	426.973	1096.21	267.017	522.179
1328.95	463.542	1022.07	923.498	431.902	1109.71	282.68	498.585
1496.15	564.709	1068.39	957.338	455.377	1203.63	211.764	519.207
1319.21	353.251	1022.19	821.489	416.168	1160.65	224.22	525.093
1485.53	374.848	1010.35	955.24	450.475	1345.89	245.227	512.094
1402.79	449.28	1014.13	1047.99	445.031	1217.64	262.264	494.99
1330.56	538.123	1031.04	920.003	410.339	1185.38	328.799	513.576
1381.27	590.042	1006.85	993.226	511.627	1184.61	342.115	498.021
1402.03	739.422	1019.01	1101.22	424.986	1247.61	402.982	524.425
1726.25	691.535	1026.86	997.2	408.129	1147.86	254.365	499.838
1575.99	637.612	1087.1	1049.98	407.536	1192.89	328.719	524.886
1495.39	762.714	1020.36	1046.78	508.775	1232.14	340.85	527.997
1411.15	782.502	1003.86	1109.89	414.878	1221.7	322.947	530.202
1265.29	612.97	1003.44	992.915	406.622	1110.21	279.768	548.961
1314.19	637.827	1015.3	955.883	446.26	1160.34	333.632	530.108
1436.93	561.868	1050.73	1002.14	444.47	1260.63	486.328	518.746
1438.53	450.816	1041.72	987.801	504.553	1300.88	584.3	525.136
1431.36	527.253	1023.63	1081.28	444.794	1212.22	396.838	526.158
1419.29	453.67	1072	915.668	479.21	1199.4	460.248	531.995
1460.17	598.803	1024.58	847.682	411.199	1151.79	377.24	526.289
1527.52	712.915	1053.95	933.505	479.586	1160.48	344.563	498.931
1456.86	558.012	1024.86	930.141	471.598	1109.33	324.113	523.893
1689.59	537.93	1026.37	1118.58	445.101	1274.11	376.981	534.679
1513.67	691.337	1030.27	1154.61	462.881	1314.02	310.864	507.151
1554.26	791.518	1090.2	1016.87	419.384	1309.03	327.015	510.712
1491.92	680.608	1065.15	965.837	455.281	1235.86	366.125	532.11
1325.82	799.31	1005.03	913.846	416.773	1142.61	209.842	497.425
1279.27	840.021	1027.88	962.277	424.336	1179.66	148.822	528.6
1265.92	639.155	1018.57	874.293	419.871	1082.18	240.001	501.452
1680.77	690.064	1005.21	999.227	422.52	1274.33	297.912	535.651
1401.48	600.018	1008.33	902.083	408.357	1239.69	292.526	487.375
1525.4	639.901	1055.68	948.583	425.842	1356.88	371.708	521.991
1373.11	480.889	1000.01	845.885	434.33	1185.47	139.705	484.009
1383.69	376.063	1011.9	819.587	399.607	1244.58	157.935	537.059
1492.76	406.91	1137.35	1086.36	463.003	1312.19	266.56	519.835
1347.95	406.341	1038.03	1074.93	413.003	1241.76	300.68	490.847
1463.76	361.571	1068.84	1113.48	407.266	1283.21	306.991	529.699
1643.49	460.602	1027.05	951.525	402.575	1309.06	283.064	530.731
1625.54	588.999	1033.92	904.68	430.95	1313.61	293.208	512.858
1468.49	524.633	1127.41	913.701	438.395	1208.62	367.345	540.047
1624.28	690.771	1050.26	925.264	421.396	1233.02	266.473	501.264
1531.13	638.599	1030.18	796.185	412.175	1199.51	276.53	502.472
1368.55	613.646	1017	745.346	405.922	1122.64	235.888	525.479
1364.68	610.439	1030.68	765.851	406.695	1212.87	290.971	519.222
1580.12	468.997	1042.21	876.697	410.5	1303.56	281.014	512.543
1576.73	587.598	1024.24	919.463	430.112	1249.56	184.57	497.097
1516.39	783.721	1053.42	910.933	484.319	1192.27	177.273	530.16
1432.93	606.609	1056.27	820.877	462.488	1083.06	192.796	534.354
1354.95	529.99	1011.5	776.121	402.37	956.582	215.534	512.672
1380.49	689.462	1007.95	770.473	415.074	1174.68	257.839	511.182
1400.92	619.264	1004.36	744.32	442.271	1245.76	320.382	518.161
1324.45	544.946	1008.3	769.243	431.354	1226.55	302.721	491.949
1388.77	556.34	1016.28	888.931	406.562	1210.1	370.105	526.296
1510.8	693.251	1105.16	869.674	486.057	1343.44	368.993	532.788
1492.44	620.942	1048.24	1066.63	444.718	1261.86	432.857	493.149
1353.28	685.784	1001.24	1017.08	432.207	1167.86	374.083	509.303
1462.14	860.168	1144.39	956.703	417.885	1132.67	282.01	511.88
1407.83	721.437	1027.86	965.67	445.042	1213.17	462.95	515.908
1545.37	720.83	1098.76	920.33	418.748	1181.39	324.936	533.366
1361.35	701.979	1013.64	871.682	431.064	1195.39	307.324	533.997
1359.25	643.711	1000.06	1024.87	402.764	1186.58	375.251	531.874
1359.7	768.241	1057.77	946.17	461.93	1216.78	314.158	521.213
1255.64	780.797	1000.61	990.257	402.431	1146.68	294.167	515.093
1306.78	882.793	1006.46	1024.21	407.846	1160.45	319.515	534.917
1586.09	906.542	1161.76	1216.74	449.72	1341.9	351.303	533.702
1348.84	759.605	1004.28	1056.19	406.36	1166.08	294.229	524.055
1411.06	813.902	1088.86	1071.96	428.812	1196.26	220.939	530.933
1383.29	738.796	1043.89	986.298	459.689	1181.11	268.172	529.923
1374.89	684.278	1066.63	994.595	401.576	1264.51	283.878	522.112
1313.92	795.774	1014.49	1065.03	483.254	1237.82	292.734	520.367
1328.66	802.413	1040.1	987.982	438.63	1175.22	234.586	523.417
1338.57	738.281	1029.21	954.992	435.511	1164.21	239.97	533.018
1268.58	727.755	1008.03	886.625	490.417	1034.35	195.159	535.744
1358.11	691.177	1036.9	927.361	440.687	1169.23	220.938	525.86
1401.64	750.167	1011.75	856.522	419	1124.41	303.233	536.093
1339.94	760.17	1022.68	860.784	437.138	1169.11	264.224	529.055
1352.55	712.337	1018.49	941.771	432.541	1161.68	233.902	532.414
1451.25	805.578	1009.13	1116.36	440.097	1230.11	210.487	513.202
1563.81	858.872	1060.09	1185.19	412.474	1293.04	286.615	527.835
1522.79	780.778	1088.26	1158.1	426.671	1325.14	294.612	455.798
1458.52	754.32	1041.56	872.253	468.869	1300.34	275.084	493.97
1552.86	665.735	1030.03	1162.14	450.102	1225.35	323.309	507.392
1434.76	808.782	1035.66	1098.49	464.724	1245.04	322.268	522.896
1344.46	680.25	1005.64	913.786	470.176	1211.8	224.332	521.223
1515.56	583.428	1064.16	1152.2	418.774	1265.87	340.399	529.129
1449.33	420.003	1028.31	1016.23	450.266	1196.69	267.761	532.064
1433.62	477.42	1042.21	1105.76	427.698	1300.17	273.928	535.666
1654.46	524.444	1027.66	1075.97	414.718	1291.73	371.965	541.461
1437.55	637.284	1008.19	940.159	481.373	1128.01	255.57	474.996
1664.96	823.911	1122.32	1217.24	448.291	1474.52	368.318	520.627
1422.58	798.41	1019.33	1066.8	457.313	1213.19	247.098	531.456
1392.51	760.881	1042.21	1092.34	525.33	1249.86	388.62	535.301
1440.29	688.545	1012.83	1080.8	405.049	1270.46	308.484	532
1342.79	790.781	1056.81	1085.02	472.633	1239.65	296.702	520.308
1365.53	798.326	1003.04	1045.27	462.076	1169.46	278.586	523.877
1345.69	764.231	1006.99	1037.3	417.678	1222.18	315.505	530.867
1459.03	808.462	1001.03	1062.56	412.519	1237.5	322.251	498.776
1460.58	831.094	1009.81	1044.62	473.479	1180.39	277.663	535.944
1531.62	839.139	1075.31	1063.01	412.502	1174.03	294.428	517.089
1436.8	709.014	1044.41	1025.73	513.233	1209.93	273.498	507.159
1485.06	788.94	1042.3	1094.31	476.854	1284.34	178.663	529.364
1424.11	816.783	1076.79	1086.35	431.27	1242.13	189.451	512.615
1408.24	805.512	1003.41	1013.12	420.008	1210.2	242.265	539.709
1330.67	679.443	1003.42	1047.98	462.886	1179.88	206.883	533.806
1463.88	722.193	1012.58	1018.75	456.626	1179.71	249.381	520.238
1428.72	786.972	1057.82	1020.27	439.856	1239.05	285.299	530.76
1524.81	826.43	1010.9	986.93	462.262	1245.78	240.245	526.941
1533.32	668.697	1001.17	816.857	425.631	1265.99	271.405	511.848
1368.4	548.553	1016.38	799.601	425.467	1241	327.226	480.609
1491.91	620.493	1033.5	864.734	468.927	1278.89	233.484	523.301
1405.79	634.143	1028.21	1075.43	456.493	1225.64	255.087	480.546
1379.96	371.037	1015.92	897.461	520.919	1108.42	235.835	515.573
1338.3	548.325	1065.91	911.185	432.843	1168.9	207.043	516.004
1391.85	611.943	1086.65	824.929	403.574	1183.8	228.796	525.84
1491.31	694.113	1095.87	889.433	512.512	1225.65	277.061	536.749
1483.17	611.552	1030.79	837.076	404.787	1168.71	200.389	526.228
1552.24	714.699	1071.07	1043.97	510.918	1187.35	276.324	517.048
1517.96	596.93	1112.38	887.152	464.106	1236.59	204.397	513.776
1408.86	655.657	1023.94	948.795	484.602	1212.27	320.159	489.58
1523.37	829.404	1113.46	898.693	436.787	1215.78	357.275	517.84
1504.04	834.132	1052.57	1028.87	452.707	1229.06	341.979	528.5
1310.47	595.318	1006.73	828.152	437.312	1118	378.838	536.574
1475.89	709.449	1006.05	815.338	464.198	1255.97	411.482	533.033
1418.16	592.916	1040.77	727.246	423.264	1109.43	438.773	514.589
1284.92	475.562	1003.42	763.239	414.9	1037.52	416.361	528.042
1410.99	725.971	1036.88	939.745	435.582	1193.96	467.986	502.368
1382.55	560.409	1008.12	836.728	425.117	1188.03	315.214	528.586
1642.89	704.321	1057.01	1038.42	484.408	1260.49	369.653	526.945
1370.62	609.463	1002.64	1057.05	419.787	1219.43	359.273	526.3
1367.57	496.493	1061.96	929.994	458.556	1123.04	261.155	540.159
1345.95	475.068	1044.43	819.38	483.513	1143	306.536	491.699
1409.87	510.381	1071.54	908.456	485.055	1166.8	364.681	513.651
1320.22	712.221	1076.6	850.236	444.408	1042.26	384.278	527.095
1364.72	586.48	1019.61	951.186	411.895	1192.46	422.511	506.435
1516.28	651.284	1026.97	852.504	436.521	1124.44	464.768	507.393
1501.32	667.41	1039.33	976.369	443.011	1310.39	352.946	524.949
1632.54	625.266	1140.08	1051.61	463.848	1308.52	324.151	529.392
1449.94	649.35	1007.47	1155.99	496.043	1251.14	315.072	522.372
1588.37	765.083	1065.61	1155.25	456.417	1354.72	393.872	499.325
1455.33	863.864	1047.14	1118.76	412.22	1248.62	277.844	492.062
1362.93	717.644	1001.38	1001.78	436.103	1087.55	187.015	528.986
1455.87	716.76	1014.16	933.488	458.449	1180.78	262.379	531.278
1527.43	588.073	1008.56	987.277	406.503	1227.9	208.861	482.081
1389.73	559.628	1039.41	900.737	435.219	1182	153.937	503.822
[truncated: 8,002 more rows]
