# Supplementary material for: Phylotranscriptomic insights into a Mesoproterozoic–Neoproterozoic origin and early radiation of green seaweeds (Ulvophyceae)
Source: Nat Commun. 2022 Mar 22;13:1610. doi: 10.1038/s41467-022-29282-9 (PMC8941102; doi:10.1038/s41467-022-29282-9)
Supplement: Supplementary file 5 — Source Data [file 41467_2022_29282_MOESM5_ESM.zip › source data/Supplementary Figure5_prior and posterior/stem_ulvophycean_prior_posterior.xls]

## Sheet: prior
t_n70(root)	t_n77(Botryococcus stem)	t_n85(Ulvophyceae stem)	t_n90(Dasycladales stem)	t_n92(Dasycladales crown)	t_n115(Bryopsidales stem)	t_n120(Scenedesmus stem)	t_n129(Bryopsidales crown)
1624.2	396.699	1384.42	661.327	424.855	695.763	184.074	489.613
1919.44	408.393	1196.96	662.338	502.289	1047.55	191.781	518.272
1715.92	362.717	1069.05	549.966	482.75	700.227	125.844	535.087
1640.64	415.293	1069.24	550.608	475.882	990.261	172.681	502.889
1883.28	336.74	1580.78	492.524	429.512	558.946	230.079	520.258
1803.49	382.74	1284.68	1046.38	476.455	714.087	352.003	488.658
1729.75	358.338	1298.22	479	458.143	1187.77	213.13	447.547
1605.93	376.219	1377.97	611.868	446.534	976.565	158.513	424.467
1426.23	399.552	1413.99	634.765	413.253	843.477	362.25	462.389
1458.77	363.923	1129.06	606.926	473.495	681.573	291.236	420.954
1931.63	421.575	1839.39	763.812	508.554	1318.87	157.144	517.674
1409.93	354.65	1140.75	477.752	447.595	1135.3	176.081	496.867
1741.18	402.216	1709.32	679.771	405.531	1103.69	141.173	527.829
1652.26	376.566	1535.03	554.102	448.164	1170.06	136.277	524.88
1713.63	377.674	1449.35	1312.34	427.759	486.942	188.94	464.601
1237.08	371.865	1146.39	684.045	446.19	961.24	153.727	541.459
1899.34	337.889	1182.83	444.376	433.155	1081.23	268.364	514.992
1844.28	312.711	1686.5	495.869	407.079	533.555	193.416	448.483
1872.17	491.727	1075.18	898.211	492.281	980.454	151.844	529.16
1905.01	326.326	1235.81	635.279	484.643	974.92	244.256	532.424
1760.73	340.033	1315.54	506.779	462.767	564.373	459.328	520.935
1208.9	319.067	1197.93	877.406	443.353	1026.37	385.051	445.469
1778.45	361.882	1334.29	479.127	426.588	814.423	158.419	457.326
1658.49	390.585	1329.16	522.007	411.504	1027.63	137.262	534.144
1419.59	380.684	1005.13	562.026	474.097	917.146	258.357	521.388
1755.05	323.969	1551.23	529.071	498.919	535.888	146.034	474.565
1455.2	386.028	1066.11	530.601	409.83	891.684	209.048	424.342
1497.98	311.658	1201.87	783.685	508.329	969.022	234.036	526.616
1824.94	353.185	1340.49	853.008	432.494	1091.82	174.553	459.839
1696.53	420.145	1297.11	742.722	512.431	770.813	237.546	521.95
1498.47	365.962	1273.92	655.86	508.618	1040.17	181.243	490.902
1388.3	382.29	1078.82	519.727	445.343	591.285	164.4	534.292
1222.71	403.777	1082.98	994.843	477.894	1005.23	149.752	511.786
1714.65	436.915	1481.41	543.634	491.912	1054.71	273.802	529.355
1333.34	388.945	1124.55	666.484	467.624	1034.53	146.036	496.845
1464.38	369.638	1285.64	465.323	453.456	634.749	226.465	485.17
1442.03	347.581	1155.61	704.316	503.389	846.406	134.761	529.911
1849.53	381.767	1638.01	559.017	478.778	738.821	180.217	509.566
1493.03	344.956	1159.22	477.676	452.95	670.637	238.64	508.046
1760.94	471.481	1695.02	491.378	436.886	824.082	186.519	531.543
1523.65	358.675	1453.28	589.893	424.054	998.434	225.979	509.31
1767.3	351.083	1703.75	707.279	439.536	718.667	168.306	476.825
1804.93	327.235	1390.38	480.8	465.135	671.472	166.746	524.752
1592.25	385.459	1369.27	769.72	409.805	917.557	133.94	423.583
1507.31	422.243	1452.96	474.268	430.554	1047.25	166.403	467.681
1667.39	305.607	1247.69	533.624	481.68	1111.29	138.068	458.072
1756.21	400.768	1584.86	564.935	514.46	1016.31	247.322	504.049
1407.85	424.585	1307.33	582.817	463.607	1014.09	140.019	438.308
1836.44	470.161	1466.72	721.183	486.359	764.101	236.022	527.738
1919.5	343.977	1515.24	515.914	408.203	897.508	171.136	434.191
1874.48	375.179	1366.48	487.506	487.122	1310.3	184.681	506.102
1535.32	320.163	1063.07	481.261	455.122	709.409	132.575	486.065
1859.45	396.762	1247.09	500.248	427.019	1103.19	295.507	502.413
1533.81	323.881	1241.08	543.801	407.437	788.791	399.344	528.936
1716.96	327.586	1306.17	502.643	480.384	605.152	130.458	526.445
1893.79	352.645	1521.37	773.188	487.095	951.896	136.694	462.584
1940.42	380.49	1266.61	512.363	417.667	1100.38	281.937	516.964
1847.27	314.582	1521.79	1415.99	425.688	591.861	164.3	457.937
1491.95	371.915	1291.17	536.464	432.024	589.512	354.895	525.641
1786.85	301.123	1120.09	658.372	475.845	1090.19	197.789	428.126
1322.5	330.789	1111.01	589.053	476.558	981.572	195.095	497.084
1872.53	311.92	1322.14	618.25	483.63	814.394	361.44	497.646
1939.61	406.327	1117.37	494.356	483.768	876.02	284.212	519.585
1771.68	444.81	1428.2	539.929	432.508	684.789	198.803	513.64
1615.36	375.968	1185.22	641.707	425.226	872.147	279.458	429.187
1163.68	465.229	1123.87	949.156	423.341	1004.41	325.34	475.372
1776.34	415.787	1337.35	563.606	477.426	685.654	137.483	481.412
1799.76	387.65	1158.24	721.462	408.849	979.013	171.189	448.553
1203.05	319.992	1047.73	511.036	502.296	805.838	137.903	443.745
1719.12	389.61	1635.54	653.317	426.632	825.81	230.176	444.199
1209.66	363.161	1180.69	616.107	437.724	862.517	242.174	532.083
1548.85	311.527	1211.92	511.055	504.818	773.557	468.421	524.923
1256.49	409.922	1209.14	470.915	430.06	885.523	161.018	447.521
1901.62	326.542	1565.5	587.3	455.505	644.106	301.192	525.309
1651.87	331.495	1224.93	825.231	439.845	711.13	302.842	426.281
1497.17	316.348	1059.48	479.656	475.724	878.415	145.421	491.227
1896.25	364.417	1370.88	749.882	435.569	938.909	309.933	520.956
1801.44	433.592	1271.01	479.184	443.526	765.097	393.595	502.992
1539.34	316.935	1201.16	574.111	511.147	933.118	350.216	425.026
1190.57	367.903	1145.12	625.256	462.474	708.492	164.866	506.123
1521.69	416.142	1519.63	725.279	457.442	1053.04	259.589	466.404
1788.1	403.021	1043.27	536.083	496.189	671.848	276.315	484.977
1543.62	307.381	1543.42	483.662	439.983	1071.07	159.439	517.694
1520.52	386.877	1220.8	510.258	444.306	1116.13	192.34	525.705
1419.45	391.583	1321.08	952.266	474.573	1207.73	157.168	528.807
1776.91	417.597	1615.04	811.66	409.616	1297.16	294.026	506.308
1880.67	456.569	1298.61	558.511	501.921	612.226	160.784	520.235
1139.34	389.259	1050.67	618.511	511.346	758.004	464.643	520.409
1861.64	311.894	1395.71	727.071	455.515	1390.64	294.846	516.326
1505.35	365.673	1231.98	495.872	451.186	667.451	361.539	534.655
1824.29	457.373	1102.47	664.739	506.54	625.991	267.81	497.361
1547.29	378.799	1133.4	522.867	430.635	953.295	308.696	512.136
1584.85	325.768	1037.31	454.468	440.032	570.527	125.373	470.438
1720.22	388.079	1473.58	589.044	505.812	878.825	157.345	532.628
1863.28	325.592	1468.22	559.37	481.331	959.673	185.356	492.167
1471.18	483.77	1077.97	510.335	440.509	535.943	192.389	530.725
1399.57	412.165	1047.13	771.876	439.48	613.271	314.061	449.38
1356.27	340.046	1280.11	525.138	511.565	972.024	328.584	455.895
1777.1	333.103	1250.2	451.837	406.685	594.865	368.942	477.195
1245.12	412.6	1033.88	611.558	436.418	802.733	429.702	467.134
1695.47	439.986	1353.45	835.507	460.11	1291.85	143.502	510.703
1030.03	304.816	1015.88	605.213	413.067	952.097	141.881	433.771
1338.63	389.564	1086.31	461.729	441.531	1001.83	152.416	529.127
1909.89	339.976	1478.93	879.235	471.518	1029.85	134.146	525.404
1724.3	328.945	1543.3	864.861	515.002	1194.66	202.985	519.583
1215.65	319.464	1028.31	856.498	488.556	965.472	160.332	475.531
1716.88	315.959	1388.61	664.575	485.52	1282.94	155.547	521.692
1722.21	311.169	1548.34	552.314	471.035	728.355	151.971	531.165
1878.44	370.829	1589.14	499.148	455.682	1478.64	378.674	507.42
1551.26	310.101	1337.06	752.73	443.605	883.293	438.482	505.56
1610.69	355.777	1610.4	575.582	450.973	1087.21	311.232	533.626
1861.33	369.841	1202.63	669.423	435.418	1003.92	228.966	508.71
1773.35	453.307	1711.48	528.404	460.34	839.359	153.962	521.875
1459.77	345.929	1428.9	679.283	433.011	1418.72	244.627	471.228
1737.03	412.57	1260.88	506.721	476.214	665.835	373.849	502.174
1808.07	362.252	1051.37	544.066	419.402	868.899	285.191	478.681
1896.74	423.653	1348.61	483.135	442.549	1215.25	189.515	496.048
1739.64	307.387	1267.46	719.772	497.931	785.257	201.84	501.978
1636.06	357.965	1353.03	771.237	466.661	1178.44	240.293	437.238
1713.77	459.581	1626.77	786.785	505.958	861.363	174.864	462.747
1245.5	443.46	1049.3	537.157	445.486	714.811	204.968	487.019
1467.64	408.198	1108.34	497.677	409.642	603.55	193.621	505.988
1651.4	410.897	1421.03	491.946	412.138	1063.42	213.303	436.578
1165.65	421.496	1011.2	746.622	432.372	822.571	365.721	483.254
1821.09	400.146	1694.82	512.181	461.975	1492.11	204.965	522.513
1690.35	417.716	1519.59	796.77	492.935	1477.55	151.785	478.673
1462.05	360.746	1292.78	643.089	430.718	1111.07	163.175	520.125
1843	345.546	1576.2	621.088	432.197	970.628	172.99	482.029
1316.5	420.134	1015.12	451.095	438.438	499.975	302.404	487.522
1671.25	384.291	1324.47	690.238	416.142	883.729	246.378	475.041
1799.42	397.262	1103.55	968.857	442.151	1003.94	128.923	479.462
1419.61	357.819	1013.81	578.695	505.297	705.275	215.503	499.535
1337.66	398.776	1048.23	505.174	494.599	827.854	217.593	503.673
1319.03	412.79	1220.98	636.144	461.124	676.242	327.622	500.3
1674.77	406.475	1595.68	660.225	511.138	983.935	174.303	443.953
1317.1	402.749	1221.93	594.017	475.962	968.391	129.264	483.858
1302.27	344.123	1130.2	657.12	412.556	668.097	332.149	498.275
1896.29	404.96	1264.26	845.061	480.054	982.642	145.294	433.759
1245.59	355.326	1135.49	674.394	471.694	676.283	258.275	440.754
1437.38	361.533	1231.46	474.031	438.556	498.435	172.697	489.585
1504.65	316.466	1144.4	701.367	485.406	837.183	171.48	436.595
1851.57	427.061	1163.4	516.862	461.824	753.172	146.583	531.436
1838.31	353.117	1779.31	798.887	409.365	1476.85	304.139	537.192
1556.06	389.467	1051.46	545.896	407.398	611.086	171.942	535.639
1756.67	402.408	1330.4	588.593	407.49	1082.39	259.311	486.091
1482.47	310.827	1199.46	570.677	432.239	673.599	191.933	516.936
1161.41	400.985	1097.24	592.891	430.208	680.494	319.516	458.053
1468.85	347.755	1300.91	665.085	480.192	1176.11	174.191	528.89
1196.3	408.387	1123.62	1065.32	444.467	1100.95	249.391	508.391
1600.82	311.282	1569.59	740.632	493.025	918.197	206.448	472.278
1527.69	395.197	1315.93	724.724	457.935	1254.59	194.323	492.84
1733.18	351.402	1372.36	496.425	442.868	904.518	209.101	535.412
1807.32	392.45	1443.82	598.005	428.393	997.86	179.076	467.852
1701.13	417.892	1217.74	686.822	453.597	830.733	201.727	465.323
1724.8	304.07	1489.57	485.201	410.369	1252.18	147.119	485.796
1869.07	301.848	1153.87	625.654	488.164	626.515	267.66	515.406
1651.95	375.431	1538.36	716.549	495.384	717.422	437.07	521.826
1663.97	375.838	1032.85	707.926	446.508	708.789	147.573	442.598
1638.94	343.156	1183.9	629.627	489.64	630.445	141.361	448.083
1562.57	301.252	1007.27	712.648	472.669	713.643	215.627	498.174
1519.15	318.089	1479.85	808.776	444.696	809.904	130.91	507.489
1739.51	322.632	1183.38	669.79	415.402	670.72	172.89	459.864
1776.98	321.969	1123.19	904.404	466.877	906.106	192.462	434.877
1427.8	361.273	1403.32	902.758	453.567	903.81	151.437	460.523
1377.77	367.879	1282.27	787.2	483.918	788.071	373.327	504.882
1776.31	409.037	1333.59	1062.53	514.796	1063.7	129.589	531.501
1851.86	387.226	1062.35	822.25	425.363	823.16	260.861	521.273
1724.36	336.163	1327.46	635.165	403.167	635.86	186.484	528.898
1639.06	350.016	1494.64	593.946	397.837	594.601	201.7	427.267
1726.01	382.93	1296.61	584.847	415.401	585.491	285.717	501.167
1664.81	371.219	1143.7	573.362	437.726	573.861	193.803	530.15
1748.22	346.862	1577.5	463.507	412.06	515.481	271.179	477.791
1773.04	406.991	1337.83	603.996	487.218	1270.87	320.01	492.129
1857.73	413.751	1446.26	643.904	508.545	753.525	279.445	471.474
1704.3	355.943	1258.4	587.538	428.549	787.451	335.09	463.354
1493.31	417.258	1417.76	943.407	476.254	993.567	160.687	520.041
1830.65	311.222	1378.12	859.087	492.901	907.88	171.356	525.005
1164.17	356.644	1147.72	532.519	482.763	844.284	296.952	505.324
1611.07	315.025	1095.04	485.438	465.651	826.305	171.883	531.807
1663.57	370.963	1363.79	492.195	409.268	953.781	237.256	469.714
1884.59	318.943	1266.06	720.824	471.564	916.388	225.294	449.769
1156.64	403.74	1145.67	468.425	436.7	1046.14	247.618	428.338
1678.43	443.172	1144.27	514.931	453.394	788.937	289.945	503.944
1643.35	371.193	1310.73	623.037	424.477	756.805	248.107	436.781
1254.41	298.785	1177.15	479.932	469.42	1130.55	286.216	495.282
1584.3	398.344	1525.51	810.266	496.605	821.236	157.315	510.149
1267.53	429.143	1216.72	706.737	453.935	949.013	279.67	495.814
1556.48	319.125	1397.28	712.61	516.483	1305.93	260.028	522.009
1490.02	380.496	1198.99	475.949	421.837	665.384	138.371	454.153
1731.82	364.425	1053.03	625.981	512.055	671.622	132.659	433.073
1297.92	361.569	1268.54	624.648	419.822	742.607	234.483	421.104
1797.57	327.337	1161.62	538.473	433.794	627.489	264.374	422.329
1029.89	426.963	1025.93	476.882	428.467	854.678	141.531	426.539
1422.61	389.365	1103.27	715.683	491.361	823.424	151.574	490.945
1406.11	537.371	1144.3	896.166	484.786	951.018	193.116	484.419
1812.75	410.342	1384.89	797.146	510.732	934.064	130.662	510.318
1801.57	361	1591.91	851.806	495.628	885.903	225.426	494.895
1652.46	408.317	1098.6	493.701	449.691	963.057	184.087	513.039
1074.62	403.206	1017.7	771.668	420.981	969.684	130.025	423.859
1223.95	375.784	1181.2	520.906	431.123	953.008	179.289	527.611
1527.77	357.844	1446.85	670.727	465.97	712.928	141.724	490.588
1987.92	418.227	1116.29	498.666	470.619	635.574	185.221	494.527
1540.08	401.197	1523.2	522.676	516.663	527.316	218.678	449.992
1326.93	369.296	1324.02	812.605	510.005	1090.32	204.635	504.455
1261.29	415.001	1116.82	467.854	449.823	735.459	183.113	506.96
1508.52	357.301	1259.56	658.178	433.676	925.892	125.489	460.607
1893.22	372.103	1133.95	635.634	504.072	880.436	174.671	503.142
1384.44	496.908	1065.81	620.428	520.582	879.372	370.809	519.579
1349.73	382.4	1295.64	754.604	477.673	860.214	144.003	474.165
1592.39	404.066	1564.98	611.241	418.41	990.572	133.868	430.314
1594.66	400.079	1147.03	789.839	454.275	938.749	197.727	477.453
1788.38	385.09	1593.37	632.443	453.899	678.556	211.106	525.634
1793.37	401.493	1682.28	469.583	459.539	1243.88	160.218	492.449
1764.89	329.673	1369.04	837.409	464.18	484.203	238.258	452.781
1629.02	409.529	1399.19	1061.67	441.941	1110.98	341.767	518.93
1471.67	413.601	1284.98	450.165	428.982	632.982	167.257	464.505
1913.5	353.985	1067.16	507.798	409.516	640.103	332.736	420.781
1867.9	356.355	1629.51	737.354	473.204	787.926	249.882	529.101
1261.78	405.672	1003.72	456.268	452.648	901.053	211.03	501.035
1720.78	337.254	1293.37	520.748	424.623	976.639	160.33	521.55
1622.42	300.874	1597.46	589.783	509.228	782.904	288.13	488.205
1521.42	302.131	1237.7	667.088	459.783	696.723	226.618	475.514
1386.86	317.769	1287.88	784.351	527.664	1144.54	377.097	467.046
1802.22	420.296	1178.21	550.74	466.814	1102.52	153.044	476.118
1675.96	370.87	1158.8	745.759	505.707	1095.48	381.155	436.668
1629.28	450.58	1323.35	484.366	458.274	959.326	165.139	469.975
1479.11	404.239	1420.26	473.126	412.985	569.522	225.475	496.559
1365.22	413.29	1030.74	514.567	459.528	863.961	129.152	428.579
1800.13	316.362	1318	644.108	476.302	817.09	193.719	531.688
1722.9	339.387	1250.62	471.952	467.948	595.509	139.586	510.56
1327.84	451.725	1171.06	563.189	461.204	915.838	353.086	462.378
1070.93	425.858	1013.08	477.337	447.36	579.868	150.147	499.557
1817.37	432.241	1095.75	627.151	470.783	691.533	168.257	441.408
1485.13	359.465	1049.79	638.571	413.84	684.472	229.134	525.015
1545.59	348.291	1300.72	691.631	436.263	1082.16	232.297	483.271
1874.09	399.952	1022.96	526.387	403.295	879.565	209.507	461.713
1618.15	402.125	1349.94	767.541	473.664	778.919	450.236	454.043
1886.83	493.243	1082.65	526.996	467.661	714.86	337.643	516.196
1434.26	354.977	1281.46	587.354	448.552	606.137	140.737	519.411
1918.6	372.301	1064.45	565.277	460.178	1064.12	342.339	496.004
1554.17	375.555	1490.2	1120.24	499.719	835.724	281.09	530.239
1788.88	401.186	1068.25	560.864	417.201	720.57	176.6	527.458
1685.02	437.174	1400.29	533.042	449.075	1115.47	194.501	493.208
1568.23	456.568	1511.75	537.238	484.441	798.427	172.926	514.754
1862	563.485	1058.63	559.715	465.253	646.918	331.377	529.706
1579.42	309.885	1349.61	596.42	411.549	859.515	177.295	509.632
1800	435.656	1112.74	607.772	491.345	963.551	232.563	474.816
1704.45	461.673	1211.79	687.116	492.711	856.42	454.647	518.699
1825.8	469.776	1078.92	567.972	484.341	610.516	167.405	535.895
1655	357.637	1013.34	582.072	475.043	999.967	294.926	495.928
1789.72	345.726	1319.34	447.581	443.495	795.717	209.128	490.698
1330.8	397.026	1195.2	804.55	467.482	861.062	288.064	507.468
1469.4	406.452	1154.72	568.991	467.957	848.25	281.273	522.099
1666.68	393.895	1512.78	883.438	422.317	751.115	264.786	509.635
1797.05	390.532	1207.76	752.042	418.519	1103.18	277.072	425.454
1299.12	332.809	1275.42	511.812	458.109	1261.11	441.148	535.69
1203.61	410.05	1081.29	665.252	459.679	769.138	388.384	426.703
1388.23	357.293	1317.88	754.632	482.99	812.774	160.168	465.506
1363.43	376.381	1155.02	846.133	411.403	980.911	222.09	523.659
1818.91	349.448	1011.81	599.314	472.958	986.028	267.788	509.917
1823.24	374.401	1389.45	627.287	407.139	670.056	211.007	438.744
1288.03	351.369	1103.71	580.452	414.437	917.177	179.087	529.009
1597.16	366.666	1357.66	463.694	437.96	753.082	206.027	522.391
1609.59	374.214	1381.48	731.879	517.782	883.847	156.452	492.733
1744.48	401.034	1738.73	780.035	471.653	1051.77	125.99	517.873
1322.93	371.44	1284.38	533.653	446.494	896.348	133.757	428.896
1756.85	448.804	1016.27	804.725	491.383	868.038	231.841	477.998
1465.06	337.521	1178.03	499.945	491.654	594.37	287.586	528.712
1766.58	386.961	1292.74	522.048	466.72	583.216	153.866	526.236
1745.5	424.756	1347.17	685.879	484.534	1235.2	127.251	446.547
1842.97	387.12	1344.75	612.041	494.216	857.507	442.819	467.131
1335.29	381.433	1262.43	743.453	417.863	878.208	324.914	439.784
1759.33	300.068	1655.96	1027.1	455.749	1235.86	414.966	482.096
1275.2	409.443	1215.31	892.534	468.402	844.001	187.333	447.109
1791.13	311.392	1207.36	808.854	452.226	1029.21	237.718	520.537
1455.87	418.505	1387.55	1210.32	438.462	602.949	184.418	425.847
1852.52	386.451	1561.21	1225.45	488.906	1175.13	291.002	435.395
1903.34	356.488	1071.31	456.865	406.985	533.864	138.335	501.055
1515.66	431.087	1137.09	661.957	431.073	873.14	181.003	465.819
1665.68	428.567	1020.91	654.184	497.624	991.28	207.793	520.705
1750.1	298.816	1657.76	499.046	470.678	1259.71	171.073	501.808
1844.55	372.878	1187.87	580.509	417.793	780.211	237.601	517.009
1746.08	356.104	1132.12	643.161	463.001	905.684	218.571	483.865
1839.83	377.909	1429.14	498.419	434.697	671.17	220.661	529.689
1738.16	307.792	1210.14	1044.79	508.473	1026.38	201.22	444.96
1527.84	429.588	1394.74	780.135	404.032	1029.28	190.324	455.059
1838.08	362.453	1392.2	840.016	413.733	584.418	279.733	433.3
1826.9	375.016	1052.63	559.13	471.807	757.604	173.497	486.935
1579.55	359.529	1330.94	482.053	473.762	1125.8	178.655	536.324
1207.61	391.475	1183.02	509.428	429.259	594.47	167.87	537.482
1855.99	327.787	1120.44	543.6	471.042	925.173	175.101	448.789
1298.9	364.516	1270.35	570.666	493.577	518.169	324.285	446.219
1736.59	377.305	1302.94	867.924	486.267	1117.77	203.99	426.547
1751.95	435.994	1426.56	506.709	454.099	510.26	434.647	503.696
1808.03	390.67	1136.13	780.677	410.195	931.488	182.273	438.935
1702.41	411.93	1063.22	684.085	506.224	956.612	144.261	508.655
1333.3	441.634	1220.62	1184.47	446.806	1194.23	137.542	448.951
1306.08	392.097	1209.68	739.089	488.443	1028.15	373.607	438.146
1767.56	342.071	1318.75	527.156	457.79	757.633	262.681	485.95
1901.8	407.511	1440.61	1013.07	509.926	1015.43	129.009	518.94
1558.57	304.533	1178	1017.92	485.791	1020.36	166.036	528.437
1432.6	407.878	1067.43	530.387	449.904	643.418	169.314	477.17
1732.27	345.568	1132.62	628.377	460.043	656.54	156.107	521.738
1165.52	329.556	1115.05	528.129	430.21	912.221	205.444	458.319
1409.23	408.319	1035.11	706.244	503.616	549.916	213.166	520.336
1804	350.914	1128.76	479.47	419.289	1088.94	250.075	441.425
1912.28	404.136	1170.82	536.854	420.725	990.183	263.993	513.131
1712.01	352.558	1161.82	679.663	437.987	788.448	349.019	467.748
1837.26	397.949	1564.98	729.453	421.477	797.298	265.456	426.285
1373.55	423.9	1313.68	610.996	468.436	612.605	409.088	530.607
1659.84	377.984	1153.23	572.385	450.283	1050.91	225.469	502.462
1224.99	318.034	1179.44	767.864	470.514	606.978	197.849	503.665
1537.73	379.561	1027.45	562.51	486.434	878.099	142.036	489.717
1599.19	317.147	1000.05	563.345	519.964	927.754	223.77	523.637
1791.32	380.899	1775.05	527.285	517.81	789.588	152.911	451.179
1689	309.035	1041.44	789.339	458.37	737.972	126.699	487.483
1596.16	353.445	1100.06	886.983	456.886	1024.49	186.518	438.452
1295.04	314.413	1222.84	575.868	409.201	856.23	159.999	447.615
1192.25	311.502	1181.03	897.173	433.453	1088.94	136.759	523.451
1891.97	380.938	1433.32	519.441	517.977	1005.23	192.411	453.111
1192.66	418.884	1061	470.301	416.097	926.323	172.656	534.956
1424.45	390.799	1179.53	513.967	420.033	683.023	379.726	536.188
1495.76	412.404	1261.17	865.321	421.615	1046.38	126.83	483.8
1535.92	325.862	1056.77	456.696	437.188	689.829	239.323	480.59
1678.14	335.318	1312.08	489.23	429.382	745.72	237.602	455.849
1587.5	318.402	1327.57	556.477	514.972	934.539	170.418	422.885
1521.42	389.764	1184.39	964.43	465.435	798.107	129.551	479.379
1583.82	423.368	1175.14	493.5	488.045	827.871	177.944	504.045
1775.96	303.965	1073.84	583.986	425.645	923.906	174.665	482.045
1383.25	381.26	1215.7	680.873	496.99	785.781	204.576	474.668
1480.01	432.62	1214.24	457.605	448.107	694.512	222.489	499.843
1673.97	360.759	1218.54	550.903	430.341	667.658	225.619	518.978
1566.77	377.276	1401.94	522.804	515.578	890.743	239.063	522.509
1594.35	415.359	1228.06	607.587	501.754	678.871	154.002	517.428
1826.79	442.885	1097.03	625.763	471	990.299	196.389	446.809
1866.82	485.429	1568.34	1016.38	490.165	1315.52	278.999	499.299
1549.95	400.235	1056.42	473.904	448.29	561.672	210.223	510.088
1697.23	435.556	1424.55	612.283	492.067	1045.12	161.536	528.258
1834.09	386.192	1204.2	522.024	488.828	536.992	216.709	489.295
1560.72	419.596	1554.91	540.01	518.507	616.891	224.73	519.08
1481.87	398.257	1075.94	1010.89	498.137	1063.09	153.117	499.009
1569.09	407.729	1291.21	611.149	408.314	884.621	197.752	498.276
1293.84	435.351	1228.15	467.096	436.009	1103.5	167.451	496.609
1886.44	448.887	1492.5	700.009	515.555	485.056	125.012	449.497
1658.87	430.583	1293.8	546.48	432.722	1238.7	210.729	431.167
1448.03	419.535	1217.01	707.152	420.112	787.081	171.125	516.422
1634.53	434.346	1551.99	516.942	434.943	749.757	270.045	521.495
1855.97	408.023	1142.79	450.18	408.585	670.512	223.415	457.268
1714.68	453.932	1207.27	479.244	454.557	999.648	338.786	522.126
1532.38	502.934	1012.82	572.425	503.719	674.245	196.445	531.332
1684.95	339.24	1517.81	460.417	439.649	496.688	221.976	444.942
1676.61	421.037	1474.2	652.415	449.884	721.342	199.015	443.528
1300.67	430.038	1173.99	653.272	441.3	861.619	280.897	425.968
1584.16	308.082	1432.53	603.902	442.754	573.775	188.653	428.254
1627.07	417.96	1575.79	675.171	407.624	1572.59	161.391	496.487
1868.5	370.463	1046.63	580.116	419.845	998.293	408.306	463.266
1590.24	411.774	1547.08	636.746	436.606	909.101	138.002	519.653
1147.06	381.151	1102.01	695.706	466.407	810.194	157.467	513.443
1657.09	344.077	1359.15	517.113	472.897	1130.55	222.847	448.483
1674.69	620.53	1183.49	738.579	427.748	705.713	190.491	522.645
1354.18	374.057	1042.83	647.608	506.061	945.839	173.879	523.959
1845.72	390.402	1444.93	659.793	450.651	1220.28	227.402	439.688
1727.9	326.795	1386.42	597.825	521.241	1186.72	205.755	494.103
1562.35	301.906	1349.61	562.71	469.342	614.513	190.039	505.304
1678.15	399.37	1178.52	467.007	455.515	1060.28	129.638	472.707
1762.68	378.032	1520.71	642.781	428.405	946.335	167.759	453.037
1144.51	437.329	1119.16	675.109	440.417	942.541	135.631	483.123
1690.85	354.813	1621.18	866.741	499.643	595.504	282.18	493.649
1681.79	402.531	1077.68	631.199	444.867	769.032	244.413	519.219
1361.42	356.88	1291.86	445.621	431.02	894.515	252.398	446.066
1328.02	325.324	1326.24	847.844	471.223	850.87	194.247	434.071
1439.7	314.837	1232.81	452.445	426.393	952.316	126.704	475.274
1141.11	310.487	1045.61	647.142	408.691	956.754	147.729	425.012
1618.02	363.195	1531.92	526.269	490.956	604.127	146.865	439.394
1333.12	326.131	1183.57	780.831	422.006	928.727	163.503	508.358
1558.86	324.468	1148.26	856.329	406.844	885.069	163.624	485.255
1533.44	381.818	1220.06	523.63	415.966	467.42	130.751	429.563
1639.45	380.523	1547.13	635.663	458.82	954.401	168.394	431.391
1397.76	349.807	1129.29	543.335	415.117	841.508	172.426	492.376
1850	346.838	1246.93	635.727	408.209	898.537	275.32	441.801
1437.68	403.172	1246.42	654.318	484.491	1114.48	219.314	506.53
1884.15	417.743	1203.82	964.904	459.019	1047.85	194.702	474.917
1506.18	323.023	1203.28	840.01	404.643	959.852	169.056	447.042
1632.15	423.249	1574.89	516.644	496.951	983.528	240.793	523.595
1736.89	381.48	1371.64	1126.91	458.174	1254	205.797	535.66
1467.1	378.695	1440.21	632.806	479.883	1052.99	182.529	522.094
1728.01	325.563	1329.26	710.309	502.12	780.499	235.562	486.759
1884.27	419.736	1642.63	468.33	450.39	608.173	165.875	475.824
1544.13	437.75	1354.87	627.73	463.261	1176.61	158.195	532.538
1876.24	396.539	1279.27	619.412	418.25	1090.98	230.023	517.781
1372.07	414.095	1203.85	649.986	424.081	1070.49	339.537	465.696
1460.77	435.499	1243.18	757.6	452.613	1142.16	214.572	462.833
1452.28	312.114	1116.88	624.131	502.385	1068.52	213.665	519.51
1456.23	363.626	1163.13	826.426	441.166	789.996	199.321	427.392
1688.82	395.956	1348.75	892.593	484.06	928.638	255.66	442.151
1719.11	366.586	1506.07	534.478	433.522	645.415	215.596	495.814
1864.7	335.48	1092.9	513.832	460.644	824.419	182.696	506.93
1931.01	311.299	1502.46	513.503	413.153	1467.41	228.532	465.544
1466.69	316.641	1393.53	800.909	506.512	1075.41	285.087	495.422
1100.98	320.698	1009.46	471.964	430.229	868.45	263.376	523.331
1586.62	414.099	1188.8	459.12	448.419	643.017	203.125	525.121
1818.68	342.2	1674.61	592.511	478.552	1423.25	308.537	508.718
1678.4	365.549	1165.38	536.734	435.708	736.321	224.688	530.49
1345.27	348.604	1313.25	749.3	482.434	1123.58	143.113	444.021
1382.08	317.641	1370.18	560.837	431.243	718.563	309.931	439.089
1276.96	382.658	1167.14	848.258	482.685	1165.28	230.608	532.537
1382.49	454.089	1091.98	531.401	486.87	1018.47	159.819	532.992
1292.55	337.692	1284.93	684.625	425.147	954.787	372.62	430.602
1353.2	383.583	1281.66	1118.9	471.033	833.603	200.916	433.562
1883.99	355.369	1830.48	614.466	449.995	1171.06	142.005	440.943
1552.65	335.338	1314.63	583.414	430.077	1072.97	145.537	515.567
1842.04	312.627	1669.63	776.172	468.031	1146.65	392.697	500.673
1697.51	429.679	1667.49	541.285	434.089	1146.93	188.938	455.598
1853.76	408.558	1539.63	465.276	463.849	747.734	306.051	527.551
1431.57	327.249	1213.23	947.472	436.914	1164.43	346.042	428.552
1904.04	341.553	1129.9	587.452	473.967	633.438	171.028	513.702
1770.47	356.828	1207.3	654.317	446.956	863.171	165.394	479.881
1368.94	315.281	1078.07	623.369	405.235	1005.22	130.495	460.363
1828.49	347.918	1357.16	614.397	485.61	676.189	353.01	502.97
1629.21	377.676	1350.16	740.513	432.047	576.84	169.628	431.647
1577.61	393.135	1470.1	493.492	435.611	844.347	263.742	519.406
1891.89	440.55	1365.99	512.243	454.798	919.378	176.332	476.95
1904.66	363.723	1656.79	752.034	465.53	1546.6	200.686	512.429
1742.11	382.806	1469.32	574.461	419.427	714.104	209.717	440.661
1836.33	364.294	1321.49	489.025	441.869	944.624	188.355	533.818
1817.37	370.285	1118.64	633.64	481.157	1006.43	217.332	510.242
1643.33	398.497	1463.13	804.923	426.183	855.795	207.407	470.636
1653.13	395.153	1265.49	509.897	405.362	726.397	340.839	502.657
1818.31	389.623	1432.47	488.534	416.688	941.45	135.55	538.533
1202.56	394.206	1201.36	512.7	423.134	871.884	148.636	424.59
1426.92	479.358	1178.4	697.85	507.744	916.453	177.437	540.818
1711.91	307.049	1474.9	1083.74	443.348	1436.34	193.39	531.502
1672.82	392.99	1272.43	1212.3	451.652	550.188	143.174	518.121
1891.02	357.343	1100.48	464.814	453.34	949.211	371.516	482.569
1681.6	311.781	1181.04	460.092	444.818	937.087	221.05	514.794
1651.86	413.679	1449.81	482.559	419.564	904.672	238.148	514.449
1842.27	380.682	1192.5	531.465	431.563	738.72	264.482	441.102
1263.43	521.113	1044.95	599.479	454.86	966.318	161.493	512.566
1679.46	318.355	1185.69	460.233	431.464	849.094	289.048	515.374
1767.4	407.637	1284.44	692.114	470.446	731.973	315.065	510.644
1760.88	400.728	1171.92	535.697	427.62	911.928	192.539	459.265
1460.5	325.859	1460.19	449.368	412.317	897.586	128.221	504.82
1376.43	363.609	1294.3	570.122	492.605	526.349	183.571	511.57
1236.82	431.967	1196.86	538.675	493.137	883.718	156.787	469.726
1168.23	460.691	1132.24	607.313	499.091	726.811	237.73	500.739
1406.33	421.564	1098.31	613.843	423.97	880.386	167.644	497.211
1100.91	380.386	1098.64	444.147	434.791	662.211	163.064	475.342
1485.95	430.358	1361.29	594.969	521.331	967.279	189.605	523.822
1468.99	329.697	1420.71	1083.18	427.4	1169.77	399.826	499.444
1892.03	395.715	1015.67	451.931	434.449	814.384	214.869	484.721
1858.73	343.261	1373.4	535.308	433.436	1313.03	254.743	472.311
1471.86	345.299	1128.47	601.791	411.908	1118.08	184.099	505.58
1308.29	374.021	1208.53	492.99	431.498	681.571	163.475	473.316
1551.22	439.998	1190.09	508.798	445.375	560.662	134.149	504.828
1439.81	376.384	1276.03	545.521	417.339	1226.18	347.191	424.6
1849.5	314.82	1786.98	492.643	466.171	614.449	167.953	495.213
1647	322.65	1124.06	638.207	467.05	628.627	245.054	471.435
1665.21	409.324	1135.04	619.001	449.361	752.992	178.466	421.351
1618.38	349.739	1104.52	653.172	442.265	785.474	236.887	517.644
1569.78	347.642	1312.05	1177.96	419.22	987.18	265	473.602
1687.13	412.918	1380.2	599.856	510.189	941.598	460.984	512.586
1806.78	440.243	1442.86	659.341	505.847	869.824	187.615	465.518
1829.1	406.938	1617.05	1396.67	458.047	989.124	163.639	524.759
1272.54	340.154	1239.75	470.138	440.593	828.281	202.699	512.327
1812.69	318.712	1301.42	672.663	419.768	854.14	193.401	439.408
1801.03	371.235	1311.05	910.164	479.598	1083.47	191.536	465.046
1882.82	372.563	1328.99	487.483	438.212	572.005	145.39	519.487
1506	395.681	1253.78	508.299	472.533	1071.29	156.87	514.371
1395.27	404.57	1257.52	584.579	499.324	991.794	201.136	466.335
1603.14	381.729	1595.2	497.974	465.466	936.768	264.867	439.759
1873.56	356.809	1506.37	735.406	453.649	793.705	353.929	480.284
1698.39	422.064	1052.67	623.067	458.749	781.409	404.579	487.779
1644.62	379.976	1199.92	911.418	456.495	585.506	174.003	474.341
1819.02	431.407	1262.6	514.524	432.661	634.496	348.366	534.723
1734.96	407.484	1659.15	444.762	407.967	813.363	314.508	475.19
1855.9	438.673	1443.22	511.067	448.017	820.423	200.37	439.415
1480.28	424.162	1469.36	634.116	505.177	738.568	188.263	424.879
1469.77	305.545	1283.26	631.43	412.571	1027.57	132.853	474.772
1236.18	370.786	1208.83	554.549	464.83	634.231	218.053	514.734
1759.17	381.237	1377.33	720.742	427.036	772.477	246.001	496.056
1824.6	327.159	1079.12	615.724	407.886	771.245	288.209	512.867
1697.75	460.52	1204.63	485.135	461.887	921.448	190.538	424.43
1651.69	459.12	1525.47	477.606	472.838	1423.51	137.265	516.94
1624.49	315.011	1502.44	937.853	496.801	958.481	214.491	479.334
1896.55	321.043	1310.2	912.882	425.773	1065.74	186.626	462.25
1467.57	339.785	1413.09	687.857	470.128	798.478	179.135	473.415
1474.22	398.33	1342.35	605.226	426.689	646.743	157.331	511.542
1449.44	307.77	1163.78	522.361	435.022	1077.97	135.199	513.302
1637.57	457.071	1636.48	847.043	490.247	1581.19	162.578	478.764
1680.84	314.443	1639.88	647.777	483.876	1041.85	139.083	491.299
1740.45	353.544	1679.93	566.822	405.297	1299.9	194.676	495.301
1893.65	312.584	1283.83	519.315	452.628	604.124	205.42	490.254
1614.03	391.732	1281.34	752.777	439.394	1018.75	323.161	524.126
1721.06	457.318	1641.31	810.035	480.81	832.326	226.122	435.253
1363.03	354.324	1141.14	721.631	421.832	964.501	148.252	505.385
1388.69	416.433	1382.99	507.561	466.465	682.049	319.024	470.409
1736.2	329.854	1267.44	484.312	417.975	947.316	163.58	424.284
1404.83	350.14	1236.58	589.449	486.669	593.985	196.521	532.073
1731.58	404.292	1243.79	710.666	440.428	729.248	204.972	509.873
1673.4	383.934	1315.24	519.511	457.438	904.275	365.296	477.073
1367.7	389.891	1096.33	1039.71	514.091	1087.68	136.751	452.142
1902.53	359.868	1041.16	623.947	440.923	953.393	273.934	437.412
1240.72	349.76	1062.24	531.495	511.781	760.817	430.893	476.08
1546.58	322.126	1474.04	621.715	473.394	1390.98	178.581	528.584
1845.84	388.846	1080.13	567.589	429.646	580.37	203.861	450.795
1415.68	364.781	1172.09	757.9	461.354	805.944	131.82	525.057
1762.46	373.504	1082.46	522.021	423.193	1034.45	178.95	485.198
1620.6	401.541	1569.41	730.322	463.192	808.129	285.555	525.123
1703.39	430.378	1250.59	482.907	460.894	874.042	151.68	482.154
1772.42	412.547	1046.07	758.631	512.968	816.078	128.088	520.759
1828.13	355.272	1214.05	579.767	446.216	1004.48	177.282	453.294
1631.85	301.686	1250.59	890.898	454.964	892.193	164.657	431.59
1446.46	355.041	1396.36	579.961	454.94	967.806	169.378	458.699
1775.05	345.095	1157.43	570.347	408.218	1038.26	128.199	519.394
1612.32	395.785	1279.01	581.202	459.985	1242.67	226.247	509.746
1725.82	478.411	1632.17	1135.98	505.279	759.913	248.019	516.651
1778.2	318.151	1263.85	585.338	462.55	643.808	241.694	461.197
1614.31	450.263	1402.76	874.025	487.83	1063.08	260.717	505.22
1452.06	406.022	1036.36	634.064	508.176	948.18	205.552	453.467
1552.55	345.24	1220.36	632.31	468.021	676.084	300.293	516.52
1423.68	387.324	1313.57	695.592	455.17	689.235	230.544	514.64
1109.13	353.615	1065	766.446	447.995	1025.34	151.051	472.477
1462.47	399.764	1337.64	630.839	423.552	867.205	184.41	480.846
1783.74	353.043	1290.18	728.021	479.042	1243.64	163.357	439.44
1718.98	409.614	1460.68	848.669	486.941	1269.29	125.601	434.983
1883.68	337.142	1198.21	630.361	462.341	1031.05	164.048	504.771
1495.69	400.811	1326.64	469.503	429.218	817.481	202.879	483.867
1338.49	355.015	1018.3	585.187	465.939	618.829	189.087	484.349
1811.57	370.896	1234.35	639.285	420.811	710.465	150.91	532.386
1885.23	343.779	1362.85	980.95	419.858	721.461	190.435	438.66
1514.17	323.229	1186.62	617.077	517.523	642.483	258.968	428.621
1804.21	360.267	1079.46	631.484	473.819	660.13	161.161	493.34
1522.02	366.147	1131.1	482.824	442.397	762.494	217.765	527.231
1889.01	412.92	1511.09	524.302	465.372	748.309	395.844	493.279
1925.6	338.767	1374.3	809.393	455.247	1037.85	239.209	514.674
1254.07	414.586	1227.96	466.149	466.034	924.606	403.704	451.263
1415.35	367.285	1363.43	719.078	501.982	1124.48	130.409	487.388
1408.65	420.25	1356.86	488.781	413.958	1052.84	125.537	489.38
1398.08	375.508	1188.4	850.788	427.179	1082.11	227.048	507.475
1625.14	322.26	1157.79	455.602	442.802	1012.62	150.673	503.984
1415.12	356.328	1376.62	470.349	433.812	652.325	179.7	498.731
1776.33	389.741	1253.43	516.127	480.792	883.908	156.988	529.122
1766.67	324.624	1423.7	677.884	402.827	894.884	310.141	444.26
1600.58	374.022	1041.78	525.711	479.902	1041.39	323.558	507.107
1524.96	339.427	1439.41	484.602	439.207	1438.07	177.908	487.002
1457.54	376.234	1326.78	678.442	449.921	1050.37	149.821	450.595
1704.08	376.836	1354.12	780.036	503.493	637.733	144.88	472.783
1793.12	345.666	1327.12	813.763	483.303	823.095	219.29	503.773
1789.34	334.741	1730.33	451.401	447.264	701.331	285.689	454.387
1392.73	397.537	1387.45	466.69	431.561	928.473	161.995	501.832
1733.55	345.49	1202.8	725.491	444.373	732.183	198.036	507.924
1769.27	401.748	1220.37	529.88	443.023	836.666	288.729	453.441
1643.24	429.378	1489.23	628.484	480.114	1327.42	127.96	535.215
1281.16	431.622	1017.41	493.418	440.44	889.34	160.154	505.492
1236.83	411.926	1003.64	661.204	416.418	669.273	324.245	473.188
1577.25	362.067	1413.88	853.783	494.227	1201.64	174.714	425.672
1393.49	369.029	1226.26	453.262	450.421	633.848	142.697	484.641
1794.02	400.705	1399.11	672.822	463.868	1389.65	160.517	501.106
1188.23	435.251	1132.4	693.23	469.548	906.871	236.27	472.106
1707.98	364.526	1474.77	569.639	496.328	1180.41	222.347	507.016
1932.67	359.34	1490.41	793.465	484.087	610.4	222.837	477.206
1380.75	387.672	1283.28	467.305	437.041	833.931	162.952	534.222
1588.62	391.485	1561.34	486.897	427.525	480.843	190.477	426.334
1936.04	529.278	1400.84	983.185	489.787	1006.63	223.983	533.644
1642.04	446.946	1306.22	649.139	449.997	894.488	179.511	478.653
1698.87	345.931	1012.77	582.722	486.983	726.417	235.422	512.921
1735.77	424.554	1447.28	692.56	476.715	768.403	221.115	478.202
1797.91	386.916	1290.54	546.103	502.734	608.87	184.244	448.663
1178.4	351.577	1157.33	455.4	414.7	941.396	253.766	474.291
1888.4	392.306	1436.76	521.293	501.871	900.431	130.162	529.317
1419.13	328.07	1244.46	614.845	519.099	1201.63	203.041	468.594
1265.7	300.724	1242.13	1085.99	429.148	1165.6	228.432	517.534
1764.85	366.268	1201.29	597.605	445.011	645.874	205.024	483.926
1795.63	338.923	1499.01	556.762	461.058	795.896	136.275	449.412
1437.31	395.183	1362.96	799.038	510.162	842.068	198.184	519.397
1373.45	418.158	1197.81	472.607	414.636	497.715	351.469	428.203
1868.14	381.189	1396.36	883.916	464.214	722.521	161.64	507.02
1323.81	407.437	1320.41	460.92	449.029	964.667	176.158	474.668
1443.39	405.353	1346.79	525.149	482.59	714.629	128.649	509.228
1603.75	337.347	1251.73	722.992	513.633	908.495	192.403	454.554
1292.32	301.19	1166.4	526.216	492.4	1126.44	227.748	533.272
1398.33	349.065	1191.6	591.053	434.338	869.479	215.734	463.465
1410.03	345.087	1366.91	468.31	449.647	680.784	172.854	427.127
1229.11	395.936	1099.43	567.205	476.453	678.733	293.962	460.37
1810.5	444.807	1208.88	476.792	467.33	802.364	173.97	460.767
1320.94	357.551	1153.42	809.815	485.319	907.007	160.277	524.992
1825.08	330.992	1166.89	678.135	420.435	1034.02	130.112	519.353
1963.17	367.545	1197.71	645.814	427.791	694.911	175.544	473.635
1599.8	373.918	1383.83	650.134	434.882	1092.1	198.455	493.176
1095.04	454.999	1033.72	528.162	509.997	763.951	355.015	520.394
1640.37	331.349	1338.34	473.822	446.137	559.628	226.659	482.804
1873.93	402.477	1213.63	489.848	423.291	1049.57	220.468	528.944
1577.08	342.438	1383.68	503.858	407.055	1176.93	150.296	522.681
1810.16	320.536	1502.67	480.892	466.645	1487.2	174.781	505.941
1269.36	320.726	1031.69	950.65	491.838	963.058	151.668	507.035
1928.23	402.754	1441.29	969.704	432.624	1228.04	131.244	493.46
1305.1	342.996	1232.84	750.342	419.792	1087.77	246.154	444.881
1453.05	355.784	1306.86	794.134	409.255	1237.07	252.801	439.492
1723.39	354.118	1072.03	514.428	476.071	706.228	237.525	513.729
1446.52	428.391	1398.13	976.368	467.324	673.867	180.921	461.453
1450.69	457.205	1083.2	533.465	479.683	787.656	167.282	523.225
1395.85	312.316	1320.59	458.506	420.377	952.66	207.54	472.279
1776.92	368.942	1030.28	536.583	438.123	613.891	128.075	464.473
1428.67	434.962	1065.76	735.302	478.047	947.549	191.596	514.538
1745.4	355.926	1584.16	960.051	466.982	1370.55	160.223	516.782
1854.91	387.777	1120.52	456.751	439.142	571.316	234.913	522.465
1344.86	411.599	1326.9	616.996	464.183	648.855	353.406	475.554
1867.64	359.508	1139.66	924.404	503.13	1062.71	129.465	479.296
1530.98	378.606	1348.87	577.097	487.816	632.375	153.483	434.873
1777.52	411.372	1668.65	951.012	459.072	748.919	183.059	458.337
1065.18	311.769	1018.51	473.059	466.449	730.67	319.152	535.873
1600.84	327.739	1342.74	789.801	459.515	982.336	215.104	478.471
1781.56	416.788	1300.64	593.447	428.754	670.004	285.142	452.126
1577.97	399.828	1449.2	757.457	408.95	861.992	133.104	531.117
1632.82	478.916	1327.76	556.096	502.115	565.924	156.149	513.543
1742.13	461.94	1638.16	648.141	473.788	1041.97	277.574	472.607
1124.56	348.253	1044.69	651.367	450.997	1036.43	310.524	443.117
1616.39	388.737	1270.58	549.393	469.993	759.146	343.553	492.158
1898.69	332.455	1266.56	524.234	506.833	1117.67	164.802	533.044
1768.85	355.63	1631.04	518.366	420.607	563.895	127.133	523.61
1675.25	342.617	1046.98	554.935	470.777	574.051	164.205	491.494
1230.31	377.046	1138.21	740.069	455.462	962.028	288.824	434.11
1875.34	371	1169.65	964.131	507.298	566.13	137.143	459.63
1349.51	426.315	1017.19	632.359	475.924	651.617	273.803	474.3
1687.18	345.141	1253.71	679.779	414.113	1179.58	226.639	469.154
1888.39	341.867	1216.63	533.872	500.894	1089.63	221.678	514.861
1849.11	448.441	1086.76	606.775	440.72	1001.84	260.867	529.975
1657.62	394.113	1359.92	925.256	479.4	1032.08	194.469	448.904
1867.91	388.2	1046.47	720.124	427.109	961.597	198.957	436.242
1775.36	351.05	1251.48	642.834	433.405	938.529	366.554	433.67
1714.78	329.211	1032.58	499.454	460.433	1005.87	187.105	491.367
1626.14	390.284	1368.99	526	437.933	862.771	162.462	520.474
1618.83	327.506	1021.81	688.91	468.343	830.088	238.681	460.063
1570.24	414.275	1341.57	573.775	511.918	1167.07	186.805	428.671
1606.94	314.884	1512.4	518.951	416.557	1107.27	161.67	422.018
1391.49	420.029	1285.12	856.865	476.558	511.552	345.147	455.34
1762.65	342.763	1653.44	1168.46	406.948	1537.67	165.359	461.567
1746.83	391.846	1561.38	683.052	420.536	1525.11	221.239	479.452
1349.47	395.21	1226.13	1050.37	428.814	1100.55	324.526	482.116
1657.56	400.409	1050.37	560.491	441.774	974.607	148.008	423.988
1437.63	393.242	1272.01	507.187	412.241	550.254	268.225	453.71
1518.11	407.406	1107.58	660.616	466.467	636.184	422.358	524.156
1118.1	383.005	1090.33	1038.02	464.561	1042.5	132.736	487.768
1849.73	331.614	1758.14	471.907	456.988	746.907	210.639	516.263
1677.55	423.21	1538.66	702.877	438.203	759.002	197.789	501.834
1723.9	333.58	1025.62	581.223	473.575	965.098	143.004	470.071
1460.78	434.735	1339.69	707.155	463.563	918.963	135.797	464.264
1190.56	335.515	1027.91	497.707	453.314	878.176	213.386	465.602
1227.73	427.601	1181.76	716.791	501.805	1147.63	182.38	491.25
1706.76	360.576	1091.41	514.564	411.679	650.797	205.958	426.11
1475.91	438.812	1345.11	499.855	458.56	527.651	447.824	505.021
1250.72	329.351	1005.93	623.342	450.239	842.316	156.33	507.793
1579.79	334.434	1014.3	564.983	449.121	801.32	177.821	473.485
1831.98	374.825	1229.25	702.754	433.696	795.726	370.13	535.292
1626.41	411.961	1342.05	744.275	444.588	955.085	403.488	491.099
1475.67	351.962	1416.19	540.67	493.198	801.762	343.073	431.077
1883.93	300.074	1044.73	519.189	483.76	663.46	291.091	504.773
1810.69	400.493	1198.92	538.112	408.723	972.262	355.826	482.653
1429.04	327.34	1144	579.667	437.419	615.466	210.951	535.278
1377.29	371.992	1354.52	486.821	454.46	555.995	279.877	504.876
1638.53	386.51	1010.92	492.089	437.838	686.389	322.401	426.385
1532.42	433.432	1490.77	459.046	457.458	1174.17	288.541	494.482
1851.55	474.764	1425.98	536.558	475.95	819.928	280.478	472.497
1821.72	356.474	1746.72	538.313	428.24	703.742	309.02	467.52
1307.5	372.467	1243.28	474.415	452.488	1016.84	154.893	489.446
1476.15	373.44	1242.73	550.857	455.225	1137.52	434.346	467.451
1834.74	396.488	1158	566.136	407.953	1138.25	225.986	468.978
1482.63	409.884	1150.43	806.739	459.604	930.583	170.904	519.545
1409.53	322.269	1206.65	1113.82	405.555	940.261	130.981	522.34
1791.14	369.345	1352.74	540.576	463.501	1100.41	172.719	538.422
1578.64	393.504	1221.16	664.423	468.777	1112.54	206.647	428.33
1430.65	304.586	1087.92	759.514	427.853	581.192	190.405	517.425
1442.94	401.093	1190.67	457.058	433.743	565.511	178.836	528.092
1185.41	367.181	1067.31	585.235	505.31	870.348	189.526	525.74
1698.97	447.713	1512.01	522.777	506.856	1142.43	226.898	458.743
1413.02	346.425	1270.33	506.556	422.382	709.678	131.762	523.876
1306.65	447.059	1129.35	635.153	481.933	771.535	173.081	533.256
1539.53	387.274	1066.19	510.048	461.631	513.213	144.453	473.739
1394.91	356.909	1260.56	1008.14	458.512	1188.7	205.347	481.775
1843.81	378.089	1557.31	676.47	472.062	870.381	210.51	498.486
1527.31	373.289	1052.08	765.813	505.543	801.764	255.505	475.816
1613.58	349.224	1279.38	582.818	484.422	740.765	251.275	437.923
1558	363.38	1431.47	498.465	438.538	752.008	209.826	528.068
1308.68	343.367	1244.72	572.167	453.704	548.75	187.616	477.476
1337.77	434.197	1122.02	603.556	480.664	994.638	188.071	489.609
1748.86	415.407	1394.02	650.55	499.076	892.647	136.892	466.03
1600.91	370.272	1591.77	978.714	500.909	1025.88	313.068	474.998
1893.14	366.409	1170.01	642.583	515.524	728.84	238.802	493.246
1891.3	394.409	1100.97	485.597	430.692	725.498	170.816	502.005
1569.2	421.036	1286.9	685.125	473.816	909.055	135.929	531.392
1640.3	329.613	1124.44	479.697	457.968	637.842	241.079	526.91
1844.5	376.251	1187.46	765.359	442.563	1028.66	276.917	492.435
1215.73	382.17	1139.74	747.356	439.542	640.765	252.538	422.558
1530.05	384.05	1115.37	491.689	429.106	634.481	159.159	459.991
1809.34	387.249	1191.31	692.786	469.18	853.451	151.959	504.415
1336.65	366.302	1125.17	959.882	480.642	989.761	157.281	471.677
1724.89	417.619	1223.89	496.278	454.041	1144.45	392.781	499.192
1552.59	368.431	1162.87	866.057	426.212	1133.74	257.647	453.195
1676.19	423.202	1091.84	601.391	440.578	652.506	175.083	473.751
1289.4	387.097	1044.33	531.506	434.388	835.529	127.975	501.822
1198.72	558.098	1084.98	580.876	413.343	1061.86	190.128	522.357
1757.21	447.859	1076.01	521.024	492.878	885.077	181.261	486.65
1764.19	350.298	1051.24	517.475	409.91	634.745	232.313	468.621
1317.8	336.875	1054.95	619.64	418.986	942.889	134.151	527.763
1774.04	618.884	1697.05	491.208	425.703	1135.17	182.91	428.415
1646.89	408.865	1121.88	514.015	430.592	524.903	125.459	516.489
1636.71	383.645	1436.2	620.376	408.472	698.251	129.82	435.358
1877.32	414.489	1334.72	565.377	494.716	1192.97	190.085	459.82
1236.88	394.214	1214.07	850.178	428.977	916.2	129.243	438.344
1817.56	449.651	1183.73	706.741	512.815	894.47	419.016	508.272
1894.84	398.307	1138.67	558.078	531.551	851.371	163.524	445.064
1421	314.135	1034.88	591.629	483.308	635.846	147.872	495.887
1633.92	334.204	1200.38	599.544	426.921	692.363	231.746	478.251
1808.79	433.429	1195.7	507.486	460.944	1193.62	179.459	532.245
1275.31	302.772	1180.71	494.028	491.94	1017.03	152.289	498.68
1482.51	325.571	1106.56	466.339	457.531	639.282	322.375	501.536
1147.85	324.188	1031.63	540.347	434.173	732.646	196.182	445.95
1533.81	387.868	1108.41	500.11	468.656	728.53	234.056	526.901
1419.15	393.042	1234.82	980.552	442.068	942.943	233.449	493.124
1663.22	433.57	1480.65	480.097	467.367	735.036	297.798	515.312
1879.18	339.669	1556.28	528.285	488.359	903.705	203.151	524.604
1907.66	355.808	1472.93	605.962	489.505	607.145	181.077	492.912
1505.04	380.521	1346.93	769.179	501.366	798.418	182.206	541.093
1306.15	412.193	1294.67	736.838	486.922	1068.01	210.756	469.087
1535.07	305.738	1181.34	445.763	419.401	813.24	136.634	475.332
1476.08	346.661	1202.59	489.519	461.703	982.123	259.557	520.033
1906.68	358.809	1169.69	558.64	435.296	858.404	236.277	448.132
1177.21	396.155	1105.51	475.363	411.048	607.62	153.654	517.02
1471.78	337.303	1382.5	731.341	416.869	1002.86	144.364	474.842
1448.88	414.366	1282.54	681.175	503.714	709.613	187.4	462.049
1451.81	453.118	1123.44	509.821	478.266	779.241	127.07	519.073
1643.49	349.578	1047.87	512.237	481.65	872.15	143.311	487.201
1612.08	349.316	1370.85	573.999	448.717	1029.86	156.347	526.896
1593.15	412.894	1390.8	584.831	481.245	998.885	267.051	512.508
1765.78	419.392	1697.13	526.626	498.571	949.748	341.69	481.4
1492.6	367.33	1066.39	530.276	468.267	696.248	317.554	487.014
1635.16	382	1369.85	970.172	516.893	1191.49	346.868	506.529
1304.85	381.02	1155.35	749.317	447.368	758.426	140.231	514.497
1625.4	364.623	1378.21	849.522	494.632	1103.55	183.583	424.504
1779.82	398.261	1073.45	763.684	447.637	817.491	167.791	456.978
1378.91	404.084	1069.05	678.411	456.552	830.305	325.44	441.281
1675.59	410.906	1249.37	1213.59	433.639	1236.19	219.949	507.18
1271.13	319.211	1194.99	493.875	435.627	889.171	180.547	507.908
1433.7	371.749	1204.5	552.11	415.103	673.965	255.942	446.654
1405.85	339.13	1390.11	486.736	411.331	694.808	191.644	490.831
1436.07	302.808	1018.36	559.264	422.131	1005.36	127.69	441.067
1638.32	402.776	1510.58	480.884	459.675	764.872	271.917	507.182
1674.91	319.07	1169.82	618.448	476.469	901.595	157.749	526.41
1454.52	474.433	1398.36	461.857	435.889	550.429	148.242	488.343
1376.53	400.119	1276.63	626.111	446.747	728.201	179.864	456.424
1606.39	424.705	1016.86	532.71	518.386	820.258	296.893	513.729
1859.92	344.197	1299.14	564.26	414.838	772.412	213.134	484.076
1435.31	444.086	1164.49	1032.03	460.857	1141.32	148.505	490.876
1563.43	347.229	1018.96	579.688	518.754	739.737	295.108	493.839
1528.21	476.222	1284.59	497.532	485.006	928.929	274.182	500.968
1506.61	399.019	1253.72	713.728	515.326	850.803	290.295	517.858
1546.5	347.626	1149.16	546.735	475.945	699.772	275.832	529.987
1516.89	315.032	1302.45	626.959	414.094	997.534	170.688	447.863
1671.29	386.241	1038.73	731.721	408.287	609.172	166.859	489.877
1658.13	427.578	1552.1	616.831	434.962	636.828	133.777	482.096
1892.48	415.347	1145.85	687.467	433.708	914.352	148.614	501.871
1416	307.095	1306.71	493.218	438.009	919.815	126.677	499.395
1383.72	394.464	1179.55	884.316	450.345	1059.61	259.276	476.885
1398.58	327.046	1213.77	551.127	440.98	1158.29	219.767	512.437
1528.15	386.359	1165.73	484.518	479.227	926.014	144.669	530.319
1492.79	395.548	1158.23	697.362	455.966	1043.31	189.912	432.801
1754.71	344.366	1427.91	616.096	514.78	1353.88	134.66	453.752
1320.39	355.742	1095.66	726.51	451.986	916.141	129.794	486.203
1480.21	375.532	1386.75	638.247	482.172	553.73	133.15	500.131
1426.68	421.471	1345.66	520.598	482.355	830.857	211.419	523.555
1859.82	423.912	1190.72	550.011	517.149	963.453	156.162	482.623
1543.25	384.026	1397.39	530.255	509.053	944.596	132.598	454.969
1683.43	431.431	1387.01	913.996	474.739	700.124	179.923	518.852
1883.75	364.073	1154.8	645.903	508.978	664.908	164.732	513.002
1761.67	399.489	1757.03	971.178	505.442	929.243	301.462	472.273
1526.22	361.935	1226.07	545.129	486.701	1003.02	214.735	444.522
1769.42	314.461	1073.79	545.514	465.323	770.417	170.915	483.921
1220.61	397.886	1158.75	541.897	410.882	590.053	185.058	484.495
1584.31	391.8	1262.15	570.092	407.844	806.16	197.039	524.872
1248.96	333.551	1026.71	588.212	471.392	771.037	346.45	485.071
1885.68	399.672	1694.53	494.908	419.357	673.453	156.881	470.232
1740.63	448.547	1400.98	523.73	460.778	773.432	128.429	516.605
1644.26	319.063	1524.68	1405.7	405.147	1054.47	172.062	440.138
1879.73	374.55	1794.84	507.548	486.163	722.147	233.775	514.911
1536.86	360.302	1178.8	593.805	473.929	615.983	248.675	427.283
1569.19	437.25	1348.5	636.172	510.827	831.059	289.018	531.117
1659.97	447.921	1463.35	950.05	490.01	1320.36	262.558	509.05
1092.04	367.559	1004.02	880.122	473.386	951.79	180.697	515.135
1267.28	383.167	1191.63	475.445	413.265	696.719	178.35	511.163
1517.06	318.523	1180.4	662.762	454.565	736.138	198.175	440.662
1799.59	466.017	1145.41	675.787	489.702	1024.07	163.63	500.647
1463.88	422.466	1317.39	835.921	425.507	1106.67	208.933	461.817
1572.1	417.637	1135.97	458.548	420.683	688.653	154.771	522.212
1594.16	461.359	1070.07	681.099	474.628	862.688	141.943	465.027
1261.05	458.46	1201.66	750.207	482.279	756.46	209.743	462.105
1375.3	461.48	1299.77	726.955	465.098	765.145	318.138	475.722
1679.03	420.711	1450.95	568.731	423.46	1121.93	211.349	437.944
1569.31	425.692	1255.52	627.337	428.641	897.341	201.382	504.892
1114.08	367.66	1093.02	571.97	479.512	818.488	208.413	511.745
1081.2	350.278	1012.78	449.819	411.624	545.704	181.944	491.01
1251.18	351.84	1146.43	754.588	430.654	909.444	258.388	432.999
1598.18	401.046	1181.27	518.926	462.976	1169.97	339.428	506.837
1341.86	430.352	1219.97	849.356	444.055	940.687	145.684	506.16
1792.26	350.193	1330.5	496.505	433.072	1159.86	179.916	470.503
1388.06	355.033	1361.9	592.703	468.337	707.468	195.638	474.176
1634.41	336.55	1214.14	624.28	475.086	890.522	416.541	532.095
1308.59	341.428	1021.88	600.798	442.474	824.132	230.117	465.067
1486.88	399.867	1320.33	669.435	428.761	732.85	146.945	510.729
1706.16	403.446	1237.6	677.151	509.742	1146.38	201.619	477.426
1695.49	395.826	1626.03	758.983	456.497	1356	165.319	445.29
1726.32	339.882	1387.69	517.749	457.293	1178.24	256.383	423.881
1258.07	313.242	1235.79	503.195	477.639	1221.55	386.018	509.072
1575.41	354.36	1425.33	883.024	465.116	890.971	215.287	534.025
1663.45	419.511	1526.94	520.511	477.063	666.214	341.48	427.789
1697.7	369.986	1569.5	488.242	426.958	614.691	129.708	505.433
1287.21	463.996	1023.3	603.314	484.122	889.913	266.321	520.025
1424.36	354.947	1084.8	475.602	464.103	713.54	213.595	485.953
1589.02	433.764	1198.88	481.506	472.814	664.927	299.147	513.615
1565.26	468.072	1260.34	566.71	486.949	682.635	229.198	516.502
1394.05	308.172	1247.82	550.985	455.386	1010.47	127.482	427.621
1593.02	385.342	1226.45	476.221	438.071	521.838	240.71	501.229
1583.91	401.896	1145.12	577.606	435.536	701.31	333.647	472.318
1649.97	398.396	1531.85	483.986	404.953	548.18	224.888	465.827
1557.16	429.639	1355.94	486.91	449.023	547.58	154.445	485.662
1459.36	381.19	1395.32	707.134	447.578	1392.16	183.143	452.579
1776.38	344.56	1222.45	666.811	443.777	805.272	384.669	482.495
1840.56	380.245	1625.91	1109.84	411.895	1475.76	185.79	484.81
1445.43	406.823	1066.27	499.482	426.279	719.852	236.192	438.54
1295.17	310.474	1041.6	715.509	434.823	802.086	219.328	522.046
1199.2	309.623	1073.4	609.858	440.037	1052.99	130.175	498.437
1359.66	336.387	1003.18	714.99	503.102	983.156	133.237	465.649
1588.8	425.804	1546.82	488.38	460.022	1005.72	163.596	524.511
1612.7	338.616	1492.77	561.396	487.39	585.249	245.604	520.684
1298.97	338.199	1204.72	629.427	485.769	1039.86	253.826	440.778
1852.21	480.679	1741.57	1305.74	459.482	1190.65	315.623	496.027
1833.11	361.956	1431.14	463.227	407.917	1157.09	317.894	477.154
1671.62	390.043	1576.67	713.731	434.464	1012.4	189.037	472.717
1069.13	363.598	1058.26	616.351	462.258	692.208	132.488	470.673
1821.88	311.881	1322.37	480.173	434.017	609.976	198.195	497.265
1406.32	413.108	1364.81	744.521	480.145	1089.82	232.472	475.805
1646.02	384.151	1304.6	518.551	411.318	1073.2	231.073	486.411
1582.73	364.281	1316.32	766.273	433.85	1027.81	221.917	468.71
1673.4	406.74	1317.49	729.155	449.7	1036.39	143.071	464.069
1718.13	347.151	1697.59	472.462	439.293	971.787	235.983	506.597
1781.72	330.242	1580.32	1001.57	426.931	923.223	211.54	520.328
1536.65	420.333	1250.49	627.355	456.072	949.65	332.882	529.925
1683.5	460.351	1336.3	670.053	492.47	1269.34	168.728	497.796
1463.89	464.864	1302.3	607.167	476.492	795.616	148.342	522.011
1913.32	327.007	1419.54	445.146	437.546	865.212	175.37	476.919
1627.35	409.459	1244.42	540.563	431.558	700.321	258.3	440.645
1706.78	329.04	1274.59	709.419	447.986	1061.96	217.993	446.188
1585.2	332.521	1332.56	532.985	476.232	1220.61	144.401	512.462
1612.54	472.461	1507.47	643.359	426.403	687.374	167.474	480.622
1659.83	366.719	1090.7	524.638	488.503	805.559	214.502	438.546
1846.16	359.902	1544.07	540.096	424.294	1237.28	162.172	479.049
1580.94	305.639	1290.57	462.336	456.508	589.12	244.246	449.872
1325.43	361.202	1291.93	461.071	429.919	939.894	179.843	504.87
1712.57	389.392	1557.06	530.003	494.316	944.683	148.88	536.227
1838.05	372.769	1283.31	576.16	503.566	1018.24	183.734	457.452
1303.03	319.101	1154.44	637.634	429.695	938.441	230.305	443.358
1733.23	377.472	1410.86	639.515	431.789	773.881	165.521	455.552
1592.61	314.885	1203.84	460.233	420.738	807.353	226.699	513.739
1082.88	343.804	1039.35	663.352	493.135	740.979	141.477	507.038
1712.76	468.068	1420.99	918.021	487.755	1112.77	160.763	530.619
1254.58	405.652	1121.63	556.687	419.735	893.431	189.754	432.859
1568.2	367.258	1360.99	499.97	465.585	502.725	165.581	495.556
1592.11	363.695	1360.15	525.536	501.623	1222	127.05	508.041
1289.79	339.313	1138.6	462.126	408.469	1056.54	201.618	429.453
1731.78	398.461	1688.95	695.47	421.469	1194.33	271.204	465.53
1813.58	382.215	1582.47	616.144	465.776	1247.56	198.207	485.546
1583.29	466.597	1029.22	558.969	471.116	836.793	152.303	524.434
1565.11	426.01	1541.25	650.268	429.508	788.859	131.965	444.685
1740.57	424.076	1543.59	508.108	425.917	1062.95	356.424	479.991
1114.33	329.367	1088.78	553.949	444.061	745.359	237.238	504.459
1482.91	413.519	1191.64	554.395	471.253	585.607	201.444	508.662
1650.21	314.365	1034.58	496.465	441.273	728.252	271.546	526.121
1502.89	446.882	1203.88	486.296	480.932	1110.19	155.652	530.288
1911.45	386.732	1383.55	618.789	505.588	1271.87	176.975	522.637
1525.85	402.721	1398.22	574.347	473.262	1349.38	146.035	508.317
1543.53	367.384	1329.15	493.389	430.528	603.356	137.851	530.598
1349.7	342.961	1177.39	793.622	467.024	1047.82	159.174	472.19
1249.55	370.567	1230.86	578.191	506.728	1142.44	175.472	502.616
1922	309.501	1710.48	502.38	457.086	1380.84	209.156	517.142
1893.58	400.095	1025.43	791.008	415.707	897.931	126.297	495.272
1759.28	346.229	1298.8	557.301	491.554	1129.58	135.973	516.986
1799.6	333.174	1744.3	558.5	444.61	680.56	131.432	470.649
1234.22	391.566	1160.41	571.697	461.304	510.185	220.555	432.055
1840.88	337.409	1249.72	665.447	479.068	843.699	206.587	525.977
1135.73	353.285	1101.73	734.489	517.727	802.206	268.415	445.194
1719	358.306	1451.23	463.023	418.666	921.517	282.626	522.715
1779.35	423.201	1257.65	690.457	501.235	876.54	260.018	503.668
1852.43	335.764	1028.06	731.184	415.75	823.663	252.738	522.483
1787.69	385.748	1238.19	554.305	404.538	1091.82	186.892	474.075
1778.54	387.125	1259.22	941.779	397.52	1107.77	159.052	474.61
1708.6	303.56	1083.74	513.562	478.217	954.936	193.761	531.408
1731.32	381.921	1286.08	545.79	473.797	597.425	428.547	496.926
1462.88	310.694	1424.47	506.882	449.689	1286	252.899	536.616
1286.44	301.524	1217.19	776.805	478.644	833.122	174.121	531.261
1497.52	375.875	1054.9	672.928	459.073	946.984	155.132	441.707
1327.02	380.983	1023.09	512.014	510.536	750.2	204.021	528.601
1653.09	385.12	1134.05	698.651	412.015	721.275	138.76	447.055
1622.13	350.46	1188.56	811.601	424.025	837.472	183.459	435.504
1679.67	331.137	1286.51	769.657	499.518	519.311	200.8	478.377
1218.12	309.562	1176.11	542.324	483.116	633.936	232.169	508.244
1397.55	466.469	1197.06	487.513	472.648	557.161	146.342	520.927
1846.34	352.99	1782.41	1285.7	469.744	722.285	164.565	439.056
1752.05	378.936	1102.5	576.675	513.355	623.575	215.043	522.713
1331.83	360.876	1050.86	664.153	450.924	800.912	149.618	477.917
1888.33	449.528	1093.87	482.667	472.713	939.445	183.956	471.706
1432.21	357.358	1224.05	636.147	430.361	1072.63	200.012	513.863
1446.62	381.808	1290.21	594.859	445.609	724.201	178.541	515.475
1466.5	364.141	1354.45	773.02	440.845	567.585	217.498	469.769
1461.68	426.084	1384.84	468.597	439.841	656.84	130.06	525.115
1895.84	319.97	1108.32	703.487	513.827	768.812	178.701	472.404
1147.83	316.897	1117.69	468.379	447.937	619.421	146.938	486.771
1359.69	385.565	1102.08	672.428	420.117	796.523	278.906	465.251
1389.43	375.551	1231.09	974.588	442.963	697.403	128.933	447.682
1853.86	460.9	1608.8	527.569	472.886	731.831	156.434	467.986
1561.5	501.991	1425.04	1412.99	511.7	592.835	135.493	515.738
1708.14	395.101	1381.76	465.575	447.772	1073.94	156.312	531.866
1635.62	437.003	1180.98	1007.52	460.663	1017.42	182.442	492.871
1663.59	445.583	1460.04	502.44	493.234	510.371	231.68	506.227
1517.95	412.761	1274.22	1037.13	490.417	530.628	163.221	485.793
1735.62	309.074	1378.93	482.49	458.425	1227.15	215.476	509.511
1858.2	310.146	1038.72	721.623	472.125	698.552	165.658	513.476
1390.75	435.021	1380.49	694.85	459.231	767.511	157.135	509.229
1776.65	469.072	1244.63	587.5	470.855	812.225	223.64	499.876
1130.02	392.422	1002.28	695.508	415.416	756.018	377.909	438.776
1789.75	375.881	1156.79	852.447	477.249	936.626	128.753	470.122
1709.96	382.264	1410.89	747.82	458.971	1329.33	136.959	510.551
1661.4	349.967	1261.19	763.964	489.172	964.593	143.235	474.633
1880.04	332.759	1087.07	708.435	502.06	1014.64	153.896	516.462
1892.64	454.253	1626.89	950.803	499.523	1558.79	248.245	541.567
1408.46	384.504	1188.48	752.859	513.234	769.758	132.844	473.995
1628.21	404.334	1344.17	861.125	512.884	1133.01	130.701	499.762
1923.37	402.684	1491.86	449.61	431.428	696.932	160.094	449.485
1677.87	404.034	1324.84	1003.05	513.626	722.569	134.829	513.192
1879.4	406.429	1867.48	545.645	445.978	814.245	177.144	453.979
1813.27	355.117	1206.46	573.954	425.192	910.894	287.057	446.287
1733.95	373.454	1445.26	789.205	441.878	927.052	182.375	488.3
1649.23	329.768	1118.38	466.521	440.254	600.65	155.939	484.66
1590.11	402.126	1138.9	671.968	459.192	678.152	260.1	506.9
1228.18	371.203	1014.33	747.359	456.194	751.842	271.874	506.08
1340.96	346.906	1051.79	504.403	417.332	930.478	202.537	521.392
1858.33	565.797	1144.72	609.055	466.785	989.281	139.592	531.101
1487.06	375.68	1237.54	990.653	428.7	791.674	173.394	436.292
1747.78	310.716	1069.98	450.866	404.884	748.781	176.628	448.96
1753.02	401.791	1436.26	523.997	447.198	812.555	196.598	528.407
1879.96	432.349	1467.89	733.726	480.566	1073.15	221.751	483.946
1696.35	464.897	1615.36	507.273	500.493	848.145	235.11	505.221
1836.68	414.288	1528.23	973.585	495.204	1141.72	148.065	470.509
1707.14	420.292	1538.87	469.029	407.483	1073.59	208.731	477.154
1501.8	436.917	1253.47	963.266	466.439	858.047	257.368	456.549
1383.83	421.55	1370.67	452.42	449.244	640.022	232.795	461.135
1432.16	435.738	1204.41	816.844	417.103	944.895	223.014	510.386
1678.3	362.928	1101.5	1098.79	459.005	881.968	206.059	525.644
1485.73	353.318	1287.73	454.177	417.262	1056.21	174.782	502.517
1434.39	452.403	1433.73	1349.73	491.13	1086.92	154.042	511.227
1524.15	323.665	1148.29	495.382	424.615	676.911	216.811	497.409
1686.91	327.71	1402.05	933.845	475.256	768.498	189.461	457.923
1673.96	317.442	1484.49	514.938	439.339	1175.03	273.575	469.335
1803.33	376.736	1441.44	586.467	447.932	520.285	235.877	498.84
1254.44	337.934	1112.79	539.56	417.493	918.986	273.722	506.032
1673.95	378.867	1451.29	603.975	480.853	895.675	236.423	441.195
1231.84	381.317	1032.35	954.54	472.759	1023.95	172.142	477.29
1799.69	347.556	1498.86	472.214	438.929	777.034	335.419	529.753
1568.82	350.823	1147.53	525.1	505.334	1012.27	228	438.836
1732.09	399.486	1000.41	526.234	451.582	893.658	158.26	492.751
1209.84	339.531	1170.58	577.49	448.904	538.093	138.811	528.252
1682.98	443.628	1241.51	769.964	473.933	528.471	137.872	463.162
1654.94	338.534	1210.49	506.144	505.37	595.644	304.543	476.211
1814.98	411.646	1227.72	655.44	454.398	1201.5	230.277	481.571
1809.13	370.692	1776.37	630.841	414.977	638.332	170.882	503.279
1825.95	394.528	1319.64	528.209	415.862	656.505	361.886	419.03
1496.68	368.454	1399.69	555.706	454.448	587.457	128.808	500.246
1899.09	434.347	1722.67	461.63	407.301	704.78	157.063	464.143
1394.4	383.285	1018.71	546.067	413.724	785.279	161.739	473.82
1652.03	462.146	1518.05	543.654	475.069	901.725	166.484	515.377
1350.88	474.391	1080.86	520.372	484.967	919.337	208.215	513.973
1170.33	409.047	1041	704.911	473.289	814.327	218.572	457.18
1715.74	329.954	1168.45	569.524	457.738	1112.07	168.999	525.418
1631.38	400.224	1478.9	508.03	489.487	758.715	131.379	494.591
1830.78	426.675	1707.01	748.522	502.626	662.221	214.563	535.313
1315.92	307.717	1259.51	574.214	432.996	834.805	264.705	470.361
1800.06	405.652	1332.62	644.747	436.043	760.369	222.707	466.772
1588.14	357.131	1381.88	469.849	412.338	995.313	154.385	482.406
1591.57	426.057	1392.32	502.336	414.952	1263.74	223.417	526.512
1887.07	363.094	1222.26	464.776	419.909	709.135	259.222	475.522
1622.84	393.762	1154.58	469.188	407.27	890.157	255.117	524.563
1743.62	380.741	1345.03	613.654	492.61	700.158	178.547	465.299
1871.19	434.837	1297.78	503.736	480.504	861.587	171.328	449.354
1727.85	417.61	1342.08	664.621	477.579	919.655	156.254	530.262
1418.38	326.386	1113.68	556.917	417.215	664.645	368.852	453.836
1902.48	416.155	1046.56	691.651	496.437	922.537	146.348	467.259
1169.31	430.638	1120.96	691.475	447.604	796.066	180.354	499.288
1740.83	381.937	1084.11	539.417	510.207	689.012	175.095	441.214
1764.36	382.652	1716.78	502.481	452.66	793.424	151.046	478.224
1671.14	430.003	1305.42	1146.25	458.661	1252.26	206.102	523.987
1752.18	328.269	1596.86	659.982	511.81	1065.44	331.075	529.899
1772.22	332.551	1413.47	771.31	502.198	1175.38	190.992	510.39
1302.43	379.105	1201.15	544.803	432.551	760.737	253.223	526.777
1970.62	411.437	1525.5	510.206	503.986	1271.2	422.403	512.265
1320.62	419.498	1015.03	739.939	478.966	950.236	207.909	449.05
1720.95	369.524	1212.59	765.157	447.987	586.883	196.119	535.508
1951.29	308.116	1409.18	477.664	412.784	851.373	226.565	501.032
1656.65	431.835	1301.47	956.684	489.088	1288.56	158.368	491.738
1568.79	329.026	1480.87	491.771	490.137	763.642	157.838	503.178
1320.14	349.477	1244.72	752.907	503.042	953.219	332.638	466.642
1908.36	384.092	1415.98	557.413	514.773	577.618	204.347	499.566
1618.68	301.556	1535.47	511.313	457.398	1108.25	289.47	521.057
1415.46	476.934	1199.36	602.554	461.943	1177.1	196.838	507.131
1522.63	378.06	1445.07	488.214	441.06	819.727	177.288	527.283
1518.01	403.817	1031.63	637.351	455.14	655.33	298.986	516.916
1604.93	357.812	1288.45	675.108	491.937	981.351	173.421	531.408
1211.79	430.953	1139.52	605.741	464	835.475	411.071	511.143
1714.65	349.612	1253.75	472.75	462.976	870.768	165.403	498.71
1501.53	413.083	1349.05	597.003	456.968	649.94	129.406	522.798
1457.16	343.017	1269.83	512.682	467.596	658.539	174.845	518.474
1333.2	400.845	1203.61	691.577	456.969	1049.76	126.242	521.058
1189.2	366.459	1177.93	576.914	512.284	980.44	221.862	532.801
1616.76	303.747	1175.05	735.686	491.553	748.331	134.557	450.033
1525.66	323.232	1490.56	527.091	497.783	595.634	171.825	434.761
1900.51	319.58	1227.35	968.88	407.819	840.71	182.08	451.979
1532.98	355.963	1189.93	693.218	439.344	1182.61	186.05	530.256
1380.34	372.171	1224.83	452.233	419.35	715.467	212.052	469.536
1781.49	310.31	1452.2	590.73	474.073	900.717	152.609	483.317
1870.23	302.754	1155.38	519.188	412.305	1069.88	161.577	504.18
1602.21	429.353	1046.98	452.68	433.692	847.258	261.711	489.223
1299.32	347.098	1179.76	576.385	409.904	838.802	143.26	461.182
1297.55	373.26	1256.71	540.431	471.773	857.465	401.469	490.616
1884.55	367.359	1366.94	1059.33	475.284	1265.25	189.662	513.898
1846.48	397.07	1223.18	848.004	459.524	752.646	176.639	471.85
1510.26	352.662	1345.61	517.269	505.763	1123.48	318.517	522.64
1843.05	305.938	1519.28	931.531	438.089	1380.69	380.066	492.687
1919.91	336.866	1003.2	485.737	399.801	728.854	180.121	432.906
1608	378.856	1511.85	920.362	410.223	1124.46	136.264	473.637
1304.75	405.683	1232.47	617.558	489.704	765.344	198.406	454.545
1237.59	372.826	1091.87	533.804	507.822	990.078	412.44	505.101
1341.7	402.113	1115.12	574.946	521.859	951.623	150.691	483.732
1209.19	339.45	1168.01	627.88	460.223	811.444	175.531	428.758
1804.27	342.476	1272.16	765.023	458.997	987.384	326.706	518.824
1576.24	366.638	1133.41	574.011	413.29	596.03	246.687	423.492
1717.3	452.205	1284.93	944.557	502.063	540.989	237.841	505.083
1600.62	311.374	1420.25	460.35	452.495	547.887	199.42	524.246
1672.2	388.004	1455.22	613.733	475.056	494.038	126.469	474.554
1622.15	453.51	1137.19	505.383	417.065	1003.22	342.007	527.711
1582.71	352.902	1335.34	747.759	409.134	536.815	173.024	433.589
1371.9	384.127	1208.13	570.63	480.544	858.671	458.41	457.889
1915.95	402.24	1535.57	900.363	501.231	834.498	147.013	525.508
1875.07	303.666	1524.67	653.432	405.702	710.109	174.227	462.888
1552.02	371.382	1459.17	796.896	512.356	958.565	156.591	522.71
1942.76	308.698	1336.31	681.099	445.671	1097.72	367.072	514.938
1699.36	393.13	1195.13	518.283	460.724	943.624	173.436	433.039
1395.7	372.544	1149.56	689.488	438.134	1011.83	256.759	500.223
1400.73	374.07	1262.08	624.795	476.841	1108.99	204.238	504.034
1357.6	381.064	1140.33	737.056	450.467	1098.14	193.92	502.209
1561.67	317.741	1185.49	793.935	469.893	862.662	340.449	511.854
1355.82	299.601	1315.4	591.546	515.345	824.704	254.311	499.552
1048.51	355.386	1032.13	493.037	435.61	494.56	423.975	434.642
1613.27	338.334	1327.88	525.934	488.121	901.525	256.35	537.084
1203.93	320.292	1166.47	530.073	408.344	1010.7	213.395	461.109
1413.02	343.334	1244.75	667.711	428.251	1178.03	245.916	470.918
1238.06	450.023	1114.81	505.578	417.534	764.822	399.05	457.827
1656.38	400.678	1171.06	747.123	493.561	742.772	184.108	531.732
1838.06	419.448	1253.72	792.05	437.358	1214.44	305.205	464.294
1893.9	310.427	1500.45	521.079	478.597	703.656	151.873	429.471
1702.1	393.541	1440.37	680.206	456.973	1123.25	218.389	492.156
1341	467.819	1059.19	608.435	475.689	847.401	239.697	496.777
1882.24	423.05	1188.05	727.076	424.136	472.444	194.824	463.365
1411.74	415.204	1133.13	612.724	416.27	752.99	172.032	431.826
1751.45	427.235	1575.31	624.313	438.889	642.558	149.596	428.446
1583.38	431.102	1205.63	532.156	475.684	602.728	196.524	432.323
1701.21	443.377	1307	444.759	427.833	1132.2	161.525	457.555
1669.84	432.793	1093.11	659.354	453.403	825.757	202.756	434.376
1510.28	423.968	1261.72	736.197	425.509	899.278	256.953	523.683
1900.53	406.012	1571.31	850.5	407.488	1448.43	335.562	435.883
1599.49	445.44	1474.38	742.433	482.922	1231.52	349.475	448.713
1883.61	419.887	1491.61	568.176	424.985	1414.07	255.909	496.725
1466.44	325.646	1439.81	1078.9	513.248	904.803	129.483	486.636
1442.53	394.818	1333.3	503.165	406.076	1249.56	150.157	509.602
1469.57	340.367	1372.1	588.784	508.577	1019.34	372.906	493.935
1744.07	335.799	1142.61	567.752	415.489	616.466	379.737	468.207
1387.17	342.624	1291.98	479.674	414.755	660.098	254.601	484.545
1219.64	384.259	1096.55	606.319	425.691	611.696	141.741	450.747
1837.68	399.7	1679.7	531.564	423.326	1430.95	216.931	426.232
1159.79	361.944	1108.05	925.104	451.23	965.722	179.079	465.686
1558.92	351.22	1191.55	712.615	467.644	1107.07	132.558	494.808
1571.05	476.427	1010.54	608.519	491.417	634.183	211.117	503.787
1311.37	506.36	1010.87	928.671	425.913	756.093	182.605	524.617
1512.17	387.892	1050.47	490.783	421.313	1028.15	182.085	474.344
1315.3	369.83	1241	507.925	408.678	1177.03	128.793	531.695
1486	366.798	1141.98	510.474	500.209	735.655	163.598	507.066
1459.47	400.534	1343.26	637.897	493.128	968.185	224.429	521.251
1839.77	380.378	1104.01	609.77	470.386	895.024	133.928	506.33
1227.07	370.474	1112.34	639.455	484.581	709.808	301.433	531.27
1612.89	452.254	1287.49	626.736	478.167	966.989	300.913	505.033
1925.09	386.386	1284.87	469.141	409.564	712.098	196.269	477.564
1496.13	391.62	1334.08	526.607	480.413	719.009	130.241	522.882
1722.43	405.905	1263.55	621.589	500.55	644.359	171.446	506.011
1772.8	369.132	1083.3	633.357	414.474	875.491	288.201	432.459
1455.48	429.661	1427.71	934.574	488.777	1193.61	288.672	520.966
1794.85	366.936	1279.21	475.841	438.803	800.82	143.723	531.512
1168.04	353.045	1159.53	656.6	460.408	1127.24	208.311	515.415
1510.33	324.85	1372.18	583.236	448.6	1084.56	136.838	498.121
1780.35	321.418	1146.13	1047.43	434.523	595.978	192.249	482.658
1220.11	364.825	1149.84	786.425	507.464	831.196	275.87	520.521
1806.62	370.953	1088.88	449.273	414.396	574.027	192.648	496.215
1649.31	420.374	1024.22	988.522	486.226	545.068	223.59	479.244
1858.2	408.046	1354.16	603.344	415.147	809.762	217.477	502.072
1560.12	401.337	1232.45	677.694	409.623	1028.75	159.411	535.422
1475.78	350.996	1437.97	912.669	477.001	1092.42	134.699	485.599
1616.04	359.064	1213.9	664.259	455.156	672.475	186.2	495.46
1229.83	375.211	1060.63	840.738	515.878	852.775	235.287	531.695
1505.06	440.024	1364.32	603.712	472.022	605.28	132.74	463.033
1327.11	429.849	1242.44	645.058	448.682	651.259	275.971	506.641
1693.37	387.444	1065.26	841.579	510.007	1020.84	268.496	508.598
1665.15	364.671	1340.35	816.979	429.338	1011.52	201.229	491.317
1729.48	388.885	1139.78	552.723	455.029	1125.5	295.579	513.539
1495.81	306.988	1047.76	568.372	464.811	914.254	137.384	432.731
1748.22	392.738	1506.43	565.129	458.847	848.839	289.071	450.348
1577.45	336.804	1221.78	575.334	420.424	640.425	135.521	472.535
1829.45	519.687	1164.33	665.225	502.219	978.867	158.022	483.762
1850.49	301.981	1651.35	514.59	455.078	812.616	378.865	530.093
1717.06	425.018	1476.1	520.738	472.217	961.883	252.864	506.005
1605.77	348.33	1238.23	519.863	430.43	613.413	225.059	529.806
1408.09	355.427	1360.48	552.23	499.203	1015.47	291.246	453.441
1655.08	386.303	1059.11	633.88	495.868	1015.46	127.404	463.232
1818.07	342.144	1633.94	1221.86	418.768	499.409	201.908	473.74
1725.74	390.94	1277.78	638.591	437.288	870.305	257.048	467.565
1784.54	310.823	1264.7	570.119	479.73	1016.66	253.435	499.783
1790.08	414.066	1260.97	534.916	471.814	765.185	132.019	521.392
1672.94	301.247	1513.28	520.537	450.382	1159.3	244.825	461.43
1783.62	416.656	1150.23	509.443	480.528	916.408	306.485	508.686
1163.46	379.63	1049.05	645.312	466.899	507.18	308.395	445.544
1900.62	484.427	1321.15	541.655	511.048	582.984	204.38	521.033
1795.48	349.039	1275.9	525.763	430.698	582.219	140.037	480.111
1851.18	418.856	1367.31	629.854	487.769	724.667	227.678	526.934
1898.8	303.321	1416.17	511.667	507.203	1234.16	209.851	489.926
1634.94	463.297	1519.89	499.935	478.067	582.377	158.189	530.738
1669.93	320.869	1354.51	716.411	474.31	963.865	190.091	476.42
1524	398.834	1270.85	650.422	482.897	939.432	250.261	461.356
1165.49	341.34	1062.17	712.888	448.889	1002.04	253.658	482.536
1098.92	435.839	1039.1	800.208	503.222	1010.93	137.578	527.316
1890.32	368.558	1804.33	467.499	424.804	1082.91	334.909	529.229
1488.16	415.638	1129.58	596.024	456.759	940.386	178.382	522.171
1363.88	369.708	1226.3	695.935	460.106	1043.97	188.797	498.381
1661.91	378.401	1176.61	542.992	406.015	949.972	203.137	527.542
1711.72	424.24	1221.43	730.135	517.292	1123.55	321.315	451.291
1452.18	323.602	1432.14	897.439	448.439	1387.28	329.421	482.909
1509.78	314.279	1353.77	883.737	464.218	1128.03	210.868	471.767
1913.98	429.281	1339.71	533.876	445	903.502	270.921	538.235
1595.49	383.289	1089.31	590.805	482.51	877.316	126.174	436.357
1537.86	395.511	1018.91	528.945	428.475	645.31	199.971	482.019
1600.42	393.538	1140.07	705.126	422.593	849.778	384.007	517.052
1383.35	382.041	1156.4	575.714	483.435	854.537	174.507	445.541
1719.39	395.606	1527.69	475.573	460.472	763.839	279.15	524.89
1571.78	304.303	1105.59	710.971	415.602	1103.56	150.549	529.231
1843.97	422.31	1441.21	874.479	480.007	965.194	202.583	489.668
1700.52	430.502	1433.63	529.976	464.719	681.308	395.125	530.684
1792.81	305.51	1305.85	511.694	446.356	799.372	143.084	525.592
1550.87	407.366	1064.02	738.363	476.698	1001.6	305.667	462.536
1331.88	415.012	1204.04	538.593	469.148	692.531	207.05	464.562
1607.08	372.37	1127.81	588.678	438.271	1002.52	163.982	535.655
1559.2	326.059	1177.42	514.381	414.926	994.41	182.942	532.503
1321.12	377.392	1128.4	522.185	420.054	828.126	206.749	452.955
1310.99	427.199	1310.94	582.437	506.723	1007.08	233.128	446.991
1495.79	379.082	1223.65	469.834	408.957	660.119	145.47	518.204
1589.01	394.459	1314.69	484.682	431.484	681.169	306.972	504.747
1809.16	383.736	1393.81	568.693	485.854	993.502	162.908	486.528
1393.32	426.836	1074.63	507.621	430.956	934.996	155.82	517.899
1831.33	366.428	1144.44	554.386	510.919	735.816	143.382	462.756
1308.96	422.898	1183.63	482.717	434.474	981.268	164.994	535.952
1839.4	362.108	1081.12	604.585	511.715	791.286	239.783	475.049
1658.06	383.49	1251.1	822.91	484.506	1000.05	171.492	523.677
1691.2	400.116	1206.7	765.421	409.33	783.636	158.852	431.198
1871.95	405.87	1787.64	545.281	420.375	549.886	146.555	478.303
1825.95	347.708	1809.13	562.895	453.809	1289.12	183.593	537.318
1526.39	369.31	1364.33	517.106	434.099	1142.38	289.652	460.275
1634.65	395.61	1147.77	485.085	406.299	901.571	132.371	504.916
1369.06	358.505	1127.01	531.553	450.687	797.88	309.209	507.153
1558.29	336.122	1131.6	449.558	448.174	623.871	167.733	444.117
1361.9	328.058	1108.1	659.304	453.774	733.85	203.724	445.95
1573.42	300.506	1251.02	706.191	411.7	772.16	272.144	516.436
1471.48	399.343	1161.01	604.561	470.545	709.297	321.52	516.337
1284.09	433.806	1282.88	603.994	509.024	1270.93	174.317	461.617
1715.82	365.961	1350.84	510.179	417.938	609.8	266.368	449.348
1766.65	348.253	1562.97	539.128	434.747	898.852	335.856	520.908
1749.28	407.577	1350.06	486.017	482.835	618.008	201.689	476.082
1783.54	396.892	1079.22	735.445	505.177	878.703	159.21	507.3
1811.15	418.636	1407.45	489.379	413.321	1015.43	331.935	496.171
1905.76	522.047	1234.72	1022.54	505.58	1180.47	258.846	528.467
1793.46	355.788	1054.22	707.206	492.318	982.775	430.207	524.021
1349.5	433.79	1140.78	515.943	484.263	1019.55	129.693	531.086
1535.9	426.431	1404.13	560.133	513.354	562.677	184.248	456.453
1740.11	394.259	1681.72	676.121	416.223	778.578	297.895	523.689
1743.32	434.323	1156.62	558.043	436.726	629.465	177.806	532.525
1844.74	436.629	1317.66	587.189	442.821	1231.69	314.935	508.92
1701.11	418.929	1219.5	655.078	424.697	1089.77	309.863	442.946
1237.43	384.706	1054.56	588.469	433.167	781.749	414.833	435.409
1787.46	415.407	1512.54	644.557	418.942	1352.36	199.34	496.451
1840.28	441.958	1207.48	569.533	446.375	837.226	207.586	453.86
1539.28	416.669	1244.42	765.063	425.271	606.526	311.249	514.245
1270.37	439.216	1064.42	601.862	447.18	640.041	200.359	522.177
1701.46	379.705	1476.56	507.089	437.59	953.016	361.413	521.807
1582.11	413.99	1250.29	505.275	423.558	566.958	140.56	423.733
1596.83	346.188	1580.39	876.089	451.022	1513.67	169.039	522.343
1491.74	383.315	1115.95	722.743	491.11	931.806	130.029	436.315
1600.44	339.747	1511.51	510.399	501.447	723.919	311.036	482.794
1572.45	318.853	1141.83	461.122	452.578	517.593	160.345	476.985
1515.1	398.013	1328.74	540.08	453.987	1183.16	174.111	435.11
1660.37	396.67	1209.96	473.834	428.346	743.574	161.546	510.075
1418.01	332.851	1273.96	520.817	517.79	876.516	212.82	430.454
1682.12	432.798	1016.06	518.604	509.907	713.154	174.201	492.852
1614.21	389.782	1198.9	571.319	446.336	1025.42	207.686	506.91
1747.96	349.165	1212.22	613.663	425.908	1210.16	140.503	495.329
1205.69	427.126	1091.65	641.987	480.694	708.642	155.404	461.26
1386.86	336.779	1292.32	489.867	425.175	512.553	189.079	439.437
1596.83	382.237	1056.22	541.582	508.607	949.272	161.876	506.917
1888.35	383.038	1635.83	517.891	471.908	707.767	172.74	477.745
1423.89	372.953	1097.75	500.853	495.511	523.685	363.16	435.663
1878.16	406.706	1289.08	534.124	423.816	731.759	175.316	526.982
1560.79	379.561	1230.49	471.034	434.165	674.552	237.413	528.721
1578.04	408.678	1325.4	469.407	454.591	660.057	387.167	509.149
1895.1	448.932	1542.06	655.292	475.57	1081.67	194.094	488.392
1826.96	373.229	1688.56	796.022	494.77	1348.43	184.929	468.725
1628.17	324.398	1394.64	556.52	435.929	1029.16	252.015	485.583
1518.48	425.836	1307.84	519.333	448.34	795.052	127.315	528.382
1862.38	364.966	1665.32	598.854	443.187	1244.57	236.303	484.952
1614.4	374.443	1150.77	800.32	507.94	1011.26	180.323	522.548
1545.25	400.416	1242.57	487.377	408.92	882.557	238.064	524.054
1905	406.599	1241.65	579.795	497.232	697.081	166.977	508.307
1114.39	394.126	1009.5	575.523	416.267	916.928	134.136	434.602
1877.04	405.001	1331.43	670.062	442.66	869.961	396.167	448.099
1845.82	420.926	1204.29	530.512	428.879	539.556	201.353	467.822
1487.4	343.664	1119.55	477.206	445.296	806.386	301.049	520.171
1753.3	316.993	1608.4	566.979	424.647	1004.29	177.167	442.896
1838.17	364.811	1785.39	527.139	471.606	1562.9	182.277	424.425
1681.88	323.655	1004.45	569.404	502	999.752	186.123	491.704
1734.02	328.732	1358.6	551.421	500.362	815.99	198.39	481.43
1179.37	331.377	1010.42	575.692	490.92	967.32	388.382	511.962
1645.42	422.693	1456.97	480.985	448.578	1174.29	221.433	510.129
1489.87	386.254	1390.31	1166.99	464.937	1253.01	132.709	445.145
1341.94	312.643	1132.78	500.707	439.335	913.928	150.093	523.724
1702.04	317.907	1237.36	471.66	462.936	984.244	129.234	526.276
1295.09	386.32	1243.88	695.964	424.242	704.734	302.667	515.835
1699.43	347.541	1045.07	481.34	474.022	887.89	228.833	474.196
1827.28	415.207	1560.06	594.592	513.787	662.316	130.111	455.145
1699.87	459.451	1358.79	674.169	475.239	605.918	334.955	502.237
1729.55	382.124	1124.07	682.767	447.462	966.967	158.508	470.307
1522.91	321.646	1260.58	625.952	474.617	991.266	217.281	520.586
1883.7	365.513	1194.64	1018.36	446.406	718.468	311.46	493.85
1831.68	302.105	1116.13	851.443	475.019	910.176	191.076	528.914
1457.26	423.296	1007.85	764.115	503.825	711.472	186.658	501.9
1711.69	382.498	1630.8	807.383	448.969	898.09	197.163	506.714
1739.07	330.75	1293	631.216	483.527	659.532	195.979	429.773
1724.56	322.9	1449.14	920.499	406.441	1232.94	135.413	441.3
1722.35	470.471	1121.43	558.057	488.264	1002.58	225.456	497.135
1638.62	370.042	1103.98	770.814	455.363	969.329	144.815	492.957
1570.22	304.777	1232.09	572.158	431.965	1206.25	213.122	488.568
1715.31	353.894	1542.17	575.961	507.986	790.224	218.26	465.067
1440.46	394.329	1120.96	659.132	419.335	729.586	245.196	518.355
1494.82	354.522	1436.92	977.219	499.981	655.957	135.12	470.999
1356.45	323.269	1228.27	766.824	437.482	1047.88	225.662	507.604
1581.18	328.081	1311.12	551.358	425.673	732.563	264.42	440.123
1638.67	373.737	1315.34	806.113	444.383	840.497	277.377	511.318
1867.61	376.139	1636.51	450.262	445.97	712.792	143.989	530.271
1498.18	310.491	1229.03	713.375	454.839	1217.4	182.918	521.105
1609.29	483.232	1116.67	569.357	411.622	819.234	136.729	518.194
1705.94	339.994	1311.34	542.022	440.46	842.386	198.105	484.111
1678.31	376.963	1285.59	510.472	440.115	1001.45	316.626	525.393
1584.41	426.788	1444.85	681.863	501.725	1268.18	238.295	525.451
1777.04	380.284	1395.41	618.732	469.769	751.401	135.496	494.651
1408.5	395.295	1186.21	454.256	442.1	1169.08	173.819	503.829
1829.28	355.022	1629.88	616.221	413.161	1203.71	185.554	433.174
1737.69	373.929	1155.91	764.653	486.694	902.079	179.326	464.519
1705.36	329.046	1594.6	719.766	453.534	923.255	295.387	488.436
1887.75	391.31	1554.64	793.611	514.447	1089.88	189.37	473.464
1841.57	370.152	1307.56	479.055	417.03	1041.39	196.708	463.067
1502.53	340.996	1261.74	486.403	448.21	831.188	125.923	522.054
1888.49	328.979	1162.48	626.757	506.581	758.137	205.418	516.537
1880.42	375.498	1341.48	1001.65	415.079	1068.73	160.255	465.975
1676.26	428.884	1182.33	560.414	516.044	951.615	173.169	471.564
1261.34	401.676	1039.81	483.88	476.741	765.962	427.011	500.219
1254.74	357.719	1194.67	538.24	466.658	750.267	198.344	417.896
1371.2	358.148	1043.8	451.238	450.098	661.287	214.812	527.363
1765.74	395.484	1429.21	745.11	504.826	873.3	129.943	506.523
1599.22	331.495	1108.01	718.512	435.719	741.252	172.704	437.521
1715.46	476.301	1194.4	528.147	415.539	876.858	298.938	479.23
1147.16	448.76	1112.84	866.141	504.709	925.151	229.913	451.804
1882.38	406.264	1404.77	494.875	408.681	932.894	138.154	503.472
1265.83	352.757	1236.12	933.776	482.888	1011.81	354.516	428.755
1701.72	402.088	1188.82	706.98	465.53	1044.4	243.365	508.105
1682.2	400.16	1600.34	522.223	441.416	871.068	250.211	529.94
1297.84	349.162	1270.01	505.361	491.048	603.962	148.417	510.387
1534.69	420.976	1154.32	648.594	436.828	700.198	417.795	518.598
1637.67	332.454	1278.27	742.046	422.137	1200.33	131.928	474.908
1323.08	309.563	1317.46	521.72	451.48	1080.74	152.067	475.627
1681.77	327.591	1219.56	648.595	501.931	970.466	192.019	522.569
1477.88	322.127	1032.47	485.839	414.431	793.365	136.088	527.918
1910.83	347.674	1084.41	679.763	409.396	727.962	200.67	446.955
1748.97	370.675	1056.84	622.124	457.643	802.743	149.263	448.023
1806.66	412.997	1322.08	614.47	466.566	1112.74	250.907	429.889
1851.7	382.565	1700.95	1081.74	431.149	1097.08	129.21	492.635
1518.58	352.209	1269.82	587.856	414.669	695.43	293.772	446.32
1265.17	326.296	1211.63	541.978	494.539	700.698	352.058	444.687
1330.73	420.604	1216.71	467.519	460.652	856.886	205.055	500.765
1710.83	388.381	1659.76	511.853	438.422	1193.02	132.185	503.276
1529.3	388.13	1139.76	1013.26	412.986	816.797	168.137	498.545
1420.77	454.286	1148.51	704.324	462.074	961.186	236.718	532.993
1505.25	428.337	1282.2	518.447	443.897	1098.06	130.663	521.956
1461.84	421.787	1356.48	678.668	435.436	1096.8	168.419	496.533
1489.43	369.831	1248.87	548.843	490.159	1043.76	137.019	500.368
1572.77	429.157	1189.14	734.227	425.967	1177.53	267.729	507.185
1708.44	393.558	1392.98	563.173	438.145	749.954	173.079	477.106
1662.11	424.697	1602.65	1271.17	498.092	1414.79	140.165	484.104
1848.27	374.98	1286.14	485.964	418.392	896.152	202.711	464.009
1844.07	391.722	1314.41	673.241	418.525	1020.27	236.673	487.677
1419.27	331.726	1008.31	494.059	459.635	550.798	135.385	482.995
1872.49	391.24	1105.77	491.77	483.278	667.04	140.459	442.417
1363.87	427.412	1204.33	445.85	438.963	635.048	160.549	488.343
1576.27	415.161	1451.25	479.307	454.316	637.422	156.763	484.577
1872.9	363.175	1218.09	456.852	454.389	693.112	238.939	431.165
1316.28	361.185	1204.55	538.082	410.206	481.382	274.67	455.878
1734.58	384.603	1003.97	651.703	441.228	979.853	237.25	472.873
1516.45	403.16	1513.52	599.718	493.307	1349.31	182.658	523.699
1886.43	419.042	1170.83	738.447	438.941	943.944	189.282	485.422
1640.98	407.845	1223.63	613.46	494.693	1033.22	276.381	474.072
1369.34	424.269	1207.47	588.966	436.894	643.844	172.598	525.141
1635.66	438.987	1386.15	507.585	449.462	522.299	327.76	466.691
1638.13	375.166	1574.12	658.803	404.369	731.498	158.798	424.924
1874.85	332.699	1355.75	839.232	406.675	635.104	299.18	474.536
1875.57	394.298	1177.75	500.367	479.489	1141.26	321.322	524.531
1782.57	315.867	1684.46	533.649	464.406	1554.79	276.709	499.929
1844.74	302.686	1241.4	647.901	433.436	807.398	174.316	501.923
1420.96	327.814	1383.43	525.948	425.408	1233.31	318.997	497.855
1651.02	411.332	1299.86	641.153	475.953	789.91	457.366	466.118
1871.51	397.289	1749.23	869.294	432.101	1253.52	214.17	482.164
1744.12	359.339	1327.84	542.92	428.073	1060.64	226.024	432.899
1679.02	366.034	1664.73	922.226	486.624	1393.86	171.258	509.75
1372.71	371.935	1038.19	471.937	413.875	544.413	147.888	500.233
1270.62	420.056	1056.99	509.417	454.479	588.427	192.943	517.544
1741.05	318.527	1219.63	676.143	430.53	1208.62	135.574	501.449
1657.68	331.246	1627.44	583.454	415.155	974.168	169.782	489.427
1116.17	340.197	1033.48	447.834	416.743	587.941	163.4	430.999
1858.78	343.471	1157.32	1030.67	478.551	1073.02	168.491	445.701
1789.28	385.732	1480.62	482.044	415.275	1111.24	127.821	533.119
1855.14	342.277	1462.85	562.378	404.727	902.06	168.459	498.848
1408.81	316.144	1047.11	551.328	455.744	968.142	282.036	521.75
1746.68	351.202	1079.52	641.566	420.15	521.097	417.538	434.913
1845.39	414.207	1747.28	714.038	493.776	930.651	161.046	520.697
1401.81	346.457	1182.85	485.648	470.859	778.574	196.23	508.65
1624.69	322.629	1157.79	639.213	502.739	1032.09	152.588	517.803
1722.49	327.102	1368.78	701.778	439.212	565.658	158.525	479.58
1781.98	370.127	1129.86	453.385	427.037	785.621	145.298	452.786
1364.93	399.638	1191.61	483.226	409.456	1186.15	202.214	503.242
1582.6	449.716	1099.12	758.563	440.908	771.088	350.254	457.863
1678.66	394.324	1107.11	455.948	442.041	679.933	234.69	508.992
1463.5	401.162	1071.37	694.777	476.474	555.056	197.07	442.083
1787.25	387.613	1077.36	804.55	463.229	954.663	260.807	507.027
1835.02	375.053	1586.21	853.199	473.025	1341.39	173.875	506.531
1815.5	434.029	1177.03	719.196	490.343	994.83	165.563	527.799
1393.63	366.948	1162.46	877.561	425.066	1059.82	133.959	454.592
1291.9	370.776	1243.36	562.62	424.861	1026.71	195.537	450.84
1448.7	315.575	1134.68	680.739	431.8	680.059	224.253	476.872
1884.68	343.166	1191.76	753.196	435.701	846.912	151.24	520.778
1472.35	334.652	1430.22	1090.82	478.945	907.09	260.409	508.606
1680	328.267	1418.4	563.91	446.061	1337.79	155.665	465.171
1301.26	366.118	1136.97	887.167	457.651	1036.72	257.447	469.897
1434.1	433.112	1345.27	555.611	447.738	1127.13	175.455	465.131
1218.06	441.008	1028.67	502.535	460.208	868.472	129.727	498.109
1504.3	331.231	1068.53	459.436	408.277	912.863	339.091	465.767
1367.04	425.806	1220.31	470.524	430.024	806.487	188.42	490.63
1789.86	398.897	1128.61	459.868	425.56	887.02	227.018	501.142
1685.85	374.167	1332.16	511.547	453.09	518.14	177.009	488.889
1303.73	409.928	1206.34	640.229	475.566	514.235	199.097	450.567
1497.87	376.468	1098.77	705.177	458.564	652.382	324.047	463.79
1715.51	324.235	1579.82	718.03	420.208	1106.19	196.06	442.501
1883.99	324.99	1002.04	453.413	425.445	785.744	299.134	526.168
1464.17	343.197	1152.59	472.082	441.186	801.382	143.047	494.057
1853.73	348.305	1308.07	1211.38	470.294	817.415	163.649	437.088
1526.28	486.153	1291.83	616.319	502.959	879.022	337.974	509.806
1824.27	357.088	1320.19	641.693	409.063	730.818	210.814	441.804
1598.82	350.001	1277.59	911.502	419.766	921.12	243.009	426.336
1885.43	480.329	1676.15	539.196	495.414	874.88	305.248	530.585
1575.59	336.807	1381.23	519.129	453.556	1062.39	205.203	504.497
1445.8	336.947	1171.27	870.946	505.713	1165.94	180.106	430.857
1269.21	325.193	1224.08	592.118	443.22	545.941	153.843	468.957
1837.8	442.811	1210.21	618.296	469.822	724.813	359.567	459.157
1447.53	357.095	1277.33	461.289	454.049	864.198	217.366	486.615
1670.35	373.46	1639.71	521.689	508.27	1223.61	225.777	514.203
1824.77	432.896	1544.79	622.178	469.329	718.808	127.769	519.152
1505.51	349.749	1035.46	470.572	425.285	513.242	182.444	496.515
1604.75	450.578	1029.29	500.642	473.342	717.183	210.583	514.915
1746.83	377.688	1594.98	451.179	423.343	1389.98	230.016	485.998
1152.68	439.311	1064.75	633.692	460.45	804.715	191.092	445.894
1786.96	414.434	1138.24	551.143	470.439	807.562	368.987	530.313
1824.89	350.911	1032.36	576.395	437.32	700.393	134.83	515.727
1288.83	330.18	1138.95	610.185	475.647	1082	222.543	532.741
1698.04	365.233	1324.43	474.466	424.666	1165.88	273.689	500.006
1374.73	385.381	1371.23	514.686	478.386	792.446	234.348	521.837
1148.78	305.216	1106.85	518.656	475.173	847.561	181.704	460.756
1296.14	424.079	1089.66	568.415	511.749	793.174	208.108	519.537
1526.7	301.961	1418.99	455.397	432.914	844.294	268.007	503.027
1488	359.346	1003.04	550.805	437.727	847.478	247.993	512.734
1876.18	339.564	1396.7	939.614	500.032	727.106	249.119	470
1862.36	320.952	1397.23	1114.1	423.492	1220.32	337.315	465.437
1710.24	357.818	1353.84	674.995	494.21	1255.25	213.883	516.496
1344.59	378.105	1172.62	728.042	513.112	796.388	152.846	540.83
1790.61	394.97	1437.97	509.165	460.756	990.645	170.474	514.717
1318.91	342.343	1255.4	827.864	498.32	889.774	385.667	503.556
1401	369.996	1121.98	598.921	443.934	939.283	185.421	486.889
1449.23	387.656	1073.49	470.52	424.096	684.058	183.303	432.753
1245.59	353.901	1122.01	769.348	460.021	1046.54	288.727	514.862
1873.64	304.203	1242.72	477.101	467.725	861.993	251.439	491.083
1684.66	385.391	1211.58	465.498	454.478	655.413	161.355	528.095
1895.65	397.699	1434.07	968.212	428.366	981.06	327.19	471.041
1746.5	339.667	1677.83	831.714	509.849	1163.09	172.69	534.457
1377.3	329.294	1214.32	556.415	425.635	578.649	270.98	467.944
1640.75	337.434	1193.79	635.76	419.866	854.611	230.496	438.2
1877.36	391.448	1375.17	895.908	469.683	1176.74	134.601	493.14
1548.45	407.395	1198.83	893.759	466.561	1052.18	300.603	491.503
1707.29	457.884	1548.83	510.105	505.041	1041.61	147.198	513.283
1781.2	502.019	1339.61	584.828	514.01	717.793	223.215	530.034
1583.48	359.522	1421.17	575.019	406.702	741.193	230.043	511.848
1615.82	332.179	1324.04	475.7	437.452	774.707	357.216	484.781
1616.93	370.23	1477.21	719.944	509.781	1378.52	146.432	472.877
1396.52	354.399	1211.85	605.466	439.276	923.293	355.393	454.265
1709.91	369.327	1033.29	444.991	417.564	967.17	243.4	473.108
1315.5	339.078	1228.04	598.602	438.085	949.416	133.31	440.429
1485.2	404.292	1212.21	473.017	411.251	1210.06	233.35	459
1856.87	386.251	1648.48	1227.07	471.914	1487.04	142.616	452.545
1202.2	363.925	1151.86	1048.53	500.977	1147.37	442.241	517.861
1292.69	313.605	1270.21	692.431	436.872	940.439	186.159	490.981
1497.57	411.368	1181.78	569.769	481.227	781.574	149.538	533.458
1380.47	369.003	1189.82	716.817	488.9	910.051	164.727	530.282
1768.66	315.455	1681.32	586.487	448.136	1646.99	195.721	461.743
1618.85	449.489	1208.48	567.657	482.019	1176.21	229.273	531.806
1841.37	341.174	1500.75	673.145	418.613	1285.68	234.562	434.014
1616.91	436.167	1491.25	517.707	462.02	757.207	147.88	496.355
1452.8	373.951	1431.13	758.686	406.688	1187.89	126.874	477.492
1593.76	378.925	1174.59	654.255	517.284	975.585	249.404	525.407
1787.74	395.653	1214.11	712.462	437.781	1013.29	334.068	474.077
1770.68	440.16	1216.91	594.662	500.169	1123.13	292.539	510.81
1754.81	347.448	1145.7	657.864	438.971	673.088	155.06	508.957
1791.4	377.315	1354.47	1240.34	426.437	1261.11	260.692	532.667
1794.5	419.652	1446.09	615.524	510.897	657.912	305.409	521.263
1383.48	447.101	1225.89	786.925	480.198	636.447	154.776	521.083
1495.79	334.726	1320.72	519.322	466.85	1064.89	239.503	430.105
1462.56	393.033	1168.79	491.981	444.267	1056.13	140.33	526.807
1732.12	302.701	1021.55	1018.28	500.356	632.324	156.592	424.195
1831.8	386.154	1499.79	655.601	470.955	1104.13	447.406	525.389
1791.47	402.691	1272.38	704.655	485.638	566.527	222.886	527.784
1848.52	471.817	1150.33	611.966	498.038	914.905	148.754	531.291
1576.04	447.854	1419.15	743.838	457.413	1101.59	176.058	473.851
1734.04	402.805	1403.65	493.117	490.163	594.28	254.556	435.045
1730.52	382.42	1365.93	873.593	470.573	1281.63	178.663	493.68
1281.73	387.93	1196.34	899.023	481.963	876.03	173.952	523.625
1863.56	319.234	1608.23	667.1	459.383	1505.02	387.347	500.743
1471.27	329.387	1144.96	500.081	483.28	950.281	169.471	526.511
1857.42	412.698	1285.5	796.745	416.993	1152.25	157.855	529.02
1373.64	405.011	1212.56	578.512	472.138	1121.24	153.186	502.374
1637.29	415.974	1526.25	477.915	420.434	919.602	311.835	522.337
1304.41	333.506	1284.37	688.055	416.192	879.941	402.601	439.476
1711.23	403.584	1160.23	609.849	414.837	957.424	355.003	496.841
1757.24	338.237	1490.11	587.783	469.641	1302.12	140.361	450.14
1719.11	411.703	1430.85	463.607	452.686	1092.64	193.286	486.075
1547.61	332.188	1367.83	739.348	471.075	866.805	174.705	430.198
1200.96	411.348	1107.4	655.457	512.962	934.198	392.851	498.472
1529.56	377.351	1340.9	545.698	515.04	680.728	206.341	488.438
1287.23	369.651	1172.96	575.278	445.809	1100.38	235.83	532.557
1654.6	345.414	1005.55	463.687	432.896	765.881	254.525	529.335
1842.67	434.41	1321.78	849.555	518.206	930.519	337.049	451.81
1255.56	346.235	1164.18	502.929	460.724	875.479	233.295	511.431
1664.73	395.215	1123.1	459.778	459.35	610.773	201.133	464.163
1662.43	312.945	1228.67	695.197	447.356	576.399	247.481	475.868
1483.42	334.59	1439.07	533.808	492.799	543.064	310.887	428.472
1651.75	351.508	1263.84	461.44	436.853	895.711	169.86	434.898
1815.61	312.045	1432.24	598.681	486.098	1414.1	191.185	530.112
1178.95	386.728	1079.16	770.015	417.743	815.558	228.274	459.294
1712.06	480.945	1377.24	598.263	489.563	1343.32	150.548	490.832
1758.33	428.16	1057.37	587.14	477.057	841.2	184.358	500.156
1876.84	355.443	1200.86	610.11	490.546	1041.34	214.665	523.34
1266.97	329.775	1182.78	534.282	479.853	687.209	254.385	430.847
1244.69	327.144	1186.5	617.089	470.572	669.509	391.279	534.197
1795.4	301.696	1350.73	445.492	413.3	948.332	154.984	467.525
1361.7	379.841	1225.16	654.462	422.189	983.446	254.031	431.83
1367.29	362.044	1060.46	728.878	425.461	597.647	183.347	457.067
1474.76	368.645	1461.61	585.196	445.447	587.655	151.431	435.146
1527.44	457.256	1316.51	601.626	468.472	717.632	138.746	477.656
1769.35	324.979	1679.04	837.174	453.953	1146.79	267.616	479.563
1422.77	405.721	1373.36	457.993	415.804	876.121	140.274	500.944
1463.69	445.095	1019.81	453.181	435.185	591.187	166.487	483.037
1652.8	442.297	1330.36	638.517	472.316	1098.74	371.789	456.689
1582.18	337.926	1214.06	703.433	415.465	782.219	289.057	529.233
1875.34	308.93	1044.56	546.314	439.421	971.004	190.222	436.418
1643.2	343.746	1484.03	550.04	407.356	890.681	163.08	511.029
1751.73	378.762	1607.15	455.71	413.905	972.967	252.502	524.737
1829.37	361.25	1181.54	818.577	428.03	982.989	234.457	513.945
1668.8	409.797	1029.12	558.037	496.891	589.024	178.272	526.533
1783.99	378.773	1074.12	609.127	475.277	785.665	128.799	432.545
1435.06	426.672	1084.48	620.964	429.158	735.182	241.966	466.951
1726.9	415.929	1296.22	472.961	471.141	733.098	135.934	515.678
1611.57	314.998	1247.82	459.777	426.968	599.374	186.77	497.19
1662.77	422.277	1291.97	539.772	410.159	1117.96	235.023	483.48
1512.11	326.589	1368.42	1000.13	490.45	1307.97	131.925	463.558
1515.67	413.058	1274.98	679.066	472.612	711.041	179.056	499.03
1810.92	378.292	1784.15	741.651	447.209	1567.6	208.714	475.615
1858.54	433.258	1378.1	555.709	451.502	1213.62	193.53	452.843
1223.94	382.908	1125.87	476.881	431.31	856.225	200.44	477.909
1851.16	424.454	1758.66	695.242	464.596	626.568	166.406	484.364
1699.41	442.682	1552.96	838.523	478.436	1100.55	391.726	486.878
1803.57	414.329	1029.4	597.824	420.353	606.293	174.128	526.263
1746.39	435.906	1153.57	465.144	446.523	796.187	168.606	505.49
1608.66	427.689	1336.33	932.854	433.408	961.296	159.188	484.829
1763.95	355.001	1337.41	730.944	417.992	1105.72	157.637	467.925
1857.85	411.551	1737.25	580.257	514.962	1437.45	207.507	447.436
1597.9	395.322	1271.36	523.885	454.617	977.845	178.612	486.401
1911.88	428.033	1117.04	565.678	495.798	928.31	223.792	444.629
1468.67	427.578	1247.75	777.967	472.127	851.122	252.759	523.708
1422.52	383.286	1252.68	867.94	453.867	1184.01	133.556	525.676
1231.52	373.138	1109.89	589.783	493.393	961.413	174.432	442.027
1606.83	326.666	1395.21	544.179	437.676	912.182	152.682	504.147
1501.97	384.589	1355.91	456.758	445.954	807.439	188.16	505.661
1816.86	368.77	1565.06	774.867	432.045	812.052	208.95	529.419
1364.51	345.741	1236.83	494.653	403.825	702.965	265.428	490.556
1542.89	376.17	1328.86	510.932	469.441	553.717	367.487	511.708
1797.9	313.809	1661.41	702.577	458.327	769.369	337.838	471.927
1795.12	371.182	1169.6	464.212	441.858	571.061	152.877	486.719
1464.04	427.624	1369.13	1003.02	482.655	1257.03	224.449	482.964
1790.47	350.038	1049.54	525.477	431.55	630.927	177.995	441.628
1592.11	354.589	1252.39	686.048	446.837	1095.24	309.735	474.623
1536.99	323.456	1245.67	474.462	472.683	1239.97	209.642	428.67
1522.59	322.3	1171.06	522.612	462.551	719.801	365.867	528.615
1557.8	322.124	1374.51	704.704	418.71	1035.44	154.403	517.724
1663.37	486.618	1207.68	605.682	511.814	734.225	344.328	518.057
1893.89	414.774	1290.07	687.604	490.594	861.057	130.982	479.632
1355.39	372.214	1120.24	456.582	410.685	616.049	149.123	463.139
1486.31	317.316	1262.02	499.434	404.445	653.108	179.269	505.208
1917.92	426.944	1813.8	556.202	508.522	809.339	140.249	491.121
1820.94	358.751	1155.06	736.091	410.928	983.88	272.723	528.191
1337.58	347.942	1291.56	665.416	410.169	1177.95	195.547	481.013
1296.59	417.085	1270.3	622.932	443.341	731.939	125.975	481.329
1329.8	413.269	1309.78	511.39	464.668	964.094	249.216	474.001
1898.55	351.989	1342.31	534.603	512.255	829.239	173.681	538.71
1587.39	487.786	1080.35	574.49	499.909	1004.2	175.3	511.371
1465.89	377.864	1009.16	558.727	470.586	817.083	348.961	531.384
1295.5	379.38	1098.59	639.245	499.179	957.267	486.206	509.716
1578.55	352.409	1120.35	843.531	406.044	976.897	323.327	446.367
1824	348.398	1263.06	478.199	449.725	911.394	168.658	472.865
1470.8	354.145	1058.09	743.717	436.055	745.948	294.227	498.11
1818.56	425.237	1728.02	1151.78	467.005	1479.36	415.684	519.614
1701.14	447.812	1332.88	690.847	494.306	808.853	419.66	522.178
1726.55	334.661	1064.96	682.904	453.233	1053.52	235.864	495.733
1802.7	375.159	1205.03	663.011	435.425	664.556	199.936	534.161
1586.09	463.358	1507.63	502.827	469.487	1495.32	222.177	517.449
1197.55	315.166	1135.66	495.89	410.522	884.933	278.166	482.04
1808.42	315.719	1441.93	634.09	499.308	720.235	147.067	508.285
1633	311.429	1374.44	496.513	438.114	921.485	296.288	497.279
1830.55	381.365	1167.92	533.892	441.741	1041.58	183.512	534.22
1498.53	368.831	1239.68	626.674	421.356	746.285	148.322	505.705
1389.33	319.778	1107.18	594.14	513.163	608.884	285.629	478.545
1499.26	331.25	1400.34	924.012	414.597	481.838	205.165	441.64
1647.1	400.566	1265.24	681.774	470.947	1127.03	200.433	512.579
1832.19	414.493	1047.42	773.791	422.186	992.974	259.571	500.464
1673	361.073	1498.09	605.307	499.003	775.011	187.338	513.305
1356.42	369.63	1143.6	1100.42	442.975	1119.2	271.737	473.118
1569.41	354.619	1309.11	721.122	417	1007.63	293.356	492.302
1482.18	345.253	1125.18	472.053	460.816	495.152	287.678	489.517
1513.77	336.007	1320.23	502.896	412.981	976.348	150.871	542.317
1764.1	361.825	1437.18	678.75	468.407	864.604	220.855	486.024
1230.84	338.161	1016.5	563.185	403.647	939.727	173.071	435.058
1355.34	379.606	1300.57	634.414	503.004	910.515	342.426	523.688
1408.25	343.296	1234.66	513.781	496.111	1194.59	167.003	467.416
1655.49	402.204	1560.49	725.793	467.057	620.257	348.087	507.986
1885.6	377.158	1276.65	989.791	427.685	1096.9	301.127	492.408
1618.96	375.443	1336.82	575.873	414.626	755.249	171.321	517.994
1750.13	381.802	1298.77	672.312	453.274	948.805	295.129	500.758
1864.33	359.056	1304.05	583.741	432.359	783.427	131.64	505.994
1836.47	413.513	1474.87	832.23	475.049	1144.29	362.85	512.205
1297.54	386.043	1284.36	738.444	468.161	869.487	280.788	430.771
1851.63	308.21	1187.05	669.685	470.975	1174.45	149.868	505.266
1697.54	321.349	1110.97	557.213	464.831	611.771	134.331	450.929
1637.77	377.978	1332.98	710.502	407.526	711.478	243	522.78
1463.21	370.325	1190.64	645.778	469.929	501.064	188.574	436.793
1765.69	386.829	1447.13	1045.57	461.077	935.711	212.904	502.979
1823.92	309.648	1470.72	554.911	456.58	590.363	302.798	473.688
1143.34	378.564	1117.88	642.401	406.645	920.468	191.576	478.192
1799.15	387.696	1283.8	743.804	421.043	840.705	219.516	530.995
1389.17	358.417	1274.89	807.919	458.54	840.144	300.763	468.275
1656.27	419.655	1641.72	563.492	420.262	1635.52	151.498	480.938
1332.94	365.992	1179.67	734.191	434.527	681.097	203.062	481.531
1507.43	393.496	1075.45	531.364	430.19	1002.18	368.657	479.351
1425.73	346.71	1315.22	444.232	424.546	669.967	254.486	486.647
1562.57	301.73	1062.39	596.854	419.865	604.605	198.483	488.37
1659.59	361.027	1186.44	449.451	433.192	1039.97	129.967	515.171
1845.2	450.32	1535.31	660.374	461.241	802.667	268.656	472.546
1413.7	330.843	1273.14	472.297	449.886	663.325	145.744	515.192
1549.15	370.301	1224.89	489.191	441.305	947.631	186.48	496.057
1606.62	422.152	1079.1	504.562	460.31	886.247	314.487	523.617
1402.32	973.578	1201.71	776.856	471.005	1057.76	248.26	450.28
1663.79	425.64	1178.64	611.176	466.771	843.768	161.727	416.63
1495.86	322.662	1059.27	532.39	438.798	797.828	232.448	451.168
1666.87	328.831	1358.99	509.559	496.974	748.024	309.923	512.454
1771.07	356.551	1250.77	512.852	473.481	897.999	387.576	505.799
1688.54	336.631	1537.42	730.769	449.126	1351.31	223.668	487.091
1980.32	335.634	1214.8	549.979	471.368	727.755	363.749	502.782
1325.75	422.238	1157.34	891.4	438.555	552.66	175.02	466.104
1671.1	319.894	1278.54	786.802	431.877	836.422	269.42	463.744
1822.01	357.668	1439.26	759.493	479.727	1105.1	172.184	424.076
1441.09	345.506	1168.18	786.517	452.305	1080.36	152.035	527.743
1776.72	383.085	1385.35	463.379	441.043	804.461	242.218	485.264
1703.05	383.775	1439.2	768.327	406.857	1165.04	158.009	450.521
1465.23	476.821	1217.87	556.229	439.067	741.659	213.189	486.655
1713.7	376.64	1324.52	585.206	508.1	677.158	204.155	538.219
1899.2	332.597	1290.64	507.536	416.55	1075.86	154.31	453.651
1808.43	327.666	1125.73	846.026	467.14	1106.84	152.755	514.877
1504.98	345.829	1327.15	791.089	501.566	1096.9	185.79	527.05
1625.23	411.21	1266.8	716.728	490.321	781.513	222.281	427.325
1744.69	428.546	1028.84	530.49	482.717	578.803	134.655	507.224
1099.02	444.454	1067.32	595.937	489.675	822.739	156.267	523.05
1789.29	368.085	1650.28	611.326	498.664	1019.77	252.72	450.05
1610.36	321.389	1212.75	787.626	502.728	1093.58	198.212	531.341
1301.85	383.539	1174.28	530.953	524.775	923.093	307.342	474.532
1285.73	303.195	1190.55	509.302	441.907	669.478	197.399	447.042
1741.21	303.72	1407.96	497.381	467.48	689.961	154.203	481.108
1616.62	372.502	1096.41	1057.43	426.748	831.657	164.257	433.683
1697.59	390.725	1424.9	722.012	510.525	746.596	237.732	435.982
1424.61	399.374	1270.4	972.735	468.235	998.145	193.777	454.449
1648.55	362.647	1278.36	637.63	436.449	1180.53	226.83	423.823
1181.73	383.102	1125.02	543.214	491.437	914.02	276.218	505.292
1659.66	300.665	1362.81	800.726	423.613	923.672	210.26	456.599
1865.64	343.89	1321.42	956.539	415.999	1055.96	148.319	522.722
1226.48	354.793	1038.96	620.19	500.733	784.216	127.813	438.852
1595.79	363.572	1313.92	613.523	405.116	629.381	208.159	507.972
1759.17	364.498	1460.62	662.067	434.382	794.266	244.891	453.393
1314.44	409.389	1177.27	494.216	423.036	558.444	297.814	516.924
1774.7	375.497	1425.22	474.59	405.603	571.025	229.728	485.81
1664.21	300.566	1204.32	615.624	416.003	907.17	136.27	448.274
1801.04	358.478	1354.09	497.008	478.294	583.629	137.405	501.898
1591.39	340.321	1531.06	680.863	433.586	690.238	126.364	495.113
1271.52	323.608	1047.27	467.922	461.727	798.302	410.972	481.81
1864.96	363.078	1345.1	536.615	468.237	773.472	180.742	459.814
1315.15	359.766	1044.91	524.035	457.705	498.018	250.274	463.902
1637.08	423.399	1283.08	730.711	454.971	1114.36	320.863	501.146
1370.89	387.723	1001.58	481.849	442.82	599.93	145.667	489.51
1810.67	397.741	1494.99	804.888	415.498	1328.01	174.286	454.072
1916.19	412.693	1251.88	588.486	457.266	1058.21	162.726	453.401
1912.42	423.856	1145.05	649.945	511.156	771.426	160.167	475.394
1746.16	414.208	1364.46	730.772	516.608	1247.39	314.297	470.844
1770.01	341.668	1116.23	451.042	429.037	629.606	128.836	514.699
1639	389.31	1411.19	1005.06	445.976	1035.71	191.155	497.454
1793.3	420.081	1760.14	614.964	478.873	1181.74	125.687	427.629
1089.42	389.336	1076.81	471.219	443.694	698.556	199.938	492.406
1566.35	359.111	1188.03	508.384	449.34	1013.86	191.405	480.391
1889.56	336.786	1002.35	459.425	411.546	653.164	178.682	528.416
1314.13	306.505	1155.07	878.742	488.813	987.8	288.18	432.981
1740.45	360.296	1027.24	696.691	484.755	802.052	152.199	495.064
1730.05	368.842	1341.47	853.794	413.197	1176.52	209.038	490.11
1699.89	371.167	1531.81	539.214	416.723	1346.7	198.781	454.633
1490.11	428.591	1131.3	1060.62	446.899	552.695	178.513	456.962
1232.17	350.322	1157.29	524.05	513.387	897.388	172.408	433.861
1455.77	354.326	1332.41	525.863	503.61	1300.16	201.963	430.76
1505.97	313.31	1198.8	485.225	466.935	957.442	213.239	430.879
1845.98	312.313	1493.35	1461.67	431.151	561.832	182.93	447.222
1159.92	409.506	1071.6	462.45	432.213	907.068	200.127	467.984
1696.09	302.482	1494.09	594.005	428.34	1224.97	216.788	447.575
1680.56	363.17	1438.94	521.37	421.368	704.145	286.006	523.412
1604.79	389.493	1371.28	981.213	435.541	1052.12	173.114	510.891
1820.54	305.333	1264.05	490.596	425.827	1209.48	139.927	467.591
1600.98	402.18	1424.61	973.365	498.923	1303.69	285.051	511.086
1973.11	440.935	1492.6	444.348	411.776	807.344	347.091	496.568
1599.43	478.808	1220.45	750.989	513.314	933.82	184.287	486.958
1745.29	343.203	1238.36	676.265	405.134	748.413	186.279	442.456
1912.43	376.892	1057.31	473.74	420.391	526.742	197.376	450.843
1246.81	338.888	1232.48	598.393	423.583	497.903	384.358	448.8
1317.25	363.324	1150.9	593.624	440.755	1007.36	230.372	476.754
1729.1	407.36	1167.69	539.438	418.113	1158	132.694	462.885
1743.78	365.851	1367.85	635.332	508.955	683.043	188.745	521.641
1837.72	408.862	1192.59	611.215	504.207	1091.8	168.431	514.987
1413.52	381.054	1227.42	904.522	460.738	983.527	322.013	532.273
1726.66	309.875	1425.46	776.895	426.49	943.133	155.575	460.726
1739.98	356.676	1708.24	988.333	487.471	1186.51	145.024	503.712
1705.5	437.338	1536.87	748.772	474.317	993.72	297.913	501.158
1693.39	324.569	1196.73	460.177	445.983	796.293	217.124	466.713
1830.2	394.151	1354.64	570.212	497.628	1214.32	178.141	437.371
1870.02	374.286	1692.2	838.043	406.548	1046.67	326.317	477.128
1831.77	394.512	1222.62	996.109	490.321	1112.43	241.72	516.641
1313.68	312.225	1179.05	958.103	445.423	1008.16	191.174	521.032
1399.99	373.805	1278.26	649.853	479.73	785.97	145.16	484.6
1523.13	419.603	1250.41	908.237	498.945	991.057	141.302	513.364
1731.5	416.1	1250.76	649.438	452.524	680.232	199.551	509.996
1470.04	418.359	1228.72	783.148	466.399	723.52	397.231	473.264
1549.42	404.983	1300.71	464.402	414.281	846.327	213.794	543.682
1753.89	390.118	1228.77	859.46	411.783	621.338	161.639	464.322
1842.15	398.696	1172.13	591.476	453.206	758.496	197.752	479.875
1844.01	359.368	1122.06	479.022	415.291	1101.15	244.853	497.403
1663.95	373.642	1424.2	570.111	497.274	771.869	206.772	441.141
1429.98	378.33	1295.98	497.045	457.504	693.865	127.264	466.262
1421.93	446.263	1115.27	643.72	494.33	790.884	160.999	522.379
1287.26	393.246	1279.97	791.561	473.998	1020.82	184.512	421.595
1364.17	400.639	1137.62	614.424	431.312	525.314	216.674	496.547
1463.5	350.575	1208.14	701.936	478.586	799.038	185.747	499.022
1652.4	433.859	1097.38	476.843	472.727	976.865	417.494	437.804
1421.2	357.975	1209.86	633.769	517.794	871.004	214.6	522.512
1757.57	320.063	1337.26	673.526	444.898	1039.03	219.593	468.406
1673.7	346.411	1080.19	484.244	423.521	605.511	212.2	490.557
1895.83	445.455	1402.7	563.606	506.541	568.963	219.43	536.162
1328.16	376.947	1071.87	647.443	503.622	849.298	176.127	452.284
1437.87	350.081	1025.49	635.783	453.174	647.856	154.801	468.53
1349.67	322.298	1289.32	484.348	467.823	1173.23	174.377	514.176
1316.41	330.186	1256.84	706.283	439.699	1224.46	150.269	493.229
1495.5	379.493	1388.58	618.371	431.275	1099.31	255.965	529.475
1349.37	362.753	1173.03	544.951	470.887	772.486	155.662	483.1
1281.28	403.014	1256.29	535.765	468.786	753.644	340.429	521.977
1825.04	304.703	1114.64	553.022	405.734	1090.11	241.458	453.617
1822.52	358.626	1114.58	605.658	410.388	624.659	197.376	517.628
1308.84	312.452	1160.06	780.626	443.962	1091.85	137.133	509.119
1325.19	391.404	1192.6	595.678	404.547	887.067	136.611	489.235
1391.93	407.945	1386.73	642.4	472.511	1290.81	198.867	424.965
1763.52	403.221	1203.32	1181.47	421.882	606.956	150.626	463.76
1727.77	368.266	1329.67	563.868	414.371	1271.06	136.299	439.712
1748.24	361.626	1430.73	1332.37	509.898	684.563	172.837	471.912
1332.01	302.633	1184.46	834.212	451.84	1136.01	147.287	491.955
1581.89	375.352	1299.97	528.173	433.355	978.738	143.482	531.484
1661	309.773	1322.07	666.815	494.363	881.116	387.031	430.051
1740.95	371.267	1135.46	795.214	440.546	906.6	129.316	480.89
1754.69	424.894	1414.71	450.882	430.306	560.969	125.113	475.957
1716.43	403.65	1007.18	474.019	436.056	672.625	198.411	483.226
1412.07	355.243	1338.25	574.536	481.245	651.714	193.908	427.959
1890.76	377.42	1097.09	570.839	420.039	1041.27	220.809	426.273
1713.16	346.512	1117.6	557.713	484	1079.64	415.609	533.276
1235.5	365.586	1225.65	540.712	411.262	1166.58	176.359	524.769
1748.94	332.729	1016.06	556.77	452.235	966.234	200.012	511.007
1748.93	385.095	1121.27	503.489	431.507	794.443	150.403	466.356
1816.86	395.505	1235.49	484.979	452.825	673.323	238.808	427.824
1892.5	372.325	1470.38	565.643	516.299	575.195	229.204	464.312
1447.92	396.861	1108.12	517.047	471.264	898.155	257.393	530.431
1146.33	374.801	1142.52	562.518	475.033	881.311	166.857	479.226
1597.3	368.34	1353.63	975.661	479.859	1040	163.692	505.751
1870.6	361.435	1192.82	620.468	513.1	875.848	143.27	480.14
1937.57	457.48	1253.17	626.365	513.058	1095.64	317.922	505.918
1033.69	371.897	1006.45	696.845	488.848	999.667	201.658	531.367
1436.77	356.938	1403	532.167	499.039	962.047	175.418	463.785
1785.39	428.834	1306.05	669.258	464.378	768.81	376.202	532.44
1184.38	314.166	1095.4	550.452	430.091	683.09	170.628	500.874
1593.41	315.302	1431.3	689.867	477.496	1215.11	213.469	530.163
1470.79	365.119	1365.7	588.132	500.645	906.32	161.72	515.891
1881.87	375.579	1667.54	679.962	431.593	1076.76	241.709	530.908
1892.7	451.819	1659.26	723.441	477.358	823.521	191.789	487.176
1852.26	378.742	1540.23	747.316	462.228	1249.64	193.182	467.947
1776.86	373.139	1491.8	487.061	448.622	813.507	171.457	468.019
1556.34	307.702	1087.17	817.129	514.763	1047.39	129.019	500.874
1694.6	392.052	1011.21	485.398	414.743	971.809	215.77	428.138
1659.26	299.089	1521.91	464.26	435.26	814.612	238.298	484.687
1852.82	365.978	1171.92	608.901	518.852	681.591	196.31	517.832
1197.02	316.276	1012.15	660.845	445.11	887.057	267.879	504.127
1845.78	358.08	1032.18	543.549	510.476	712.817	194.015	458.254
1312.11	397.95	1285.38	676.787	440.448	978.388	164.236	465.952
1656.85	475.53	1335.55	488.849	485.503	629.2	205.814	489.211
1265.71	451.976	1181.1	688.076	464.004	894.978	246.446	466.79
1754.55	406.926	1343.51	1315.72	490.694	732.28	200.404	514.366
1329.25	368.368	1212.66	741.796	418.402	1147.03	147.291	436.524
1452.97	427.581	1426.73	526.222	512.923	801.858	175.073	533.162
1276.51	349.541	1136.94	543.581	458.329	617.792	188.984	483.614
1880.09	382.512	1386.37	555.639	483.666	544.999	211.411	466.81
1792.89	360.617	1154.58	723.046	519.775	1014.43	175.764	503.418
1875.56	356.324	1511.33	585.294	465.936	1028.42	274.111	520.432
1816.31	367.23	1140.74	746.445	435.782	709.66	247.701	425.104
1629.49	414.519	1626.09	955.936	511.069	588.352	183.179	448.262
1820.74	416.714	1709.28	592.122	451.735	829.209	335.307	514.235
1842.28	381.502	1308.75	490.398	456.226	676.104	143.859	430.15
1409.12	373.427	1139.93	564.223	496.623	980.647	180.273	483.977
1899.7	298.873	1291.5	671.883	428.33	677.501	145.373	482.727
1396.26	299.489	1112.15	631.779	496.655	668.52	155.189	423.297
1707.48	375.29	1240.02	749.643	459.883	820.543	393.949	426.045
1584.68	407.852	1040.34	489.655	412.575	827.582	179.118	514.293
1630.21	328.523	1192.06	816.095	468.078	974.172	279.835	484.69
1856.62	419.911	1252.86	573.012	492.473	1079.9	163.822	542.276
1699.81	391.094	1129.04	588.549	450.78	568.942	224.904	500.242
1528.99	370.538	1273.94	687.874	498.696	1147.49	164.663	482.774
1828.56	370.165	1469.58	798.075	506.57	1175.79	134.651	477.563
1767.48	402.39	1376.35	550.693	496.575	820.284	188.145	489.205
1627.59	405.462	1108.17	573.757	448.659	1100.6	166.607	483.156
1759.35	425.513	1093.24	614.088	428.201	803.66	187.824	444.16
1657.39	363.846	1018.11	760.856	435.458	832.101	218.762	447.543
1618.69	461.178	1548.44	539.284	466.868	1445.21	446.655	521.702
1645.34	423.865	1255.22	448.583	444.93	759.361	218.769	519.315
1800.54	450.481	1103.43	709.185	493.558	717.152	189.989	461.147
1872.29	392.311	1604.26	543.72	408.387	1410.81	168.266	439.099
1597.45	371.934	1572.72	502.635	441.637	596.014	249.04	523.695
1780.67	305.958	1747.51	471.926	417.323	1461.68	153.348	499.393
1661.73	306.103	1009.56	528.334	409.115	543.277	207.889	495.711
1522.2	308.1	1417.55	810.105	482.84	864.617	146.341	470.766
1420.48	411.102	1198.87	467.232	425.783	911.191	311.62	494.744
1478.57	304.029	1297.89	492.439	455.352	1037.6	372.37	506.593
1532.62	361.027	1513.1	637.029	473.388	806.732	186.957	467.404
1478.66	314.51	1117.17	460.85	405.776	869.329	152.595	431.433
1533.11	370.847	1212.18	474.509	412.974	835.105	350.729	489.847
1511.67	330.094	1461.8	482.772	413.411	1280.11	220.906	493.588
1785.87	387.995	1180.73	957.838	467.511	1131.23	172.79	487.196
1616.11	374.513	1306.93	675.426	456.548	1105.57	166.435	526.458
1743.2	345.747	1576.03	500.808	466.279	781.873	183.496	484.105
1180.16	353.99	1136.34	812.849	461.81	1130.35	137.222	447.061
1765.61	358.666	1376.71	800.58	489.882	1321.67	161.253	429.549
1834.71	411.157	1266.57	562.9	498.496	1013.58	152.932	512.071
1778.07	360.299	1336.99	579.579	440.79	914.93	284.099	433.82
1757.59	460.241	1450.41	731.737	516.098	1244.09	405.421	534.258
1602.97	365.911	1205.61	778.947	405.02	896.655	180.515	465.875
1517.2	391.161	1288.8	456.915	418.581	1259.59	126.429	446.772
1853.37	396.134	1559.5	1248.7	450.296	629.126	229.438	436.962
1129.87	430.732	1028.75	686.754	465.069	945.542	164.462	453.503
1460.61	327.363	1030.79	661.123	457.108	921.07	427.031	499.855
1553.75	447.845	1394.68	759.021	463.628	1240.8	254.201	531.357
1290.25	380.96	1188.97	484.816	451.897	614.943	139.811	516.734
1835.98	359.985	1459.22	499.551	464.197	928.767	189.344	514.092
1742.55	413.267	1032.31	717.797	446.717	1004.2	169.464	499.357
1523.8	359.668	1243.51	693.565	421.834	1193.85	378.546	481.097
1761.41	454.339	1296.67	674.057	495.89	1209.23	305.415	505.292
1280.23	371.457	1190.82	913.209	429.952	523.908	283.852	484.889
1266.13	335.331	1006.02	648.528	478.84	765.814	294.961	482.457
1822.81	352.188	1393.25	519.58	411.606	525.568	169.357	427.893
1862.07	316.002	1132.4	542.538	491.427	1037.48	163.56	471.444
1546.66	345.53	1311.01	852.556	422.555	992.852	200.457	445.555
1230.56	415.579	1037.09	523.119	504.688	554.401	318.982	465.48
1231.9	304.394	1121.23	582.01	468.937	778.583	299.764	481.476
1555.08	397.884	1127.82	503.711	503.202	942.429	149.985	463.087
1695.21	422.954	1612.2	858.285	481.288	1015.21	232.327	532.525
1598.88	344.846	1284.64	523.187	424.855	787.449	282.464	431.098
1401.2	387.309	1193.22	513.815	416.394	520.951	173.681	503.787
1898.37	350.008	1141.01	676.953	430.14	802.824	149.075	459.984
1572.82	371.856	1257	1063.14	458.753	903.282	191.095	494.273
1715.97	385.889	1114.89	882.885	451.198	935.914	174.983	495.742
1654.29	343.322	1342.83	573.033	477.873	727.885	134.46	459.255
1763.52	324.215	1304.8	539.738	503.758	579.881	290.717	529.934
1742.2	338.425	1285.2	911.505	456.14	704.762	130.086	501.713
1446.68	306.907	1151.18	674.364	427.493	964.546	271.463	459.207
1555.71	365.322	1390.65	658.691	423.015	754.997	276.152	429.964
1899.65	355.96	1292.7	694.399	408.555	1156.33	127.262	457.585
1346.94	316.482	1208.75	630.973	433.055	804.605	193.243	511.78
1830.7	308.478	1067.5	607.848	413.058	962.868	173.413	441.911
1461.92	385.497	1250.76	638.222	401.15	872.707	209.862	433.647
1601.52	380.137	1279.22	556.967	430.412	1081.47	129.694	451.071
1857.58	460.704	1580.29	643.621	492.725	855.661	209.917	515.27
1859.35	400.17	1066.78	575.028	482.214	630.242	201.538	491.236
1469.88	366.327	1449.53	575.401	486.441	597.668	201.7	540.022
1528.68	442.306	1459.23	519.528	504.352	1442	158.57	519.813
1728.09	424.802	1694	537.142	483.636	1086.31	284.693	537.376
1413.06	343.795	1073.13	497.354	404.187	979.197	143.528	525.827
1601.28	370.997	1026.59	614.947	415.045	879.071	280.318	428.571
1178.39	387.17	1050	638.546	510.541	698.394	245.833	450.918
1349.89	320.058	1261.48	522.029	425.064	1055.52	167.344	423.557
1616.65	303.099	1277.19	748.296	408.521	454.011	159.281	439.896
1586.03	358.028	1174.3	778.087	438.688	978.32	224.621	518.468
1859.38	376.453	1079.79	817.532	474.44	1041.21	227.674	485.005
1892.5	343.76	1410.21	620.683	494.202	963.287	257.555	435.827
1151.65	358.61	1026.62	514.449	457.916	741.977	159.895	449.473
1831.96	372.884	1551.36	789.939	459.931	470.359	416.583	453.074
1682.68	343.577	1469.06	563.754	413.369	1271.35	201.222	537.31
1855.74	306.184	1290.54	643.076	420.427	813.066	380.227	513.916
1530.51	408.418	1221.05	479.554	424.267	798.797	151.784	489.672
1767.16	414.526	1287.02	563.289	487.158	1243.79	370.195	456.143
1266.68	385.832	1000.58	444.694	407.887	994.174	299.921	463.861
1341.84	318.424	1284.61	636.398	484.521	885.414	328.858	534.216
1875.39	357.513	1166.14	610.598	420.737	797.007	194.58	475.971
1240.12	329.959	1167.95	572.162	430.101	605.082	148.73	436.668
1291.23	339.461	1127.08	708.81	504.403	821.198	228.305	463.82
1575.69	345.651	1106.17	800.074	451.574	540.571	151.83	491.756
1856.13	365.93	1059.96	518.575	494.361	706.766	162.453	509.861
1736.66	392.438	1501.54	453.07	421.724	1070.41	158.051	491.554
1517.45	350.274	1231.77	592.128	439.311	736.147	181.926	502.684
1826.53	339.138	1104.95	483.043	432.678	933.716	193.17	466.53
1797.33	353.718	1194.07	852.68	512.807	1099.69	296.963	521.833
1291.54	377.151	1148.48	607.434	473.446	677.12	133.444	531.012
1447.87	410.726	1352.11	649.381	460.574	475.692	196.895	458.274
1343.3	398.34	1135.7	756.646	441.565	807.058	200.861	501.888
1821.96	324.475	1348.26	795.199	423.201	809.006	166.763	477.075
1817.83	399.51	1788.73	875.124	492.035	1317.27	325.435	493.991
1877.45	376.671	1204.83	876.224	507.655	1007.73	197.845	457.678
1407.74	415.076	1024.72	695.699	482.56	986.788	159.594	489.939
1685	372.244	1193.35	462.105	413.491	790.635	232.77	519.584
1283.3	354.598	1267.95	569.929	439.145	1232.95	254.602	457.924
1779.49	368.734	1332.87	502.912	488.14	1087.48	134.536	515.093
1604.87	313.683	1408.05	475.217	438.286	875.083	164.334	429.699
1526.91	327.321	1142.25	682.105	413.825	970.669	244.333	474.297
1724.13	389.959	1487.31	633.326	435.999	1169.65	407.9	496.781
1363.54	360.534	1019.57	517.362	448.221	546.578	325.447	490.789
1651.73	405.982	1043.77	567.354	511.084	848.636	163.379	460.132
1844.63	439.137	1410.64	751.253	455.465	875.999	140.461	460.195
1071.26	404.364	1039.41	676.221	466.862	955.897	282.489	468.476
1057.56	300.079	1036.3	491.345	486.987	527.151	322.948	501.289
1593.79	320.523	1094.12	905.692	421.863	941.514	203.523	432.877
1395.1	369.282	1259.11	649.99	418.84	909.775	218.467	523.893
1293.5	357.89	1253.65	645.657	431.231	700.674	354.001	447.11
1353.92	430.817	1229.92	1091.89	441.696	730.51	226.947	487.719
1712.16	397.071	1073.06	604.948	424.949	934.88	213.327	434.651
1669.29	361.519	1103.43	471.349	443.438	767.15	139.294	491.449
1722.99	359.032	1168.36	496.138	486.757	828.876	142.367	514.651
1752.43	467.034	1071.16	767.833	425.975	783.024	178.699	491.313
1904.68	340.831	1561.84	542.95	408.795	551.034	171.548	452.094
1888.02	323.058	1145.08	539.213	499.734	797.443	220.146	433.058
1900.86	312.223	1482.56	747.167	480.922	810.929	134.345	477.115
1462.56	370.532	1036.89	585.159	460.204	740.661	183.454	519.302
1618.7	349.097	1609.21	493.47	486.323	1268.79	133.522	437.938
1821.49	436.992	1353.09	630.078	443.132	870.845	129.274	512.363
1362.98	337.953	1141.18	640.84	466.083	857.833	166.783	499.378
1621.6	424.674	1532.98	893.57	456.731	598.069	440.641	521.563
1655.27	384.919	1260.93	953.927	505.477	1205.9	151.984	430.429
1510.69	323.454	1349.16	738.484	503.345	857.066	152.031	459.501
1674.61	355.367	1263.51	500.757	439.69	728.013	201.518	436.892
1463.86	421.072	1216.79	471.232	458.769	600.211	214.836	517.951
1449.79	358.524	1122.59	516.141	432.125	950.728	243.046	530.15
1630.57	392.931	1090.89	649.77	435.666	677.626	195.962	470.764
1263.37	369.452	1093.13	605.552	418.538	946.343	136.583	446.395
1466.37	313.157	1450.5	604.446	478.216	1090.59	242.403	498.616
1154.59	397.521	1092.22	784.473	417.132	695.897	200.692	489.938
1287.1	425.805	1231.42	557.004	442.927	735.64	166.809	510.583
1380.18	420.202	1289.39	470.017	422.182	891.593	202.295	483.312
1374.92	486.15	1085.51	744.796	500.987	1004.26	157.304	516.592
1778.75	329.77	1444.11	601.045	446.864	915.768	236.114	531.058
1463.17	363.058	1102.94	503.369	424.156	612.012	167.215	512.796
1470.19	326.276	1293.15	1109.56	509.715	1131.62	269.426	478.447
1437.62	380.326	1281.64	759.349	406.796	984.66	137.345	483.391
1834.57	322.278	1290.23	857.701	461.402	990.303	139.96	494.751
1865.64	416.275	1473.02	771.558	445.866	485.662	186.996	458.368
1400.35	400.098	1297.16	528.243	500.371	1050.42	233.123	480.569
1716.06	443.032	1619.14	937.416	511.846	1106.14	143.578	533.97
1900.21	381.355	1269.22	481.446	424.032	823.268	161.971	503.135
1829.77	391.268	1229.23	530.595	427.751	823.246	425.396	452.259
1665.41	384.836	1569.92	528.148	518.849	735.002	211.548	529.647
1205.69	412.929	1169.95	558.136	493.174	555.839	142.226	521.601
1254.54	495.352	1227.12	532.153	507.63	1064.35	196.823	520.877
1907.41	401.178	1045.52	501.199	414.493	575.659	191.41	492.008
1593.98	379.189	1116.78	710.131	409.672	917.121	387.429	469.293
1870.66	343.45	1427.31	483.024	457.194	963.157	195.31	440.667
1642.61	381.962	1257.35	464.403	442.821	575.53	177.442	492.346
1610.98	364.455	1017.95	488.166	406.965	939.839	172.267	524.413
1412.01	317.759	1128.67	555.242	511.208	730.017	178.268	481.337
1718.8	407.467	1540.35	857.155	525.528	1212.97	205.99	515.721
1410.08	634.83	1281.51	456.648	443.546	1036.37	200.657	445.955
1622.38	414.155	1408.2	595.226	483.119	722.614	174.596	443.507
1810.71	319.614	1167.22	1047.48	503.604	961.407	192.587	507.32
1329.32	299.369	1277.92	504.086	425.663	798.583	240.663	533.147
1797.41	352.831	1254.28	751.005	514.667	1103.55	127.073	434.763
1447.92	345.531	1233.36	747.77	408.107	775.986	214.491	482.284
1345.71	399.355	1223.89	454.116	444.281	1145.51	248.221	530.264
1800.93	401.398	1029.84	550.807	509.767	634.957	194.045	531.934
1857.63	339.941	1356.98	1088.8	472.558	682.844	189.251	429.387
1418.74	390.236	1226.07	644.112	458.135	811.538	223.04	516.457
1632.9	455.048	1000.8	526.79	506.759	757.912	189.544	497.003
1850.95	370.492	1179.1	465.253	428.205	985.25	133.486	509.549
1474.95	349.633	1177.62	494.119	452.348	745.38	126.816	481.131
1563.13	385.323	1228.68	565.914	457.676	743.428	255.151	493.957
1566.11	397.524	1272.09	531.15	459.663	772.86	337.914	504.644
1651.51	392.498	1111.17	932.469	426.813	1100.34	238.483	414.869
1589.87	374.478	1262.97	458.543	450.422	686.288	148.142	505.036
1547.64	383.419	1451.08	752.816	407.454	1224.6	210.351	456.862
1752.13	419.286	1334.23	900.394	428.687	938.036	164.597	439.156
1446.63	337.774	1229.05	598.312	414.801	672.024	231.528	528.699
1854.34	390.804	1018.73	500.71	446.726	545.942	163.837	505.425
1872.76	436.295	1275.63	901.774	464.96	646.067	314.816	509.583
1599.56	373.099	1299.46	650.188	487.771	811.557	243.999	426.972
1251.82	305.947	1251.05	664.217	403.359	688.704	195.763	512.526
1588.22	390.632	1028.37	651.962	426.513	1009.08	204.697	501.826
1890.57	396.728	1216.38	939.986	461.376	1001.43	403.251	462.87
1327.2	365.329	1067.22	515.818	459.863	533.308	395.865	524.192
1852.34	416.056	1130.29	769.185	423.004	695.339	234.095	474.858
1673.13	427.582	1157.23	558.256	474.428	745.825	145.954	437.11
1601.18	446.586	1199.67	934.091	461.189	871.561	270.979	525.643
1734.8	413.539	1618.54	726.659	435.977	600.699	132.962	451.593
1281.52	366.818	1201.92	702.388	498.604	515.528	285.366	457.437
1670.93	315.003	1129.95	526.121	478.597	902.414	177.552	529.643
1707.19	302.448	1226.61	532.932	404.432	962.199	167.353	463.624
1869.42	399.684	1627.58	1195.46	461.725	728.797	183.332	519.037
1906.1	428.889	1106.36	575.606	473.929	831.325	247.319	511.014
1463.04	402.156	1254.42	609.204	509.168	610.14	130.681	479.451
1436.44	328.741	1029.66	555.786	470.005	730.481	311.094	495.583
1721.39	341.902	1518.1	654.958	467.516	960.235	145.765	513.466
1473.36	393.436	1299.81	561.917	501.054	716.563	130.311	447.463
1704.49	363.338	1457.81	634.108	459.931	996.782	128.594	475.667
1127.53	342.679	1100.92	836.102	434.403	711.55	163.94	472.532
1487.44	340.854	1021.37	668.816	449.132	752.783	159.974	494.753
1612	396.004	1271.86	559.593	499.648	990.83	210.967	478.849
1425.25	428.242	1295.1	570.243	492.759	798.567	258.212	526.993
1147.92	371.426	1119.57	724.702	489.248	743.211	377.644	474.884
1624.97	465.338	1452.64	744.094	472.49	996.373	440.767	501.737
1888.97	415.767	1642.71	588.642	488.243	1592.85	201.853	446.1
1242.52	427.352	1165.27	694.842	457.158	996.005	154.777	488.899
1452.15	375.186	1208.84	455.497	418.249	885.906	233.178	461.022
1400.8	373.171	1282.98	594.761	440.54	983.283	151.422	487.963
1730.25	344.899	1534.74	651.602	463.153	781.732	201.184	506.516
1808.49	390.78	1593.91	550.679	470.386	1234.99	230.643	435.739
1688.63	441.467	1559.34	709.995	508.069	1161.73	182.483	514.745
1818.58	388.309	1502.87	551.486	485.573	898.113	324.179	432.705
1885.51	328.315	1039.32	490.109	470.159	758.525	245.847	530.826
1812.74	459.582	1039.19	645.484	479.418	688.283	183.094	501.118
1153.32	417.602	1017.83	495.946	422.437	536.318	155.9	533.553
1437.34	383.159	1387.84	675.438	472.297	1059.09	220.885	482.477
1584.78	347.903	1293.78	933.171	456.849	561.056	228.729	481.63
1625.08	425.331	1406.28	529.625	510.01	675.339	366.013	494.697
[truncated: 8,002 more rows]

## Sheet: posterior
t_n70(root)	t_n77(Botryococcus stem)	t_n85(Ulvophyceae stem)	t_n90(Dasycladales stem)	t_n92(Dasycladales crown)	t_n115(Bryopsidales stem)	t_n120(Scenedesmus stem)	t_n129(Bryopsidales crown)
1360.99	476.502	1171.44	913.794	436.115	1067.46	373.349	519.658
1178.12	415.034	1050.71	767.234	428.782	935.053	307.783	526.977
1092.9	402.849	1006.15	767.983	432.57	956.501	276.71	516.588
1183.16	357.023	1055.35	798.709	474.299	947.916	300.988	534.864
1120.63	422.836	1030.87	846.901	448.694	976.817	185.93	521.05
1208.59	449.889	1024.66	754.998	457.409	990.185	205.294	507.205
1238.79	532.037	1015.36	812.11	405.228	940.409	253.652	511.726
1201.87	463.437	1097.95	860.914	411.616	1014.29	241.173	511.36
1148.86	413.144	1048.78	854.408	437.406	994.615	173.158	499.073
1111.1	474.431	1009.12	669.153	421.589	893.717	273.266	532.425
1071.66	445.899	1006.83	758.117	403.086	969.517	303.214	521.549
1131.82	361.178	1001.13	745.408	452.506	934.449	243.584	535.711
1144.66	378.832	1053.4	682.778	437.95	956.467	164.572	526.867
1232.38	337.422	1029.83	680.185	451.089	960.469	167.996	529.166
1234.39	386.806	1118.9	821.76	480.884	1088.49	268.853	506.953
1128.67	378.891	1070.79	777.308	451.135	954.099	189.981	488.383
1183.49	422.675	1024.96	675.435	460.194	954.981	251.994	506.425
1252.48	395.386	1141.01	730.965	455.721	1033.05	257.863	516.757
1234.97	422.655	1168.12	793.965	451.531	1111.53	307.557	492.262
1464.33	498.747	1378.86	822.378	410.884	1306.73	274.928	536.133
1417.93	424.831	1274.63	783.533	406.872	1162.82	238.442	498.822
1490.9	374.796	1381.48	827.998	428.424	1267.93	220.044	521.317
1388.62	329.601	1227.5	837.911	504.2	1129.31	352.572	522.999
1159.01	369.324	1043.69	632.416	445.276	1008.1	289.34	490.678
1196.03	321.655	1004.69	637.537	406.249	967.875	203.488	525.242
1202.2	414.337	1020.89	660.944	416.624	960.11	236.474	484.906
1128.75	361.895	1013.79	672.182	432.556	979.205	234.264	484.884
1223.85	420.992	1125.16	660.791	408.802	1025.38	243.572	538.537
1236.42	394.021	1137.51	670.05	418.896	1068.13	226.941	466.583
1200.44	318.916	1097.48	780.722	421.374	1005.22	246.876	507.6
1110.03	448.251	1030.28	789.018	406.893	985.125	211.254	461.699
1212.97	398.537	1122.87	859.381	423.786	1082.37	267.48	490.698
1324.75	405.773	1220.35	902.156	422.13	1109.09	257.132	547.1
1121.73	308.64	1010.01	696.474	430.343	927.538	222.039	518.576
1257.28	377.732	1003.32	777.139	406.824	867.369	259.557	534.311
1248.82	385.235	1121.54	866.903	452.779	1028.95	297.678	530.861
1130.24	387.134	1043.85	717.878	426.184	934.436	261.817	507.586
1126.04	466.567	1023.57	651.114	410.108	977.753	238.987	521.745
1234.54	494.982	1168.32	755.845	447.252	1081.27	237.055	520.137
1292.6	435.581	1034.08	642.229	418.987	965.285	273.187	522.274
1292.12	582.428	1168.41	784.247	513.787	952.059	321.521	525.278
1295.32	502.894	1034.6	671.599	453.757	902.838	233.246	535.77
1272.85	489.804	1101.29	922.15	497.661	1013.11	300.382	510.211
1220.3	705.42	1136.04	899.592	414.62	1082.69	328.664	534.487
1198.38	665.291	1069.18	864.704	417.039	1015.22	270.834	524.566
1168.6	588.757	1097.68	881.424	410.477	982.155	232.085	508.927
1164.2	661.562	1017.25	787.419	454.62	924.288	172.832	531.357
1239.24	573.571	1076.11	663.422	416.922	1022.25	135.729	531.17
1083.76	531.795	1015.62	657.938	429.587	918.64	207.989	521.86
1178.76	598.414	1029.28	787.752	410.824	980.454	238.024	524.145
1124.22	580.744	1020.36	842.567	483.989	902.231	247.276	531.921
1067.77	503.452	1000.62	838.84	452.846	934.992	274.166	510.249
1198.86	672.627	1094.36	928.599	465.473	993.841	203.562	525.428
1295.78	711.495	1156.95	917.671	451.69	1086.28	200.939	488.25
1198.07	659.854	1082.63	823.479	452.757	977.897	170.838	533.333
1131.74	577.885	1043.54	825.096	409.604	986.67	214.7	502.485
1148.56	689.283	1031.63	818.8	409.357	984.387	228.858	509.569
1177.04	630.992	1003.34	749.028	407.037	900.169	303.516	520.871
1309.94	607.71	1066.33	801.753	421.613	944.226	276.088	522.842
1373.91	695.914	1136.03	851.165	459.371	986.915	225.957	524.021
1207.02	461.645	1021.77	655.11	416.295	904.242	184.112	511.121
1086.21	468.401	1013.59	605.906	474.547	948.618	169.311	531.276
1247.42	462.788	1059.78	605.416	396.484	1008.14	157.505	485.878
1195.46	429.56	1042.1	678.806	406.46	949.561	216.52	446.578
1288.99	537.424	1114.39	734.522	423.497	1031.16	194.864	510.687
1188.41	628.399	1020.74	601.549	406.921	966.478	265.686	516.869
1122.96	436.006	1039.34	710.252	429.518	884.578	222.392	472.847
1106.06	526.747	1030.97	728.409	422.036	978.982	242.781	535.369
1113.9	381.196	1000.94	579.736	425.407	937.166	241.847	489.278
1136.54	556.405	1055.84	851.885	431.254	977.61	268.732	532.753
1184.39	623.087	1110.5	860.238	418.19	1005.51	247.013	536.471
1244.95	581.894	1086.66	860.557	420.854	1037.42	210.976	503.849
1119.44	490.139	1006.4	789.63	408.638	974.563	212.727	504.037
1209.21	575.59	1101.73	710.8	425.419	1024.73	351.626	506.317
1295.59	630.226	1207.67	900.144	468.99	1128.11	277.104	519.12
1097.66	687.763	1036.85	865.245	409.005	967.029	224.885	529.999
1231.58	686.83	1140.17	910.346	463.822	1079.25	256.852	515.792
1107.77	496.153	1003.27	712.608	426.601	910.099	268.096	511.368
1262.5	736.514	1101.99	746.847	438.316	1042.91	281.297	532.642
1119.99	693.548	1026.98	641.151	404.126	961.538	286.011	532.74
1305.8	809.758	1060.87	742.127	434.952	968.51	276.79	533.049
1228.86	683.433	1067.29	829.826	416.325	1011.62	195.144	517.277
1270.33	650.533	1120.46	876.711	421.58	1009.35	211.529	545.938
1305.19	709.978	1116.28	915.101	435.19	977.612	230.116	497.536
1385.94	561.139	1154.16	940.42	507.597	970.431	267.415	502.06
1384.6	620.115	1251.85	872.791	407.206	1078.8	309.414	530.658
1135.54	589.205	1044.52	744.652	424.019	952.469	193.008	453.916
1158.29	480.117	1040	818.108	426.422	977.386	233.278	514.5
1082.79	483.616	1001.61	815.787	392.705	899.547	243.631	487.278
1159.04	622.401	1045.18	840.381	437.728	929.6	233.545	535.77
1152.67	445.339	1004.37	875.202	405.411	969.901	236.111	515.364
1111.9	558.095	1051.05	769.392	411.711	977.55	177.965	484.134
1140.1	488.704	1024.07	910.637	398.918	957.244	291.759	536.185
1201.77	386.612	1048.94	830.741	441.521	977.192	243.566	521.836
1186.99	437.886	1016.73	822.485	407.717	960.339	331.942	492.858
1040.04	365.533	1005.57	805.747	418.606	897.644	239.391	531.697
1170.24	446.178	1064.77	793.268	432.261	965.33	261.267	519.838
1112.81	420.208	1023.65	666.633	418.36	906.595	311.241	515.257
1146.61	569.427	1086.7	721.148	426.702	981.6	337.322	529.292
1263.21	427.813	1058.31	693.671	411.535	960.278	224.335	534.636
1231.88	601.76	1020.78	791.34	438.749	946.52	172.965	536.051
1068.45	616.295	1005.78	824.16	414.113	954.513	199.348	491.297
1166.14	591.424	1029.94	763.971	445.819	991.236	378.294	532.252
1290.99	651.126	1109.44	873.118	461.168	974.631	309.882	518.428
1347.47	579.342	1005.16	842.6	419.218	903.344	195.521	504.752
1456.89	628.705	1087.04	800.425	416.228	1017.27	182.346	505.812
1068.78	546.89	1002.43	815.171	426.741	937.145	198.296	514.163
1227.44	483.291	1006.92	833.828	447.663	936.965	194.628	516.669
1193.32	532.575	1049.85	809.524	488.413	997.521	245.071	525.199
1140.81	683.752	1072.55	810.185	435.611	940.893	250.241	502.926
1244.72	610.192	1117.31	894.645	410.566	1045.4	222.673	526.783
1191.12	391.405	1013.35	799.043	438.469	893.839	227.823	533.088
1216.59	414.66	1096.14	887.471	419.413	1000.99	218.191	515.886
1145.59	441.352	1017.49	727.31	467.364	978.228	196.38	526.392
1204.77	610.319	1062.9	910.083	432.472	982.473	194.368	527.338
1092.49	555.154	1024.41	730.608	425.394	961.792	157.432	522.064
1180.58	549.573	1087.39	714.785	418.406	948.757	205.515	516.954
1220.01	586.938	1043.77	699.171	414.291	924.681	186.74	527.605
1218.81	644.318	1106.08	741.859	423.709	1061.79	207.162	476.375
1235.62	580.371	1079.35	821.208	410.568	988.917	215.702	502.881
1314.01	577.497	1101.94	733.602	421.513	985.812	197.348	529.215
1346.94	681.322	1231.11	904.292	457.562	1047.8	367.694	510.849
1123.48	488.291	1055.48	920.04	441.6	1008.12	341.724	533.027
1188.11	406.773	1011.79	857.164	479.983	905.861	220.662	516.701
1135.81	472.511	1079.61	759.927	402.523	894.575	228.922	541.508
1219.9	407.872	1022.3	838.355	492.43	943.414	214.407	532.537
1062.23	370.166	1006.32	848.373	421.725	928.154	223.889	532.027
1195.3	387.714	1082.35	860.385	415.315	997.727	302.007	510.813
1131.86	593.778	1041.79	742.029	416.058	983.985	185.43	531.739
1200.51	469.277	1133.59	708.105	408.505	1064.81	281.675	533.353
1220.7	433.216	1021.42	666.064	405.509	933.739	290.76	533.029
1073.88	462.713	1005.86	671.997	408.935	969.99	266.813	532.528
1187.41	566.811	1009.65	710.562	410.173	955.143	235.711	523.113
1146.41	590.682	1043.91	783.788	417.122	983.952	293.761	477.977
1109.84	555.526	1012.43	698.274	430.894	946.937	247.969	458.584
1233.5	520.196	1149.2	862.965	433.961	1056.74	152.72	431.289
1433.53	563.134	1167.73	1011.15	475.07	1128.49	168.785	516.509
1221.52	433.209	1107.57	871.096	409.902	1070.92	167.932	508.337
1217.38	460.344	1068.04	857.436	455.644	1026.94	173.909	523.543
1170.15	461.925	1068.65	815.196	409.614	943.63	173.736	531.674
1231.67	355.355	1001.52	711.379	449.272	834.336	210.314	499.485
1265.43	404.243	1001.55	693.863	509.866	909.943	197.641	534.851
1266.17	381.219	1080.06	794.124	416.177	1021.59	261.364	525.242
1126.27	471.276	1011.27	644.921	488.43	958.204	254.757	532.525
1104.62	363.066	1015.18	655.719	448.429	940.675	257.069	522.466
1155.91	405.154	1026.2	619.667	401.807	888.773	168.529	514.975
1105.69	392.47	1019.44	698.406	424.871	954.098	197.957	527.626
1121.39	369.135	1028.49	741.277	408.414	872.398	276.951	505.133
1242.78	353.89	1072.24	740.741	409.349	925.741	265.204	531.166
1210.38	440.415	1141.6	837.156	423.534	1034.2	211.032	513.761
1341.53	423.988	1185.27	967.755	455.24	1128.22	184.772	519.919
1271.84	467.38	1167.48	944.652	452.035	1078.44	174.722	518.785
1353.82	381.219	1175.53	883.613	424.551	1083.87	174.608	532.631
1239.83	361.143	1037.28	736.567	413.562	942.163	175.449	489.209
1312.32	456.617	1069.93	746.547	408.955	882.062	229.198	521.144
1243.44	384.725	1042.05	759.077	420.586	993.474	259.137	517.633
1177.05	411.173	1004.87	752.65	421.085	941.789	277.065	486.72
1107.17	420.514	1031.58	753.555	498.204	943.457	176.327	502.547
1238.84	407.627	1110.39	744.82	419.253	946	247.311	510.87
1149.58	535.34	1056.01	779.362	427.617	925.943	216.206	509.317
1070.08	452.105	1017.3	694.336	405.812	855.628	185.545	518.253
1160.28	402.872	1096.74	728.173	414.292	974.689	254.053	529.648
1156.05	518.73	1008.26	677.71	468.551	891.412	354.809	488.045
1189.31	476.61	1035.4	736.279	424.239	884.495	330.374	531.41
1355.4	412.953	1062.48	783.299	423.481	998.918	384.808	506.811
1329.53	611.147	1037.98	829.923	425.786	972.914	324.369	508.684
1315.15	619.114	1063.23	831.798	406.589	1007.86	282.133	528.037
1225.05	402.926	1064.29	851.357	483.695	1013.93	275.565	538.496
1152.03	620.061	1016.45	795.477	428.34	967.476	268.379	529.198
1212	673.089	1041.07	862.156	412.029	976.791	295.292	530.803
1281.74	689.751	1061.26	906.768	430.869	943.01	261.856	515.663
1153.6	804.9	1092.01	928.523	469.378	976.074	248.237	518.545
1260.37	543.086	1055.77	843.63	436.534	1005.96	237.059	510.01
1335.42	624.266	1202.87	934.489	487.332	1089.11	291.038	537.535
1115.37	533.826	1035.91	923.996	414.632	961.361	293.461	511.859
1180.68	588.794	1049.3	851.172	438.681	938.08	213.398	515.306
1162.51	622.65	1037.87	881.226	418.752	977.526	216.794	526.379
1151.83	596.238	1072.95	815.567	408.661	1007.05	210.794	486.141
1162.88	578.298	1008.25	757.877	414.302	944.94	182.31	534.156
1158.93	607.02	1071.34	864.037	425.372	1039.11	181.297	518.103
1294.38	686.597	1069.97	819.051	478.61	966.535	223.987	509.918
1529.24	676.068	1272.64	923.327	408.195	1038.95	229.849	517.848
1310.22	453.89	1213.31	806.771	410.236	1124.82	198.341	533.477
1200.94	416.48	1077.26	813.622	421.741	946.595	194.505	510.375
1332.98	338.994	1083.55	897.11	404.583	979.9	216.057	538.51
1153.59	423.971	1117.37	867.817	415.225	1018.41	287.711	486.683
1168.57	431.363	1038.84	790.27	403.565	992.814	239.051	522.809
1256.74	536.528	1048.42	845.534	439.966	959.099	244.654	536.766
1087.01	417.471	1016.99	827.844	438.57	980.348	288.347	499.571
1150.92	397.013	1085.13	763.704	440.017	996.271	340.27	492.029
1228.86	398.647	1123.04	828.864	455.666	1076.95	318.734	514.11
1150.75	375.569	1097.81	876.354	414.881	1029.83	306.218	505.137
1143.27	556.378	1039.11	834.811	404.951	981.004	287.241	522.45
1217.31	531.79	1048.44	779.927	424.373	947.727	207.931	532.392
1155.99	543.471	1069.37	695.147	478.623	956.449	191.859	514.2
1276.66	543.08	1091.41	716.587	455.063	1021.17	183.439	537.079
1089.41	597.256	1011.51	779.964	413.756	936.746	182.605	520.069
1214.75	599.905	1111.5	795.725	429.892	1040.86	179.773	515.094
1231.74	428.955	1066.09	744.691	408.014	964.702	267.377	497.958
1531.37	543.596	1190.99	929.48	472.229	1139.45	294.827	499.046
1195.19	426.394	1008.5	726.922	415.356	923.864	272.57	500.255
1100.74	405.71	1002.77	833.028	457.335	919.742	267.214	496.754
1149.67	425.112	1038.95	740.489	408.783	943.124	205.276	500.813
1163.29	432.266	1023.17	791.024	430.128	973.017	152.3	515.605
1151.57	413.669	1076.86	859.993	411.513	1038.85	241.948	494.972
1192.77	443.429	1096.15	892.476	426.246	1012.59	216.86	531.679
1415.68	540.198	1098.49	919.92	445.226	1049.22	235.192	485.728
1265.47	622.291	1028.2	864.839	415.383	985.491	233.998	519.232
1101.16	575.106	1033.62	845.235	490.943	936.755	288.613	516.612
1094.9	394.188	1008.94	767.508	407.09	935.797	339.466	533.093
1166.37	552.839	1009.25	832.48	432.6	979.481	327.855	535.109
1134.73	616.467	1013.61	828.443	440.261	873.005	346.048	524.495
1190.59	537.466	1108.21	832.36	413.926	986.429	338.809	506.564
1458.87	579.646	1232.32	982.039	499.276	1168.32	435.2	532.623
1335.5	726.665	1166	917.539	474.939	1040.86	424.997	503.725
1131.39	507.152	1018.05	721.89	407.391	951.148	418.643	515.327
1108.88	455.055	1004.77	764.056	424.575	939.2	430.012	520.02
1141.6	437.82	1036.1	825.207	418.993	978.085	362.132	525.278
1218.88	464.634	1133.23	905.278	438.005	1027.47	445.831	515.807
1147.56	483.25	1101.5	897.763	424.896	990.165	312.067	528.448
1392.16	522.272	1184.81	863.694	441.924	1070.15	304.839	523.398
1139.77	434.482	1026.1	771.164	424.709	982.945	327.57	529.812
1207.06	472.042	1027.04	828.955	442.913	943.354	337.187	510.954
1223.95	384.874	1074.93	837.825	428.067	1015.27	335.32	520.67
1082.28	385.831	1007.83	744.464	410.082	985.087	310.116	519.408
1095.41	390.856	1030.83	797.03	449.679	990.991	246.085	515.213
1108.37	470.717	1047.22	823.181	419.968	1002.04	324.263	523.355
1149.38	504.519	1058.46	766.694	404.277	1006.53	251.967	502.35
1095.32	429.14	1001.47	743.912	437.563	901.602	245.616	528.517
1062.44	335.354	1002.28	702.839	397.781	952.234	216.998	490.149
1095.04	368.42	1027.29	801.413	451.564	1009.6	173.885	533.365
1149.63	409.721	1084.02	765.852	500.832	945.891	260.838	525.467
1439.11	600.907	1061.59	767.707	463.719	1000.17	368.356	520.184
1365.63	601.267	1153.7	892.374	442.001	1090.25	290.101	520.159
1182.8	574.633	1062.91	756.673	415.338	984.409	176.51	491.885
1266.7	404.602	1182.92	862.611	453.858	1096.99	318.415	526.758
1297.71	590.868	1169.96	890.764	414.818	1023.13	339.724	524.217
1163.44	566.025	1013.87	682.555	395.104	864.705	198.854	471.505
1159.24	568.558	1035.58	831.487	411.932	864.608	237.599	483.078
1139.2	513.189	1066.24	853.688	459.148	958.07	316.216	503.703
1185.2	440.257	1014.61	786.476	465.482	944.775	211.396	517.869
1182.5	484.415	1058.3	846.708	440.454	981.957	222.822	532.021
1156.79	575.511	1028.79	864.922	458.914	997.074	215.682	480.586
1408.52	747.869	1237.12	943.826	467.538	1140.9	208.868	518.308
1236.68	697.895	1162.75	932.492	474.619	1091.3	269.621	500.925
1242.97	655.914	1075.1	811.092	405.462	939.904	205.943	519.411
1330.66	648.977	1091.44	902.332	448.218	1038.87	162.034	532.19
1279.21	654.818	1067.6	808.213	434.951	1010.21	176.468	468.816
1193.75	562.05	1050.09	806.207	447.97	901.069	264.826	470.756
1224.96	587.133	1140.1	895.013	400.758	1076.91	307.273	519.838
1224.43	585.796	1013.66	781.803	417.574	963.188	211.607	531.935
1109.19	650.055	1013.87	757.171	420.213	941.183	209.849	491.015
1076.79	636.97	1005.05	809.882	440.901	959.845	278.931	471.063
1072.55	665.009	1017.86	792.088	410.658	983.514	204.5	477.346
1146.16	586.954	1033.22	720.487	405.071	901.865	227.031	495.798
1052.09	589.751	1014.43	705.206	407.493	830.82	234.414	514.862
1364.8	575.761	1073.07	838.195	464.726	811.81	253.79	534.562
1135.91	517.788	1026.63	803.933	417.168	854.66	274.417	530.208
1252.94	586.536	1029.1	755.639	443.812	901.718	234.202	522.829
1296.99	583.689	1109.82	887.003	445.987	1038.95	232.777	523.383
1087.52	529.231	1002.86	751.88	405.975	931.633	190.591	504.061
1212.42	549.074	1019.76	727.579	411.036	963.045	197.343	512.696
1218.06	642.809	1042.31	793.311	421.304	916.172	169.945	520.548
1269.39	633.981	1094.78	821.2	403.371	985.562	267.211	516.299
1164.25	599.694	1051.92	767.979	424.495	979.694	192.365	514.833
1133.27	595.357	1046.12	840.792	413.02	981.992	196.471	515.053
1070.6	550.908	1024.56	824.482	413.347	955.009	196.113	463.638
1262.17	629.893	1160.18	910.221	433.515	1091.41	175.959	481.674
1301.15	644.927	1212.75	1027.2	424.786	1124.03	217.783	507.635
1226.72	624.442	1143.21	874.818	409.666	1011.36	155.801	496.695
1261.43	550.178	1114.32	849.154	406.962	1002.65	192.437	532.536
1292.87	743.382	1163.12	779.069	423.831	1087.15	173.323	508.512
1211.88	593.498	1070.59	821.008	409.124	1002.55	214.835	474.039
1362.26	605.465	1222.25	951.384	428.929	1172.03	260.644	515.857
1360.94	591.523	1055.3	846.636	437.287	970.183	185.545	534.079
1193.13	489.346	1017.34	797.062	430.576	858.984	203.222	461.774
1297.27	606.402	1177.88	852.835	436.946	1101.55	289.395	522.582
1263	681.736	1087.43	844.534	491.244	1038.18	282.246	535.48
1158.96	492.551	1013.21	825.924	412.649	917.675	254.766	516.966
1242.84	482.738	1053.36	941.06	440.364	988.953	209.92	526.338
1198.17	621.522	1045.14	807.697	408.164	960.791	297.132	514.919
1053.21	612.842	1000.28	707.915	413.49	952.244	287.737	538.866
1198.15	602.063	1086.72	754.671	440.602	1030.99	313.863	534.273
1193.18	635.018	1093.81	848.308	420.798	1032.16	320.363	484.234
1167.03	701.497	1073.68	895.356	481.738	1021.09	354.868	534.983
1257.78	655.503	1138.21	870.629	478.482	1085.92	365.711	534.201
1152.48	567.451	1078.13	800.952	436.929	1034.1	269.24	484.913
1170.75	598.294	1001.87	785.769	428.131	961.01	207.251	523.233
1063.36	563.359	1011.24	717.115	426.24	926.997	171.679	512.929
1207.27	644.858	1040.51	727.564	448.109	993.243	164.564	462.085
1196.64	603.895	1007.97	790.425	451.325	938.696	264.492	457.313
1312.35	802.6	1163.55	782.086	446.563	1033.17	393.907	531.793
1279.08	675.448	1087.05	718.464	453.577	998.622	327.238	513.598
1121.35	409.426	1021.38	766.668	431.23	947.28	385.375	524.67
1145.3	415.185	1027.27	774.986	460.65	975.965	267.25	522.845
1179.02	373.996	1009.99	601.491	434.228	876.972	221.541	526.151
1353.29	385.665	1139.05	684.034	483.8	953.365	155.443	526.235
1551.15	424.863	1120.66	785.228	423.746	1011.01	199.041	497.287
1147.68	429.28	1060.57	841.243	469.516	1004.88	191.818	510.302
1106.9	315.606	1023.26	817.484	437.002	941.082	193.171	533.838
1084.07	376.712	1015.15	770.795	411.592	960.921	240.611	500.971
1245.58	368.383	1006.8	654.446	454.523	971.117	203.396	531.951
1333.77	354.546	1075.79	652.005	463.209	1039.22	258.248	532.477
1184.3	359.472	1123.22	702.449	425.251	990.923	231.954	535.648
1465.43	352.551	1173.99	684.928	418.815	1038.39	255.195	532.496
1120.59	368.929	1066.83	671.015	420.03	1019.66	231.525	457.244
1523.85	375.868	1201.04	849.707	416.893	1148.11	288.26	538.783
1196.78	385.337	1084.61	598.282	413.583	881.691	246.519	524.164
1317.65	398.076	1196.99	853.482	407.172	1114.13	284.84	519.341
1104.78	340.051	1001.28	680.388	435.658	902.279	188.75	509.436
1114.2	333.957	1011.3	758.74	441.624	886.996	237.565	520.345
1164	344.646	1082.82	880.404	430.738	1057.86	334.106	516.116
1197.6	366.093	1081.19	894.225	407.609	1042.22	289.04	528.372
1202.9	339.953	1034.86	810.915	431.819	957.398	259.522	522.038
1119.4	344.013	1035.76	825.459	442.593	967.165	244.898	508.045
1076.78	304.349	1013.23	891.704	409.617	872.748	230.183	531.262
1118.86	351.652	1034.85	852.936	414.982	989.296	211.363	529.629
1135.44	309.55	1019.7	751.13	487.912	995.398	220.317	494.628
1271.25	343.043	1064.13	777.81	436.049	964.554	247.581	530.24
1165.12	437.524	1061.97	820.294	406.64	941.63	274.17	528.431
1064.98	378.31	1004	802.786	430.515	947.075	335.118	508.02
1228.93	438.339	1067.28	799.509	435.891	945.655	365.205	508.787
1162.82	369.687	1066.78	705.268	401.85	930.104	263.821	512.479
1131.42	380.548	1070.43	657.918	425.251	1050.2	256.448	533.716
1211.58	322.792	1089.16	612.073	417.223	891.086	215.32	525.514
1242.6	339.193	1162.07	705.169	480.442	1057.28	195.581	516.84
1137.93	381.564	1050.07	728.683	437.571	942.974	210.787	525.669
1175.32	373.882	1029.74	814.886	410.244	882.162	196.503	484.359
1141.79	454.149	1101.77	857.023	409.487	1058.63	261.902	501.196
1066.89	354.169	1011.26	810.26	424.478	958.359	183.381	513.181
1335.84	424.575	1156.35	899.017	437.598	1051.13	209.911	508.52
1106.09	498.689	1021.17	800.707	443.755	981.159	251.318	518.204
1293.44	522.459	1150.74	933.826	438.979	1102.92	231.366	535.031
1213.08	419.868	1057.54	813.808	407.327	1024.14	166.591	513.292
1154.13	381.766	1032.39	769.848	414.62	976.51	186.205	537.673
1097.13	501.181	1031.4	797.749	426.1	824.199	159.271	530.655
1077.49	543.912	1020.12	775.512	484.78	830.326	185.528	516.387
1145.93	529.916	1012.2	811.424	462.844	785.131	212.643	532.652
1143.45	452.741	1035.98	831.959	500.18	906.013	204.234	506.921
1072.01	502.004	1006.8	656.259	412.404	961.784	164.162	516.987
1129.56	555.605	1023.76	888.405	432.334	901.246	156.702	530.796
1163.04	524.311	1011.35	813.884	408.15	961.951	181.86	508.181
1215.41	687.329	1129.94	854.257	430.466	1092.66	210.53	516.458
1222.68	593.93	1091.48	955.875	470.976	976.406	222.235	477.258
1135.86	541.511	1046.14	857.878	420.029	933.46	282.694	523.271
1246.87	689.936	1142.87	872.157	444.374	1040.85	224.208	533.984
1123.45	487.699	1036.06	713.144	411.092	958.742	290.357	508.602
1242.37	482.309	1113.52	883.312	405.792	1061.35	372.773	519.296
1093.26	410.421	1015.19	807.026	421.229	992.815	199.992	526.82
1253.45	515.889	1051.47	833.55	417.491	988.938	179.067	532.933
1261.09	437.825	1046.12	809.103	421.042	967.591	179.396	509.17
1145.55	443.041	1007.07	738.078	399.378	970.778	178.611	514.212
1266.47	399.952	1042.02	803.232	407.344	993.641	233.147	528.966
1206.11	463.13	1085.97	861.464	441.912	988.739	265.069	504.919
1341.83	470.685	1160.16	843.304	432.5	1050.8	210.138	534.372
1300.71	632.035	1113.85	773.983	445.209	919.732	213.03	527.143
1536.44	615.797	1162.39	855.598	450.877	1035.55	225.42	531.199
1323.88	559.818	1009.37	690.1	404.171	960.46	261.175	527.372
1206.03	359.403	1016.85	702.976	420.397	886.237	278.233	530.992
1259.27	545.207	1012.49	721.531	426.591	954.427	248.038	529.228
1244.25	583.271	1005.77	808.899	405.728	914.953	277.472	534.07
1196.3	571.105	1000.21	754.725	406.39	916.15	339.531	494.787
1256.99	450.612	1042.4	815.274	498.994	942.641	464.691	513.45
1126.03	303.037	1023.17	758.648	455.005	979.968	324.833	511.167
1174.27	526.776	1028.77	779.02	425.043	987.405	271.601	529.341
1163.58	487.3	1117.93	754.752	437.119	911.433	322.346	531.463
1086.69	474.443	1002.06	780.925	415.442	928.018	279.248	509.377
1192.97	383.264	1028.47	822.583	409.095	949.31	258.284	527.817
1194.14	496.404	1023.49	882.957	407.575	949.572	224.264	524.937
1385.45	603.496	1156.47	836.615	428.843	1045.5	296.547	509.342
1291.35	671.371	1167.63	973.189	415.21	1078.98	248.805	510.371
1158.38	648.336	1058.76	876.62	418.442	934.897	238.408	459.791
1090.52	561.295	1028.03	795.861	406.815	936.398	227.567	507.441
1194.91	577.189	1066.65	784.155	410.293	975.555	205.524	530.909
1091.8	460.49	1006.03	761.572	416.261	887.943	177.66	528.356
1294.91	545.235	1199.75	821.701	475.516	1139.89	233.649	526.674
1142.53	540.16	1018.54	728.075	414.798	835.178	190.479	529.154
1157.27	542.723	1079.3	715.264	466.463	990.223	278.298	508.752
1132.18	536.853	1005.26	688.794	438.607	902.816	293.482	523.108
1117.15	507.639	1031.47	807.309	476.831	906.444	326.406	533.895
1184.17	549.266	1066.57	886.065	420.387	1012.66	321.428	533.574
1142.6	493.226	1008.85	811.459	414.385	962.437	271.006	535.973
1091.77	539.27	1010.77	783.042	463.658	931.062	305.864	507.757
1063.66	505.79	1021.49	767.583	470.421	932.988	175.029	532.907
1186.1	499.003	1076.48	754.1	402.398	915.66	200.393	531.48
1136.98	370.675	1001.04	785.2	429.423	880.773	235.437	530.606
1169.74	638.58	1101.49	828.482	422.405	1043.24	261.603	529.235
1087	500.168	1019.72	789.283	409.899	965.549	201.778	530.544
1184.04	561.664	1034.03	882.293	469.522	907.398	194.904	521.346
1141.46	544.67	1054.19	896.019	439.266	1019.47	238.396	514.287
1299.79	675.86	1176.89	906.891	469.658	1006.07	206.009	523.725
1465	693.189	1237.33	996.973	437.041	1066.35	284.949	529.453
1320.66	499.545	1178.93	891.868	408.135	1094.82	254.288	525.775
1116.26	419.199	1027.25	721.98	416.284	931.253	187.102	524.267
1104.87	488.501	1030.54	685.029	415.646	986.797	177.989	532.274
1090.79	372.405	1010.41	776.423	486.918	948.289	252.62	506.303
1187.62	347.799	1003.48	627.381	445.132	906.428	184.711	529.452
1231.79	389.62	1019.21	784.483	486.557	922.661	199.255	505.159
1069.91	466.388	1017.43	767.048	415.642	899.247	154.28	485.698
1158.54	400.376	1052.5	843.005	425.303	878.534	209.605	462.76
1314.19	459.223	1120.64	959.033	430.829	1017.49	234.062	495.181
1123.31	310.214	1026.49	753.969	453.996	984.179	241.699	497.029
1197.44	403.347	1037.92	753.41	411.938	973.454	270.588	530.023
1254.27	359.565	1033.64	735.934	415.019	884.906	193.454	524.303
1303.14	341.987	1114.19	699.551	412.879	1045.19	253.388	517.567
1146.71	359.115	1071.84	832.691	424.478	1025.15	252.403	522.586
1190.32	363.038	1012.23	839.643	432.22	923.232	221.017	488.771
1306.83	421.718	1112.36	904.431	425.518	1037.24	227.593	528.22
1350.13	421.205	1203.86	1012.04	442.084	1164.5	313.198	532.851
1141.49	337.126	1034.76	832.13	429.785	911.866	178.147	523.342
1253.44	408.433	1025.08	826.684	466.489	925.122	197.562	526.368
1525.44	343.503	1003.33	777.028	406.149	951.328	187.211	518.586
1189.63	361.65	1047.32	780.938	418.199	919.965	166.476	504.306
1094.83	424.744	1004.06	626.948	436.793	858.788	196.614	528.251
1176.28	488.62	1099.64	764.126	405.673	1048.63	245.243	475.167
1193.21	577.419	1096.12	896.959	390.373	988.488	235.638	520.458
1119.01	533.29	1048.15	788.895	449.089	931.9	224.245	483.999
1312.19	547.987	1134.62	922.87	479.851	1028.34	333.086	452.703
1348.31	661.945	1178.97	935.413	516.333	1049.73	328.423	521.563
1240.9	547.894	1116.98	875.5	423.414	874.928	206.705	453.815
1176.91	431.003	1051.73	810.579	430.348	936.868	303.564	507.611
1189.36	467.5	1072.42	812.684	424.634	1002	251.238	525.819
1201.44	623.561	1148.5	738.598	417.555	1086.13	247.055	477.697
1256.46	566.655	1155.27	716.692	430.461	1075.68	365.422	532.576
1197.19	378.105	1051.42	660.465	427.926	1016.66	332.396	473.696
1307.42	369.897	1137.44	754.921	411.664	1033.26	321.811	504.559
1299.56	390.349	1163.68	885.911	433.074	1142.99	294.308	520.315
1173.7	456.987	1090.08	849.41	412.051	1023.88	240.695	494.22
1177.82	597.531	1078.58	847.444	408.208	1026.91	204.471	521.979
1073.74	559.112	1003.3	821.927	415.106	966.056	172.222	532.473
1094.81	631.589	1009.73	822.252	437.294	960.858	164.293	518.285
1256.68	552.206	1111.36	848.859	408.772	1035.15	234.774	482.539
1276.28	692.54	1150.5	917.207	432.43	1079.27	176.874	527.477
1233.36	628.578	1085.56	821.206	443.964	1006.4	176.8	510.225
1351.15	693.916	1151.86	933.518	423.493	1112.11	217.903	532.635
1178.84	454.309	1103.5	752.997	411.573	1053.54	244.196	514.528
1115.23	465.328	1021.07	688.212	513.493	936.892	258.132	500.93
1259.39	393.887	1052.72	773.991	438.969	1009.02	277.384	537.598
1200.89	506.146	1117.77	905.771	402.295	1062.34	211.575	522.761
1130.29	436.448	1026.4	797.784	435.654	950.996	216.031	534.953
1272.83	489.173	1046.5	785.099	407.178	955.486	190.42	510.05
1301.43	561.883	1053.55	809.286	406.504	1011.68	237.284	515.569
1120.67	567.539	1057.94	761.766	417.007	961.839	289.776	521.796
1461.47	482.074	1097.58	689.497	466.751	1015.71	245.211	522.892
1229.92	491.158	1041.85	710.072	440.736	952.81	259.849	528.942
1281.11	473.857	1011.44	813.328	506.128	961.356	227.123	522.316
1170.4	409.915	1007.6	825.627	438.854	967.919	192.001	495.816
1109.17	410.536	1020.8	807.452	449.197	988.264	196.905	514.02
1062.16	375.4	1025.04	773.894	416.516	971.089	155.932	508.8
1212.99	372.242	1150.07	783.418	438.608	1098.23	264.583	527.728
1257.48	414.929	1038.35	765.286	475.824	982.209	423.139	515.324
1246.87	440.027	1029.03	817.481	489.832	968.796	408.213	479.673
1388.07	599.963	1117.4	897.426	436.081	1041.33	404.623	532.664
1181.5	433.336	1016.24	810.585	441.834	977.946	249.498	524.547
1168.15	401.474	1025.12	781.33	428.789	977.435	252.272	505.204
1173.74	544.928	1085.03	643.934	438.094	1036.36	308.826	499.53
1145	500.763	1060.68	829.458	413.807	953.646	357.838	524.64
1157.64	510.518	1067.47	817.752	410.077	973.824	296.043	537.208
1118.79	443.794	1057.04	781.777	422.291	1010.93	382.2	532.879
1162.8	410.295	1087.77	742.806	461.228	978.319	404.521	531.844
1200.73	482.147	1007.67	768.471	414.513	935.541	374.329	519.948
1130.14	478.835	1006.64	843.098	437.778	899.732	346.583	529.189
1099.04	519.066	1015.81	818.151	417.298	962.82	296.554	531.415
1196.62	551.91	1048.07	818.92	416.507	967.922	243.954	527.955
1274.53	389.737	1053.08	767.746	474.598	971.463	219.233	504.667
1295.14	626.812	1145.77	781.957	418.178	1078.29	176.67	501.938
1204.1	556.436	1049.86	759.814	422.865	899.687	133.039	511.201
1171.86	498.155	1012.71	833.085	445.523	956.824	221.607	515.435
1199.19	602.246	1082.58	821.263	483.825	963.256	265.255	530.21
1272.1	599.34	1024.8	790.241	410.988	982.601	203.069	509.381
1197.81	688.472	1123.69	948.212	414.825	993.511	227.078	513.885
1284.72	735.7	1163.23	856.426	510.953	1026.14	214.494	485.618
1299.04	689.951	1104.9	777.275	414.073	998.237	187.473	530.885
1158.8	741.767	1070.49	789.59	451.102	976.146	216.291	529.858
1193.58	748.56	1114.58	829.463	430.999	1058.72	332.613	519.828
1146.99	653.955	1090.93	788.63	464.455	1050.22	218.529	529.992
1148.37	751.059	1062.04	840.278	474.133	1002.28	274.366	530.062
1121.3	683.239	1057.97	769.635	422.531	981.183	263.595	520.346
1164.89	630.688	1029.97	731.557	406.88	987.211	270.109	484.561
1379.7	741.461	1244.4	971.262	405.641	1184.26	340.013	520.264
1360.11	612.795	1235.91	928.218	408.028	1138.44	330.767	538.853
1126.28	613.913	1051.43	745.265	412.435	1003.27	255.104	529.859
1083.6	639.455	1022.24	796.967	407.481	960.272	201.297	486.685
1125.65	443.991	1022.04	807.607	418.456	970.531	199.919	456.745
1105.86	508.17	1013.58	736.682	414.018	967.392	227.665	532.219
1248.16	486.213	1001.02	790.198	505.45	892.989	192.083	449.608
1255.32	563.669	1120.58	905.163	431.574	1049.01	221.609	525.213
1243	577.918	1045.65	751.074	424.511	977.79	156.395	531.127
1134.82	510.101	1023.85	808.456	420.396	943.897	154.368	454.419
1233.88	716.665	1057.37	810.644	416.458	872.318	194.25	526.668
1082.87	496.897	1033.76	793.956	441.151	953.046	166.425	523.35
1111.36	433.501	1039.32	837.257	420.193	945.265	205.448	527.702
1106.56	483.636	1068.47	842.304	406.019	1020.89	247.381	517.398
1116.14	659.192	1054.08	800.033	427.676	1003.03	254.812	498.551
1147.96	572.345	1088.5	778.209	424.763	1041.24	223.232	533.15
1116.04	628.833	1032.29	748.203	413.755	976.987	218.667	493.649
1125.81	701.68	1081.22	740.263	426.587	987.128	331.182	514.554
1085.7	376.157	1010.82	805.53	437.544	966.13	260.755	532.871
1151.51	415.17	1015.49	754.597	434.928	959.951	210.763	495.436
1183.87	440.789	1048.98	835.439	486.14	909.238	188.856	530.065
1162.28	463.16	1003.57	810.888	417.882	946.065	174.749	523.155
1074.09	447.554	1026.87	781.461	414.121	944.272	189.349	519.529
1277.87	587.414	1091.2	892.856	480.059	995.573	224.944	511.426
1310.3	669.195	1147.33	889.15	427.043	1110.62	219.509	531.994
1207.8	697.307	1149.76	884.875	457.988	1082.67	220.457	534.48
1248.49	667.129	1095.54	774.19	410.134	1041.22	280.091	530.19
1264.89	601.164	1137.84	813.516	415.004	1072	255.037	481.025
1338.23	633.968	1239.19	1003.38	488.697	1204.89	243.81	513.218
1227.51	756.885	1139.9	795.203	407.435	1095.72	228.499	525.639
1198.35	598.547	1057.19	781.135	427.233	945.51	231.127	504.013
1223.61	522.082	1001.66	830.747	424.185	968.717	236.868	531.833
1303.62	404.964	1038.28	809.301	464.584	982.155	257.176	528.652
1221.48	462.951	1017.73	716.14	416.95	913.58	258.622	535.976
1191.23	373.803	1118.25	709.341	432.789	933.778	232.6	500.666
1125.63	434.442	1047.01	865.305	480.735	1007.21	258.43	528.076
1155.09	344.377	1011.97	835.787	408.145	946.221	288.434	522.893
1124.42	374.148	1031.7	795.891	470.009	910.222	236.119	489.584
1419.04	430.311	1159.06	816.105	498.767	1068.96	208.592	532.863
1189.27	438.039	1071.91	877.29	433.161	989.802	191.867	523.35
1178.86	417.398	1031.43	750.868	413.974	963.107	326.176	519.127
1132.42	430.488	1021.62	762.131	435.779	902.935	353.678	515.377
1200.38	457.511	1066.26	782.287	452.707	981.379	358.519	507.02
1131.02	426.85	1024.63	775.989	408.508	975.102	242.734	538.763
1299.73	367.483	1132.63	930.303	430.902	1085.52	283.093	521.093
1221.45	394.181	1059.51	845.705	425.562	962.424	295.313	495.664
1166.19	391.108	1069.43	793.229	422.462	1022.68	243.987	512.496
1234.36	391.667	1023.18	724.625	413.736	977.241	179.624	517.907
1378.73	323.166	1263.11	874.28	425.089	1139.18	161.38	476.201
1104.39	423.817	1049.05	791.431	417.726	964.762	165.027	535.904
1129.54	459.818	1065.7	801.929	416.268	1021.73	253.362	530.253
1171.56	372.812	1078.29	826.254	417.086	1022.94	269.466	525.768
1197.77	357.603	1031.71	767.02	439.326	993.074	280.361	524.722
1196.71	446.128	1006.23	763.96	401.841	967.479	259.989	501.816
1201.9	439.815	1050.22	678.847	403.972	1014.84	296.06	513.784
1329.5	410.154	1139.07	884.961	459.783	1090.63	266.101	506.244
1372.54	351.048	1093.41	836.992	407.313	1054.55	272.835	525.079
1458.57	338.77	1018.8	809.676	412.995	948.027	143.905	501.312
1407.59	365.231	1155.22	910.574	482.089	1024.11	189.116	524.851
1729.8	361.81	1323.89	1112.98	516.685	1232.28	267.422	536.494
1300.44	380.61	1201.66	869.385	407.804	1121.76	210.394	493.32
1209.11	400.86	1114.25	898.885	461.486	1036.28	274.799	531.532
1158.64	377.525	1014.75	768.002	410.216	904.871	230.406	516.187
1223.66	484.439	1063.08	714.282	425.741	883.083	239.481	525.358
1307.92	516.427	1004.39	834.409	449.535	951.752	251.091	516.215
1091.25	577.004	1034.46	822.721	417.887	969.518	251.673	524.792
1138.79	590.078	1010.63	795.095	421.455	907.075	229.402	521.289
1301.05	631.003	1144.48	874.497	432.308	1074.92	249.511	525.829
1196.23	576.497	1098.89	873.017	444.457	1047.72	213.159	522.268
1127.29	451.725	1034.51	778.975	413.394	970.321	199.769	447.303
1123.64	471.446	1035.55	714.241	407.976	955.314	332.523	511.987
1084.36	446.577	1030.35	753.173	426.889	971.735	293.467	491.113
1148.24	454.076	1020.54	811.125	418.467	915.197	199.943	487.134
1069.74	502.594	1006.86	745.193	486.05	942.071	266.95	528.138
1274.65	598.568	1193.32	923.091	514.034	1154.64	299.934	519.199
1098.39	422.653	1036.87	749.75	455.479	966.05	258.419	550.469
1086.23	365.835	1014.08	650.234	408.542	919.749	250.776	505.71
1100.07	437.939	1025.29	808.449	487.172	963.935	224.281	516.981
1218.28	394.394	1041.3	798.165	433.556	997.969	166.746	532.292
1402.04	479.091	1145.82	961.84	452.511	1062.12	179.362	532.756
1217.35	488.263	1064.63	882.441	415.632	986.351	232.345	517.459
1166.42	513.528	1079.1	938.248	468.041	1038.93	181.283	511.906
1134.42	598.184	1074.27	931.956	413.467	1026.1	144.792	516.862
1215.45	595.842	1110.89	884.397	481.576	1056.85	161.446	488.526
1139.55	550.923	1090.7	754.372	405.861	1014.23	154.512	537.147
1138.84	631	1094.19	859.962	431.997	1061.57	213.989	533.036
1083.39	615.34	1053.24	813.381	426.88	1014.07	235.916	515.586
1209.47	609.188	1030.14	756.104	423.887	979.292	232.322	516.916
1172.79	744.01	1036.84	797.622	415.728	934.605	187.975	520.363
1215.65	508.631	1009.58	748.109	424.967	920.335	254.826	487.494
1416.15	649.057	1190.35	910.77	464.68	999.461	349.917	513.934
1334.46	541.342	1121	950.482	467.845	968.21	227.41	493.948
1316.81	671.701	1167.42	912.913	418.638	1091.88	280.811	518.986
1325.33	754.896	1278.81	1014.44	424.673	1138.99	251.494	532.546
1239.03	478.631	1086.82	896.739	396.14	980.165	218.661	527.249
1160.38	441.021	1053.75	868.905	420.884	996.895	192.369	513.179
1212.92	376.24	1026.57	855.179	435.738	944.823	218.018	488.437
1264.6	415.481	1048.24	763.709	402.854	893.457	249.336	501.094
1236.72	399.686	1054.71	854.486	427.795	901.442	206.502	534.781
1201.55	395.091	1009.46	816.969	413.547	965.739	196.657	536
1203.87	371.663	1077.03	733.542	422.882	1007.22	213.538	499.381
1186.57	436.343	1131.04	882.95	479.103	988.037	254.735	510.224
1085.48	338.363	1012.7	832.798	425.996	973.178	178.554	514.61
1138.09	343.263	1003.35	790.197	435.681	952.702	220.342	522.912
1139.51	417.816	1004.16	748.203	412.502	907.939	232.054	506.27
1213.65	362.981	1032.58	754.127	508.798	924.862	265.209	526.261
1181.4	537.634	1087.35	754.982	484.623	1008.83	268.518	537.391
1165.34	504.794	1090.99	730.61	449.372	988.079	282.148	531.091
1191.9	470.089	1039.42	766.237	419.771	985.061	366.388	523.067
1169.53	424.532	1055.76	765.74	406.935	998.831	329.961	531.321
1096.45	436.62	1007.61	739.025	426.457	974.258	233.357	536.466
1110.55	405.78	1031.96	653.468	427.223	952.896	267.481	504.583
1077.99	437.215	1026.16	686.811	484.192	972.462	279.157	535.13
1123.55	338.068	1031.03	743.718	466.247	966.751	253.774	510.929
1318.49	433.278	1107.18	800.381	433.129	1050.56	287.118	511.636
1240.16	443.123	1153.19	886.465	427.979	1029.04	264.808	506.47
1172.61	513.811	1003.05	746.636	421.926	919.552	272.956	498.743
1322.48	554.823	1123.27	895.937	485.426	1026.12	241.268	521.535
1158.48	497.332	1065.15	831.474	485.746	966.282	240.035	532.831
1475.9	579.674	1118.96	848.593	412.263	1051.99	283.525	523.859
1325.98	624.871	1006.41	703.112	409.46	900.409	300.45	521.136
1269.3	452.736	1098.56	872.004	425.489	1015.3	281.731	530.559
1223.96	472.783	1122.81	908.235	432.892	1029.9	351.844	525.525
1104.88	346.414	1020.22	812.108	445.295	949.291	290.504	508.124
1295.71	695.312	1179.1	1015.15	452.012	1038.09	296.181	528.135
1066.76	453.982	1010.78	840.51	445.061	895.166	355.79	524.299
1120.57	369.244	1007.24	818.531	430.562	909.107	275.114	499.942
1202.89	549.745	1094.66	899.549	444.342	1037	246.45	520.823
1293.03	634.444	1135.13	912.955	484.612	1013.84	273.921	552.451
1188.72	492.783	1097.73	897.279	439.854	1030.09	219.264	534.016
1263.35	349.23	1176.54	899.165	416.777	1060.88	217.148	508.637
1162.61	392.031	1092.49	931.33	437.298	969.208	196.601	529.284
1221.55	350.609	1043.99	744.314	502.355	942.899	208.284	506.138
1098.96	422.212	1046.81	728.804	435.842	941.626	176.545	513.813
1279.41	539.394	1122.7	809.203	409.142	1063.64	171.928	506.664
1250.7	623.832	1119.91	852.815	439.678	969.168	181.016	499.247
1548.06	462.12	1221.07	869.487	423.703	1150.5	313.836	528.326
1367.14	490.104	1215.65	901.248	450.201	1123.36	340.207	516.277
1509.06	530.155	1206.27	749.666	405.584	1119.17	306.079	536.691
1485.51	603.797	1311.54	924.749	403.409	1262.86	269.641	446.74
1363.02	598.512	1300.69	892.111	434.859	1195.52	219.54	503.695
1566.83	449.715	1362.01	983.189	481.87	1238.32	258.488	497.48
1427.12	629.479	1306.2	860.147	436.482	1250.48	272.678	539.015
1303.91	520.469	1144.24	809.912	403.37	1090.42	305.479	475.575
1098.98	440.007	1011.14	853.901	418.105	948.006	298.295	481.796
1243.63	588.857	1174.98	907.984	437.63	1113.71	402.821	518.746
1188.1	610.847	1124.99	943.698	410.313	1027.82	336.246	519.743
1279.79	639.151	1049.04	878.257	406.138	988.362	306.592	519.792
1133.6	484.364	1022.19	739.505	407.3	977.213	260.151	520.041
1255.84	606.525	1079.88	838.025	436.652	1022.11	232.975	519.669
1177.49	516.768	1036.46	846.093	401.808	939.917	300.495	528.556
1228.09	462.811	1090.24	797.01	449.85	927.843	339.739	521.805
1122.2	419.403	1009.81	806.371	427.373	957.365	276.51	526.318
1083.85	430.193	1010.28	899.914	418.27	948.878	281.249	506.548
1121.89	303.642	1025.84	804.113	417.933	994.353	250.263	518.834
1150.37	372.709	1060.68	801.105	452.231	1029.55	237.003	487.099
1175.02	389.19	1020.51	835.718	464.043	919.987	267.443	522.027
1143.42	465.839	1039.76	859.219	418.016	963.735	266.943	526.147
1251.9	482.978	1150.7	934.843	415.52	1087.33	388.098	527.595
1154.72	352.559	1013.95	759.729	412.238	919.787	339.419	512.438
1126.96	528.976	1079.47	934.84	415.764	1011.66	317.162	512.625
1200.6	492.838	1105.98	916.327	430.079	981.456	260.46	548.476
1169.46	507.031	1096.65	855.325	433.838	1045.04	302.448	517.253
1160.83	479.679	1008.4	729.239	443.319	960.59	202.219	525.291
1149.38	467.571	1026.79	771.507	445.325	954.051	284.592	509.724
1163.36	633.095	1033.05	776.308	457.922	964.815	229.376	526.25
1098.91	510.661	1005.32	723.192	411.867	938.303	310.336	512.677
1130.69	480.45	1021.43	743.172	457.12	931.805	243.084	532.82
1421.52	577.912	1129.29	758.197	429.644	1042.55	275.631	538.188
1261.12	654.553	1067.3	811.48	415.153	996.681	335.884	510.614
1155.98	497.156	1066.45	809.818	421.141	983.36	306.73	531.641
1178.78	604.297	1063.05	807.834	414.828	995.938	328.672	536.777
1121.82	438.817	1036.03	837.287	458.449	988.729	275.526	527.354
1214.7	409.03	1102.44	878.643	427.566	1050.52	334.492	479.591
1150.49	385.159	1012.06	719.258	477.233	948.185	274.047	494.828
1205.76	543.795	1077.52	713.324	495.808	978.118	288.007	490.577
1095.78	542.077	1003.15	689.683	406.914	960.17	317.905	528.45
1129.47	669.952	1051.32	775.26	454.707	988.807	302.539	486.385
1213.61	694.073	1072.76	841.308	418.905	1029.94	283.613	524.271
1226.17	761.162	1152.88	1025.61	456.566	1029.98	356.726	514.998
1295.49	661.046	1217.43	886.444	409.604	1169.88	354.454	519.215
1157.41	518.312	1039.92	725.146	413.622	959.016	261.526	491.276
1275.95	386.613	1118.19	815.713	485.325	1064.59	181.151	510.385
1141.29	513.818	1050.55	840.033	442.045	1008.98	238.529	510.052
1194.85	578.935	1014.45	733.071	408.022	966.313	205.059	507.721
1086.52	388.991	1046.45	843.119	431.256	948.308	234.04	497.56
1223.55	402.408	1180.23	770.937	426.689	1099.24	275.427	510.465
1566.89	513.979	1301.6	1013.53	467.031	1112.38	314.024	535.876
1153.19	439.488	1081.98	908.136	429.226	1038.32	255.011	483.498
1212.97	408.547	1040.45	733.211	404.556	982.493	313.086	531.907
1331.12	394.052	1050.37	781.692	405.391	990.377	250.203	530.566
1142.26	381.929	1066.69	903.358	453.902	994.045	212.519	503.907
1176.67	338.26	1085.01	797.767	402.414	987.282	295.491	480.814
1122.17	397.514	1020.89	750.189	444.633	881.379	333.633	475.938
1190.2	307.191	1037.76	826.745	405.943	868.712	272.854	532.87
1144.34	357.272	1082	898.87	457.398	964.609	280.931	529.481
1124.08	362.766	1032.37	831.44	437.179	909.062	252.277	526.216
1088.5	362.526	1011.7	744.055	410.219	952.134	272.065	508.367
1066.19	440.082	1021.55	814.451	429.282	948.084	252.075	528.288
1151.11	435.518	1003.43	772.177	460.457	921.287	263.751	523.436
1363.44	543.51	1144.92	899.451	413.786	1068.48	241.492	516.593
1397.67	477.155	1233.34	981.21	460.736	1150	320.573	530.893
1113.99	359.845	1052.43	819.691	415.577	1001.22	207.024	496.186
1073.51	386.484	1006.74	786.283	466.84	924.477	254.659	492.47
1158.94	384.449	1057.16	726.371	429.071	1008.47	259.109	523.55
1163.61	372.51	1089.16	846.816	398.391	1036.32	248.869	534.103
1276.09	576.245	1186.58	838.031	421.382	1077.3	314.15	514.999
1350.66	676.048	1224.51	905.056	432.982	1152.82	302.038	508.484
1170.12	513.308	1106.58	854.554	406.356	1018.14	327.147	488.178
1122.04	407.272	1018.89	846.971	406.787	954.489	323.383	521.424
1205.87	417.134	1110.16	903.206	408.729	998.426	351.436	496.541
1302.47	408.649	1264.18	840.181	412.891	1014.72	275.316	483.395
1467.36	323.458	1217.81	867.799	456.386	1149.53	235.509	441.508
1482.35	406.094	1300.06	864.014	519.423	1145.96	264.831	496.378
1122.59	370.309	1027.32	781.118	434.624	928.651	181.199	463.36
1215.33	376.887	1065.17	817.8	429.378	987.821	167.11	468.404
1182.17	420.892	1085.12	816.813	442.773	972.076	236.495	523.474
1123.77	459.423	1010.57	797.777	405.501	953.351	178.869	531.214
1128.15	393.803	1015.59	800.84	436.656	949.546	299.285	531.667
1217.84	485.159	1024.08	776.184	451.038	940.764	415.087	517.928
1134.76	443.781	1014.76	778.677	443.508	943.473	319.689	533.609
1152.87	444.125	1028.73	862.924	409.296	936.035	336.123	516.662
1146.48	599.023	1012.79	775.385	417.329	956.461	310.009	508.037
1238.75	551.117	1005.26	790.799	423.467	919.732	274.23	517.779
1106.44	642.057	1045.72	857.357	409.017	966.409	208.763	527.321
1088.07	581.819	1011.34	802.43	408.398	935.254	224.749	502.452
1136.04	483.787	1011.67	723.447	424.195	973.725	219.149	531.547
1097.59	400.607	1009.5	743.161	440.537	966.434	198.338	532.424
1148.88	403.212	1008.13	766.117	482.886	954.899	203.645	529.219
1071.27	404.745	1025.09	818.912	455.08	963.292	282.684	534.86
1191.3	336.937	1063.79	753.861	440.19	988.534	225.527	531.707
1148.12	420.382	1074.55	741.495	434.364	961.736	210.584	528.173
1116.63	333.262	1024.97	759.745	453.867	977.305	170.673	499.998
1066.46	354.929	1015.2	707.921	470.749	946.147	170.052	516.437
1063.69	366.854	1016.24	767.301	419.047	930.18	172.057	527.877
1098.1	310.793	1033.37	710.755	424.977	970.873	157.482	521.599
1194.87	320.49	1037.6	755.33	415.888	940.715	289.309	535.367
1182.38	320.5	1066.29	856.27	416.793	976.851	258.681	520.76
1178.48	312.602	1084.8	856.896	457.636	989.753	214.422	534.255
1124.71	349.356	1079.38	807.993	417.412	960.38	234.024	525.052
1244.42	403.301	1166.25	972.557	456.543	1083.31	287.778	516.74
1048.46	356.797	1001.69	747.796	417.575	935.35	235.008	532.214
1115.69	372.357	1008.71	761.101	426.818	958.931	257.038	504.979
1169.46	380.469	1078.35	875.206	405.683	999.903	278.833	533.369
1182.89	343.479	1107.58	873.717	423.45	1006.25	288.631	531.171
1096.5	357.075	1012.87	826.03	449.127	940.834	239.096	497.19
1197.18	388.49	1048.01	779.918	434.436	977.825	167.059	527.632
1156.16	408.034	1032.43	779.119	444.874	935.605	218.031	528.348
1092.63	400.222	1018.44	666.233	413.386	912.385	212.32	475.825
1134.94	410.161	1083.86	747.379	500.047	1010.65	159.266	529.907
1152.45	387.03	1060.59	701.522	408.019	938.178	169.067	492.545
1103.63	322.077	1058.33	815.936	447.05	1015.63	260.929	440.728
1149.1	338.534	1033.15	695.433	424.27	949.149	257.166	516.816
1131.94	351.819	1012.93	703.305	420.601	917.068	180.168	450.175
1205.31	421.202	1081.89	726.636	483.452	973.8	220.524	517.594
1178.69	480.323	1078.32	722.006	407.257	996.735	277.654	527.784
1264.59	500.362	1144.42	670.426	407.226	1054.8	312.357	533.267
1160.74	509.122	1078.55	842.344	404.523	1024.39	262.947	527.224
1155.6	427.057	1042.9	793.666	405.823	988.548	259.464	535.044
1087.89	505.463	1013.06	708.797	404.759	954.138	260.841	531.747
1251.4	564.533	1089.04	844.392	426.282	1014.18	290.362	511.166
1164.53	666.234	1038.98	831.825	407.317	1011.28	218.982	483.407
1159.51	683.076	1053.96	824.837	434.738	1016.56	305.095	519.737
1245.89	685.342	1064.13	817.58	422.803	1035.15	216.835	531.235
1151.81	671.589	1059.28	762.013	449.641	925.71	202.035	515.716
1196.34	660.084	1103.03	841.479	445.18	988.329	253.396	509.027
1087.43	635.78	1009.23	619.979	422.513	955.17	193.326	499.313
1078.88	611.151	1009.6	792.025	449.775	931.731	231.017	516.396
1135.31	611.614	1001.42	805.992	421.781	924.114	220.006	461.643
1152.22	513.371	1035.11	846.425	404.946	971.671	234.657	506.907
1145.34	366.428	1059.12	869.297	442.465	876.094	252.068	528.715
1159.92	442.028	1016.34	812.823	409.711	965.483	256.223	507.559
1163.53	423.171	1033.38	840.998	428.755	960.686	258.909	533.867
1314.43	466.163	1160.17	827.399	509.848	1102.75	315.514	520.334
1108.63	438.555	1002.67	782.828	406.278	969.124	243.694	504.275
1171.5	383.749	1019.89	827.149	458.014	975.608	234.625	527.247
1192.87	403.83	1134.12	846.081	416.89	1073.16	307.831	531.03
1275.18	441.734	1116.78	925.1	409.379	938.362	297.884	513.302
1243.66	502.075	1083.5	829.368	438.57	884.167	266.134	534.32
1148.41	605.381	1016.77	792.999	444.731	944.072	211.966	518.596
1241.33	386.026	1039.12	768.135	454.692	919.77	159.616	527.921
1210.67	473.336	1098.25	740.661	448.595	981.559	256.281	539.921
1390.25	543.32	1079.35	851.445	448.542	995.657	320.654	530.019
1145.5	557.841	1065.06	765.842	412.672	1010.42	336.335	525.597
1170.91	463.606	1091.15	814.997	422.842	1007.98	378.805	523.613
1092.89	479.645	1019.29	707.57	445.129	971.929	393.846	514.103
1092.4	357.313	1019.71	745.791	408.504	961.031	366.335	517.561
1114.69	464.252	1045.8	703.699	452.852	993.222	363.144	529.275
1076.04	555.153	1012.1	754.782	410.591	961.449	392.291	532.28
1121.63	552.954	1018.02	686.464	402.763	885.686	261.582	519.156
1122.63	451.624	1019.04	792.325	418.854	876.406	190.327	525.335
1171.04	425.582	1098.05	927.936	413.942	1033.98	242.919	530.572
1229.66	486.773	1040.24	868.922	418.303	934.077	284.029	528.697
1099.82	525.412	1000.9	750.807	401.756	895.958	269.846	506.616
1174.43	575.808	1030.87	848.518	405.27	986.619	298.158	528.915
1270.84	455.379	1030.59	707.049	419.323	991.762	190.401	510.228
1234.06	557.972	1099.71	782.157	494.215	923.769	259.951	519.291
1182.72	433.248	1059.43	733.819	407.343	939.637	304.707	519.221
1256.03	499.265	1114.3	904.049	436.788	1070.7	318.941	531.855
1291.52	458.911	1076.91	889.024	408.241	1014.1	317.69	518.295
1398.23	431.089	1205.57	891.431	484.83	1169.25	371.165	516.225
1234.52	473.669	1098.69	829.273	510.918	1017.61	227.746	502.079
1179.65	425.606	1056	666.989	467.921	990.055	221.529	483.526
1377.63	378.324	1019.4	690.325	431.216	881.507	137.763	505.85
1258.23	488.977	1080.01	719.369	438.451	881.744	161.942	508.01
1097.75	432.31	1044.97	721.893	411.267	940.854	202.672	484.171
1171	464.167	1071.67	754.15	412.108	1000.64	237.22	513.727
1386.89	553.297	1095.47	895.981	444.826	1011.43	242.787	512.36
1216.9	545.328	1045.1	807.796	505.163	991.497	261.303	501.351
1198.21	443.002	1078.16	866.165	459.12	1007.38	369.448	515.714
1313.39	426.863	1102.81	774.011	449.593	1046.61	289.673	510.588
1247.19	423.386	1103.52	761.994	450.877	1046.84	188.687	503.698
1174.06	494.059	1111.07	893.143	411.51	934.195	305.513	500.344
1223.44	467.412	1063.98	871.278	412.905	1001.41	224.743	510.131
1145.75	350.629	1067.31	786.386	406.091	992.498	223.284	501.874
1314.8	457.632	1134.99	826.752	449.573	1105.67	190.93	530.817
1406.64	402.363	1033.54	888.151	421.226	931.181	245.016	508.232
1147.74	505.559	1009.87	811.44	415.103	946.772	206.663	462.968
1256.78	759.579	1166.72	875.578	444.627	1053.82	199.298	526.966
1241.24	746.35	1126.89	797.335	436.002	1099.97	233.41	531.366
1124.05	470.96	1034.09	813.035	415.633	993.198	272.18	530.474
1113.23	613.292	1041.66	811.72	454.889	946.572	204.016	526.604
1054.8	681.858	1006.26	802.099	456.518	928.71	209.879	513.195
1091.91	595.128	1010.6	697.663	413.595	945.581	200.383	525.779
1249.87	666.219	1089.09	929.753	420.976	1052.86	270.742	512.718
1212.12	628.268	1032.78	817.011	447.826	966.368	272.749	521.456
1173.92	570.863	1023.34	852.154	442.246	983.443	211.042	534.015
1326.27	551.36	1019.89	731.256	455.647	947.63	222.708	515.075
1371.78	532.311	1002.67	701.934	431.208	947.846	279.215	495.913
1306.92	511.209	1019.76	715.832	448.18	971.684	187.847	496.775
1132.53	516.097	1010.58	758.624	408.607	919.743	193.69	530.815
1153.79	499.978	1034.58	840.897	402.441	993.958	241.25	531.021
1183.91	727.266	1029.55	818.133	436.179	975.635	240.327	498.804
1161.28	601.576	1073.15	836.916	420.272	1003.75	309.854	521.589
1189.76	591.498	1034.46	788.729	442.057	976.041	243.414	488.154
1300.63	720.11	1178.44	896.391	417.825	975.313	384.445	526.813
1138.15	629.691	1035.72	836.123	410.441	963.24	285.231	493.496
1319.52	725.087	1204.35	902.299	470.242	1098.21	317.178	530.627
1219.64	637.673	1122.64	807.387	408.467	1050.43	254.128	490.941
1170.4	590.341	1090.83	812.811	411.201	1046.98	231.957	539.359
1207.04	708.953	1127.67	870.153	425.263	970.448	239.356	537.071
1409.67	508.908	1117.39	867.119	410.424	1067.84	234.033	514.318
1300.9	675.741	1089.8	795.914	411.358	965.292	248.323	522.443
1237.67	648.623	1027.87	753.433	426.331	926.661	336.239	521.901
1199.21	581.152	1101.4	924.495	438.771	1041.98	263.817	524.892
1245.16	721.187	1171.65	952.161	406.557	1118.49	187.031	529.249
1232.1	711.152	1099.22	895.415	405.195	1025.36	239.684	501.989
1375.03	816.549	1216.53	1007.57	432.156	1174.7	243.846	465.173
1487.07	912.281	1340.54	1076.65	404.16	1172.76	287.847	477.445
1360.71	785.419	1312.6	1090.08	415.146	1179.57	340.409	532.485
1365.37	622.132	1202.87	814.476	424.513	1117.13	268.076	505.502
1367.7	730.188	1162.49	694.497	423.515	1115.66	293.401	519.458
1214.03	541.368	1120.01	827.293	410.198	994.177	227.009	492.27
1217.21	539.589	1095.68	909.139	432.948	1025.35	240.927	497.104
1309.84	660.005	1181.38	968.306	440.579	1136.61	273.538	532.259
1183.93	600.097	1056.1	875.962	488.288	1005.8	295.108	527.632
1201.25	586.72	1077.82	826.295	428.701	953.28	212.788	533.388
1230.13	623.101	1107.55	930.311	470.81	992.434	184.617	511.513
1259.53	640.804	1093.33	724.617	410.116	939.654	232.395	515.353
1215.98	543.023	1094.1	873.977	419.225	1002.77	214.653	537.662
1141.08	645.973	1077.33	796.753	409.338	1012.5	206.38	482.854
1155.23	724.101	1027.86	756.024	444.003	960.286	234.268	482.273
1238.48	630.966	1143.27	921.696	447.841	1081.47	272.382	528.073
1155.84	652.673	1007.06	828.053	411.134	949.687	234.764	525.595
1254.69	506.664	1047.04	787.088	410.936	1001.23	256.77	515.502
1203.66	434.209	1075.73	779.152	419.585	804.219	233.143	531.087
1219.52	414.429	1088.45	828.061	419.549	1012.05	338.262	488.738
1088.28	578.168	1040.02	826.588	412.277	908.225	315.384	502.598
1306.19	673.511	1023.96	830.43	411.815	964.447	298.207	526.907
1442.67	685.074	1081.93	913.254	408.145	936.287	256.331	505.442
1254.12	442.516	1011.72	866.413	409.249	987.09	183.54	490.314
1192.49	430.411	1008.04	739.209	429.109	906.376	132.941	493.014
1133.61	401.62	1023.4	817.045	418.815	882.678	147.897	511.755
1130.55	477.768	1020.34	815.247	425.742	932.98	188.395	513.219
1167.64	552.633	1033.63	767.886	415.225	949.877	198.851	511.573
1092.76	577.874	1006.91	744.122	433.85	922.995	269.003	500.629
1104.62	343.459	1045.43	764.206	417.685	955.039	184.768	512.622
1243.12	503.191	1074.2	812.938	413.557	1016.06	188.866	505.789
1127.06	302.06	1059.29	917.518	459.436	994.918	227.172	526.261
1123.76	429.792	1035.9	805.06	481.495	969.403	288.686	524.084
1283.16	589.028	1195.2	942.824	452.515	1127.79	297.582	484.213
1272.54	532.948	1081.89	847.505	417.734	1009.59	239.678	518.36
1245.35	706.424	1109.5	914.198	453.353	1013.78	257.847	504.449
1118.9	621.988	1007.09	795.659	407.738	929.792	246.598	517.667
1284.49	714.86	1035	821.802	431.522	993.025	224.269	519.034
1095.45	580.533	1011.7	845.267	440.613	968.638	236.713	430.572
1229.86	668.821	1138.41	852.67	430.961	1024.07	254.535	500.179
1161.29	603.851	1033.41	751.752	419.643	968.727	272.839	488.282
1339.83	643.086	1011.85	771.947	435.8	924.988	276.439	531.785
1181.97	621.703	1029.87	710.794	404.878	934.264	208.339	536.542
1109.99	474.614	1017.64	671.001	415.629	924.585	184.891	532.447
1166.15	555.736	1026.37	831.441	444.626	936.106	179.422	523.557
1166.38	538.494	1024.48	801.146	422.301	963.645	229.464	495.189
1124.93	596.981	1071.06	773.236	405.331	974.521	220.927	506.904
1178.14	593.091	1060.12	806.503	462.117	1009.08	205.575	507.395
1320.14	630.255	1117.7	936.691	478.756	1062.45	214.024	528.826
1205.09	669.604	1082.51	870.982	437.635	1026.73	234.061	468.159
1373.94	726.239	1139.28	942.443	425.299	1069.85	170.213	502.255
1061.24	586.851	1022.2	862.657	425.714	941.015	204.771	524.659
1111.53	666.967	1024.6	877.591	412.241	957.372	219.332	525.1
1254.88	692.636	1148.58	863.387	436.532	1035.27	247.488	497.913
1278.59	481.262	1141.61	838.136	415.877	1076.02	338.242	528.591
1177.38	665.238	1081.53	770.138	414.788	1019.72	304.623	534.204
1191.05	558.74	1103.33	865.949	422.777	1024.02	298.685	491.657
1310.72	564.595	1188.51	963.627	448.091	1139.75	295.848	497.305
1107.76	519.63	1000.41	828.33	430.164	920.057	315.06	478.437
1095.87	612.018	1040.2	883.541	439.543	972.74	320.787	531.391
1168.22	576.855	1024.04	751.626	456.978	894.1	308.725	497.044
1249.92	500.284	1080.16	839.639	411.709	1019.19	307.924	517.175
1156.96	479.251	1073.33	837.626	473.785	1020.35	208.694	513.721
1191.87	547.513	1124.48	863.593	417.83	1052.62	238.149	476.407
1199.11	669.666	1153.51	932.353	416.944	1095.26	235.964	491.497
1262.75	570.747	1125.05	894.371	419.177	1066.16	199.78	507.883
1220.1	579.897	1109.83	905.249	410.859	1059.02	213.316	518.058
1096.11	404.082	1005.81	824.396	410.961	901.813	245.289	473.558
1266.04	428.631	1092.02	838.145	477.748	1000.14	164.292	503.008
1268.57	337.632	1139.07	875.472	421.846	1068.43	197.019	508.056
1202.41	536.63	1096.62	912.565	448.22	1002.12	190.893	527.657
1125.24	577.931	1046.87	838.198	439.597	958.847	183.136	519.036
1181.62	485.301	1061.91	856.119	422.411	928.218	190.633	502.076
1139.18	482.981	1058.01	851.365	451.877	992.696	186.489	515.651
1200.57	570.689	1117.95	795.699	461.561	1004.3	205.422	532.072
1209.33	546.853	1104.03	844.784	434.372	964.383	210.24	529.985
1279.18	514.062	1083.01	847.399	412.416	1002.77	231.185	515.844
1170.26	470.207	1068.76	825.098	413.595	980.016	276.538	528.921
1072.31	658.923	1022.67	646.757	408.019	894.884	277.53	526.452
1095.87	479.333	1006.51	682.238	404.135	951.658	184.847	511.192
1060.33	544.263	1017.52	805.104	426.496	965.711	204.633	534.917
1267.53	720.674	1124.73	809.093	420.555	1025.85	217.864	531.554
1118.23	624.1	1051.18	799.771	407.513	972.023	232.595	504.717
1094.25	650.067	1016.83	775.98	433.806	926.13	183.475	513.014
1142.84	589.707	1009.45	843.998	436.407	933.529	136.815	527.603
1201.03	656.364	1132.43	969.965	399.5	1034.72	196.103	517.256
1368.57	723.739	1228.03	916.222	429.285	1093.92	307.002	518.966
1349.27	449.642	1125.48	922.899	414.976	1071.46	238.673	533.151
1164.83	366.501	1006.3	767.591	426.577	965.433	286.89	516.548
1368.36	491.66	1018.91	755.419	406.242	913.562	277.802	513.202
1288.19	487.814	1018.23	788.668	449.293	873.625	268.731	514.855
1186.78	418.875	1017.74	719.881	415.7	946.62	318.181	514.073
1281.75	707.783	1069.27	897.469	456.681	1036.57	353.274	529.767
1093.04	499.547	1006.19	760.041	411.202	949.754	314.998	526.227
1143.46	420.938	1066.59	754.082	418.219	1014.47	387.034	500.945
1206.53	421.93	1041.28	758.405	439.206	954.02	383.197	532.736
1259.75	516.267	1060.73	750.648	408.352	986.49	307.872	500.738
1178.26	386.327	1071.62	783.588	427.129	942.132	283.159	495.912
1107.32	553.997	1041.29	808.89	462.987	972.83	293.054	510.416
1241.36	639.218	1092.82	899.921	422.385	1007.51	228.048	493.168
1337.98	605.955	1099.81	921.137	409.962	1062.14	320.512	516.936
1222.09	493.893	1000.53	799.047	418.394	947.47	323.956	514.672
1170.85	447.665	1086.12	799.192	434.425	1036.97	382.607	507.54
1181.17	317.821	1104.17	836.34	410.042	1056.12	325.775	485.881
1075.8	376.886	1003.24	773.105	423.125	955.642	278.904	499.139
1211.49	426.778	1098.05	882.611	452.503	937.091	171.706	538.038
1169.12	381.769	1035.79	716.658	419.579	937.565	159.394	476.054
1190	474.433	1015.76	763.053	456.154	965.869	190.176	517.476
1154.05	473.916	1008.46	847.747	420.942	971.99	227.039	510.295
1061.71	388.502	1000.87	791.352	406.275	926.917	183.249	524.391
1147.14	421.448	1001.6	724.682	466.771	905.945	210.659	510.923
1103.08	363.759	1001.64	773.771	411.511	921.97	207.712	530.631
1114.94	348.146	1008.13	857.756	439.696	915.742	219.419	538.827
1413.8	358.626	1135.74	858.942	441.455	1048.05	291.474	526.924
1241.48	369.34	1055.26	863.119	421.448	955.244	201.341	517.226
1163.39	366.663	1078.58	914.271	420.363	1023.39	167.468	518.659
1298.37	356.362	1092.94	711.415	410.012	948.839	196.514	524.485
1189.24	369.981	1073.44	763.897	413.764	985.499	195.298	520.73
1194.79	374.286	1124.81	862.602	457.614	996.176	219.966	503.97
1248.91	419.619	1123.83	877.756	428.257	1084.09	180.476	526.97
1315.2	384.047	1159.82	880.53	411.245	1055.21	165.334	510.109
1287.52	334.628	1178.43	811.201	411.268	1015.11	229.105	523.477
1124	375.858	1078.74	782.242	404.617	953.101	172.537	522.407
1253.27	421.6	1164.9	881.578	416.515	1107.21	261.197	526.466
1136.25	385.873	1065.26	883.624	408.757	1021.72	195.541	514.083
1164.3	430.551	1026.48	828.508	417.889	997.928	243.108	493.117
1481.49	492.335	1314.03	944.723	435.989	1188.75	382.053	528.458
1264.7	428.713	1158.79	675.848	426.815	1029.98	301.692	535.24
1242.98	445.432	1188.71	678.411	439.722	1044.61	328.567	529.222
1051.86	362.45	1004.04	640.563	419.676	965.94	209.935	521.525
1255.76	475.766	1093.21	667.414	413.837	911.591	295.365	479.744
1201.37	443.139	1075.97	672.506	447.135	822.534	208.759	508.403
1265.33	393.168	1097.32	687.406	444.787	957.161	173.616	531.204
1201.74	368.887	1135.16	675.294	406.054	972.073	206.96	526.879
1255.48	371.934	1131.07	707.628	418.491	1079.29	192.861	498.384
1176.3	433.896	1073.68	838.621	421.472	967.106	233.938	513.981
1309.93	455.484	1157.06	741.241	412.872	1041.87	182.96	525.245
1226.6	462.236	1133.97	706.159	437.202	981.663	194.808	533.463
1173.18	387.282	1035.4	705.281	426.632	905.959	169.678	514.91
1211.68	473.733	1069.05	772.283	505.635	995.852	255.764	487.555
1172.44	570.104	1067.75	797.177	409.387	1031.15	270.267	440.072
1198.94	481.236	1097.67	869.781	408.681	1073.9	248.384	516.125
1337.74	503.824	1089.8	867.738	456.287	996.721	249.016	503.758
1266.75	563.41	1012.62	780.934	407.575	918.341	238.713	532.464
1143.32	590.93	1044.46	730.858	410.182	999.237	266.606	537.482
1320.06	605.881	1187.33	953.287	445.831	1116.42	348.202	520.887
1247.39	504.13	1135.44	880.083	400.356	1042.37	203.648	500.892
1281.15	441.674	1137.04	891.193	402.962	1084.77	230.959	495.956
1352.01	432.327	1222.66	869.992	430.778	1173.34	351.422	493.411
1310.54	405.518	1085.2	840.711	414.27	1014.76	286.179	480.758
1314.97	361.064	1127.24	909.787	415.313	1076.31	305.549	488.414
1204.93	404.187	1126.94	885.607	472.394	1076.05	221.213	498.043
1135.47	451.373	1057.15	779.914	447.818	994.33	268.472	527.212
1101.6	564.336	1045.23	736.273	406.818	919.38	344.874	526.711
1188.27	509.559	1041.55	821.811	449.38	980.558	250.882	496.129
1269.56	635.643	1147.27	872.388	414.792	1089.22	318.307	527.443
1128.06	467.887	1069.69	807.707	428.842	998.786	385.357	512.872
1090.99	470.821	1005.93	721.25	405.52	978.105	286.515	518.177
1101.33	347.612	1013.01	699.376	440.276	887.506	279.296	522.784
1214.11	428.569	1089.89	816.301	434.368	955.53	270.359	505.427
1265.36	504.225	1036.47	706.819	410.691	959.6	242.22	533.095
1222.14	510.199	1119.4	820.318	428.001	1004.54	199.224	533.691
1167.21	443.533	1064.96	817.206	488.433	989.432	258.436	497.118
1242.4	551.339	1096.59	838.747	421.817	1002.79	288.358	524.077
1107.1	487.633	1035.02	707.778	405.813	976.403	224.354	538.299
1056.31	452.961	1001.48	756.616	419.111	941.371	226.041	514.196
1081.67	472.651	1014.33	786.293	410.703	964.485	197.604	529.402
1136.11	494.648	1013.01	783.911	467.99	845.954	215.119	523.292
1175.9	391.1	1052.67	780.355	463.832	973.834	272.296	537.292
1137.7	418.979	1037.2	793.289	443.729	967.378	301.1	507.121
1062.95	399.995	1008.07	834.5	440.239	953.769	243.004	534.471
1207.76	473.548	1001.97	853.332	430.083	890.574	230.866	517.35
1146.08	498.652	1026.47	859.49	450.146	936.553	174.891	536.561
1127.83	399.484	1027.45	830.573	501.815	969.418	217.939	529.454
1160.09	352.577	1040.91	872.365	414.819	918.269	221.772	527.735
1154.7	432.238	1008.27	805.432	456.263	940.008	220.174	534.496
1118.54	523.095	1081.04	770.76	430.793	1025.63	213.442	532.217
1242.83	553.013	1050.36	814.854	411.178	921.703	239.324	530.38
1344.8	503.825	1020.47	751.396	417.873	935.194	219.021	514.338
1196.36	477.071	1015.06	714.372	419.333	909.531	259.969	516.979
1080.34	531.485	1005.3	764.915	407.861	889.07	262.638	505.743
1127.95	507.622	1033.82	817.798	411.138	957.356	277.237	512.065
1172.94	549.626	1097.28	874.012	413.188	1045.59	255.273	535.107
1261.59	613.517	1156.11	915.953	402.268	1100.33	347.32	500.689
1317.22	488.399	1220.35	965.414	453.02	1191.63	403.039	538.085
1193.03	349.917	1143.85	841.743	417.952	1078	262.025	503.86
1173.55	302.891	1047.49	788.685	410.359	961.414	244.1	466.196
1105.66	379.699	1016.08	778.352	441.124	931.95	215.082	455.677
1137.52	476.492	1001.05	759.851	427.915	913.152	194.463	486.461
1111.49	461.291	1032.38	754.865	419.182	949.308	150.529	527.083
1137.33	559.305	1044.18	832.288	410.383	966.314	208.037	515.494
1115.51	649.07	1019.57	840.785	416.588	933.655	188.71	521.059
1210.17	471.912	1052.65	791.13	456.482	968.02	171.148	520.75
1246.29	464.88	1121.89	783.406	407.755	1040.83	235.941	530.509
1339.22	711.386	1210.18	868.909	428.578	1121.56	264.785	514.298
1334.95	682.019	1179.12	920.992	433.231	948.816	305.954	524.573
1096.8	648.551	1038.61	777.083	424.614	926.358	184.038	512.92
1181.83	618.933	1059.05	867.818	427.12	1011.62	188.022	526.494
1205.78	596.699	1055.91	853.14	412.139	1027.67	189.079	509.652
1220.45	709.551	1098.13	847.949	494.465	1051.19	238.065	507.455
1180.3	678.67	1133.52	915.385	443.941	1071.93	227.963	542.013
1192.73	694.167	1086.59	894.41	484.523	978.068	214.544	531.378
1163.9	530.132	1039.28	810.253	472.025	951.372	193.404	489.186
1159.38	490.138	1070.84	786.792	462.298	1008.07	257.434	531.644
1115.9	403.646	1024.37	745.642	418.218	908.63	368.078	511.316
1096.6	439.635	1021.91	780.496	409.459	951.364	289.69	525.855
1122.04	439.522	1042.99	845.062	413.319	964.607	233.18	516.954
1150.9	543.79	1042.29	764.639	433.821	963.697	206.002	528.818
1207.64	407.266	1114.69	839.687	412.376	1058.55	244.665	496.126
1242.15	445.702	1102.47	857.175	492.988	1057.91	275.213	517.332
1164.69	325.085	1057.23	680.294	412.488	952.023	191.902	507.385
1168.66	420.555	1077.57	681.078	443.03	975.259	192.544	532.283
1129.46	354.462	1011.49	620.842	419.419	957.867	184.415	494.465
1166.01	328.765	1105.85	715.606	441.584	1004.11	235.187	513.3
1073.89	368.092	1001.02	684.087	407.65	924.526	179.974	535.786
1203.87	401.42	1026.3	821.427	429.15	993.403	182.207	524.238
1042.13	387.887	1000.99	781.856	428.767	926.554	216.113	506.136
1296.44	422.609	1046.44	848.152	400.174	922.341	244.926	529.454
1137.55	377.74	1026.91	796.83	407.44	968.643	225.876	514.043
1214.97	431.472	1092.57	732.071	515.202	1028.6	187.751	534.235
1332.31	439.148	1050.63	808.021	421.84	1010.28	144.486	532.023
1289.11	350.319	1112.17	834.98	401.084	1058.99	184.674	519.978
1296.97	354.107	1110.65	873.627	455.132	1006.76	184.262	533.274
1086.13	379.819	1023.09	832.87	413.433	958.964	188.096	515.85
1128.68	311.448	1015.41	781.458	411.913	918.091	274.029	528.961
1209.63	371.659	1099.87	880.727	410.79	1018.31	244.601	510.019
1282.55	371.236	1120.82	870.311	457.898	1033.54	188.98	522.077
1198.15	379.288	1065.79	716.588	412.726	854.493	194.196	533.26
1259.39	376.794	1210.48	720.421	425.175	1024.72	243.656	528.524
1346.33	392.184	1280.1	746.641	438.207	1196.94	201.794	523.656
1273.37	308.746	1176.78	626.145	408.041	1002.42	231.558	510.956
1208.39	346.845	1129.97	719.106	471.221	1070.89	191.391	531.491
1287.32	309.881	1111.75	820.879	407.751	1031.66	271.683	534.325
1222.66	338.228	1079.89	869.781	425.714	1002.17	186.558	523.942
1215.71	358.144	1104.57	932.829	481.112	1069.24	212.521	502.593
1212.1	349.187	1051.53	767.925	451.501	980.426	148.107	513.643
1116.39	347.844	1023.5	876.777	450.447	933.708	173.902	525.937
1135.89	421.32	1045.28	894.318	427.699	947.867	193.183	512.756
1207.16	410.078	1064.52	822.149	498.162	1028.28	248.182	505.773
1149.61	378.466	1008.67	784.663	434.391	964.165	201.124	526.069
1128.04	440.963	1003.14	752.247	445.768	934.428	226.939	526.505
1113.42	399.82	1006.61	750.941	410.325	954.933	140.653	520.997
1420.64	385.374	1098.66	815.921	440.128	1006.17	213.083	495.55
1161.44	371.405	1080.13	830.79	423.795	1051.53	183.159	526.56
1105.97	483.13	1000.4	707.392	438.666	932.033	206.68	516.818
1121.64	380.655	1001.36	772.583	397.64	889.177	217.201	515.796
1116.35	303.722	1043.13	855.668	512.9	854.871	191.47	534.758
1109.23	396.514	1061.7	894.111	423.663	1022.18	203.496	527.11
1194.42	480.511	1027.21	858.302	410.809	959.655	267.143	533.181
1257.77	573.909	1080.2	861.353	430.136	1025.17	194.006	505.149
1201.87	547.953	1093.58	867.945	406.731	1005.83	130.422	498.008
1247.93	737.483	1141.62	908.895	418.745	998.924	156.492	538.654
1208.88	711.212	1016.87	867.436	439.787	927.393	175.082	532.838
1124.63	589.567	1002.27	819.77	459.619	957.846	250.365	504.859
1094.81	621.722	1035.4	881.392	445.333	993.046	240.774	519.444
1065.25	595.187	1020.5	812.794	431.263	940.551	234.167	512.375
1130.99	359.551	1040.5	784.11	411.996	996.021	165.064	536.209
1107.44	653.457	1016.92	803.637	406.498	970.609	221.043	525.079
1057.38	621.948	1003.91	792.547	417.98	923.551	194.746	482.983
1171.71	558.197	1072.27	842.677	437.64	977.821	258.964	491.894
1184.08	572.908	1099.01	789.697	423.416	992.521	259.288	496.326
1208.38	487.021	1017.26	762.641	409.966	874.126	224.53	484.695
1167.83	477.469	1001.12	772.134	431.892	801.732	296.775	506.166
1157.73	363.507	1030.65	816.051	452.922	962.628	276.064	534.77
1271.08	484.606	1125.79	832.121	419.814	1031.9	303.609	491.532
1332.75	401.206	1099.95	586.202	419.588	886.41	234.944	471.77
1243.42	396.892	1047.94	674.631	405.758	900.449	217.071	529.123
1182.71	497.555	1071.61	829.634	413.86	942.847	211.235	517.543
1364.79	598.926	1083.62	890.715	445.384	1003.38	208.634	528.697
1281.1	624.44	1174.87	890.741	420.934	1131.54	236.307	529.842
1529.56	567.727	1199.86	948.661	416.017	1050.77	209.74	513.557
1325.59	665.851	1063.64	844.865	411.233	975.041	228.526	533.08
1200.03	637.287	1005.41	789.734	424.993	895.715	160.089	518.828
1110.62	720.936	1035.76	856.44	495.104	954.048	151.82	503.209
1172.68	531.438	1030.85	814.227	427.573	981.044	247.104	525.571
1134.46	426.484	1069.06	751.439	438.112	964.846	177.27	499.632
1124.28	376.065	1017.49	773.598	426.315	969.671	266.884	523.6
1198.47	431.323	1055.22	736.274	412.613	994.319	193.108	535.959
1146.42	498.609	1083.52	846.412	449.867	1022.58	247.028	535.177
1095.75	477.513	1000.7	753.07	400.289	929.383	229.644	527.855
1080.85	564.046	1038.3	826.236	436.698	849.64	189.546	536.188
1164.81	517.063	1003.88	680.652	400.42	901.658	211.967	502.406
1105.95	476.438	1002.81	851.891	408.831	912.831	173.822	536.214
1123.63	366.656	1051.06	809.158	440.451	966.538	270.769	531.659
1105	405.851	1009.12	767.377	420.92	910.793	284.323	539.418
1302.52	383.609	1107.56	821.233	463.779	1052.46	288.667	526.325
1277.18	380.592	1083.47	813.636	436.298	963.384	270.724	515.455
1203.41	419.028	1044.65	876.416	422.655	957.695	248.947	485.734
1079.64	445.671	1023.28	761.664	404.414	964.084	261.502	529.093
1141.41	479.815	1073.66	864.576	414.052	1009.26	240.064	498.375
1320.85	477.743	1168.75	957.736	471.007	1099.38	333.915	533.066
1264.07	477.587	1116.96	917.434	420.899	1006.92	224.028	503.12
1156.25	346.089	1091.67	910.428	431.914	927.409	238.562	521.053
1177.89	447.034	1088.04	842.979	403.532	936.552	184.716	491.389
1084.7	498.854	1039.76	805.212	403.104	974.927	139.059	528.051
1300.65	422.817	1193.46	698.656	402.966	1082.38	205.689	509.948
1180.98	358.942	1128.24	732.997	415.941	981.621	235.955	514.393
1201.37	405.923	1030.84	837.58	477.957	975.887	221.916	484.274
1132.05	371.244	1005.92	770.101	408.371	941.164	220.996	454.953
1198.07	402.314	1098.86	835.352	507.144	1031.41	285.963	502.673
1152.87	415.729	1006.81	845.018	408.381	914.553	260.646	493.826
1306.77	450.98	1200.59	895.083	476.316	1145.27	368.107	513.476
1289.67	458.275	1184.27	969.851	442.146	1100.61	288.731	531.37
1202.5	444.516	1156.92	892.959	436.554	1116.41	273.818	535.343
1241.88	418.548	1064.61	816.502	467.414	958.655	181.864	508.421
1144.55	460.122	1036.69	763.123	470.337	989.646	220.185	525.338
1202.96	421.96	1030.92	754.958	447.894	934.052	236.394	520.563
1266.08	462.059	1043.39	837.665	475.785	991.219	259.24	520.181
1101.98	374.748	1002.05	723.471	442.777	915.324	248.376	529.555
1208.27	366.255	1091.66	720.261	426.546	935.776	264.721	526.764
1170.2	393.591	1055.73	721.511	416.886	866.923	160.578	532.739
1215.79	395.286	1060.94	701.274	427.336	933.608	163.493	481.823
1128.63	350.742	1044.91	906.839	419.067	960.553	168.287	529.743
1118.51	475.112	1059.91	832.306	409.248	957.165	180.755	527.398
1232.87	441.85	1115.83	879.405	461.808	1070.86	147.38	526.858
1163.32	304.524	1006.67	771.948	441.096	864.891	164.627	485.361
1190.49	424.934	1017.77	764.941	420.79	925.877	208.428	514.665
1169.35	466.69	1001.18	802.5	456.362	933.689	152.705	426.818
1324.3	520.935	1087.4	891.075	417.988	1020.76	273.555	518.468
1246.6	495.678	1144.23	858.798	474.882	1073.66	272.782	505.304
1243.79	340.821	1084.68	787.812	453.989	976.077	272.044	499.918
1049.4	442.53	1014.91	750.362	417.083	945.893	321.812	507.633
1153.8	474.81	1005.73	810.369	431.84	914.394	346.156	530.871
1139.72	510.216	1055.65	864.57	407.712	990.96	366.717	503.399
1236.74	452.807	1113.07	877.194	411.592	1007.59	350.966	508.824
1194.82	409.175	1052.83	769.698	406.156	931.021	278.305	512.591
1223.78	366.145	1074.08	820.502	430.21	969.004	303.836	532.133
1194.68	396.979	1044.84	775.872	422.673	935.638	267.886	465.843
1072.63	465.421	1028.36	854.241	500.145	935.734	166.791	508.416
1112.62	429.361	1028.36	766.256	404.098	991.128	177.164	519.765
1116.26	388.666	1010.45	732.682	434.75	914.409	213.18	531.59
1226.83	454.861	1081.29	822.068	439.261	1008.72	251.411	505.797
1290.63	516.615	1092.97	895.256	513.494	1028.56	267.413	520.109
1148.37	485.9	1049.23	846.989	478.454	963.271	274.621	505.065
1161.44	580.136	1047.93	836.132	414.072	999.974	183.184	509.796
1127.78	460.394	1024.76	828.17	424.154	902.023	392.001	496.133
1366.64	456.794	1183.15	944.673	408.513	1027.7	282.173	534.545
1140.06	427.095	1034.51	867.343	428.061	920.402	320.094	511.421
1145.46	648.401	1044.5	794.208	411.683	976.859	327.948	532.739
1342.8	673.656	1266.34	888.377	499.534	1220.56	347.694	535.669
1196.42	653.666	1111.49	888.916	410.262	1045.69	364.988	526.988
1216.94	631.603	1139.13	803.967	430.641	1077.9	354.969	532.054
1150.43	450.921	1076.96	820.974	414.079	1000.24	378.773	538.887
1400.53	590.018	1128.79	872.101	497.68	1060.42	291.197	528.904
1325.16	669.476	1186.76	890.161	411.929	1148.23	339.933	518.636
1127.66	594.781	1064.89	841.131	418.837	1016.8	330.178	471.915
1290.54	437.037	1155.85	932.148	467.605	1099.62	365.395	514.371
1256.48	425.59	1076.22	774.858	400.265	999.829	333.641	468.758
1138.79	521.702	1069.8	809.279	415.017	988.801	214.97	473.475
1133.66	450.146	1057.97	740.615	414.519	972.305	226.431	478.879
1206.16	380.068	1123.18	831.38	407.513	998.198	260.526	535.198
1161.89	380.768	1000.79	730.227	449.556	886.498	180.19	439.219
1226.48	473.169	1110.37	728.675	443.095	1042.05	238.835	516.956
1269.64	403.878	1083.54	651.176	416.025	1012.65	163.96	527.896
1128.86	571.391	1068.72	892.296	440.725	996.019	195.993	467.984
1286.3	595.799	1152.37	1003.15	423.612	1105.89	246.397	531.786
1216.74	626.952	1022.42	794.541	453.736	983.776	166.168	497.528
1091.84	622.275	1006.01	856.759	406.916	906.077	229.076	481.986
1267.96	725.524	1161.1	894.811	516.98	1109.09	282.728	508.937
1306.4	622.744	1150.62	869.234	416.875	1084.47	189.073	527.615
1112.2	572.96	1011.1	747.548	428.424	956.642	203.678	487.741
1525.07	678.819	1290.98	987.417	431.739	1112.43	251.94	532.82
1204.94	617.748	1089.38	846.186	399.383	1002.76	240.651	523.06
1256.48	635.962	1194.44	891.092	432.71	1114.37	243.746	498.164
1208.11	518.77	1157.14	929.272	411.633	1119.9	196.551	526.257
1227.8	661.857	1134.49	866.21	429.195	1070.59	282.197	529.7
1235.53	505.562	1038.03	817.833	421.629	1004.44	244.751	486.127
1125.03	486.783	1032.31	825.248	458.423	919.168	257.129	494.883
1222.21	649.543	1058.13	783.017	449.252	1006.19	223.627	518.807
1110.31	494.729	1028.11	720.018	434.63	988.896	217.925	524.211
1122.25	407.63	1034.7	835.874	485.979	926.448	315.912	538.749
1146.01	413.666	1031.48	738.996	418.627	908.542	369.35	533.361
1177.52	361.882	1062.05	672.626	404.768	952.058	330.805	527.953
1106.08	494.53	1048.59	693.775	408.033	952.555	265.194	534.534
1160.04	521.294	1009.48	616.545	413.66	934.01	218.254	515.76
1377.21	447.601	1072.83	671.151	411.523	1014.74	227.044	523.989
1294.36	467.569	1123.9	780.177	456.611	1063.16	274.981	506.958
1416.33	307.894	1170.64	891.494	456.473	1109.73	190.088	529.396
1186.99	390.399	1080.41	789.437	411.797	973.45	204.246	518.96
1126.51	434.701	1035.93	821.803	486.216	858.649	244.14	511.922
1332.53	629.769	1169.62	832.235	488.329	1037.46	247.938	533.303
1087.91	553.269	1000.36	844.968	459.333	901.735	272.805	518.245
1171.98	557.242	1008.28	818.402	421.759	972.411	250.491	533.245
1124.04	573.064	1031.21	863.929	429.108	1007.79	244.583	488.932
1114.04	624.981	1074.67	864.321	428.485	1034.73	229.972	533.661
1096.52	537.927	1009.73	773.931	441.695	927.111	197.466	475.517
1131.19	704.409	1034.41	803.111	507.969	967.479	222.655	484.328
1232.09	717.923	1148.77	805.996	407.013	1096.29	259.274	527.351
1191.07	704.827	1030.67	788.584	412.945	993.959	230.395	531.462
1120.64	635.448	1046.73	785.169	439.279	898.088	257.716	496.528
1215.82	491.306	1006.97	796.911	407.269	919.529	323.371	513.729
1162.38	573.628	1054.73	858.266	432.827	1013.33	240.526	526.558
1089.94	564.726	1019.78	847.505	442.063	977.879	176.332	520.301
1465.67	576.885	1156.99	808.933	400.135	1119.06	211.51	520.337
1240.44	724.686	1061.34	783.142	499.799	1023.2	230.289	531.154
1128.02	686.774	1003.33	746.079	415.775	887.391	180.422	502.942
1067.49	650.407	1005.64	726.284	417.612	915.351	216.111	532.129
1054.5	504.327	1009.1	720.531	403.192	903.639	217.648	515.955
1094.6	586.864	1018.15	692.573	443.008	932.7	264.753	518.841
1410.99	625.618	1164.72	946.18	431.312	1083.72	277.581	534.184
1188.39	475.723	1092.29	781.521	409.487	1026.37	225.618	527.543
1251.63	663.555	1122.8	894.653	436.201	1057.95	310.615	508.367
1329.49	571.797	1216.77	991.846	489.882	1138.64	327.871	534.979
1467.9	683.894	1269.37	939.961	418.247	1065.15	337.784	524.28
1256.4	615.489	1183.81	895.593	427.724	1098.2	287.833	504.028
1396.25	479.289	1172.16	928.067	423.47	1080.01	336.675	529.997
1229.77	497.925	1114.98	901.459	417.646	963.4	348.469	524.581
1475.59	349.314	1088.98	882.484	463.523	981.517	294.99	533.461
1184.93	497.925	1002.45	707.227	432.243	932.88	175.702	529.698
1494.05	755.592	1369.26	888.75	415.87	1245.49	192.376	523.587
1230.4	594.366	1074.06	731.293	450.992	986.023	152.213	505.7
1255.66	577.394	1071.1	805.285	421.5	995.953	126.672	520.148
1229.37	622.56	1064.17	777.729	426.987	988.438	204.465	520.895
1150.1	684.142	1035.42	875.155	426.979	964.286	200.033	525.24
1171.25	677.754	1066.86	873.579	460.81	1005.32	206.496	518.405
1158.05	654.017	1019.68	821.036	445.893	990.466	223.004	513.433
1195.14	570.46	1002.37	824.446	399.243	906.382	216.816	532.438
1110.89	674.713	1012.56	808.681	410.854	960.985	225.794	517.065
1209.67	642.073	1026.39	797.185	453.455	984.467	200.916	522.425
1226.3	682.695	1026.69	848.392	410.041	972.591	306.445	527.387
1158.71	553.265	1014.06	840.535	417.941	968.549	324.257	503.826
1195.9	576.493	1000.6	784.176	415.045	924.116	260.121	524.948
1177.7	493.833	1041.19	915.064	401.211	971.819	259.267	515.571
1096.5	544.171	1011.56	788.153	449.455	970.264	195.15	531.165
1199.56	625.976	1063.25	725.007	408.807	1012.24	211.971	536.862
1373.98	582.122	1147.04	792.448	415.495	1074.18	249.628	532.834
1262.6	710.04	1053.17	821.449	421.618	997.523	202.207	484.511
1247.11	539.363	1070.36	854.893	436.46	1006.3	176.967	521.135
1111.22	645.616	1004.37	784.016	440.673	969.459	208.809	522.769
1164.37	662.814	1005.8	753.649	403.45	923.035	257.428	517.556
1157.84	644.6	1065.41	779.494	412.812	1004.64	274.393	530.592
1147.42	586.851	1034.79	867.233	405.323	936.665	287.711	513.869
1094.88	653.695	1015.55	804.485	423.695	951.15	246.06	531.257
1216.66	578.246	1000.31	729.132	403.344	921.743	182.975	489.299
1103.09	617.5	1017.8	794.16	406.542	956.811	230.212	528.562
1167.7	440.468	1070.96	895.45	418.537	1010.66	244.007	515.696
1144.3	445.693	1016.23	842.652	429.491	965.591	208.014	500.368
1068.7	465.339	1027.63	769.94	434.613	972.899	271.156	522.572
1172.27	466.251	1014.16	849.543	428.486	909.517	203.632	520.431
1255.75	398.392	1163.27	881.533	420.121	1112.91	219.238	526.092
1100.14	453.732	1052.46	827.525	416.039	927.777	297.359	496.09
1204.35	670.341	1082.05	911.36	459.355	995.555	253.389	514.507
1164.52	631.521	1016.79	669.842	412.599	911.906	221.49	514.251
1253.69	479.514	1124.48	926.124	410.096	1040.47	290.95	509.181
1177.56	580.443	1085.54	859.814	405.602	955.03	292.226	510.934
1446.07	715.999	1152.46	961.344	495.303	976.699	276.419	478.107
1448.54	750.175	1202.65	962.929	435.108	1118.58	351.248	488.433
1126.13	741.876	1019.44	871.88	449.107	963.874	226.565	499.948
1117.18	677.461	1037.69	809.159	433.145	942.816	211.058	519.077
1108.64	582.375	1025.44	819.653	409.663	955.839	198.707	525.067
1157.58	717.319	1082.56	850.86	416.272	1041.59	216.034	502.252
1328.99	859.672	1173.44	913.184	405.198	1101.84	250.51	522.688
1201.51	461.341	1057.05	804.947	418.309	998.27	217.25	500.594
1148.81	537.524	1029.2	810.186	404.979	964.894	260.041	516.142
1248.68	371.163	1020.11	853.011	409.048	900.597	255.64	506.971
1298.9	338.296	1093.41	731.801	440.231	1037.58	217.262	507.177
1192.03	490.173	1094.53	807.974	466.189	1027.99	196.145	507.454
1106.91	494.604	1012.09	743.071	438.636	935.355	222.182	501.17
1126.31	410.366	1017.64	798.177	442.459	916.119	222.946	533.868
1123.13	437.172	1021.37	760.528	424.015	878.511	192.775	535.839
1145.05	424.647	1032.76	715.964	475.531	942.639	180.475	535.207
1293.57	372.43	1035.98	757.71	416.518	864.707	249.318	535.524
1331.56	345.241	1156.81	808.601	420.224	1077.48	270.094	521.371
1221.36	408.914	1088.8	725.764	413.861	1034.21	271.895	490.315
1149.42	357.632	1051.76	752.003	445.964	1002.44	279.473	463.867
1256.97	498.369	1112.78	857.664	512.967	1020.91	325.016	465.256
1297.99	458.924	1176.27	866.422	411.421	1069.53	360.183	499.143
1198.65	461.075	1008.86	831.86	403.99	909.253	311.921	526.585
1071.55	344.306	1005.97	825.371	427.352	942.168	313.157	498.569
1053.75	382.715	1005.9	685.155	414.784	912.69	269.07	486.143
1137.23	402.338	1063.05	729.215	416.234	994.441	199.084	527.605
1183.18	476.56	1041.1	807.277	503.122	965.595	163.778	520.531
1158.14	376.745	1043.16	734.734	412.83	975.743	221.769	495.56
1186.88	347.504	1010.87	853.386	464.267	958.216	142.846	495.45
1256.67	447.672	1091.6	784.528	403.651	1031.61	205.794	510.053
1249.44	339.102	1128.44	867.53	420.639	1045.36	205.896	525.039
1097.29	413.09	1039.23	824.69	426.54	965.445	210.706	513.312
1242.94	394.106	1154.93	937.291	422.328	1078.43	266.987	525.126
1144.59	345.023	1050.48	815.443	416.02	969.461	282.21	516.181
1092.68	473.646	1013.81	768.628	436.061	911.638	334.463	518.687
1100.99	373.775	1056.22	775.116	414.882	964.363	328.034	487.587
1112.88	434.307	1013.7	713.63	420.594	892.25	279.325	534.492
1115.81	526.599	1014.72	799.653	456.062	913.363	270.314	521.177
1093.3	512.978	1004.1	819.661	405.015	931.745	239.815	534.268
1235.77	447.545	1008.24	771.58	411.11	929.877	232.703	520.88
1280.26	434.996	1095.85	752.844	436.185	1008.95	201.547	515.928
1147.62	476.682	1007.93	735.192	413.413	930.376	202.064	530.987
1271.21	569.087	1113.67	854.206	409.747	1068.95	252.862	510.625
1270.8	458.959	1167.54	751.589	417.713	1110.85	247.163	518.947
1151.91	429.732	1071.95	648.288	410.832	962.849	186.817	504.016
1111.24	463.844	1029.15	763.962	421.873	920.232	279.389	533.673
1169.82	466.388	1096.82	790.892	411.281	1029.5	273.398	518.209
1270.32	408.496	1102.31	766.881	413.764	1003.65	165.505	499.445
1158.98	481.385	1073.77	694.754	409.37	1027.07	208.392	506.39
1129.21	393.764	1001.98	653.433	470.386	948.602	155.342	527.301
1114.61	360.708	1008.87	666.014	448.616	933.664	204.781	529.104
1163.96	405.1	1020.55	789.652	440.7	938.338	212.297	508.683
1065.74	409.807	1003.03	734.338	465.049	936.148	285.95	534.146
1215.36	440.428	1063.37	817.516	506.339	990.605	299.095	518.622
1106.32	431.572	1046.27	762.62	494.254	1018.3	249.039	529.971
1282.25	435.71	1084.4	757.635	413.124	903.559	216.213	520.221
1311.04	445.17	1034.95	798.595	407.51	967.42	229.212	531.448
1272.96	454.368	1145.35	822.383	419.118	1019.33	252.949	482.999
1349.15	440.36	1144.47	837.289	407.361	1033.14	227.917	528.475
1511.57	468.391	1138.16	800.109	437.376	1045.8	250.496	496.126
1272.13	426.975	1079.85	780.932	411.345	895.445	242.704	527.301
1224.3	500.85	1074.79	818.401	474.471	981.704	291.544	528.472
1401.28	490.746	1097.12	809.49	474.688	1003.58	320.082	527.852
1131.4	387.343	1063.15	744.037	436.22	965.204	246.001	484.82
1174.58	333.601	1002.54	756.66	431.9	915.964	224.479	487.739
1137.87	411.357	1008.61	814.02	405.532	935.005	239.528	525.713
1111.5	503.914	1045.12	812.414	424.447	988.179	304.6	529.521
1170.63	509.317	1058.8	779.528	408.443	962.558	298.915	505.658
1111.26	440.193	1011.54	726.375	437.549	839.453	210.201	520.344
1141.69	479.05	1012.71	835.002	458.352	897.519	244.971	509.323
1238.62	438.995	1131.03	804.191	409.098	1013.42	306.335	521.362
1473.91	662.72	1253.15	874.857	425.958	1168.85	221.667	522.592
1333.21	690.09	1258.76	864.798	496.751	1119.92	201.281	515.783
1210.19	641.688	1146.83	960.978	435.873	1001.64	130.636	532.362
1272.55	565.929	1124.3	892.833	427.081	1057.64	229.57	435.995
1261.81	663.03	1124.26	733.841	459.48	1065.48	300.875	534.515
1133.32	574.58	1043.1	747.491	415.553	925.709	281.171	454.769
1195.86	507.698	1068.1	802.118	399.283	1006.63	298.209	540.117
1167.42	492.615	1082.82	832.804	420.195	1002.49	266.559	511.739
1328.83	441.694	1143.78	806.821	518.715	1077.15	313.295	492.656
1301.2	377.041	1205.76	864.153	442.783	1133.18	252.232	472.215
1158.59	447.094	1055.29	832.802	411.342	928.425	298.805	490.404
1062.87	441.707	1042.64	727.862	415.32	819.603	205.579	517.43
1130.62	397.104	1042.16	826.129	457.8	863.244	248.309	534.174
1093.41	396.732	1035.17	753.283	429.537	971.271	270.255	515.658
1153.56	437.192	1043.49	793.705	413.629	1012.04	331.976	499.223
1143.47	440.265	1021.52	745.223	494.393	937.18	200.359	501.746
1329.14	532.359	1207.59	967.533	416.622	1128.86	278.733	531.877
1169.01	476.662	1105.5	811.146	435.219	1018.86	235.325	501.612
1172.69	406.795	1062.61	784.225	453.813	937.539	240.123	525.939
1352.56	462.79	1091.08	823.593	490.743	945.596	334.579	514.598
1210.36	373.237	1033.57	864.826	406.914	833.537	260.206	527.096
1067.28	398.268	1013.03	778.488	439.241	945.537	217.568	517.667
1140.99	432.846	1008.03	792.989	421.095	939.289	236.904	519.35
1248.25	412.294	1010.5	767.91	461.003	916.896	247.57	515.805
1230.64	452.029	1155.78	848.7	434.775	1089.05	212.343	510.276
1158.86	360.182	1033.91	740.346	447.723	936.548	241.661	500.694
1094.36	348.892	1030.76	747.933	450.483	958.131	214.807	526.552
1255.84	383.892	1071.95	865.357	501.136	1005.71	225.438	517.036
1077.62	339.94	1025.67	772.245	405.683	947.292	254.63	536.821
1177.6	391.233	1005.78	800.962	411.718	948.363	216.039	492.853
1101.05	399.164	1024.42	874.815	409.988	868.604	204.75	516.584
1146.25	364.463	1073.87	767.471	421.383	979.935	144.382	492.302
1250.79	424.047	1171.83	918.859	415.556	1010.08	155.778	512.712
1298.91	435.037	1206.77	965.829	462.104	1037.67	144.275	495.289
1330.59	363.735	1251.93	937.466	421.416	1151.72	151.972	509.528
1454.93	506.584	1172.51	773.302	410.853	1079.7	177.587	529.727
1326.01	365.32	1097.22	935.615	464.833	894.665	214.226	505.651
1127.4	448.183	1025.49	893.089	420.16	970.151	206.121	498.552
1159.52	514.751	1081.51	867.927	443.559	1011.95	213.531	523.221
1157.13	413.82	1087.28	860.563	446.602	1022.71	174.25	533.041
1075.97	355.999	1003.36	774.808	429.519	933.592	173.827	496.036
1200.89	350.703	1084.62	918.612	425.505	1022.73	151.062	534.967
1311.79	597.426	1115.06	904.679	413.12	1048.86	205.987	487.993
1120.32	557.908	1040.51	796.842	405.731	896.143	141.942	526.787
1122.98	492.22	1026.2	780.062	426.38	954.494	142.445	509.011
1084.35	529.573	1007.26	720.841	437.315	968.889	126.617	510.282
1253.33	507.507	1116.34	730.421	430.201	1049.92	169.469	526.387
1161.4	410.17	1034.05	774.892	490.176	967.488	166.291	497.765
1141.46	396.295	1071.73	841.695	406.27	1010.47	225.511	524.747
1100.93	471.713	1026.46	750.734	431.348	880.768	222.152	530.306
1212.84	553.246	1105.37	779.852	451.46	1024.07	216.845	520.796
1077.81	542.97	1040.57	718.374	419.559	989.32	171.153	518.065
1139.67	640.279	1037.23	789.625	413.166	983.395	166.094	524.164
1207.43	514.814	1050.38	751.978	427.277	970.672	160.03	478.155
1222.14	571.598	1002.3	816.655	404.581	947.077	201.616	515.915
1263.6	631.606	1100.76	788.624	408.672	1010.03	260.026	525.978
1199.39	509.483	1025.05	714.601	438.462	985.891	256.608	514.64
1154.63	453.642	1056.2	695.797	476.964	981.786	276.842	530.593
1153.07	642.416	1085.53	816.36	492.523	1018.81	198.944	532.723
1212.17	617.091	1060.58	782.683	437.093	994.13	195.208	505.385
1241.53	613.97	1096.18	794.841	428.745	986.012	270.944	501.591
1296.64	578.429	1072.95	850.508	406.082	1029.22	272.742	528.226
1197.89	547.689	1099.16	820.285	415.401	1025.06	227.811	512.494
1142.08	604.169	1064.82	779.97	420.981	895.044	250.862	465.209
1198.01	635.968	1106.22	855.38	407.664	985.428	281.646	529.405
1279.7	485.614	1194.47	817.489	435.441	1040.89	349.001	512.288
1244.68	419.518	1122.75	686.918	408.766	1048.7	197.527	526.744
1223.95	419.614	1117.29	777.177	416.597	1067.08	208.536	527.247
1125.45	421.514	1039.44	763.093	417.97	952.364	153.116	524.24
1217.58	382.473	1051.08	803.223	412.375	899.424	184.794	477.99
1590.22	453.128	1335.44	991.745	424.952	1278.84	227.818	511.74
1262.38	313.385	1076.54	675.966	407.088	1009.54	182.704	458.34
1260.83	321.666	1112.75	799.644	421.427	1076.54	194.016	523.336
1131.45	409.43	1024.41	771.532	431.543	918.516	210.747	485.266
1331.66	372.664	1088.96	871.963	445.019	1048.29	234.584	528.419
1306.14	383.891	1153.31	793.558	438.643	1083.12	247.707	531.031
1328.34	399.127	1154.08	848.153	468.458	1030.86	212.665	523.919
1127.48	389.601	1062.77	732.147	412.067	935.885	229.242	511.419
1256.3	481.353	1119.52	878.411	421.809	1026.97	227.752	509.072
1072.33	356.135	1018.63	815.543	413.274	761.498	241.991	443.148
1265.35	595.635	1124.78	834.833	417.07	1017.62	285.783	528.576
1267.95	571.452	1152.35	834.386	392.216	1101.38	333.871	505.542
1254.94	660.014	1083.63	848.334	414.317	994.315	182.21	529.87
1163.84	470.14	1053.43	799.545	404.23	941.686	203.036	531.403
1127.97	577.244	1039.04	767.306	411.774	961.131	204.698	543.065
1177.28	583.126	1012.53	737.709	403.313	964.249	197.805	505.701
1123.68	537.167	1016.86	724.698	445.145	908.407	223.868	536.118
1123.53	558.127	1028.93	823.521	409.599	960.77	188.776	475.717
1222.42	628.743	1097.73	856.153	447.541	1058.58	208.52	538.747
1088.91	627.883	1035	821.336	473.506	959.587	187.742	470.552
1145.6	651.13	1054.89	828.59	419.827	1005.98	222.225	480.117
1168.19	706.48	1052.05	863.661	415.584	1015.39	221.529	501.558
1087.73	643.563	1013.66	835.976	415.25	911.559	166.058	532.686
1236.44	808.468	1078	828.596	414.358	1008.46	199.693	533.53
1253.33	797.224	1174.18	924.589	435.128	1091.59	271.714	527.421
1199.5	591.258	1081.66	800.895	419.743	1002.88	248.995	490.827
1103.88	516.693	1043.66	836.712	470.976	944.475	247.804	520.659
1197.24	560.427	1044.75	741.99	415.738	904.897	228.408	520.18
1185.16	591.034	1019.33	754.34	439.777	948.478	251.832	527.65
1244.98	565.376	1048.05	845.183	422.411	983.671	199.32	502.168
1169.48	404.287	1055.15	833.862	462.015	980.061	193.279	532.289
1190.05	437.754	1083.48	815.548	419.832	1042.64	171.308	507.914
1378.65	508.914	1246.53	1039.15	453.249	1175.6	266.241	518.678
1180.18	382.648	1101.58	833.196	422.046	1030.02	261.131	535.287
1199.82	404.743	1076.08	887.36	434.306	1044.19	268.571	518.29
1203.44	447.708	1067.77	815.506	416.267	924.732	225.329	522.802
1135.44	419.246	1039	807.916	407.382	933.204	219.098	508.462
1112.76	402.198	1057.32	874.921	405.862	927.328	182.645	518.242
1096.45	465.961	1019.23	783.165	431.576	868.775	193.342	474.815
1112.78	329.092	1026.31	814.707	524.101	967.124	216.63	510.865
1161.99	406.198	1015.81	834.384	446.468	953.136	189.572	529.985
1131.2	349.412	1008.46	768.591	431.367	906.527	173.184	533.079
1133.56	388.189	1048.43	855.282	412.16	961.709	227.097	516.371
1170.34	369.066	1047.3	848.273	461.369	917.766	278.014	506.329
1130.27	300.141	1021.04	673.98	398.649	925.824	170.429	536.464
1302.01	388.724	1017.17	705.481	425.896	983.98	241.426	522.406
1302.01	300.679	1034.24	810.849	447.604	886.307	144.504	521.438
1188.1	355.799	1028.4	768.288	477.506	945.447	198.458	518.267
1189.78	415.498	1056.67	782.12	455.341	1007.96	211.613	514.853
1166.56	327.271	1029.72	738.666	456.138	988.925	307.087	513.73
1111.21	402.364	1005.96	653.162	414.75	909.436	302.255	521.351
1174.82	439.644	1061.02	682.012	422.265	966.114	184.965	495.235
1201	475.954	1048.29	703.928	403.764	956.118	213.783	529.364
1147.57	496.924	1051.13	658.705	411.005	1000.52	228.997	514.832
1202.28	399.809	1116.46	781.288	448.873	1073.83	294.286	523.388
1193.97	470.445	1136.13	838.055	461.752	1032.77	259.291	504.014
1238.33	388.87	1077.48	764.227	453.832	1000.34	214.802	531.344
1152.54	487.441	1071.99	751.354	396.753	967.782	203.81	532.73
1147.83	352.021	1011.64	771.89	479.069	975.916	324.293	524.005
1142.26	465.492	1077.99	813.28	393.458	1000.84	304.939	517.688
1094.27	390.593	1008.4	806.108	426.293	961.125	285.26	498.118
1243.22	391.546	1050.57	859.287	470.904	1001.66	269.681	515.611
1217.85	424.611	1027.2	763.514	417.031	968.04	309.618	520.311
1366.31	359.56	1110.2	846.284	409.619	930.551	254.623	528.875
1178.66	421.096	1050.75	825.207	414.085	944.37	225.98	534.088
1171.24	402.59	1016.94	789.605	476.448	950.524	297.54	529.24
1243.12	409.689	1105.63	809.554	465.548	966.362	347.881	534.295
1132.7	572.296	1006.71	788.408	453.71	902.85	341.646	521.707
1315.77	531.498	1025.3	773.374	420.991	990.717	356.146	512.633
1254.97	469.089	1138.32	840.482	415.36	1055.94	327.297	506.746
1241.94	340.268	1115.9	803.312	503.501	1036.55	410.441	495.1
1104.43	450.408	1035.28	646.642	415.426	917.248	317.514	514.848
1159.32	398.438	1086.44	807.234	474.38	1039.62	253.606	481.238
1211.3	570.322	1093.32	804.434	400.435	947.648	277.003	491.161
1059.04	566.111	1006.67	680.772	436.042	930.404	301.396	460.298
1098.12	526.983	1002.9	877.349	443.403	945.631	277.472	536.443
1154.24	487.085	1002.23	782.916	402.306	950.598	287.63	528.244
1227.23	643.963	1017.7	803.838	410.646	983.642	277.101	485.592
1196.62	673.461	1138.69	846.853	417.523	1088.7	347.594	533.412
1179.9	697.346	1068.42	880.709	409.291	987.468	283.993	516.044
1096.89	487.158	1016.36	666.088	405.852	947.153	263.276	476.912
1134.98	481.216	1023.12	766.363	420.929	983.161	233.005	516.249
1337.47	472.156	1126.87	821.435	433.232	1052.22	251.42	509.516
1144.02	477.665	1082.29	873.232	410.522	979.4	252.853	536.906
1254.71	428.716	1149.45	692.004	447.899	1019.95	247.539	492.987
1170.3	588.638	1049.49	597.742	437.943	926.756	232.784	429.989
1146.1	454.208	1022.35	675.375	447.896	947.368	221.876	477.728
1397.11	655.995	1134.05	785.246	418.649	1063.22	206.077	503.888
1200.2	687.228	1063.56	779.772	411.471	992.72	191.31	473.946
1270.81	666.453	1053.52	807.576	412.359	1018.93	250.004	505.472
1114.68	636.038	1036.49	710.567	404.315	931.305	284.083	501.655
1278.58	592.79	1042.15	750.73	439.054	984.145	293.603	493.749
1162.51	592.527	1043.09	750.607	420.632	933.241	295.054	529.83
1168.48	468.126	1081.81	806.362	415.052	1025.67	331.239	528.652
1179.93	357.181	1035.85	830.109	460.6	888.675	267.822	471.743
1148.69	400.862	1021.33	765.975	478.194	924.175	355.993	513.671
1072.83	401.008	1004.15	771.375	480.988	953.292	357.972	532.016
1108.35	388.352	1025.27	708.513	413.026	989.152	507.148	537.608
1239.53	368.631	1015.66	791.075	417.377	941.111	443.647	524.881
1223.51	469.461	1034.55	804.137	477.04	987.341	444.451	525.297
1238.5	446.274	1000.56	775.293	420.74	894.594	445.348	498.644
1230.17	384.541	1032.05	842.403	476.739	980.125	455.511	516.92
1096.1	429.655	1013.64	835.78	415.17	953.885	323.469	510.979
1200.95	488.768	1103.76	915.984	426.155	1069.28	373.533	515.811
1103.04	455.27	1025.72	808.163	424.002	999.566	323.666	527.643
1072.08	386.726	1025.92	830.333	452.564	954.78	323.292	537.582
1132.7	412.879	1004.96	819.025	424.906	937.372	311.354	535.33
1213.6	398.318	1029.19	833.915	425.277	982.984	274.328	533.004
1215.19	351.087	1091.35	832.285	445.66	984.655	338.461	509.592
1467.2	457.541	1176.36	842.569	398.573	1029.45	300.851	490.809
1193.04	373.822	1007.59	739.905	433.311	979.224	207.919	520.165
1148.42	369.157	1032.86	822.241	466.883	995.5	266.31	514.283
1322.24	361.005	1045.1	692.584	414.46	1020.24	286.859	505.521
1227.09	394.258	1055.1	817.995	418.454	987.422	271.435	525.83
1184.07	443.362	1069.53	864.275	415.019	1026.65	318.154	531.573
1082.28	477.413	1028.16	786.138	407.746	961.3	288.429	517.53
1212.07	511.58	1063.95	874.351	408.307	904.03	332.594	522.627
1162.11	569.596	1094.05	843.879	425.72	817.13	288.235	510.54
1234.14	439.784	1115.82	871.36	461.74	1057.05	360.535	518.965
1137.9	608.843	1034.81	778.065	420.912	929.296	297.401	514.161
1366.32	465.118	1039.56	787.055	466.607	934.286	329.183	535.38
1311.93	432.221	1021.37	804.571	417.758	908.559	245.263	535
1265.07	482.233	1064.35	832.159	406.047	1013.64	271.431	531.451
1239.77	540.528	1169.52	953.658	409.676	1040.74	324.389	525.542
1367.18	707.919	1216.72	960.132	411.501	1128.68	360.397	520.103
1306.44	797.112	1192.32	946.543	435.411	1133.11	257.276	494.607
1313.16	699.302	1066.68	777.854	431.464	949.521	184.334	528.682
1228.65	618.632	1014.07	754.884	416.812	919.028	197.339	511.181
1301.54	696.793	1107.78	705.363	415.515	1045.31	209.336	519.74
1156.86	593.129	1006.51	842.831	439.905	939.404	199.821	505.466
1232.83	640.598	1033.09	784.726	436.42	971.264	206.024	531.248
1242.95	707.992	1131.84	976.538	403.084	1043.81	222.483	525.71
1181.8	600.095	1051.29	825.837	473.611	991.424	222.466	522.783
1202.11	679.023	1114.61	899.197	432.375	1012.5	222.272	531.601
1247.18	663.962	1052.33	781.433	438.978	962.513	203.417	511.678
1128.47	682.234	1001.65	783.381	434.433	941.539	242.907	531.18
1165.29	564.191	1036.16	872.089	456.556	924.506	301.518	494.625
1108.78	565.526	1040.13	812.089	419.898	963.367	232.021	525.614
1069.53	577.101	1012.14	753.28	464.073	957.898	219.946	509.482
1167.85	575.958	1098.28	807.879	415.421	1049.93	293.59	472.736
1302.98	572.625	1128.57	898.291	431.193	1055.24	270.06	449.799
1180.09	464.623	1018.21	827.045	418.62	880.498	199.552	434.386
1312.07	548.203	1164.08	886.634	428.002	923.94	224.416	527.914
1353.76	494.943	1194.55	867.962	430.558	960.023	303.181	516.129
1123.99	467.58	1016.45	714.193	415.449	982.671	220.883	479.416
1290.72	585.432	1069.16	863.368	415.661	1016.2	264.392	484.652
1403.39	615.344	1163.26	846.193	482.572	1033.75	316.56	536.462
1311.56	419.898	1108.32	880.623	437.925	972.603	319.668	468.751
1144.81	596.568	1040.6	728.715	410.302	964.547	274.475	501.529
1149.84	475.217	1001.18	781.782	428.046	954.576	231.475	449.385
1299.06	516.348	1143.91	829.843	489.157	1054.54	276.486	476.368
1311.62	665.021	1133.26	863.268	407.328	1061.05	257.575	521.311
1238.1	644.222	1054.48	798.875	422.622	995.426	233.991	524.122
1197.71	512.846	1114.94	794.552	420.275	1041.8	302.558	527.583
1252.6	716.899	1085.78	831.949	480.629	1011.7	294.269	512.122
1274.83	744.837	1068	897.501	423.932	1041.43	265.279	535.501
1301.11	705.987	1125.25	885.673	414.249	1050.89	233.58	525.492
1187.49	637.268	1127.18	791.584	424.956	1050.27	221.351	446.409
1337.1	525.988	1199.22	929.483	431.736	1056.34	253.904	509.212
1327.17	481.39	1195.97	969.439	407.877	1132.21	316.172	531.916
1341.15	520.848	1061.54	781.79	411.818	992.071	278.156	502.291
1246.49	594.815	1123.02	922.209	418.107	1048.75	255.404	534.148
1256.85	549.399	1104.04	815.052	417.409	1054.68	253.315	503.609
1075.43	386.054	1003.81	775.517	413.211	969.808	260.935	512.979
1249.8	314.547	1107.53	852.189	431.98	1012.43	242.27	542.568
1293.88	344.998	1113.72	819.502	409.614	1039.24	274.184	481.878
1220.95	471.24	1079.18	762.947	462.863	1032.97	276.19	520.242
1091.18	406.265	1031.62	825.904	404.567	968.544	316.531	519.278
1078.96	360.043	1017.43	839.285	408.217	971.019	333.025	470.485
1326.68	391.993	1192.92	912.579	415.241	1066.68	297.895	525.092
1239.49	349.308	1041.13	806.45	418.502	907.419	365.912	495.03
1216.64	434.484	1000.23	866.043	409.562	958.499	336.059	522.237
1161.77	534.54	1049.13	803.969	405.283	950.537	272.607	523.346
1215.57	578.354	1075.54	879.608	409.85	1010.09	235.956	533.861
1120.75	569.542	1010.62	802.978	409.903	925.7	281.479	530.27
1323.19	617.787	1068.85	858.175	415.676	1018.1	235.12	531.571
1146.19	507.067	1083.8	822.123	430.576	1034.44	192.046	505.156
1186.6	518.263	1026.86	873.249	424.182	956.565	341.142	523.711
1061.97	381.287	1003.25	713.784	447.306	910.441	325.504	500.539
1149.47	483.722	1058.61	737.046	429.81	974.789	230.766	530.521
1169.51	460.715	1085.43	832.439	464.926	1056.16	348.95	529.013
1147.54	331.133	1076.65	695.266	409.405	1007.86	245.567	483.264
1336.18	500.399	1204.55	991.84	457.844	1115.99	193.518	530.344
1493.87	478.935	1205.52	857.474	416.571	1113.63	250.624	515.309
1269.87	525.406	1123.77	844.288	463.616	1072.6	219.139	502.798
1154.3	416.595	1027.83	707.806	410.791	952.242	256.933	526.589
1190.51	442.597	1041.3	858.24	416.242	999.963	232.203	509.886
1198.66	413.996	1086.13	874.15	494.851	1014.63	285.646	533.165
1301.71	381.132	1166.39	882.221	425.481	1102.36	235.106	522.702
1111.07	396.229	1033.61	796.72	446.675	979.955	283.799	513.817
1155.48	468.363	1035.91	803.505	427.692	937.767	236.698	505.691
1151.36	458.414	1065.25	779.336	421.77	945.604	218.88	523.462
1126.98	370.164	1022.51	820.015	417.276	902.78	317.577	524.376
1285.2	488.481	1130.43	892.026	425.144	968.939	269.299	514.52
1435.17	410.88	1209.91	928.985	467.833	1148.4	347.866	503.133
1521.5	459.96	1157.98	916.202	451.171	1079.44	368.486	510.398
1216.71	436.725	1064.68	890.336	410.264	934.846	279.386	505.217
1298.8	487.676	1079.97	889.562	409.687	992.994	201.091	530.61
1101.3	446.333	1012.99	750.901	444.022	955.297	351.962	519.908
1131.6	387.875	1057.36	760.364	442.561	1000.5	328.02	523.093
1319.33	431.818	1279.12	955.288	492.752	1219.46	336.678	527.831
1203.04	430.805	1073.75	777.06	404.745	1029.86	212.539	484.279
1332.11	343.55	1114.36	783.261	433.073	983.583	218.954	526.379
1194.66	476.547	1026.52	736.127	408.167	929.871	220.523	501.758
1113.8	410.182	1001.28	775.801	437.172	917.403	248.027	511.143
1111.6	464.785	1046.78	835.321	411.319	925.979	213.732	517.303
1226.82	549.818	1092.2	883.299	412.568	971.149	178.46	511.376
1145.95	584.82	1083.26	880.598	498.766	999.779	225.361	512.27
1267.35	628.429	1026.93	814.621	418.938	975.513	151.76	523.564
1228.42	655.547	1118.64	857.467	403.358	1043.4	182.591	475.951
1157.39	528.65	1085.22	838.89	424.643	942.576	170.071	509.738
1290.44	638.585	1132.45	833.172	413.874	1021.08	203.56	531.527
1210.37	442.645	1097.81	875.111	426.045	1000.39	274.313	517.551
1125.96	510.903	1035.47	711.372	413.61	960.925	249.407	540.641
1101.79	466.828	1022.67	694.401	443.411	958.254	213.485	533.126
1252.75	563.833	1109.52	824.087	417.699	1066.11	292.411	515.212
1101.44	501.506	1048.68	787.803	426.433	995.534	181.508	452.271
1289.7	464.927	1177.94	869.363	427.093	1114.11	167.14	498.711
1217.38	533.04	1120.8	781.807	484.623	1055.95	146.798	485.55
1086.57	432.391	1011.29	674.166	410.026	966.895	174.264	477.287
1137.72	423.876	1010.56	704.187	447.246	928.549	173.096	515.975
1245.72	384.367	1081.49	818.293	412.715	1013.15	155.939	529.882
1283.27	333.28	1125.81	745.318	407.606	940.342	175.967	529.195
1326.11	370.455	1071.32	694.294	443.777	953.146	201.899	499.421
1336.02	370.724	1127.61	895.051	412	1077.51	274.475	494.688
1401.06	457.449	1165.76	988.591	428.182	1096.92	272.471	491.529
1494.08	453.961	1273.17	1046.83	421.956	1203.4	241.413	506.554
1428.18	447.067	1245.79	893.947	430.506	1166.63	347.105	498.061
1170.87	506.067	1100.27	790.578	406.186	999.681	273.81	446.914
1224.38	479.699	1138.73	732.724	425.954	1055.25	330.513	490.046
1089.16	378.705	1038.96	772.14	409.305	979.845	291.397	520.582
1108.72	315.956	1040.47	767.514	421.253	972.65	200.537	531.416
1113.54	420.67	1041.37	729.891	407.794	979.11	248.351	526.569
1305.94	428.364	1088.98	788.407	440.233	996.911	282.933	530.838
1251.96	420.929	1083.31	835.567	491.597	1015.12	221.459	501.021
1113.98	389.406	1038.73	773.949	489.375	987.469	185.976	520.45
1252.65	437.737	1044.49	839.833	448.098	928.902	203.005	524.773
1256.51	359.077	1095.4	748.589	459.818	1007.68	152.151	531.995
1195.44	463.46	1119.75	811.833	454.906	1003.27	224.385	503.087
1179.98	428.553	1091.95	906.029	426.616	1032.1	207.694	539.335
1212.24	431.692	1048.2	836.343	415.863	958.9	238.103	538.77
1173.52	596.143	1097.7	796.283	432.392	998.603	232.529	514.583
1104.09	440.9	1046.96	824.884	405.335	996.088	253.088	530.556
1121.75	554.418	1004	780.831	404.856	939.137	147.649	519.697
1125.56	554.111	1021.87	789.118	402.004	968.115	177.719	527.173
1211.16	613.254	1047.48	868.94	456.809	1014.62	205.024	520.337
1232.05	590.642	1107.46	820.133	443.031	1050.79	205.436	515.031
1053.38	623.129	1010.81	780.476	417.394	953.628	208.029	482.98
1166.19	451.305	1089.46	825.901	437.023	955.76	170.707	531.608
1287.46	423.542	1091.31	805.152	513.598	1022.64	193.309	528.098
1233.39	630.144	1088.29	835.666	404.624	984.407	189.095	501.23
1151.21	598.886	1033.02	831.386	447.352	858.716	172.278	526.496
1084.28	648.661	1019.37	823.041	416.01	912.081	232.809	524.173
1112.42	476.603	1024.29	843.375	421.3	953.188	253.313	527.82
1024.69	544.404	1000.06	846.874	405.097	949.403	307.862	521.89
1103.49	538.616	1032.5	713.56	411.528	903.703	440.543	540.113
1177.99	589.906	1090.92	876.045	451.063	1020.97	331.295	513.126
1334.32	483.406	1048.36	825.404	427.409	1000.96	323.121	528.356
1145.76	435.527	1029.49	781.533	397.625	965.044	286.527	522.263
1177.81	496.372	1001.5	838.386	408.91	979.637	340.296	529.529
1107.83	516.729	1005.74	781.236	429.124	964.645	344.116	472.386
1139.28	465.349	1014.93	743.599	416.245	986.364	278.818	512.704
1170.88	424.104	1009.58	809.145	435.999	910.847	306.996	483.269
1162.4	456.143	1050.12	809.602	457.181	974.183	353.085	515.601
1084.37	415.158	1002.27	782.163	424.238	871.938	274.233	499.182
1285.24	475.135	1120.96	838.2	425.729	1032	275.634	533.909
1232.04	502.995	1144.91	913.786	406.122	1112.19	177.981	527.109
1115.27	482.871	1028.63	858.901	415.311	990.062	198.337	504.259
1197.77	487.96	1086.47	811.599	449.586	1019.21	191.064	538.17
1065.31	417.709	1016.97	851.522	436.951	942.731	183.445	471.034
1144.65	369.777	1002.47	732.303	419.528	913.88	223.246	517.101
1114.33	380.759	1016.3	853.368	412.28	976.591	242.622	517.092
1140.41	359.901	1046.87	743.644	416.61	1014.31	273.288	537.208
1111.59	335.255	1003.77	824.724	444.781	898.732	222.112	525.418
1165.93	494.164	1063.05	820.132	425.711	961.26	214.228	516.351
1142.66	470.543	1056.53	813.385	410.952	918.65	209.561	524.253
1076.66	425.921	1002.41	803.645	406.449	946.565	180.58	533.596
1236.52	381.697	1071.12	832.946	423.331	1026.86	223.073	526.078
1285.51	408.965	1012.9	773.753	433.897	947.479	186.142	531.612
1139.55	401.772	1012.99	781.285	412.191	903.874	204.36	526.056
1221.66	545.005	1111.47	804.149	411.593	1020.99	284.088	509.342
1254.21	584.99	1159.26	949.21	427.921	1104.74	306.777	529.794
1122	561.383	1013.88	742.529	406.336	967.988	254.467	482.066
1121.84	455.227	1056.16	777.645	416.486	1026.09	266.054	495.656
1151.18	630.6	1050.69	798.87	409.724	969.821	181.029	516.58
1142.72	618.44	1043.62	878.344	403.962	974.058	309.914	443.515
1103.77	482.413	1057.45	710.236	407.196	1005.67	347.775	506.796
1192.82	654.322	1122.81	813.443	442.982	1010.7	337.137	534.71
1084.14	560.883	1008.29	754.954	439.597	943.531	301.217	523.351
1161.3	512.763	1085.93	806.598	417.89	1009.81	330.271	508.913
1185.72	493.522	1098.09	880.411	459.471	1039.58	317.076	531.679
1125.8	449.469	1012.01	818.561	458.093	962.097	304.891	520.719
1280.07	377.039	1018.53	842.486	475.899	979.787	274.41	508.141
1250.65	348.769	1008.42	730.137	476.427	924.732	215.125	451.948
1292.28	452.519	1187.42	805.292	417.228	1080.28	268.293	531.33
1146.48	437.859	1012.17	828.708	502.093	972.593	218.335	509.56
1102.46	459.452	1022.97	783.457	412.129	910.214	190.958	514.475
1196.21	390.42	1072.72	814.675	433.975	1032.35	214.131	509.237
1167.69	399.005	1027.64	806.61	442.856	926.463	223.973	523.254
1160.41	466.826	1088.57	792.197	431.947	1023.11	249.396	523.401
1203.74	369.543	1044.71	830.095	425.051	956.837	194.669	533.936
1145.21	329.166	1090.81	743.782	417.814	1026.11	302.847	507.601
1245.5	374.848	1087.44	830.959	421.364	1011.95	278.75	507.405
1152.63	326.802	1045.9	809.389	475.396	976.977	184.496	531.634
1174.58	421.686	1113.74	883.888	424.729	975.288	307.592	502.315
1265.5	513.57	1122.77	831.329	489.215	1068.76	371.716	462.568
1130.74	399.664	1037.42	834.101	457.526	979.514	247.368	511.798
1178.09	553.512	1072.6	813.246	413.562	982.584	337.791	514.432
1111.86	432.967	1060.13	759.104	430.698	977.507	256.345	531.816
1190.69	580.989	1040.04	704.318	410.908	966.485	345.347	488.887
1126.8	543.831	1016.47	714.66	410.102	944.446	232.8	536.415
1082.51	669.343	1005.47	778.295	413.38	960.048	220.359	533.02
1339.62	611.284	1138.93	887.615	481.052	1076.73	292.311	535.019
1154.71	678.216	1040.2	717.302	438.129	940.189	293.32	528.172
1082.61	566.254	1001.26	706.473	429.573	901.966	255.205	529.702
1161.1	590.574	1011.89	725.119	441.611	859.378	192.804	534.204
1246.83	450.174	1004.66	746.471	437.256	881.824	274.738	510.359
1233.31	421.827	1053.14	802.821	436.208	978.984	265.312	521.739
1211.11	411.458	1040.41	819.856	448.769	962.51	281.256	527.883
1167.97	397.414	1086.17	864.057	463.775	975.626	249.942	520.959
1171.59	477.493	1005.34	759.576	407.068	967.39	236.671	509.069
1134.72	545.893	1047.73	700.885	428.522	924.521	236.253	534.893
1211.56	332.73	1090.95	902.753	409.563	1035.75	321.276	526.492
1146.5	366.395	1059.61	781.008	408.523	995.363	288.808	489.026
1087.26	433.623	1016.37	723.429	447.016	898.261	321.905	513.748
1206.97	349.917	1048.1	663.182	410.634	1003.1	354.022	520.388
1540.64	339.975	1169.87	810.008	496.063	992.977	377.825	514.94
1338.5	314.932	1121.42	646.442	395.726	1036.03	361.207	531.306
1339.07	355.999	1170.67	794.179	416.076	991.032	398.128	521.07
1138	402.958	1055.57	842.831	434.652	987.056	375.571	527.646
1115.73	390.503	1027.28	824.319	413.74	973.59	297.112	519.651
1187.72	403.042	1025.55	787.406	500.467	938.135	261.365	518.957
1192.69	398.476	1034.33	695.187	421.19	914.592	201.475	506.409
1111.27	384.161	1028.64	650.467	427.614	930.786	240.271	511.591
1205.21	495.308	1138.4	842.057	444.693	1014.1	261.936	511.994
1229.41	477.196	1062.25	958.89	448.251	924.241	223.881	528.172
1207.4	446.32	1031.7	734.501	409.465	968.366	195.937	525.776
1284.75	495.353	1098.9	878.358	424.797	976.662	295.62	505.092
1144.15	447.676	1030.45	757.034	413.288	988.473	279.832	531.243
1162.79	367.114	1012.1	766.984	423.8	993.205	249.764	498.801
1220.99	354.459	1066.79	811.112	422.269	1023	310.502	538.382
1182.94	379.031	1027.23	787.514	412.632	950.82	301.151	471.837
1158.79	424.919	1037.35	794.768	429.843	979.006	339.416	503.328
1120.56	447.014	1019.01	735.238	426.932	983.074	290.065	531.527
1215.58	554.906	1000.05	762.52	456.121	960.466	293.209	530.755
1286.49	590.232	1105.11	895.991	470.947	1017.36	340.095	508.782
1082.58	570.32	1003.76	804.005	407.263	976.509	278.783	461.209
1358.01	678.11	1091.66	807.337	499.911	1043.6	297.056	514.525
1350.14	475.466	1140.54	760.851	430.214	1041.23	280.003	535.259
1648.84	393.637	1113.98	761.221	410.339	1066.74	300.681	536.924
1266.23	632.335	1093.88	870.364	425.034	1018.31	242.395	510.138
1426.36	819.593	1201.64	943.349	407.778	1112.87	219.841	508.721
1301.42	664.872	1119.13	950.857	518.638	1033.63	198.574	485.598
1221.14	527.721	1044.76	793.649	404.622	968.999	148.857	460.578
1251.11	611.109	1147.55	888.288	418.885	1089.94	195.012	502.589
1262.53	742.581	1119.51	845.757	451.551	1009.11	269.893	503.986
1291.59	604.476	1101.42	850.064	478.326	1016.18	250.223	509.262
1143.5	581.881	1001.05	814.502	405.786	953.435	227.815	523.723
1293.88	597.957	1139.45	963.734	424.31	1071	311.195	523.052
1146.6	491.379	1013.55	758.664	426.821	957.066	181.634	514.42
1195.39	566.351	1000.67	806.877	455.14	934.168	216.821	529.404
1114.86	682.727	1039.02	806.382	420.778	956.651	264.92	532.593
1171.85	587.264	1012.04	804.188	416.532	931.684	291.674	525.989
1217.8	600.084	1035.26	815.288	419.767	973.404	321.401	524.039
1115.89	621.149	1033.91	863.371	417.83	981.292	338.822	533.942
1108.94	452.396	1025.14	773.004	419.664	897.546	335.695	535.747
1329.33	471.477	1286.26	813.27	414.73	1181.61	412.418	537.117
1409.78	485.357	1250.21	761.6	453.918	1165.52	312.78	535.998
1260.78	437.831	1127.6	701.087	428.007	1012.06	314.343	524.286
1169.39	407.146	1076.71	762.835	416.35	947.174	258.204	506.17
1090.15	501.209	1003.59	765.462	405.501	927.829	307.348	493.972
1242.73	532.888	1144.69	798.951	431.687	1106.13	318.919	470.005
1105.75	458.155	1060.87	768.529	400.188	931.143	312.718	501.692
1062.37	462.704	1019.47	718.018	426.604	913.173	289.645	527.831
1116.46	629.798	1015.94	700.818	408.309	953.206	257.941	532.578
1151.55	648.144	1061.78	723.409	461.329	1006.8	237.037	506.422
1199.28	782.33	1139.82	865.785	463.88	1083.43	315.29	531.043
1182.21	658.757	1053.96	732.049	423.419	930.604	305.016	534.662
1225.55	600.234	1024.81	856.203	452.296	922.694	261.527	531.958
1340.41	633.187	1121.18	851.705	433.036	1077.13	231.293	519.286
1164.71	627.822	1081.51	721.145	413.547	957.919	242.429	491.798
1249.84	661.899	1100.99	781.322	431.194	1054.35	302.711	443.253
1571.48	664.927	1248.93	961.914	453.229	1156.97	361.3	536.371
1222.09	481.637	1001.53	833.008	409.781	940.504	248.262	523.222
1259.86	500.65	1037.44	849.288	452.444	945.058	257.813	526.856
1105.08	482.905	1001.13	834.205	418.27	949.998	186.967	528.51
1097.24	404.901	1009.95	782.653	411.647	924.605	203.715	530.433
1227.17	469.084	1048.35	815.264	411.243	974.662	262.052	517.373
1204.5	552.616	1025.28	783.568	390.47	902.141	283.698	473.561
1234.22	552.444	1062.9	784.612	430.522	916.65	160.978	526.655
1148.5	404.815	1057.76	860.252	432.907	1003.24	298.511	522.844
1378.46	487.624	1251.93	926.194	419.537	1186.89	363.986	532.169
1154.81	410.17	1094.19	840.614	444.711	1018.91	289.152	503.448
1355.22	378.709	1142.06	906.071	416.384	1063.6	248.283	519.628
1344.8	364.22	1269.14	820.861	408.633	1210.63	247.322	527.798
1134.15	385.834	1048.08	764.124	433.501	990.075	201.719	526.054
1066.42	335.869	1014.52	764.639	433.703	926.678	307.693	517.959
1107.63	412.807	1017.29	840.594	488.859	982.345	255.054	521.681
1301.91	385.682	1147.54	956.561	463.698	1027.03	244.345	522.901
1368.11	460.464	1206.73	892.665	446.601	998.463	273.141	533.247
1199.21	415.454	1031.06	750.805	461.138	988.18	181.474	485.507
1254.76	452.887	1092.82	761.623	406.172	1024.43	207.249	536.995
1154.33	451.619	1010.41	737.619	444.008	955.9	238.953	485.772
1279.84	501.059	1161.2	926.073	407.503	1093.42	253.778	498.447
1561.1	461.332	1247.12	858.774	429.267	1175.38	272.257	501.017
1304.77	457.232	1152.09	742.276	459.155	1078.58	166.591	534.329
1287.36	379.604	1177.78	781.403	435.511	1095.64	128.042	521.601
1456.99	306.855	1301.04	817.872	410.577	1161.74	221.998	529.364
1273.08	438.609	1172.27	782.313	420.434	1040.85	284.827	528.787
1191.16	330.304	1069.01	628.422	415.958	995.743	198.345	466.278
1393.74	381.241	1109.21	748.164	422.147	1084.48	214.638	538.528
1184.3	397.867	1024.25	676.939	408.479	973.257	216.169	491.359
1327.21	377.36	1000.74	760.966	468.356	934.082	169.647	525.307
1161.85	410.692	1015.07	856.981	441.244	885.907	217.109	529.762
1186.3	461.433	1053.93	775.05	403.954	927.185	285.291	533.137
1317.81	595.049	1113.33	837.93	417.846	992.903	224.821	499.498
1176.04	313.231	1070.08	791.282	413.434	909.565	178.732	534.188
1315.13	389.855	1073.66	669.737	420.534	993.933	213.615	525.431
1369.23	393.723	1104.61	783.628	412.641	1071.14	181.882	529.918
1122	423.666	1019.37	672.365	419.746	957.932	246.628	525.23
1096.51	423.452	1000.91	654.734	409.889	925.588	257.024	530.504
1072.08	396.006	1038.97	671.264	392.576	978.016	352.515	519.551
1123.55	406.632	1081.98	866.846	423.276	958.589	250.636	535.755
1135.97	406.456	1058.48	714.494	429.153	863.969	330.484	491.123
1114.22	346.947	1002.59	701.557	441.405	955.17	286.893	523.897
1119.67	331.088	1032.85	759.877	421.487	969.842	323.472	504.884
1201.63	386.327	1140.65	753.924	413.101	1065.71	338.485	528.372
1202.02	371.21	1005.57	709.885	422.472	935.289	294.166	532.464
1359.31	392.017	1113.11	802.179	442.663	1065.14	282.918	524.982
1362.49	369.588	1177.15	889.356	419.56	1087.97	279.335	526.494
1312.6	399.043	1073.98	764.148	418.898	1021.87	225.76	482.069
1179.14	499.377	1002.43	720.794	423.768	900.208	327.481	470.092
1148.39	470.295	1018.89	802.119	427.479	939.932	342.034	530.021
1141.04	480.403	1030.54	846.481	433.203	963.377	365.745	529.233
1119.15	376.758	1049.47	859.948	438.912	977.887	291.304	493.172
1312.83	373.78	1230.77	890.61	408.848	1141.78	304.666	505.12
1280.96	549.203	1121.66	822.445	425.729	1065.79	267.29	493.518
1306.96	397.965	1122.7	845.789	464.07	1012.78	205.5	506.75
1437.78	359.664	1054.94	766.252	402.302	932.814	179.411	504.762
1470.71	375.57	1162.82	737.751	457.04	1132.7	172.316	497.179
1150.4	405.471	1041.84	755.528	428.941	969.706	203.848	487.036
1287.47	478.506	1158.76	904.354	453.441	1087.47	223.862	532.556
1451.82	613.837	1192.15	890.607	478.425	1099.33	293.765	501.771
1234.65	699.912	1107.49	878.175	427.739	953.679	279.585	520.629
1138.76	519.54	1044.41	820.776	403.246	1000.25	268.599	518.971
1080.83	486.678	1009.29	824.857	414.978	951.804	266.876	498.294
1339.03	522.912	1158.11	881.39	409.938	1064.26	298.372	530.434
1153.77	389.191	1021.86	812.848	511.922	971.63	244.718	529.991
1097.16	347.939	1013.08	833.402	414.61	975.018	173.077	528.983
1273.34	343.418	1040.89	778.81	414.798	979.009	132.229	520.948
1277	432.909	1044.88	772.138	471.846	893.698	163.83	454.332
1370.27	510.163	1048.04	809.493	413.561	997.587	141.335	475.066
1682.86	693.921	1145.65	799.064	407.564	933.743	174.021	488.856
1627.65	626.321	1232.34	822.812	462.108	1143.1	251.948	525.29
1218.55	535.769	1056.19	778.914	425.632	918.897	198.921	518.088
1177.3	562.178	1021.18	706.83	448.839	985.987	194.65	528.035
1078.07	511.375	1021.8	786.106	417.41	969.117	183.552	531.407
1166.16	574.766	1071.18	823.525	410.107	987.823	178.718	531.617
1335.28	725.36	1171.74	961.489	463.397	1105.53	158.187	527.261
1212.51	736.293	1133.71	886.649	430.859	1078.31	196.68	497.476
1347.41	720.272	1091.16	866.903	416.672	984.533	244.074	520.182
1099.82	660.538	1017.63	822.594	466.356	937.838	228.883	528.663
1152.95	651.424	1016.15	843.113	452.252	913.498	254.998	478.228
1179.07	623.37	1025.32	837.555	418.862	958.917	289.01	493.057
1180.09	631.758	1057.4	806.52	418.647	979.954	293.428	536.734
1270.14	645.837	1101.71	805.963	406.488	984.27	309.765	534.878
1236.09	774.104	1093.04	886.816	483.666	976.524	311.684	502.528
1210.59	572.636	1071.23	787.42	424.128	974.35	218.268	498.343
1219.92	580.9	1001.85	756.094	497.665	959.035	216.686	444.52
1416.48	625.355	1089.94	743.713	420.492	1026.3	217.161	522.483
1223.81	779.635	1110.66	664.521	432.271	977.909	222.012	505.5
1268.22	689.206	1029.37	761.919	411.752	930.427	283.502	462.76
1479.3	670.942	1166.34	826.936	422.763	1069.2	232.981	516.999
1412.42	647.131	1028.45	789.181	420.218	944.367	286.771	500.136
1355.05	664.44	1094.59	740.26	421.907	1009.29	370.72	535.083
1233.48	415.151	1034.82	750.144	416.811	962.446	244.863	504.828
1195.44	633.991	1043.92	789.817	410.757	964.234	194.13	526.842
1146.53	603.177	1034.18	788.828	423.579	973.038	183.852	515.757
1124.97	504.945	1016.76	708.139	406.242	959.473	278.008	481.882
1181.49	671.799	1028.01	759.856	405.857	987.665	248.689	490.184
1329.33	662.962	1189.27	902.549	427.754	1114.58	266.739	538.763
1205.04	707.538	1053.85	859.234	423.223	961.005	250.975	533.476
1154.68	544.264	1031.18	817.376	438.633	967.972	261.735	532.798
1168.54	476.31	1039.4	789.546	409.725	978.217	278.17	530.834
1103.78	472.755	1029.32	821.338	491.932	930.451	313.462	528.729
1126.41	493.216	1041.96	841.043	407.955	975.536	203.535	530.692
1307.73	453.124	1138.4	880.038	448.253	1058.06	224.217	532.536
1247.27	511.222	1045.05	778.293	406.738	997.667	199.178	518.501
1351.57	405.434	1004.66	776.403	432.938	907.517	227.001	530.328
1217.93	578.763	1080.64	756.399	415.16	993.817	221.696	534.781
1237	574.677	1109.24	807.408	431.386	943.038	200.085	528.771
1162	517.296	1006.24	726.545	411.209	947.426	175.199	530.349
1151.61	375.976	1022.54	753.123	415.553	939.092	174.056	491.234
1205.03	448.841	1044.08	780.882	438.419	965.365	202.01	523.105
1170.64	558.041	1058.27	806.371	431.884	976.043	176.05	533.316
1236.58	614.839	1127.2	859.531	437.731	1091.74	199.537	529.466
1174.57	611.122	1044.79	850.871	404.212	954.098	178.294	521.741
1117.07	504.255	1004.81	725.266	436.701	962.776	180.274	490.875
1109.33	661.987	1042.42	816.504	422.13	1001.4	188.44	531.884
1149.02	619.388	1027.25	828.218	453.67	988.739	130.079	503.486
1321.94	681.425	1160.26	883.31	449.352	1074.2	269.544	530.319
1189.27	573.279	1035.78	755.225	411.299	946.434	269.482	523.998
1216.65	509.995	1042.88	798.094	428.053	989.622	356.495	476.075
1138.02	400.498	1060.67	846.07	416.716	1010.59	329.559	529.195
1295.08	435.638	1078.71	844.208	461.334	1046.31	361.472	532.83
1160.6	531.14	1098.61	783.859	469.399	1039.52	313.296	513.698
1087.18	371.558	1015.24	806.538	431.916	958.136	318.99	532.716
1076.53	378.984	1013.79	732.213	436.868	829.71	287.839	523.649
1124.34	491.06	1035.81	776.003	433.631	952.018	315.118	524.66
1228.81	363.695	1025.03	651.553	423.785	860.138	287.194	505.312
1163.02	407.549	1095.07	719.107	490.552	999.857	306.538	536.761
1157.01	432.679	1093.57	901.866	426.049	987.396	375.148	496.926
1163.96	492.964	1128.18	811.121	489.6	1058.13	332.9	503.872
1225.15	462.404	1083.51	848.729	444.339	978.543	380.539	530.544
1132.29	387.122	1013.28	725.358	420.835	909.559	328.131	531.435
1263.53	355.477	1014.7	741.806	442.121	940.491	316.959	523.368
1106.63	362.647	1016.09	806.299	422.171	908.306	299.784	521.677
1097.38	390.176	1023.68	788.986	433.974	913.889	275.564	480.205
1219.03	346.772	1138.79	781.694	447.045	1023.38	253.477	513.493
1068.21	506.353	1015.39	826.878	413.27	988.514	235.201	531.841
1124.86	394.31	1028.04	854.058	433.534	991.721	204.431	526.72
1186.91	377.131	1086.62	848.233	409.359	969.391	204.462	524.226
1083.78	388.32	1005.52	837.702	427.888	908.93	224.274	510.637
1221.6	440.589	1063.88	812.354	434.899	1011.94	257.787	530.335
1283.77	491.745	1153.54	763.76	416.163	1111.41	312.025	527.844
1362.93	407.097	1117.2	803.366	424.26	1022.57	286.791	531.125
1419.34	469.286	1238.85	902.952	463.401	1111.1	227.554	526.363
1402.3	598.086	1142.54	837.09	421.958	1002.75	195.273	527.596
1333.39	550.346	1109.98	807.019	433.553	1005.58	220.06	528.973
1189.01	487.335	1040.02	873.472	422.277	939.409	200.698	470.797
1328	567.243	1068.19	851.94	508.492	1000.5	197.773	482.203
1423.55	621.129	1114.14	839.476	407.411	1045.2	299.273	527.936
1303.6	597.77	1017.06	844.645	474.358	968.335	235.78	522.414
1154.49	603.168	1070.57	863.943	421.775	1012.5	384.236	518.952
1099.79	605.655	1004.72	855.539	433.105	909.403	330.383	495.859
1177.81	612.727	1002.57	809.732	406.63	902.688	306.264	538.697
1208.02	579.621	1080.85	801.693	437.005	994.327	389.696	504.776
1089.79	619.146	1003.41	753.612	410.323	897.489	320.812	506.654
1170.67	555.697	1035.76	707.686	457.273	900.79	294.889	532.885
1424.86	491.136	1007.45	757.684	417.569	943.142	291.483	512.176
1190.22	364.617	1015.95	790.7	418.872	907.038	189.084	525.042
1257.46	388.752	1016.27	804.615	414.2	911.056	251.477	511.864
1098.84	522.716	1001.58	772.575	424.05	975.206	212.068	530.003
1231.39	463.454	1130.79	922.437	473.231	1062.53	337.536	527.029
1322.85	528.862	1047.6	839.444	440.249	993.946	311.659	533.229
1152.73	437.157	1047.3	804.063	452.962	924.253	299.469	507.408
1201.6	433.478	1116.69	846.743	424.993	971.725	339.871	497.878
1233.13	406.594	1104.88	818.131	457.151	1045.41	305.344	508.359
1254.07	326.8	1203.45	748.856	470.505	1090.04	367.336	531.016
1297.29	389.182	1115.3	803.674	423.376	1067.19	365.934	515.686
1281.42	626.076	1129.67	822.634	426.938	1038.67	330.9	470.111
1164.91	565.533	1038.39	837.27	402.817	959.107	247.599	523.066
1154.68	475.058	1034.35	805.022	409.596	1000.92	198.828	528.368
1215.79	632.647	1099.17	788.144	509.752	1062.59	272.244	515.665
1204.19	598.097	1059.1	846.23	421.078	963.044	264.938	498.118
1188.13	657.897	1118.44	891.159	470.528	1068.82	244.12	508.306
1364.69	570.76	1152.76	947.464	411.238	1060.97	207.505	522.896
1339.48	602.071	1052.41	820.946	444.589	1017.15	312.704	478.745
1230.32	534.152	1102.17	892.161	421.581	1001.32	287.564	495.87
1268.23	388.47	1133.08	895.003	465.336	1099.01	252.089	493.341
1197.26	509.75	1095.02	779.156	410.236	1016.48	235.693	479.24
1201.96	487.468	1052.75	823.31	422.632	979.262	198.408	507.543
1222.03	442.382	1027.22	868.04	422.407	964.355	277.034	516.575
1355.8	458.701	1118.68	909.584	429.902	1034.92	233.326	484.281
1203.86	371.952	1026.5	807.121	405.616	962.743	231.171	489.319
1201.51	403.198	1069.23	876.346	410.727	1034.31	220.882	516.408
1170.66	425.059	1095.77	846.7	474.336	1078.06	194.995	534.35
1285.77	342.162	1022.22	739.775	404.458	940.895	204.032	523.179
1135.85	377.166	1014.33	789.713	410.675	921.817	305.682	509.146
1171.63	416.847	1058.2	789.949	405.099	964.326	308.886	472.897
1327.63	459.485	1187.5	850.997	408.235	1129.16	262.233	503.68
1171.17	413.543	1086.33	812.848	402.165	1046.96	159.235	523.894
1166.23	401.296	1022.77	752.822	426.92	990.696	235.169	472.107
1296.22	388.941	1177.36	776.858	456.904	1028	215.745	509.249
1109.47	377.908	1019.81	806.458	408.807	978.821	211.774	483.016
1142.88	448.391	1014.51	839.211	409.797	881.012	204.91	546.443
1245.02	473.671	1010.17	687.851	429.671	956.395	257.408	505.282
1230.74	395.441	1041.8	696.442	455.227	943.994	262.993	538.549
1161.4	411.285	1012.42	770.089	422.079	960.018	189.618	523.294
1102.46	390.278	1003.61	727.999	428.179	932.893	158.567	490.769
1103.01	355.839	1019.2	794.667	410.648	974.411	216.923	521.459
1126.29	456.167	1055.51	795.592	427.009	986.975	225.345	514.455
1309.98	401.712	1032.38	776.465	436.525	999.992	201.091	527.58
1231.68	515.944	1016.35	895.291	413.252	927.735	255.653	505.402
1092.67	381.72	1032.64	821.687	418.111	921.659	217.053	497.852
1088.68	427.004	1035.46	899.047	422.45	976.604	175.314	532.051
1097.42	368.729	1038.11	851.799	430.136	896.248	215.914	535.918
[truncated: 8,002 more rows]
